# Supplementary material for: Cytolytic activity correlates with the mutational burden and deregulated expression of immune checkpoints in colorectal cancer
Source: J Exp Clin Cancer Res. 2019 Aug 20;38:364. doi: 10.1186/s13046-019-1372-z (PMC6701076; doi:10.1186/s13046-019-1372-z)
Supplement: Supplementary file 10 — Table S1. The CRC samples within each dataset (COAD and READ), along with their clinical information and cytolytic levels (CYT). (XLSX 9 kb) [file 13046_2019_1372_MOESM10_ESM.xlsx]

## Sheet: Supplementary Table S1
		colorectal cancer
		GZMA	PRF1
antibody staining	High
	Medium
	Low	3/11
	Not detected	8/11	12/12
Intensity	Strong
	Moderate
	Weak	9/11
	Negative	2/11	12/12
Quantity	>75%
	75-25%	3/11
	>25%	6/11
	Rare
	Negative	2/11	12/12
Loctaion	Cytoplasmic/membranous,nuclear
	Cytoplasmic/membranous	9/11
	Nuclear
	None	2/11	12/12
