# Supplementary material for: Cytolytic activity correlates with the mutational burden and deregulated expression of immune checkpoints in colorectal cancer
Source: J Exp Clin Cancer Res. 2019 Aug 20;38:364. doi: 10.1186/s13046-019-1372-z (PMC6701076; doi:10.1186/s13046-019-1372-z)
Supplement: Supplementary file 11 — Table S2. Microsatellite instability status of all colorectal cancer samples within each TCGA dataset (COAD and READ). The presence of missense mutations in the MMR genes MLH1, MLH3, MSH2, MSH3, MSH4, MSH5, MSH6, PMS1 and PMS2 was used to stratify tumor samples to microsatellite unstable (MSI) or stable (MSS), respectively. (XLSX 16 kb) [file 13046_2019_1372_MOESM11_ESM.xlsx]

## Sheet: CYT-high_COAD
CYT-high	TCGA-COAD sample ID
26.6644	TCGA-CM-6162-01A
20.0554	TCGA-AA-3681-01A
55.6757	TCGA-NH-A5IV-01A
17.4811	TCGA-A6-6140-01A
33.486	TCGA-CK-5913-01A
108.694	TCGA-CK-5916-01A
49.502	TCGA-AM-5821-01A
52.5088	TCGA-AD-6964-01A
17.948	TCGA-A6-6142-01A
22.861	TCGA-AA-3977-01A
60.1206	TCGA-AD-6895-01A
33.1002	TCGA-AA-3544-01A
25.1716	TCGA-CM-4744-01A
48.2299	TCGA-G4-6299-01A
19.0627	TCGA-A6-2679-01A
19.9142	TCGA-AA-3524-01A
40.4655	TCGA-AA-3713-01A
20.7692	TCGA-A6-5664-01A
17.9936	TCGA-AA-3846-01A
42.2044	TCGA-AA-A01P-01A
40.941	TCGA-AA-3966-01A
28.0772	TCGA-AZ-6607-01A
19.0232	TCGA-AD-6965-01A
50.8872	TCGA-A6-2686-01A
50.5265	TCGA-AA-A02R-01A
18.9188	TCGA-AA-3877-01A
45.1925	TCGA-AY-6196-01A
50.1958	TCGA-AA-3715-01A
23.0846	TCGA-AA-3870-01A
25.3381	TCGA-AA-3492-01A
17.3555	TCGA-AA-3685-01A
97.8668	TCGA-G4-6628-01A
18.0087	TCGA-D5-6924-01A
28.7808	TCGA-5M-AAT6-01A
18.5066	TCGA-A6-A565-01A
17.7181	TCGA-AY-4071-01A
17.4283	TCGA-AA-3556-01A
17.3028	TCGA-AZ-4616-01A
47.8039	TCGA-AA-A022-01A
69.5467	TCGA-AA-3815-01A
28.0404	TCGA-G4-6321-01A
125.553	TCGA-AA-3949-01A
34.4076	TCGA-AZ-6601-01A
41.3064	TCGA-G4-6295-01A
57.4856	TCGA-G4-6586-01A
28.3718	TCGA-G4-6625-01A
36.1592	TCGA-AA-A01R-01A
17.0978	TCGA-A6-2672-01B
19.6465	TCGA-CM-6674-01A
38.9441	TCGA-CK-4951-01A
24.9994	TCGA-AD-6548-01A
19.5679	TCGA-AD-6963-01A
17.6772	TCGA-G4-6297-01A
21.4804	TCGA-CK-4950-01A
35.5496	TCGA-AA-3980-01A
19.9041	TCGA-QG-A5Z2-01A
25.4168	TCGA-AA-3679-01A
18.5325	TCGA-D5-6540-01A
18.8486	TCGA-CM-6161-01A
24.0337	TCGA-AA-A004-01A
31.5622	TCGA-AD-5900-01A
54.7754	TCGA-AA-3845-01A
133.697	TCGA-D5-6928-01A
48.6363	TCGA-CK-6746-01A
28.9886	TCGA-A6-4105-01A
111.292	TCGA-CA-6718-01A
21.7518	TCGA-AD-6899-01A
51.2577	TCGA-D5-6530-01A
26.0207	TCGA-F4-6807-01A
72.6268	TCGA-AA-3710-01A
55.7751	TCGA-F4-6703-01A
33.3536	TCGA-A6-A566-01A
24.3668	TCGA-AA-3930-01A
32.3204	TCGA-CM-4743-01A
31.4571	TCGA-AA-3489-01A
31.7424	TCGA-AA-3662-01A
34.5277	TCGA-WS-AB45-01A
23.2807	TCGA-A6-6653-01A
41.2413	TCGA-AA-3950-01A
19.7506	TCGA-CK-5914-01A
31.2005	TCGA-AA-3672-01A
61.5304	TCGA-AZ-4615-01A
16.9859	TCGA-D5-6931-01A
17.8689	TCGA-AA-3532-01A
22.5757	TCGA-AA-3984-01A
20.0388	TCGA-CA-6717-01A
24.0453	TCGA-A6-6654-01A
50.7829	TCGA-AZ-6598-01A
19.3392	TCGA-G4-6293-01A
23.2841	TCGA-D5-6534-01A
30.6713	TCGA-CM-6169-01A
31.7975	TCGA-D5-6927-01A
23.1512	TCGA-G4-6627-01A
20.7412	TCGA-CM-4751-01A
25.6799	TCGA-AZ-4323-01A
31.5526	TCGA-AD-A5EJ-01A
19.671	TCGA-AA-3866-01A
19.9972	TCGA-A6-2678-01A
34.7589	TCGA-D5-6930-01A
37.4792	TCGA-NH-A6GB-01A
56.1739	TCGA-F4-6570-01A
37.0579	TCGA-A6-6138-01A

## Sheet: CYT-low_COAD
CYT-low	TCGA-COAD sample ID
3.2925	TCGA-AA-3675-01A
4.80188	TCGA-CK-4948-01B
4.27881	TCGA-AA-3854-01A
4.90622	TCGA-CK-4952-01A
1.85945	TCGA-DM-A28E-01A
4.07819	TCGA-AA-A02O-01A
3.51807	TCGA-AY-A8YK-01A
3.38308	TCGA-A6-A567-01A
2.90145	TCGA-AZ-5403-01A
2.26644	TCGA-5M-AAT5-01A
4.55561	TCGA-DM-A1D4-01A
1.44684	TCGA-AA-A02K-01A
4.57925	TCGA-AA-3973-01A
4.79136	TCGA-DM-A1DA-01A
4.50125	TCGA-AA-A01C-01A
2.45817	TCGA-CM-6166-01A
4.51639	TCGA-CM-5862-01A
3.63133	TCGA-A6-2684-01C
4.14631	TCGA-DM-A28G-01A
1.82333	TCGA-AA-A02J-01A
0.608786	TCGA-DM-A288-01A
4.3623	TCGA-D5-6923-01A
2.48524	TCGA-AA-A01T-01A
2.39828	TCGA-5M-AAT4-01A
3.00086	TCGA-DM-A28M-01A
2.55488	TCGA-AA-A03F-01A
2.07741	TCGA-CM-4747-01A
0.552625	TCGA-A6-2683-01A
3.60454	TCGA-CK-5912-01A
3.9829	TCGA-AA-A02H-01A
1.70049	TCGA-CA-5255-01A
1.39714	TCGA-D5-6538-01A
0.615249	TCGA-AA-A01S-01A
1.18828	TCGA-AA-A01Z-01A
3.13044	TCGA-AZ-4313-01A
3.18371	TCGA-CM-6678-01A
1.44588	TCGA-RU-A8FL-01A
3.92531	TCGA-NH-A6GC-01A
1.98198	TCGA-QG-A5YX-01A
3.75894	TCGA-CM-6676-01A
2.74646	TCGA-A6-6650-01B
2.7799	TCGA-DM-A28K-01A
4.71578	TCGA-DM-A28F-01A
1.76869	TCGA-QG-A5Z1-01A
3.2102	TCGA-AY-A69D-01A
3.14891	TCGA-G4-6294-01A
3.61033	TCGA-A6-5667-01A
3.6186	TCGA-CM-5349-01A
4.47596	TCGA-AA-3519-01A
2.2611	TCGA-AM-5820-01A
3.62678	TCGA-AY-A54L-01A
3.80702	TCGA-G4-6317-01A
2.43419	TCGA-AZ-6608-01A
3.9054	TCGA-D5-5539-01A
1.15483	TCGA-AA-A02F-01A
4.49098	TCGA-D5-6536-01A
1.18674	TCGA-CA-6716-01A
4.65183	TCGA-F4-6461-01A
2.20205	TCGA-AA-3696-01A
2.98409	TCGA-AA-3819-01A
4.78432	TCGA-AA-A00Z-01A
3.73103	TCGA-A6-4107-01A
3.92227	TCGA-AA-3972-01A
1.30931	TCGA-DM-A282-01A
2.47679	TCGA-DM-A280-01A
1.97715	TCGA-A6-A56B-01A
0.518094	TCGA-NH-A8F7-06A
1.8126	TCGA-AY-A71X-01A
0.853011	TCGA-DM-A1D6-01A
2.97854	TCGA-AA-3514-01A
3.56032	TCGA-CM-5868-01A
3.66542	TCGA-3L-AA1B-01A
3.61947	TCGA-AA-3531-01A
2.68089	TCGA-AA-3952-01A
0.513414	TCGA-G4-6317-02A
2.63671	TCGA-D5-5537-01A
2.15369	TCGA-AA-A01X-01A
3.68816	TCGA-AA-A017-01A
3.33469	TCGA-G4-6311-01A
1.25578	TCGA-G4-6298-01A
3.70104	TCGA-D5-6532-01A
4.72155	TCGA-AA-3867-01A
3.81791	TCGA-A6-6652-01A
3.74792	TCGA-AA-3979-01A
4.46036	TCGA-CM-5344-01A
1.49698	TCGA-NH-A8F7-01A
1.08862	TCGA-G4-6307-01A
2.62467	TCGA-DM-A1D0-01A
1.20839	TCGA-DM-A28H-01A
2.81363	TCGA-F4-6808-01A
4.65694	TCGA-AZ-4308-01A
0.920786	TCGA-DM-A28C-01A
0.619154	TCGA-CK-5915-01A
4.0476	TCGA-AA-3561-01A
4.02842	TCGA-A6-5666-01A
3.53225	TCGA-AA-3848-01A
0.362496	TCGA-A6-5659-01B
2.17013	TCGA-DM-A1HB-01A
4.91667	TCGA-CM-5863-01A
2.24091	TCGA-NH-A50U-01A
3.22716	TCGA-AA-3812-01A
3.63504	TCGA-NH-A8F8-01A
2.89075	TCGA-5M-AATE-01A
1.53497	TCGA-NH-A50T-01A
4.36707	TCGA-CM-6172-01A
1.63828	TCGA-4N-A93T-01A
1.41136	TCGA-4T-AA8H-01A
0.675441	TCGA-G4-6310-01A
2.49895	TCGA-DM-A1D9-01A
1.81849	TCGA-A6-2677-01B
0.866452	TCGA-DM-A285-01A

## Sheet: CYT-high_READ
CYT-high	TCGA-READ sample ID
18.002	TCGA-AG-A02N-01A
17.4003	TCGA-AG-3890-01A
17.2983	TCGA-AG-3581-01A
19.6583	TCGA-AG-3882-01A
21.1591	TCGA-EI-6883-01A
34.9939	TCGA-AG-3892-01A
28.0658	TCGA-AG-3599-01A
16.7251	TCGA-AG-3887-01A
15.8013	TCGA-AF-2687-01A
18.4243	TCGA-F5-6464-01A
18.0803	TCGA-AG-3580-01A
39.9289	TCGA-EI-6507-01A
24.1267	TCGA-EF-5830-01A
29.4174	TCGA-AF-2691-01A
14.0614	TCGA-BM-6198-01A
25.5698	TCGA-F5-6814-01A
21.7293	TCGA-AG-3602-01A
38.3628	TCGA-CL-5918-01A
15.2936	TCGA-CI-6621-01A
48.3736	TCGA-AF-4110-01A
31.2626	TCGA-AF-3400-01A
14.91	TCGA-EI-6884-01A
48.4199	TCGA-AG-3902-01A
59.3118	TCGA-AG-3594-01A
34.4221	TCGA-DY-A1DD-01A
23.1036	TCGA-EI-6882-01A
18.8317	TCGA-AG-3598-01A
27.0438	TCGA-AG-3731-01A
14.3803	TCGA-EI-6885-01A
29.1706	TCGA-EI-6917-01A
20.4456	TCGA-AF-2690-01A
18.8788	TCGA-CI-6619-01B
41.4171	TCGA-EI-6511-01A
31.4111	TCGA-AG-3742-01A
20.3214	TCGA-DC-6158-01A

## Sheet: CYT-low_READ
CYT-low	TCGA-READ sample ID
1.40183	TCGA-AG-3727-01A
4.24415	TCGA-AG-A032-01A
3.80421	TCGA-DC-4749-01A
2.08918	TCGA-DY-A1DF-01A
3.54948	TCGA-G5-6572-01A
4.28323	TCGA-DC-6681-01A
3.0179	TCGA-AG-A025-01A
4.31895	TCGA-AG-3898-01A
3.01456	TCGA-EI-7002-01A
3.57809	TCGA-AH-6549-01A
2.62214	TCGA-AH-6903-01A
3.41983	TCGA-AG-A015-01A
3.44942	TCGA-AF-A56L-01A
4.40478	TCGA-AG-A020-01A
4.36869	TCGA-EI-6514-01A
1.42258	TCGA-AF-3913-01A
2.08965	TCGA-F5-6863-01A
0.72753	TCGA-AH-6544-01A
2.09858	TCGA-DC-6155-01A
2.85526	TCGA-AG-A01N-01A
2.28707	TCGA-CL-5917-01A
3.68536	TCGA-CL-4957-01A
3.52241	TCGA-DC-5869-01A
2.28701	TCGA-AG-A002-01A
3.7649	TCGA-AG-A016-01A
3.27623	TCGA-AG-A026-01A
2.44131	TCGA-DY-A1DG-01A
2.7782	TCGA-DY-A1DC-01A
2.37021	TCGA-AF-5654-01A
3.06213	TCGA-AG-4021-01A
2.84124	TCGA-CI-6622-01A
0.697657	TCGA-G5-6641-01A
2.29418	TCGA-AH-6897-01A
1.81067	TCGA-EI-6509-01A
2.45114	TCGA-DC-6683-01A
2.27764	TCGA-AG-A00H-01A
