# Supplementary material for: Cytolytic activity correlates with the mutational burden and deregulated expression of immune checkpoints in colorectal cancer
Source: J Exp Clin Cancer Res. 2019 Aug 20;38:364. doi: 10.1186/s13046-019-1372-z (PMC6701076; doi:10.1186/s13046-019-1372-z)
Supplement: Supplementary file 12 — Table S3. Primer sequences used for RT-qPCR. (XLSX 4938 kb) [file 13046_2019_1372_MOESM12_ESM.xlsx]

## Sheet: COAD
rownames.fit.cont.	gene_name	logFC	AveExpr	t	P.Value	adj.P.Val	B
ENSG00000180644.6	PRF1	3.3229	2.3708	24.4986	2.35938e-64	6.47649e-60	135.884
ENSG00000145649.7	GZMA	3.49383	1.63018	21.768	1.95132e-56	2.67818e-52	117.767
ENSG00000100385.12	IL2RB	2.72074	3.11869	21.3673	3.05645e-55	2.79665e-51	115.172
ENSG00000211694.2	TRGV10	3.20759	-3.615	20.9823	4.37516e-54	3.00245e-50	112.075
ENSG00000181847.10	TIGIT	2.98186	1.07587	20.3637	3.25928e-52	1.78935e-48	108.1
ENSG00000271503.4	CCL5	3.16623	3.57188	20.2831	5.73487e-52	2.6237e-48	107.699
ENSG00000227191.5	TRGC2	3.28645	-1.51588	19.8911	9.03172e-51	3.54172e-47	104.584
ENSG00000153283.11	CD96	2.73319	1.30049	19.6567	4.73372e-50	1.62426e-46	103.201
ENSG00000204287.12	HLA-DRA	2.93849	7.92844	19.3645	3.76143e-49	1.14724e-45	101.145
ENSG00000153563.14	CD8A	3.29929	1.95452	19.3377	4.55194e-49	1.24951e-45	101.007
ENSG00000117560.7	FASLG	3.18941	-1.19787	19.254	8.25582e-49	2.0602e-45	100.161
ENSG00000101082.12	SLA2	2.40125	0.436042	19.1697	1.50529e-48	3.44335e-45	99.7026
ENSG00000160654.8	CD3G	2.57344	0.756539	19.1171	2.18966e-48	4.58721e-45	99.363
ENSG00000073861.2	TBX21	3.14168	-1.5047	19.1078	2.33956e-48	4.58721e-45	99.1177
ENSG00000109943.7	CRTAM	3.51454	-1.84073	18.7931	2.21955e-47	4.06178e-44	96.9148
ENSG00000134460.14	IL2RA	2.6959	1.34374	18.7567	2.88117e-47	4.94301e-44	96.8622
ENSG00000105374.8	NKG7	3.32825	1.54026	18.7164	3.84659e-47	6.21111e-44	96.5886
ENSG00000256039.1	RP11-291B21.2	4.07958	-2.98049	18.6949	4.48614e-47	6.84137e-44	96.2515
ENSG00000154451.13	GBP5	3.50967	2.64741	18.5952	9.17485e-47	1.32552e-43	95.7744
ENSG00000160791.13	CCR5	2.40215	1.77466	18.4876	1.98878e-46	2.72959e-43	94.9758
ENSG00000103522.14	IL21R	2.67334	0.727996	18.2069	1.50256e-45	1.96406e-42	92.9084
ENSG00000116824.4	CD2	2.65786	2.4242	18.1707	1.95105e-45	2.43438e-42	92.7369
ENSG00000117228.9	GBP1	2.30805	5.14077	18.1166	2.88307e-45	3.44088e-42	92.3169
ENSG00000183918.13	SH2D1A	3.07462	-0.54233	18.1061	3.11007e-45	3.55714e-42	92.0962
ENSG00000162654.8	GBP4	3.11601	4.53068	17.8852	1.53721e-44	1.68785e-41	90.676
ENSG00000043462.10	LCP2	2.03638	3.79935	17.7741	3.43986e-44	3.63169e-41	89.8879
ENSG00000152969.15	JAKMIP1	2.81418	-1.22082	17.6615	7.78819e-44	7.91799e-41	88.8793
ENSG00000225492.5	GBP1P1	3.17252	-0.602318	17.6561	8.09988e-44	7.94078e-41	88.8812
ENSG00000242574.7	HLA-DMB	2.48452	4.18892	17.6322	9.63035e-44	9.11562e-41	88.8551
ENSG00000172543.6	CTSW	3.2887	0.581965	17.4669	3.20285e-43	2.93061e-40	87.6012
ENSG00000019582.13	CD74	2.49626	9.59212	17.4262	4.30856e-43	3.81516e-40	87.1562
ENSG00000100450.11	GZMH	3.39992	-0.208219	17.4128	4.74704e-43	4.07207e-40	87.1645
ENSG00000188389.9	PDCD1	2.85066	0.163116	17.4013	5.16332e-43	4.29495e-40	87.1019
ENSG00000189013.13	KIR2DL4	3.65411	-2.60694	17.2995	1.0838e-42	8.75005e-40	86.297
ENSG00000156234.7	CXCL13	4.51524	0.875145	17.2762	1.28429e-42	1.00725e-39	86.2455
ENSG00000223865.9	HLA-DPB1	2.61194	6.18043	17.2549	1.49983e-42	1.14362e-39	86.0395
ENSG00000113088.5	GZMK	3.73204	-1.05926	17.2485	1.57216e-42	1.16638e-39	85.9467
ENSG00000123329.16	ARHGAP9	2.05642	2.39921	17.1861	2.47743e-42	1.78962e-39	85.6447
ENSG00000172215.5	CXCR6	2.42636	1.55621	17.1339	3.62563e-42	2.55188e-39	85.2467
ENSG00000089012.13	SIRPG	2.83339	0.105631	17.1194	4.03095e-42	2.76624e-39	85.0692
ENSG00000168421.11	RHOH	2.22842	1.47605	17.0756	5.55072e-42	3.614e-39	84.8219
ENSG00000163564.13	PYHIN1	2.7756	-1.03025	17.0737	5.62573e-42	3.614e-39	84.6723
ENSG00000275302.1	CCL4	2.54254	2.14017	17.0729	5.66128e-42	3.614e-39	84.8205
ENSG00000138755.5	CXCL9	3.95668	3.85366	17.0217	8.22798e-42	5.13314e-39	84.4453
ENSG00000231389.6	HLA-DPA1	2.89929	6.41129	17.0056	9.25308e-42	5.64438e-39	84.2165
ENSG00000005844.16	ITGAL	2.36909	3.09077	16.9707	1.19408e-41	7.12553e-39	84.0825
ENSG00000172673.9	THEMIS	2.74137	-0.702885	16.9267	1.64691e-41	9.61865e-39	83.6313
ENSG00000077420.14	APBB1IP	2.11578	1.9432	16.8958	2.06566e-41	1.1813e-38	83.5331
ENSG00000134539.15	KLRD1	3.19189	0.54732	16.8702	2.48987e-41	1.39483e-38	83.2962
ENSG00000155307.16	SAMSN1	2.26449	1.83569	16.8553	2.77807e-41	1.52516e-38	83.2369
ENSG00000117091.8	CD48	2.36938	2.23519	16.796	4.28521e-41	2.26325e-38	82.8138
ENSG00000143119.11	CD53	2.28612	4.1359	16.796	4.2874e-41	2.26325e-38	82.7845
ENSG00000196735.10	HLA-DQA1	2.85652	5.20615	16.7674	5.28654e-41	2.73803e-38	82.5343
ENSG00000122122.9	SASH3	2.07152	2.99537	16.7397	6.47464e-41	3.29127e-38	82.4033
ENSG00000174946.6	GPR171	2.86213	-0.840799	16.7203	7.46028e-41	3.72336e-38	82.1361
ENSG00000163519.12	TRAT1	3.054	-1.77706	16.7105	8.0145e-41	3.92854e-38	82.0376
ENSG00000026751.15	SLAMF7	2.9774	2.82972	16.6938	9.0622e-41	4.36416e-38	82.0715
ENSG00000198851.8	CD3E	2.51247	2.77867	16.676	1.0323e-40	4.88565e-38	81.9422
ENSG00000198821.9	CD247	2.26384	1.53782	16.6605	1.15645e-40	5.38043e-38	81.8158
ENSG00000135604.9	STX11	2.33812	0.569372	16.6574	1.18286e-40	5.40543e-38	81.7553
ENSG00000114013.14	CD86	2.2591	2.11492	16.6551	1.20323e-40	5.40543e-38	81.7882
ENSG00000155926.12	SLA	2.14315	3.06077	16.6531	1.2209e-40	5.40543e-38	81.7721
ENSG00000078589.11	P2RY10	2.95493	-0.957579	16.6155	1.60781e-40	7.00545e-38	81.3757
ENSG00000126882.11	FAM78A	1.79486	2.07484	16.5866	1.98805e-40	8.52687e-38	81.2897
ENSG00000181036.12	FCRL6	3.1016	-2.11979	16.5411	2.77448e-40	1.17168e-37	80.8122
ENSG00000281103.1	TRG-AS1	2.35879	-0.857584	16.5362	2.8765e-40	1.19636e-37	80.7999
ENSG00000211689.5	TRGC1	2.74455	-2.59444	16.5291	3.03054e-40	1.2292e-37	80.7139
ENSG00000115956.9	PLEK	2.62372	3.3177	16.5284	3.045e-40	1.2292e-37	80.86
ENSG00000196126.9	HLA-DRB1	2.62154	7.26404	16.4707	4.65186e-40	1.85063e-37	80.2692
ENSG00000049249.7	TNFRSF9	2.29094	0.982398	16.4082	7.35834e-40	2.88552e-37	79.9652
ENSG00000239713.6	APOBEC3G	2.27803	2.43796	16.4008	7.76953e-40	3.00386e-37	79.939
ENSG00000115523.15	GNLY	3.41115	1.8066	16.3701	9.73564e-40	3.71171e-37	79.7098
ENSG00000189430.11	NCR1	2.93374	-3.52729	16.354	1.09548e-39	4.11929e-37	79.4639
ENSG00000081237.17	PTPRC	2.64125	4.06732	16.3216	1.39018e-39	5.15682e-37	79.3264
ENSG00000101445.8	PPP1R16B	2.12412	2.40829	16.151	4.87229e-39	1.78326e-36	78.1165
ENSG00000173369.14	C1QB	2.50336	5.77167	16.1014	7.01636e-39	2.5342e-36	77.6303
ENSG00000115607.8	IL18RAP	2.55477	-0.873681	16.0842	7.96291e-39	2.83872e-36	77.5279
ENSG00000277734.3	TRAC	2.26644	3.42346	16.0597	9.53289e-39	3.35484e-36	77.4316
ENSG00000186517.12	ARHGAP30	2.02141	3.46311	16.0337	1.15442e-38	4.01124e-36	77.239
ENSG00000176083.16	ZNF683	3.7482	-1.03928	15.9843	1.66031e-38	5.69693e-36	76.8147
ENSG00000115415.17	STAT1	1.64423	7.60253	15.9803	1.71055e-38	5.79686e-36	76.6544
ENSG00000160185.12	UBASH3A	2.34595	-0.189308	15.956	2.04473e-38	6.84485e-36	76.6286
ENSG00000122862.4	SRGN	2.22006	5.01045	15.9459	2.20341e-38	7.28718e-36	76.5265
ENSG00000173762.6	CD7	2.90858	2.05896	15.9396	2.30771e-38	7.54128e-36	76.5732
ENSG00000089692.7	LAG3	2.69861	1.35274	15.9137	2.79284e-38	9.01923e-36	76.3757
ENSG00000136167.12	LCP1	2.24081	5.58194	15.8959	3.1835e-38	1.01613e-35	76.1303
ENSG00000173372.15	C1QA	2.38508	5.43686	15.8454	4.6192e-38	1.45744e-35	75.7678
ENSG00000087589.15	CASS4	2.04415	0.13661	15.8387	4.85408e-38	1.5045e-35	75.7887
ENSG00000125347.12	IRF1	1.63961	6.66586	15.838	4.87797e-38	1.5045e-35	75.6489
ENSG00000197057.7	DTHD1	3.10031	-3.15547	15.8337	5.03619e-38	1.53604e-35	75.6921
ENSG00000113263.11	ITK	2.38743	0.987396	15.805	6.22177e-38	1.87679e-35	75.5738
ENSG00000163600.11	ICOS	2.46116	-0.219872	15.7994	6.48238e-38	1.93415e-35	75.4887
ENSG00000079263.17	SP140	2.45018	0.74095	15.7653	8.33213e-38	2.45932e-35	75.2777
ENSG00000171608.14	PIK3CD	1.93083	2.88708	15.7509	9.2684e-38	2.70657e-35	75.1843
ENSG00000122223.11	CD244	2.7276	-0.695941	15.6718	1.66078e-37	4.79877e-35	74.5417
ENSG00000110324.8	IL10RA	2.14849	3.34396	15.6638	1.76076e-37	5.03468e-35	74.5338
ENSG00000179583.16	CIITA	2.71658	3.82127	15.6393	2.11009e-37	5.97133e-35	74.3389
ENSG00000180353.9	HCLS1	1.8304	4.04995	15.6335	2.20186e-37	6.16746e-35	74.28
ENSG00000204257.13	HLA-DMA	2.17257	5.14443	15.6115	2.59029e-37	7.18216e-35	74.0634
ENSG00000204252.11	HLA-DOA	2.85546	3.01121	15.5858	3.12999e-37	8.59184e-35	73.9741
ENSG00000100055.19	CYTH4	1.9657	2.80396	15.5514	4.0338e-37	1.09632e-34	73.7251
ENSG00000120217.12	CD274	2.40452	1.51052	15.5348	4.5623e-37	1.2278e-34	73.6107
ENSG00000135077.7	HAVCR2	2.15773	2.56421	15.5183	5.15197e-37	1.37303e-34	73.4872
ENSG00000185811.15	IKZF1	2.32162	2.43579	15.4912	6.28952e-37	1.66007e-34	73.2911
ENSG00000197646.7	PDCD1LG2	2.7052	0.018629	15.4735	7.16794e-37	1.868e-34	73.1259
ENSG00000161929.13	SCIMP	2.15698	0.769215	15.4727	7.21339e-37	1.868e-34	73.1429
ENSG00000211804.3	TRDV1	2.90848	-4.08358	15.4409	9.12174e-37	2.34011e-34	72.8467
ENSG00000164691.15	TAGAP	2.11448	1.78121	15.3727	1.50844e-36	3.83395e-34	72.4271
ENSG00000163219.10	ARHGAP25	1.62226	2.34502	15.3457	1.8412e-36	4.63678e-34	72.2259
ENSG00000090339.7	ICAM1	1.81691	5.06685	15.3226	2.18432e-36	5.45088e-34	71.9402
ENSG00000136286.13	MYO1G	1.96084	2.64371	15.2868	2.84535e-36	7.03648e-34	71.7883
ENSG00000015285.9	WAS	1.97594	2.35229	15.2838	2.90809e-36	7.12743e-34	71.7721
ENSG00000174600.12	CMKLR1	2.15872	2.38524	15.2807	2.97657e-36	7.2307e-34	71.7486
ENSG00000142512.13	SIGLEC10	2.19807	2.01458	15.279	3.01225e-36	7.25317e-34	71.7407
ENSG00000128284.18	APOL3	2.14346	3.87616	15.2762	3.07626e-36	7.3429e-34	71.6661
ENSG00000158714.9	SLAMF8	2.29221	2.87062	15.2716	3.18155e-36	7.52875e-34	71.6722
ENSG00000211794.3	TRAV12-3	2.565	-3.59286	15.2692	3.23927e-36	7.59982e-34	71.5842
ENSG00000177494.5	ZBED2	3.37169	-1.06806	15.2002	5.39227e-36	1.25439e-33	71.104
ENSG00000163599.13	CTLA4	2.23978	0.42648	15.1935	5.66496e-36	1.30675e-33	71.0953
ENSG00000090659.16	CD209	2.52093	1.65206	15.1368	8.61144e-36	1.96987e-33	70.6999
ENSG00000104814.11	MAP4K1	2.08249	1.68083	15.1357	8.68378e-36	1.97e-33	70.6916
ENSG00000101916.11	TLR8	3.13127	-0.0595213	15.1213	9.6574e-36	2.17291e-33	70.5554
ENSG00000173208.3	ABCD2	2.7248	-2.00464	15.0975	1.15155e-35	2.56991e-33	70.3282
ENSG00000277089.3	AC069363.1	2.66876	-3.82882	15.0963	1.16118e-35	2.57052e-33	70.3321
ENSG00000163508.11	EOMES	3.22877	-1.25146	15.0649	1.46469e-35	3.21645e-33	70.112
ENSG00000147443.11	DOK2	2.2206	2.0714	15.0195	2.0489e-35	4.46367e-33	69.8383
ENSG00000204472.11	AIF1	1.84092	2.86654	15.0141	2.1327e-35	4.60965e-33	69.7811
ENSG00000100298.14	APOBEC3H	2.46072	-1.83052	15.0018	2.33579e-35	5.00918e-33	69.6308
ENSG00000010610.8	CD4	1.96225	4.55543	14.9866	2.61292e-35	5.56005e-33	69.4983
ENSG00000117090.13	SLAMF1	2.06712	0.430819	14.9829	2.68409e-35	5.66526e-33	69.5571
ENSG00000111537.4	IFNG	3.35454	-2.71823	14.982	2.70364e-35	5.66526e-33	69.503
ENSG00000162511.7	LAPTM5	2.0183	6.38064	14.9112	4.55997e-35	9.48267e-33	68.8423
ENSG00000234663.4	AC104820.2	2.51507	-3.73718	14.9051	4.77118e-35	9.84729e-33	68.9357
ENSG00000138496.15	PARP9	1.33539	5.84959	14.8999	4.95865e-35	1.01578e-32	68.783
ENSG00000009790.13	TRAF3IP3	1.91748	1.34459	14.8491	7.21744e-35	1.45988e-32	68.5921
ENSG00000159189.10	C1QC	2.29705	5.77242	14.8488	7.23292e-35	1.45988e-32	68.4166
ENSG00000025708.11	TYMP	2.18363	5.45174	14.8055	9.96449e-35	1.99653e-32	68.1146
ENSG00000211753.3	TRBV28	2.39107	0.791195	14.7959	1.06969e-34	2.12775e-32	68.197
ENSG00000141506.12	PIK3R5	1.99369	1.85249	14.7866	1.14545e-34	2.26205e-32	68.1334
ENSG00000138378.16	STAT4	1.71849	0.63607	14.765	1.34354e-34	2.6343e-32	67.9685
ENSG00000124334.15	IL9R	2.42085	-2.3058	14.7589	1.4054e-34	2.73193e-32	67.8573
ENSG00000169245.5	CXCL10	3.51072	3.49241	14.7582	1.41324e-34	2.73193e-32	67.8875
ENSG00000133574.8	GIMAP4	1.73498	3.10834	14.7412	1.60278e-34	3.07667e-32	67.7677
ENSG00000096996.14	IL12RB1	2.23828	1.63948	14.7363	1.66153e-34	3.16447e-32	67.7659
ENSG00000134516.14	DOCK2	2.17338	2.99451	14.7355	1.67158e-34	3.16447e-32	67.7315
ENSG00000133561.14	GIMAP6	1.7153	2.8901	14.7269	1.78106e-34	3.3427e-32	67.6714
ENSG00000167286.8	CD3D	2.51406	1.63019	14.7262	1.79008e-34	3.3427e-32	67.6921
ENSG00000204161.12	C10orf128	1.79479	1.67134	14.7187	1.89258e-34	3.51023e-32	67.6367
ENSG00000167984.15	NLRC3	1.53022	1.71685	14.7025	2.13312e-34	3.92981e-32	67.5179
ENSG00000100368.12	CSF2RB	2.20839	2.96732	14.6834	2.45611e-34	4.49468e-32	67.3504
ENSG00000147138.1	GPR174	2.93398	-2.5411	14.6454	3.25351e-34	5.9145e-32	67.0409
ENSG00000158517.12	NCF1	2.46525	0.298174	14.636	3.48714e-34	6.2975e-32	67.0192
ENSG00000110848.7	CD69	2.42452	0.919066	14.5995	4.56597e-34	8.19189e-32	66.7623
ENSG00000162645.11	GBP2	1.63745	5.80373	14.5842	5.11307e-34	9.11388e-32	66.4612
ENSG00000135426.13	TESPA1	2.22013	-0.345199	14.5743	5.50192e-34	9.74372e-32	66.5522
ENSG00000185880.11	TRIM69	1.20102	4.84684	14.5732	5.54836e-34	9.76298e-32	66.433
ENSG00000156587.14	UBE2L6	1.77379	6.04021	14.5541	6.38725e-34	1.11675e-31	66.2274
ENSG00000104972.13	LILRB1	2.1313	1.59998	14.5185	8.30948e-34	1.44364e-31	66.1706
ENSG00000082074.14	FYB	2.22623	2.72953	14.4854	1.06143e-33	1.83246e-31	65.9049
ENSG00000247774.5	PCED1B-AS1	1.81459	1.02153	14.4748	1.1484e-33	1.96598e-31	65.85
ENSG00000010671.14	BTK	1.99062	1.2583	14.4742	1.15309e-33	1.96598e-31	65.8469
ENSG00000123338.11	NCKAP1L	1.97439	3.58417	14.4248	1.66138e-33	2.81512e-31	65.421
ENSG00000172578.10	KLHL6	2.12467	1.87798	14.4153	1.78228e-33	3.00145e-31	65.4112
ENSG00000186818.11	LILRB4	2.52766	2.82876	14.3841	2.2439e-33	3.7558e-31	65.1587
ENSG00000110077.13	MS4A6A	2.05748	3.65184	14.3477	2.937e-33	4.8861e-31	64.8515
ENSG00000211772.7	TRBC2	2.29103	2.87138	14.3163	3.70448e-33	6.12578e-31	64.6584
ENSG00000122224.16	LY9	2.44846	-0.460057	14.3147	3.74762e-33	6.16001e-31	64.6558
ENSG00000278030.1	TRBV7-9	2.71038	-2.78698	14.3074	3.95676e-33	6.46506e-31	64.5752
ENSG00000117215.13	PLA2G2D	4.13561	-0.959963	14.2961	4.30044e-33	6.97494e-31	64.5209
ENSG00000124203.5	ZNF831	2.7202	-1.25668	14.2955	4.31963e-33	6.97494e-31	64.4989
ENSG00000138964.15	PARVG	1.7098	2.28826	14.2867	4.61137e-33	7.40247e-31	64.4595
ENSG00000166501.11	PRKCB	2.20771	1.75486	14.2425	6.39072e-33	1.01991e-30	64.1468
ENSG00000188820.11	FAM26F	2.50129	1.23022	14.2327	6.86944e-33	1.08998e-30	64.0793
ENSG00000131042.12	LILRB2	2.1163	2.13065	14.1709	1.08466e-32	1.71115e-30	63.615
ENSG00000102524.10	TNFSF13B	2.19222	1.81271	14.1488	1.27761e-32	2.00402e-30	63.4591
ENSG00000260997.1	RP4-647J21.1	2.04763	-1.53784	14.1411	1.35262e-32	2.10962e-30	63.3631
ENSG00000072818.10	ACAP1	1.69297	2.67605	14.1342	1.42277e-32	2.2065e-30	63.3281
ENSG00000150637.7	CD226	2.25733	-0.121337	14.1225	1.5508e-32	2.39154e-30	63.2604
ENSG00000187474.4	FPR3	2.26058	3.16552	14.0844	2.0561e-32	3.15307e-30	62.9428
ENSG00000175463.10	TBC1D10C	1.99465	1.9247	14.0626	2.41517e-32	3.68314e-30	62.8255
ENSG00000160255.15	ITGB2	2.31539	5.29993	14.0607	2.44838e-32	3.71315e-30	62.6411
ENSG00000158869.9	FCER1G	2.00951	3.85279	14.0526	2.59968e-32	3.92095e-30	62.6709
ENSG00000105122.11	RASAL3	1.82904	2.41282	14.0443	2.76469e-32	4.14704e-30	62.6782
ENSG00000121807.5	CCR2	2.65862	-0.160059	14.0213	3.27672e-32	4.88837e-30	62.5214
ENSG00000186074.17	CD300LF	2.13662	0.821178	13.989	4.16005e-32	6.17262e-30	62.2959
ENSG00000235576.1	AC092580.4	2.62251	-1.6089	13.9578	5.23512e-32	7.72602e-30	62.0332
ENSG00000211829.5	TRDC	3.19986	-1.38438	13.9552	5.33815e-32	7.83595e-30	62.0216
ENSG00000167851.12	CD300A	1.94713	2.51796	13.9072	7.60734e-32	1.11075e-29	61.6699
ENSG00000184922.12	FMNL1	1.56322	3.81046	13.8843	9.01323e-32	1.30906e-29	61.4333
ENSG00000177409.10	SAMD9L	2.09953	3.77339	13.8707	9.96547e-32	1.43322e-29	61.3399
ENSG00000163568.12	AIM2	3.48977	-0.098196	13.8706	9.9725e-32	1.43322e-29	61.424
ENSG00000184371.12	CSF1	1.42207	4.30993	13.8698	1.00321e-31	1.43427e-29	61.2934
ENSG00000152207.6	CYSLTR2	2.32581	-1.34688	13.8678	1.0182e-31	1.44816e-29	61.3786
ENSG00000197629.5	MPEG1	2.08598	3.86225	13.8653	1.03707e-31	1.46741e-29	61.2942
ENSG00000103313.10	MEFV	2.52713	-0.991943	13.8562	1.10903e-31	1.56117e-29	61.302
ENSG00000167083.5	GNGT2	1.86228	-0.595233	13.8535	1.13128e-31	1.58437e-29	61.2882
ENSG00000211789.2	TRAV12-2	2.63317	-3.22492	13.8454	1.20044e-31	1.67269e-29	61.2134
ENSG00000197540.6	GZMM	2.49979	-0.824807	13.8329	1.3169e-31	1.8257e-29	61.1355
ENSG00000205045.7	SLFN12L	2.30112	-1.4109	13.8218	1.42979e-31	1.97224e-29	61.0425
ENSG00000113532.11	ST8SIA4	1.60503	2.24573	13.8004	1.67381e-31	2.29731e-29	60.8965
ENSG00000169403.10	PTAFR	2.08447	3.27444	13.7924	1.77627e-31	2.42581e-29	60.7933
ENSG00000165168.7	CYBB	2.14876	4.52078	13.788	1.83447e-31	2.49288e-29	60.685
ENSG00000198771.9	RCSD1	1.57283	2.58578	13.7716	2.0706e-31	2.7999e-29	60.6727
ENSG00000131203.11	IDO1	3.91622	2.53856	13.7336	2.74151e-31	3.68596e-29	60.4025
ENSG00000106952.6	TNFSF8	2.19645	-0.769528	13.733	2.75272e-31	3.68596e-29	60.4079
ENSG00000122188.11	LAX1	2.40666	-0.154272	13.7314	2.78579e-31	3.71214e-29	60.407
ENSG00000203747.8	FCGR3A	2.65842	4.14404	13.7121	3.213e-31	4.26071e-29	60.158
ENSG00000198502.5	HLA-DRB5	2.91367	5.33195	13.7092	3.28162e-31	4.33079e-29	60.0611
ENSG00000166523.6	CLEC4E	3.03978	-0.492932	13.7046	3.3955e-31	4.45964e-29	60.2076
ENSG00000167613.14	LAIR1	1.89702	3.26702	13.6649	4.5492e-31	5.94646e-29	59.8582
ENSG00000110876.9	SELPLG	1.84684	3.40979	13.644	5.30693e-31	6.90404e-29	59.6966
ENSG00000066294.13	CD84	2.28363	2.36364	13.6313	5.82912e-31	7.54761e-29	59.6547
ENSG00000197471.10	SPN	1.81592	2.6375	13.6164	6.50499e-31	8.3832e-29	59.5342
ENSG00000110852.4	CLEC2B	1.77496	1.53462	13.6136	6.64285e-31	8.52085e-29	59.5473
ENSG00000130592.12	LSP1	1.76785	4.5899	13.5803	8.49185e-31	1.08419e-28	59.1513
ENSG00000185862.6	EVI2B	2.06035	2.32392	13.5745	8.86427e-31	1.1265e-28	59.2399
ENSG00000267369.1	RP11-1094M14.8	2.20524	-1.74579	13.5395	1.14682e-30	1.4507e-28	58.9854
ENSG00000266094.5	RASSF5	1.66994	3.46477	13.5106	1.41977e-30	1.78774e-28	58.7141
ENSG00000110079.15	MS4A4A	2.22413	1.94554	13.5094	1.43166e-30	1.78837e-28	58.7767
ENSG00000130755.11	GMFG	1.55175	2.77286	13.5093	1.43331e-30	1.78837e-28	58.7431
ENSG00000172349.15	IL16	1.80811	2.49535	13.5038	1.49228e-30	1.85354e-28	58.716
ENSG00000229754.1	CXCR2P1	3.15591	-1.65119	13.493	1.61577e-30	1.99784e-28	58.6564
ENSG00000008516.15	MMP25	1.9003	1.18965	13.4916	1.63316e-30	1.99784e-28	58.6611
ENSG00000105609.15	LILRB5	2.29725	0.760292	13.4914	1.63523e-30	1.99784e-28	58.6628
ENSG00000163154.5	TNFAIP8L2	1.63261	0.819605	13.4912	1.63757e-30	1.99784e-28	58.6613
ENSG00000163563.7	MNDA	2.25225	1.56264	13.4766	1.82307e-30	2.21431e-28	58.5463
ENSG00000160856.19	FCRL3	3.14005	-1.30196	13.4669	1.95829e-30	2.36807e-28	58.4689
ENSG00000198879.10	SFMBT2	1.70357	1.65378	13.4643	1.99696e-30	2.40424e-28	58.4542
ENSG00000139193.3	CD27	2.28294	0.855211	13.3986	3.24091e-30	3.88485e-28	57.9855
ENSG00000179144.4	GIMAP7	1.73261	1.7497	13.3895	3.46535e-30	4.13581e-28	57.9055
ENSG00000177575.11	CD163	2.72155	3.71271	13.3868	3.53388e-30	4.19935e-28	57.8005
ENSG00000004468.11	CD38	2.56442	1.36681	13.3784	3.75854e-30	4.44706e-28	57.833
ENSG00000101336.11	HCK	1.86339	3.34582	13.377	3.79933e-30	4.47603e-28	57.7441
ENSG00000110446.8	SLC15A3	1.70774	4.18529	13.3346	5.19245e-30	6.09114e-28	57.377
ENSG00000140105.16	WARS	1.57446	7.40943	13.32	5.77977e-30	6.75127e-28	57.0759
ENSG00000121594.10	CD80	2.04117	-0.762391	13.3188	5.83311e-30	6.7847e-28	57.3949
ENSG00000169442.7	CD52	2.03593	2.82868	13.3125	6.11004e-30	7.07681e-28	57.3015
ENSG00000172243.16	CLEC7A	2.08812	1.72689	13.3033	6.53515e-30	7.53739e-28	57.2772
ENSG00000171860.4	C3AR1	2.09854	2.49558	13.2822	7.63344e-30	8.76727e-28	57.0963
ENSG00000187862.10	TTC24	2.63716	-3.50818	13.2506	9.63138e-30	1.10159e-27	56.8925
ENSG00000000938.11	FGR	1.9527	2.38317	13.221	1.19779e-29	1.36428e-27	56.6539
ENSG00000108798.7	ABI3	1.52617	2.79634	13.1965	1.43398e-29	1.62656e-27	56.4548
ENSG00000211787.1	TRAV8-3	2.30821	-3.79979	13.1819	1.5964e-29	1.80334e-27	56.3948
ENSG00000181374.6	CCL13	3.37653	-0.43135	13.1616	1.85356e-29	2.08526e-27	56.2594
ENSG00000213203.2	GIMAP1	1.51954	1.26261	13.1556	1.93786e-29	2.1712e-27	56.2106
ENSG00000137496.16	IL18BP	1.28907	3.52522	13.1515	1.9977e-29	2.22914e-27	56.0802
ENSG00000211751.6	TRBV25-1	2.31643	-2.31952	13.1489	2.03573e-29	2.26238e-27	56.1486
ENSG00000205846.3	CLEC6A	2.60887	-3.86203	13.1439	2.11118e-29	2.33677e-27	56.121
ENSG00000168394.10	TAP1	1.54355	7.63704	13.1149	2.61342e-29	2.88105e-27	55.5613
ENSG00000142347.15	MYO1F	1.4047	3.74055	13.1116	2.67755e-29	2.93995e-27	55.7746
ENSG00000258875.4	CTD-2547L24.3	1.89627	-1.98067	13.1028	2.85612e-29	3.1224e-27	55.8128
ENSG00000133321.9	RARRES3	2.61692	4.2958	13.1023	2.86646e-29	3.1224e-27	55.6803
ENSG00000137265.13	IRF4	2.53209	1.11318	13.0966	2.99089e-29	3.24505e-27	55.7829
ENSG00000163823.3	CCR1	1.83237	2.40006	13.0958	3.00695e-29	3.24964e-27	55.7397
ENSG00000075884.11	ARHGAP15	1.43723	1.36116	13.0545	4.07343e-29	4.38493e-27	55.473
ENSG00000226979.7	LTA	2.20545	-1.52584	13.0518	4.15489e-29	4.45514e-27	55.4495
ENSG00000130487.5	KLHDC7B	2.35158	-0.0316114	13.0391	4.56294e-29	4.87365e-27	55.3711
ENSG00000203710.9	CR1	2.99984	-0.455398	13.0369	4.6379e-29	4.93451e-27	55.3531
ENSG00000165178.9	NCF1C	2.38106	-0.4166	13.0028	5.95436e-29	6.3107e-27	55.1061
ENSG00000146192.13	FGD2	1.56499	2.20172	12.9887	6.60717e-29	6.97565e-27	54.9671
ENSG00000171115.3	GIMAP8	1.46493	2.23817	12.9765	7.22434e-29	7.59801e-27	54.877
ENSG00000116701.13	NCF2	1.97603	3.24042	12.9521	8.64457e-29	9.057e-27	54.6464
ENSG00000120949.13	TNFRSF8	1.91759	-0.648094	12.9396	9.4771e-29	9.8915e-27	54.645
ENSG00000088827.11	SIGLEC1	2.46459	2.1699	12.9224	1.07484e-28	1.11759e-26	54.4864
ENSG00000141574.6	SECTM1	2.3716	3.99262	12.9034	1.23562e-28	1.27992e-26	54.2448
ENSG00000188641.11	DPYD	2.17207	2.45626	12.9	1.26674e-28	1.30722e-26	54.3105
ENSG00000072694.17	FCGR2B	2.37289	0.871011	12.8786	1.48205e-28	1.52368e-26	54.2023
ENSG00000140379.7	BCL2A1	2.23867	1.38101	12.8643	1.64678e-28	1.68673e-26	54.0886
ENSG00000168995.12	SIGLEC7	2.18093	-0.477101	12.8593	1.7077e-28	1.74261e-26	54.0654
ENSG00000177272.8	KCNA3	2.57774	-1.95398	12.849	1.84205e-28	1.87276e-26	53.9808
ENSG00000236481.1	AC002331.1	2.51422	-3.39772	12.8401	1.96648e-28	1.99187e-26	53.9173
ENSG00000244482.8	LILRA6	2.13198	-0.338984	12.831	2.10223e-28	2.12155e-26	53.861
ENSG00000185905.3	C16orf54	2.24592	0.359417	12.8298	2.11975e-28	2.1314e-26	53.8529
ENSG00000100342.19	APOL1	1.98545	6.44673	12.825	2.19544e-28	2.19945e-26	53.5039
ENSG00000166527.6	CLEC4D	2.65439	-3.44678	12.8213	2.25717e-28	2.25307e-26	53.7824
ENSG00000112303.12	VNN2	2.93622	0.116716	12.8058	2.52795e-28	2.51421e-26	53.6795
ENSG00000172575.10	RASGRP1	2.00148	1.08788	12.8046	2.55048e-28	2.52746e-26	53.6617
ENSG00000077984.5	CST7	2.10435	1.55801	12.8035	2.57059e-28	2.53822e-26	53.6429
ENSG00000160219.10	GAB3	1.31668	0.922678	12.7962	2.71224e-28	2.66849e-26	53.604
ENSG00000134545.12	KLRC1	2.75772	-2.63705	12.7923	2.79048e-28	2.73566e-26	53.5722
ENSG00000161405.15	IKZF3	2.13139	2.641	12.7904	2.83088e-28	2.76539e-26	53.5034
ENSG00000211721.2	TRBV6-5	2.48144	-3.01386	12.7838	2.96984e-28	2.89085e-26	53.5098
ENSG00000179344.15	HLA-DQB1	2.53764	5.70819	12.7828	2.99292e-28	2.90303e-26	53.2455
ENSG00000225079.2	FTH1P22	2.25482	-3.4086	12.7744	3.18201e-28	3.07557e-26	53.4417
ENSG00000078596.9	ITM2A	1.70685	2.07811	12.7707	3.27004e-28	3.14957e-26	53.3862
ENSG00000196209.11	SIRPB2	1.96963	0.213652	12.7664	3.37343e-28	3.23778e-26	53.3943
ENSG00000105967.14	TFEC	2.22926	0.718941	12.7528	3.72767e-28	3.56532e-26	53.2917
ENSG00000267074.1	RP11-1094M14.5	2.22224	-3.18529	12.7446	3.95903e-28	3.77345e-26	53.2251
ENSG00000013725.13	CD6	1.5856	2.62115	12.7426	4.01758e-28	3.81601e-26	53.1558
ENSG00000050730.14	TNIP3	2.2716	-0.544015	12.7391	4.1208e-28	3.90055e-26	53.1956
ENSG00000182487.11	NCF1B	2.30833	-1.43994	12.7347	4.25766e-28	4.01625e-26	53.1568
ENSG00000126860.10	EVI2A	2.0819	1.19996	12.7224	4.65725e-28	4.37814e-26	53.0633
ENSG00000255221.2	CARD17	2.25165	-4.1703	12.709	5.13748e-28	4.8131e-26	52.9744
ENSG00000066336.10	SPI1	1.86819	3.52427	12.7041	5.32575e-28	4.97251e-26	52.8205
ENSG00000261644.1	RP11-327F22.2	2.14409	-2.97648	12.694	5.73657e-28	5.33793e-26	52.8581
ENSG00000279496.1	CTC-251I16.1	1.98808	-0.766432	12.6783	6.43527e-28	5.96784e-26	52.754
ENSG00000132274.14	TRIM22	1.79222	4.40646	12.6522	7.78855e-28	7.19851e-26	52.3777
ENSG00000002549.11	LAP3	1.00302	6.70635	12.6388	8.59074e-28	7.90217e-26	52.127
ENSG00000150337.12	FCGR1A	2.19168	0.226421	12.6385	8.60746e-28	7.90217e-26	52.4684
ENSG00000151702.15	FLI1	1.39136	2.64026	12.636	8.76925e-28	8.02386e-26	52.3798
ENSG00000119917.12	IFIT3	1.977	4.23488	12.6214	9.75596e-28	8.89705e-26	52.1687
ENSG00000221963.5	APOL6	1.15628	6.31204	12.6078	1.07776e-27	9.79623e-26	51.9233
ENSG00000186265.8	BTLA	2.15761	-1.55476	12.6067	1.08701e-27	9.84762e-26	52.2314
ENSG00000204592.8	HLA-E	0.970819	9.37863	12.5773	1.34742e-27	1.21667e-25	51.5556
ENSG00000188404.7	SELL	2.36315	1.77322	12.5622	1.50466e-27	1.35419e-25	51.885
ENSG00000134061.5	CD180	1.91155	0.910406	12.5459	1.69555e-27	1.52101e-25	51.7902
ENSG00000140511.10	HAPLN3	1.91531	3.66177	12.5448	1.7083e-27	1.52746e-25	51.653
ENSG00000127951.5	FGL2	2.09062	3.50656	12.5364	1.81697e-27	1.61935e-25	51.604
ENSG00000211728.2	TRBV5-6	2.24581	-4.1641	12.5203	2.0435e-27	1.81534e-25	51.6127
ENSG00000182578.12	CSF1R	1.8808	4.44354	12.5179	2.08026e-27	1.84204e-25	51.3983
ENSG00000108700.4	CCL8	3.01501	-0.603139	12.5087	2.22524e-27	1.96408e-25	51.5311
ENSG00000174255.6	ZNF80	2.14427	-4.32108	12.5041	2.30066e-27	2.02414e-25	51.4966
ENSG00000211799.3	TRAV19	2.40325	-3.27624	12.4954	2.45153e-27	2.14998e-25	51.4295
ENSG00000128335.12	APOL2	1.34809	5.07972	12.4824	2.69578e-27	2.35666e-25	51.0897
ENSG00000146070.15	PLA2G7	1.7454	2.48646	12.4706	2.93866e-27	2.56083e-25	51.1888
ENSG00000171310.9	CHST11	1.64237	3.46097	12.4577	3.22907e-27	2.805e-25	51.0327
ENSG00000204136.9	GGTA1P	1.87121	0.339543	12.4558	3.27463e-27	2.8356e-25	51.1471
ENSG00000121895.7	TMEM156	1.91192	-1.1084	12.442	3.62244e-27	3.12692e-25	51.0473
ENSG00000171051.7	FPR1	2.61999	1.67358	12.4327	3.87602e-27	3.33532e-25	50.951
ENSG00000105851.9	PIK3CG	2.12112	0.800993	12.4045	4.76167e-27	4.08462e-25	50.7705
ENSG00000204475.8	NCR3	2.32932	-2.34767	12.4024	4.83385e-27	4.13362e-25	50.7587
ENSG00000175489.9	LRRC25	1.82419	1.87848	12.3431	7.45181e-27	6.35255e-25	50.2953
ENSG00000167077.11	MEI1	1.67	0.694403	12.3372	7.7807e-27	6.61239e-25	50.2868
ENSG00000211896.5	IGHG1	3.89127	8.52102	12.3248	8.51679e-27	7.20504e-25	49.7661
ENSG00000204482.9	LST1	1.65715	2.03606	12.3246	8.53056e-27	7.20504e-25	50.1544
ENSG00000140368.11	PSTPIP1	1.59192	1.66778	12.3227	8.65025e-27	7.28372e-25	50.1559
ENSG00000143110.10	C1orf162	1.50203	1.97007	12.3185	8.91446e-27	7.48324e-25	50.1138
ENSG00000101347.8	SAMHD1	1.18728	6.07483	12.3123	9.32666e-27	7.80539e-25	49.7886
ENSG00000104894.10	CD37	1.93341	2.82817	12.3107	9.43532e-27	7.87233e-25	50.0117
ENSG00000011600.10	TYROBP	1.93524	4.23937	12.3059	9.77542e-27	8.13137e-25	49.8761
ENSG00000272282.1	RP11-222K16.2	2.28685	-3.5463	12.2989	1.02835e-26	8.52818e-25	50.0169
ENSG00000136634.5	IL10	2.22985	-1.96971	12.2915	1.08572e-26	8.97678e-25	49.9616
ENSG00000126264.8	HCST	2.10508	0.486874	12.2895	1.10167e-26	9.08135e-25	49.9459
ENSG00000171049.8	FPR2	3.14431	-0.783937	12.2741	1.23218e-26	1.01268e-24	49.8418
ENSG00000154127.8	UBASH3B	1.79798	2.27512	12.2672	1.2956e-26	1.06162e-24	49.7284
ENSG00000197872.10	FAM49A	1.69836	1.79905	12.261	1.35617e-26	1.10794e-24	49.7052
ENSG00000172322.12	CLEC12A	2.7192	-1.11105	12.2596	1.36981e-26	1.11576e-24	49.7366
ENSG00000211776.2	TRAV2	2.27204	-3.65827	12.2531	1.4365e-26	1.16663e-24	49.6877
ENSG00000166927.11	MS4A7	1.90591	2.68487	12.2475	1.496e-26	1.21137e-24	49.563
ENSG00000076662.8	ICAM3	2.16748	-0.172052	12.2387	1.5947e-26	1.28748e-24	49.5864
ENSG00000105366.14	SIGLEC8	2.56334	-1.67998	12.2309	1.6879e-26	1.35873e-24	49.5287
ENSG00000275385.1	CCL18	3.66213	2.88498	12.1965	2.1678e-26	1.73994e-24	49.1938
ENSG00000255833.1	TIFAB	2.42432	-1.77963	12.1951	2.19067e-26	1.75318e-24	49.2712
ENSG00000170458.12	CD14	1.82715	5.17108	12.1714	2.60352e-26	2.07751e-24	48.8305
ENSG00000235568.5	NFAM1	1.52527	2.58218	12.152	2.99811e-26	2.38545e-24	48.8787
ENSG00000111796.3	KLRB1	1.86372	0.426146	12.1382	3.31307e-26	2.62843e-24	48.8584
ENSG00000178562.16	CD28	1.76429	0.321362	12.1298	3.52274e-26	2.78672e-24	48.7993
ENSG00000160593.16	AMICA1	1.62561	2.46751	12.1239	3.67793e-26	2.90113e-24	48.6828
ENSG00000101307.14	SIRPB1	2.52892	-0.609825	12.1195	3.79627e-26	2.98589e-24	48.7313
ENSG00000189350.11	FAM179A	1.60418	-1.41265	12.1044	4.23696e-26	3.32299e-24	48.6209
ENSG00000155962.11	CLIC2	1.6033	1.93771	12.1031	4.27775e-26	3.34542e-24	48.5608
ENSG00000132514.12	CLEC10A	2.53678	0.274577	12.0928	4.60874e-26	3.58805e-24	48.5339
ENSG00000115165.8	CYTIP	1.72234	2.60128	12.0927	4.61415e-26	3.58805e-24	48.4501
ENSG00000211746.3	TRBV19	2.49116	-2.73699	12.092	4.63629e-26	3.59509e-24	48.5318
ENSG00000126353.3	CCR7	2.30358	0.590806	12.0747	5.25855e-26	4.06612e-24	48.3987
ENSG00000204577.10	LILRB3	1.759	0.31316	12.0643	5.67117e-26	4.37285e-24	48.3288
ENSG00000211801.3	TRAV21	2.47317	-3.60411	12.0595	5.87281e-26	4.51564e-24	48.3
ENSG00000183813.6	CCR4	2.11388	-0.263923	12.059	5.89152e-26	4.51738e-24	48.2965
ENSG00000179934.6	CCR8	2.16166	-2.01148	12.0242	7.58549e-26	5.80005e-24	48.0459
ENSG00000140749.8	IGSF6	1.61745	2.66862	12.0212	7.75501e-26	5.91319e-24	47.9307
ENSG00000204103.3	MAFB	1.79855	3.50342	12.0206	7.78814e-26	5.92201e-24	47.8689
ENSG00000143226.12	FCGR2A	1.77224	4.13805	12.0177	7.95061e-26	6.02885e-24	47.7991
ENSG00000131196.16	NFATC1	1.76707	2.40524	12.0106	8.37212e-26	6.33098e-24	47.8708
ENSG00000214212.7	C19orf38	1.91277	-0.171961	12.0102	8.40098e-26	6.33536e-24	47.9456
ENSG00000230099.2	TRBV5-4	2.27082	-3.79822	12	9.0466e-26	6.80354e-24	47.8742
ENSG00000211788.2	TRAV13-1	2.40064	-3.07971	11.9989	9.1156e-26	6.8367e-24	47.8658
ENSG00000173193.12	PARP14	1.18331	6.3842	11.9849	1.00895e-25	7.54654e-24	47.4002
ENSG00000159708.16	LRRC36	-2.41969	0.937446	-11.9641	1.1731e-25	8.75042e-24	47.6025
ENSG00000049768.13	FOXP3	1.62655	1.47528	11.9434	1.3638e-25	1.01454e-23	47.4317
ENSG00000171777.14	RASGRP4	1.64637	-0.177152	11.94	1.39757e-25	1.03685e-23	47.4433
ENSG00000109684.13	CLNK	2.05078	-2.11066	11.926	1.54669e-25	1.14438e-23	47.3435
ENSG00000211786.3	TRAV8-2	2.07742	-3.73177	11.9157	1.6662e-25	1.22949e-23	47.2719
ENSG00000181631.6	P2RY13	2.25014	0.31096	11.8924	1.97265e-25	1.45172e-23	47.0967
ENSG00000254838.5	GVINP1	2.00773	0.680044	11.8832	2.10921e-25	1.54807e-23	47.0236
ENSG00000187688.13	TRPV2	1.43443	3.30169	11.8812	2.13946e-25	1.56608e-23	46.8785
ENSG00000129450.7	SIGLEC9	1.86512	0.312962	11.8805	2.15152e-25	1.57072e-23	47.0111
ENSG00000125735.9	TNFSF14	1.80908	0.0386854	11.867	2.37226e-25	1.72728e-23	46.9185
ENSG00000164674.14	SYTL3	1.04286	1.45652	11.8599	2.49751e-25	1.81367e-23	46.8338
ENSG00000167261.12	DPEP2	1.74511	0.0248773	11.8508	2.66588e-25	1.93083e-23	46.8035
ENSG00000155629.13	PIK3AP1	1.59526	4.50351	11.8481	2.71976e-25	1.96467e-23	46.5461
ENSG00000256262.1	USP30-AS1	1.94774	-0.169837	11.8291	3.11923e-25	2.24732e-23	46.6503
ENSG00000129675.14	ARHGEF6	1.44547	2.87974	11.8153	3.44782e-25	2.47755e-23	46.4358
ENSG00000147570.8	DNAJC5B	2.18604	-1.37233	11.8024	3.78408e-25	2.71209e-23	46.4635
ENSG00000186891.12	TNFRSF18	2.02453	0.910465	11.7994	3.86954e-25	2.76611e-23	46.4177
ENSG00000262406.2	MMP12	2.63316	4.95016	11.7799	4.45479e-25	3.17621e-23	46.0333
ENSG00000160883.9	HK3	2.20458	1.72019	11.7785	4.49938e-25	3.19969e-23	46.2392
ENSG00000272908.1	RP11-121A8.1	2.0814	-2.8969	11.7594	5.1647e-25	3.66334e-23	46.1559
ENSG00000135905.17	DOCK10	1.53163	2.57309	11.7539	5.37634e-25	3.79806e-23	46.0159
ENSG00000189233.10	NUGGC	2.43478	-1.40008	11.7537	5.38232e-25	3.79806e-23	46.1163
ENSG00000093072.14	CECR1	1.88254	4.23235	11.7337	6.22194e-25	4.37929e-23	45.7475
ENSG00000140030.5	GPR65	1.73683	0.729205	11.7198	6.87528e-25	4.82676e-23	45.8543
ENSG00000122986.12	HVCN1	1.20788	1.35589	11.7188	6.92557e-25	4.84967e-23	45.8279
ENSG00000166710.16	B2M	1.24008	11.0273	11.7019	7.82591e-25	5.46619e-23	45.1524
ENSG00000198624.11	CCDC69	1.45451	3.76229	11.6914	8.44047e-25	5.88048e-23	45.4791
ENSG00000232869.2	TRBV29-1	2.26556	-2.86466	11.6691	9.91914e-25	6.89318e-23	45.5133
ENSG00000111335.11	OAS2	2.17639	4.79671	11.6676	1.00251e-24	6.94925e-23	45.2327
ENSG00000211797.2	TRAV17	2.13599	-3.7696	11.667	1.00672e-24	6.96084e-23	45.4991
ENSG00000119535.16	CSF3R	2.20866	2.37082	11.6651	1.02071e-24	7.03983e-23	45.3939
ENSG00000280194.1	AD000864.6	1.70155	-2.27957	11.6637	1.03085e-24	7.09193e-23	45.4745
ENSG00000120280.5	CXorf21	1.71226	-0.389723	11.6544	1.10294e-24	7.56891e-23	45.4058
ENSG00000086730.15	LAT2	1.16438	2.88513	11.6443	1.18591e-24	8.11801e-23	45.2093
ENSG00000140678.15	ITGAX	1.76746	3.61464	11.6275	1.33905e-24	9.1435e-23	45.0351
ENSG00000155961.4	RAB39B	2.1579	-2.02782	11.6165	1.44873e-24	9.86793e-23	45.1401
ENSG00000211897.6	IGHG3	3.69131	5.385	11.6077	1.5441e-24	1.04915e-22	44.7828
ENSG00000196329.9	GIMAP5	1.99845	-1.06451	11.5874	1.78719e-24	1.21131e-22	44.9331
ENSG00000143185.3	XCL2	2.53465	-3.20047	11.585	1.81863e-24	1.22959e-22	44.9163
ENSG00000105352.9	CEACAM4	2.26305	-2.28494	11.5842	1.82828e-24	1.23308e-22	44.9109
ENSG00000064886.12	CHI3L2	2.27867	-0.738732	11.5746	1.9597e-24	1.31847e-22	44.8407
ENSG00000174125.6	TLR1	1.9	0.969879	11.5714	2.00513e-24	1.34574e-22	44.7887
ENSG00000268027.4	AC006129.2	1.94231	-1.83865	11.5694	2.0344e-24	1.36205e-22	44.8057
ENSG00000128815.16	WDFY4	1.83782	2.19544	11.5382	2.5464e-24	1.7007e-22	44.4974
ENSG00000280099.1	RP11-33E12.2	-1.34383	1.07083	-11.5113	3.09219e-24	2.06021e-22	44.3613
ENSG00000241106.5	HLA-DOB	2.02384	0.0181357	11.5101	3.11891e-24	2.07298e-22	44.3744
ENSG00000211777.2	TRAV3	2.24661	-3.65226	11.4973	3.41978e-24	2.26746e-22	44.2939
ENSG00000188092.13	GPR89B	-0.836185	1.37504	-11.4936	3.51031e-24	2.32188e-22	44.224
ENSG00000187116.12	LILRA5	2.0594	0.463276	11.487	3.68252e-24	2.42993e-22	44.2015
ENSG00000211785.1	TRAV12-1	2.26622	-3.80202	11.4465	4.92547e-24	3.2423e-22	43.9342
ENSG00000023902.12	PLEKHO1	1.27039	4.32074	11.4349	5.35362e-24	3.51571e-22	43.5963
ENSG00000104974.9	LILRA1	1.90423	-1.28261	11.4339	5.39371e-24	3.53359e-22	43.8448
ENSG00000211734.3	TRBV5-1	2.23895	-2.51163	11.4331	5.42447e-24	3.54528e-22	43.8396
ENSG00000182866.15	LCK	2.0267	3.24177	11.4245	5.76809e-24	3.7609e-22	43.6167
ENSG00000136235.14	GPNMB	2.17657	5.51882	11.4236	5.80469e-24	3.7758e-22	43.4312
ENSG00000100336.16	APOL4	1.75259	2.69091	11.4227	5.84535e-24	3.79326e-22	43.642
ENSG00000211795.3	TRAV8-6	2.17052	-3.3001	11.4079	6.49747e-24	4.2065e-22	43.6618
ENSG00000115935.15	WIPF1	1.39377	4.67496	11.3715	8.44044e-24	5.4509e-22	43.116
ENSG00000198019.11	FCGR1B	2.09108	-2.29342	11.3712	8.45932e-24	5.4509e-22	43.402
ENSG00000104951.14	IL4I1	2.14261	2.52274	11.3622	9.02508e-24	5.80184e-22	43.2237
ENSG00000121966.6	CXCR4	1.67561	4.72304	11.36	9.16591e-24	5.8786e-22	43.0326
ENSG00000276231.3	PIK3R6	1.51322	0.12495	11.3561	9.42511e-24	6.03075e-22	43.2809
ENSG00000174837.13	EMR1	2.1643	-1.18568	11.3544	9.54225e-24	6.09151e-22	43.282
ENSG00000136040.7	PLXNC1	1.51178	3.29654	11.3528	9.64801e-24	6.14473e-22	43.0985
ENSG00000259834.1	RP11-284N8.3	2.46396	-1.26146	11.3349	1.09727e-23	6.97226e-22	43.1443
ENSG00000151948.10	GLT1D1	2.17735	-2.00719	11.3343	1.10178e-23	6.98475e-22	43.1417
ENSG00000107742.11	SPOCK2	1.72729	4.00313	11.3339	1.1051e-23	6.98964e-22	42.9067
ENSG00000079215.12	SLC1A3	2.1401	1.33149	11.3079	1.33134e-23	8.40123e-22	42.9025
ENSG00000105639.17	JAK3	1.27537	3.51346	11.3026	1.38344e-23	8.70998e-22	42.7218
ENSG00000111331.11	OAS3	1.28836	6.58914	11.2878	1.53765e-23	9.65869e-22	42.3873
ENSG00000211947.2	IGHV3-21	3.90268	1.5201	11.2701	1.7461e-23	1.0943e-21	42.6268
ENSG00000026950.15	BTN3A1	1.09918	5.2548	11.2657	1.80164e-23	1.12654e-21	42.3161
ENSG00000150681.8	RGS18	1.93719	-0.686927	11.2554	1.93876e-23	1.20952e-21	42.5802
ENSG00000105246.5	EBI3	1.82076	-0.108915	11.2495	2.02261e-23	1.25897e-21	42.5309
ENSG00000271605.4	MILR1	1.57909	0.18373	11.2392	2.17753e-23	1.35233e-21	42.4527
ENSG00000211716.2	TRBV9	2.32612	-3.3286	11.2377	2.20167e-23	1.36424e-21	42.4593
ENSG00000241839.8	PLEKHO2	1.16661	4.45239	11.2265	2.38389e-23	1.47382e-21	42.101
ENSG00000278195.1	SSTR3	2.15449	-3.44867	11.223	2.44435e-23	1.50781e-21	42.3564
ENSG00000173198.5	CYSLTR1	1.62184	-0.196531	11.2203	2.49254e-23	1.53409e-21	42.3264
ENSG00000185527.10	PDE6G	1.79276	-1.7948	11.2167	2.55708e-23	1.57029e-21	42.3125
ENSG00000128383.11	APOBEC3A	2.24552	-1.42997	11.2102	2.67944e-23	1.64175e-21	42.2653
ENSG00000135047.13	CTSL	1.45825	5.58216	11.192	3.05088e-23	1.86518e-21	41.7711
ENSG00000267554.1	RP11-686D22.10	1.98205	-3.51589	11.1897	3.10221e-23	1.89235e-21	42.1217
ENSG00000182162.8	P2RY8	1.5217	1.48162	11.1743	3.46392e-23	2.10831e-21	41.9501
ENSG00000211950.2	IGHV1-24	4.10178	0.568336	11.1702	3.56488e-23	2.16496e-21	41.9531
ENSG00000111801.14	BTN3A3	1.20932	4.1743	11.1633	3.74625e-23	2.27008e-21	41.6759
ENSG00000196405.11	EVL	1.32221	4.07493	11.1583	3.88284e-23	2.34767e-21	41.6493
ENSG00000211598.2	IGKV4-1	3.88322	4.15879	11.1564	3.93385e-23	2.37328e-21	41.6658
ENSG00000023445.12	BIRC3	1.61283	4.94336	11.1558	3.95179e-23	2.37887e-21	41.563
ENSG00000211697.3	TRGV5	2.21439	-3.0121	11.1549	3.97859e-23	2.38977e-21	41.877
ENSG00000117009.10	KMO	1.6898	-0.6327	11.1459	4.24191e-23	2.54237e-21	41.8077
ENSG00000170581.12	STAT2	0.945826	6.0142	11.1448	4.27471e-23	2.55644e-21	41.4046
ENSG00000089041.15	P2RX7	1.6644	0.865007	11.1434	4.31888e-23	2.57725e-21	41.7568
ENSG00000111729.11	CLEC4A	1.49577	0.725515	11.1346	4.59869e-23	2.73827e-21	41.6996
ENSG00000184557.4	SOCS3	1.39428	5.50307	11.1037	5.73148e-23	3.40539e-21	41.1494
ENSG00000186469.7	GNG2	1.25488	2.70823	11.0938	6.15171e-23	3.64718e-21	41.3062
ENSG00000188060.6	RAB42	1.4827	0.393888	11.0916	6.2492e-23	3.69699e-21	41.4064
ENSG00000260314.2	MRC1	2.36806	3.00864	11.0903	6.30482e-23	3.72188e-21	41.2634
ENSG00000130775.14	THEMIS2	1.35553	3.77608	11.0824	6.66983e-23	3.9289e-21	41.1383
ENSG00000115085.12	ZAP70	1.92963	1.73747	11.0767	6.94597e-23	4.0828e-21	41.2483
ENSG00000236830.5	CBR3-AS1	-1.16021	1.72779	-11.0741	7.07599e-23	4.1459e-21	41.2363
ENSG00000057657.13	PRDM1	1.21786	4.24209	11.074	7.08352e-23	4.1459e-21	41.0374
ENSG00000267364.1	RP11-47L3.1	1.95118	-2.54028	11.0688	7.35293e-23	4.29442e-21	41.2728
ENSG00000085514.14	PILRA	1.72851	1.62376	11.0639	7.61098e-23	4.4357e-21	41.1638
ENSG00000105383.13	CD33	1.56672	0.139884	11.0492	8.44963e-23	4.91403e-21	41.1148
ENSG00000187037.7	GPR141	2.34764	-2.3913	11.0481	8.51767e-23	4.94313e-21	41.1273
ENSG00000169508.6	GPR183	1.69759	2.13051	11.0248	1.00561e-22	5.82361e-21	40.8592
ENSG00000107099.14	DOCK8	1.64448	3.65634	11.0135	1.08996e-22	6.29882e-21	40.6633
ENSG00000112799.7	LY86	1.55843	0.575828	10.9774	1.40922e-22	8.12671e-21	40.5977
ENSG00000050767.14	COL23A1	1.65724	-0.619947	10.9548	1.65401e-22	9.51837e-21	40.4657
ENSG00000211955.2	IGHV3-33	3.71357	1.16941	10.9494	1.71862e-22	9.86951e-21	40.3784
ENSG00000242258.1	LINC00996	1.92971	-1.42173	10.9448	1.77604e-22	1.01779e-20	40.4023
ENSG00000256553.1	TRAV1-2	2.08856	-3.99035	10.9443	1.78293e-22	1.01961e-20	40.3969
ENSG00000183347.14	GBP6	2.23789	-3.87318	10.9304	1.96753e-22	1.12284e-20	40.3001
ENSG00000113749.6	HRH2	2.21864	-1.88332	10.9256	2.0352e-22	1.15905e-20	40.2693
ENSG00000211951.2	IGHV2-26	3.75807	-0.520312	10.9039	2.37558e-22	1.34837e-20	40.1022
ENSG00000146859.6	TMEM140	0.86262	3.71405	10.9037	2.37746e-22	1.34837e-20	39.8801
ENSG00000211648.2	IGLV1-47	3.68847	1.91507	10.876	2.8954e-22	1.63874e-20	39.8283
ENSG00000127507.16	EMR2	1.46064	2.30078	10.8523	3.42513e-22	1.93457e-20	39.6341
ENSG00000136490.7	LIMD2	1.46308	3.34278	10.8499	3.48245e-22	1.9629e-20	39.5364
ENSG00000108950.10	FAM20A	1.65896	1.54824	10.8462	3.57659e-22	2.01183e-20	39.6365
ENSG00000134954.13	ETS1	1.29051	5.61183	10.8447	3.61367e-22	2.02853e-20	39.3111
ENSG00000211778.2	TRAV4	2.17102	-3.66495	10.8261	4.1235e-22	2.31e-20	39.5723
ENSG00000090104.10	RGS1	1.78677	4.29591	10.8154	4.44873e-22	2.48712e-20	39.2136
ENSG00000211945.2	IGHV1-18	3.77484	2.63857	10.808	4.68592e-22	2.6144e-20	39.3115
ENSG00000241186.6	TDGF1	-2.78591	3.70997	-10.7999	4.96391e-22	2.76388e-20	39.1896
ENSG00000211659.2	IGLV3-25	3.88513	2.35974	10.7921	5.24526e-22	2.91462e-20	39.2169
ENSG00000137101.11	CD72	1.40698	1.13009	10.7866	5.45453e-22	3.02478e-20	39.2394
ENSG00000170542.5	SERPINB9	1.0109	4.36816	10.7834	5.57617e-22	3.086e-20	38.9767
ENSG00000211745.3	TRBV4-2	2.29907	-3.54699	10.7695	6.15567e-22	3.39986e-20	39.1776
ENSG00000211941.3	IGHV3-11	3.86271	1.40927	10.7634	6.42403e-22	3.54095e-20	39.0644
ENSG00000130303.11	BST2	2.26071	5.53912	10.758	6.6736e-22	3.67115e-20	38.7154
ENSG00000143297.17	FCRL5	2.99061	0.280326	10.7576	6.69459e-22	3.67533e-20	39.0655
ENSG00000139187.8	KLRG1	1.5928	-1.13918	10.7424	7.45158e-22	4.08275e-20	38.9882
ENSG00000136404.14	TM6SF1	1.65815	-0.467628	10.7399	7.58734e-22	4.14886e-20	38.9612
ENSG00000213886.3	UBD	2.63029	3.10029	10.7347	7.87149e-22	4.29567e-20	38.7562
ENSG00000119922.8	IFIT2	1.62795	2.81321	10.7249	8.43622e-22	4.59473e-20	38.7035
ENSG00000112096.15	SOD2	0.946122	8.29935	10.7071	9.56682e-22	5.20018e-20	38.1896
ENSG00000197971.13	MBP	0.790523	5.40833	10.6964	1.03179e-21	5.59738e-20	38.2815
ENSG00000196664.4	TLR7	1.88282	0.064094	10.6898	1.08054e-21	5.85024e-20	38.6005
ENSG00000272053.1	RP11-367G6.3	1.81425	-3.99328	10.6763	1.18848e-21	6.42201e-20	38.5282
ENSG00000152315.4	KCNK13	1.84372	-1.08453	10.6738	1.20967e-21	6.52368e-20	38.5098
ENSG00000162676.10	GFI1	1.95358	1.3618	10.6693	1.24858e-21	6.72029e-20	38.4091
ENSG00000198574.5	SH2D1B	2.03022	-2.12948	10.6639	1.29706e-21	6.96759e-20	38.4468
ENSG00000253755.1	IGHGP	3.4305	2.72206	10.6524	1.40705e-21	7.54367e-20	38.2143
ENSG00000167633.15	KIR3DL1	1.94872	-4.83372	10.6516	1.41495e-21	7.5712e-20	38.3438
ENSG00000237181.1	AC147651.4	1.39369	-1.3885	10.6512	1.41947e-21	7.58065e-20	38.3559
ENSG00000170379.18	TCAF2	1.56984	0.705471	10.6469	1.46263e-21	7.79594e-20	38.2817
ENSG00000134242.14	PTPN22	1.24989	1.70289	10.6414	1.5204e-21	8.08819e-20	38.1966
ENSG00000211972.2	IGHV3-66	3.39597	-1.08053	10.6314	1.63178e-21	8.6639e-20	38.2093
ENSG00000211956.2	IGHV4-34	3.61539	1.51058	10.6285	1.66548e-21	8.82573e-20	38.117
ENSG00000101265.14	RASSF2	1.42725	3.26751	10.6074	1.93159e-21	1.02162e-19	37.8436
ENSG00000142583.16	SLC2A5	1.85178	1.85867	10.604	1.9782e-21	1.04426e-19	37.9264
ENSG00000164733.19	CTSB	0.96132	9.72607	10.597	2.07889e-21	1.09531e-19	37.3548
ENSG00000255197.4	RP11-750H9.5	1.92627	-1.65485	10.5945	2.11589e-21	1.11267e-19	37.9636
ENSG00000211714.3	TRBV7-3	1.96446	-3.77929	10.5872	2.22786e-21	1.16931e-19	37.9107
ENSG00000160307.8	S100B	1.76733	0.542474	10.5852	2.25807e-21	1.1829e-19	37.8584
ENSG00000211666.2	IGLV2-14	3.55574	3.43032	10.5822	2.30746e-21	1.20647e-19	37.6751
ENSG00000175040.5	CHST2	1.38012	2.12078	10.5763	2.40475e-21	1.25495e-19	37.7164
ENSG00000103569.8	AQP9	2.74184	1.0354	10.5758	2.41257e-21	1.25664e-19	37.7725
ENSG00000149131.14	SERPING1	1.69009	6.16076	10.5726	2.46867e-21	1.28343e-19	37.3668
ENSG00000168685.13	IL7R	1.90167	3.57734	10.5661	2.58416e-21	1.34093e-19	37.5313
ENSG00000272666.1	CTA-384D8.35	2.07126	-1.65133	10.5636	2.629e-21	1.36163e-19	37.7494
ENSG00000185215.7	TNFAIP2	1.52121	5.11382	10.5607	2.68305e-21	1.387e-19	37.3584
ENSG00000170396.7	ZNF804A	1.94622	-2.85159	10.5578	2.7396e-21	1.41357e-19	37.7112
ENSG00000211662.2	IGLV3-21	3.78103	3.31596	10.5398	3.10723e-21	1.60025e-19	37.3925
ENSG00000270550.1	IGHV3-30	3.72312	2.03723	10.5295	3.3413e-21	1.71758e-19	37.401
ENSG00000240065.6	PSMB9	1.50015	6.12303	10.5271	3.39927e-21	1.74411e-19	37.0505
ENSG00000059378.11	PARP12	0.892724	5.5943	10.5189	3.5996e-21	1.84345e-19	37.0271
ENSG00000156475.17	PPP2R2B	1.85822	-1.36163	10.5125	3.76417e-21	1.92414e-19	37.3944
ENSG00000100292.15	HMOX1	1.26765	4.44533	10.4981	4.16728e-21	2.12624e-19	36.975
ENSG00000134594.4	RAB33A	1.41277	-1.0581	10.4945	4.27227e-21	2.17577e-19	37.2673
ENSG00000198829.6	SUCNR1	2.19931	-0.23569	10.479	4.76397e-21	2.42168e-19	37.1436
ENSG00000178573.6	MAF	1.254	3.8213	10.4735	4.95075e-21	2.51198e-19	36.8597
ENSG00000211792.2	TRAV14DV4	2.09227	-4.07379	10.4618	5.37564e-21	2.72253e-19	37.0402
ENSG00000196743.7	GM2A	0.713199	6.0937	10.4549	5.63936e-21	2.85084e-19	36.547
ENSG00000152689.16	RASGRP3	1.14208	2.62121	10.4538	5.68339e-21	2.86301e-19	36.8278
ENSG00000162747.8	FCGR3B	3.06133	0.0167648	10.4538	5.68431e-21	2.86301e-19	36.9612
ENSG00000251442.4	LINC01094	1.81786	-0.38436	10.4482	5.91008e-21	2.97128e-19	36.9352
ENSG00000239951.1	IGKV3-20	3.2942	4.30378	10.4413	6.20474e-21	3.11371e-19	36.6211
ENSG00000172878.12	METAP1D	-0.827946	3.25213	-10.4371	6.39137e-21	3.20152e-19	36.6645
ENSG00000028277.19	POU2F2	1.36684	1.78532	10.4199	7.20884e-21	3.60442e-19	36.6518
ENSG00000105501.10	SIGLEC5	1.99316	-2.44544	10.4176	7.32364e-21	3.65516e-19	36.7437
ENSG00000162692.9	VCAM1	1.49895	3.35807	10.4146	7.47924e-21	3.72605e-19	36.4938
ENSG00000243811.6	APOBEC3D	1.55096	1.38073	10.3874	9.0474e-21	4.49911e-19	36.4503
ENSG00000237702.2	TRBV3-1	2.03626	-3.58732	10.3853	9.18206e-21	4.55782e-19	36.5173
ENSG00000101017.12	CD40	1.60129	3.13521	10.3821	9.39242e-21	4.65382e-19	36.2883
ENSG00000211592.5	IGKC	3.14855	8.0925	10.3719	1.00836e-20	4.98732e-19	35.8663
ENSG00000168081.7	PNOC	2.43118	-2.26731	10.3662	1.04929e-20	5.18042e-19	36.3873
ENSG00000116514.15	RNF19B	0.811769	5.68914	10.3659	1.05163e-20	5.18262e-19	35.9555
ENSG00000196391.9	ZNF774	-1.07923	2.75693	-10.3655	1.05449e-20	5.18743e-19	36.2128
ENSG00000211663.2	IGLV3-19	3.68294	2.716	10.3525	1.15496e-20	5.66251e-19	36.1317
ENSG00000115919.13	KYNU	1.79206	1.65282	10.3525	1.15519e-20	5.66251e-19	36.193
ENSG00000102575.9	ACP5	1.42035	5.1349	10.328	1.37096e-20	6.69895e-19	35.7363
ENSG00000139572.3	GPR84	1.969	-0.330478	10.3279	1.37152e-20	6.69895e-19	36.1036
ENSG00000132965.8	ALOX5AP	1.4676	3.17253	10.3276	1.37407e-20	6.69948e-19	35.9074
ENSG00000156738.16	MS4A1	3.31938	-0.822463	10.3099	1.555e-20	7.5682e-19	35.9854
ENSG00000143546.8	S100A8	2.49027	1.34537	10.3054	1.60444e-20	7.79502e-19	35.8851
ENSG00000110934.9	BIN2	0.987332	2.53453	10.2937	1.74104e-20	8.44371e-19	35.7261
ENSG00000239998.4	LILRA2	2.04516	-0.770628	10.289	1.7989e-20	8.70897e-19	35.8453
ENSG00000254709.5	IGLL5	3.35607	3.36932	10.2876	1.81763e-20	8.78414e-19	35.6317
ENSG00000228168.1	HNRNPA1P21	1.71506	-0.893568	10.2857	1.84143e-20	8.88354e-19	35.8252
ENSG00000157551.16	KCNJ15	2.19702	-0.288516	10.2815	1.89594e-20	9.13045e-19	35.7829
ENSG00000184293.6	CLECL1	2.04466	-2.81191	10.2799	1.91684e-20	9.21493e-19	35.7962
ENSG00000205413.6	SAMD9	1.6198	3.87359	10.2766	1.96211e-20	9.41608e-19	35.4921
ENSG00000000971.14	CFH	1.57944	3.99782	10.2623	2.16705e-20	1.03814e-18	35.3812
ENSG00000105329.8	TGFB1	1.39957	5.17326	10.2573	2.2447e-20	1.07347e-18	35.2435
ENSG00000211810.3	TRAV29DV5	1.96616	-3.66496	10.2544	2.28984e-20	1.09315e-18	35.6174
ENSG00000140853.14	NLRC5	1.20659	6.13171	10.2429	2.48187e-20	1.18277e-18	35.0739
ENSG00000277632.1	CCL3	2.02695	1.64094	10.2375	2.57622e-20	1.2256e-18	35.4005
ENSG00000107738.18	C10orf54	1.07608	5.03468	10.2362	2.59914e-20	1.23437e-18	35.1072
ENSG00000111252.9	SH2B3	0.866991	4.77594	10.2343	2.63347e-20	1.24851e-18	35.1146
ENSG00000164136.15	IL15	1.3239	1.92055	10.2268	2.77611e-20	1.31387e-18	35.3092
ENSG00000197535.13	MYO5A	1.33789	3.03092	10.2159	2.9946e-20	1.41483e-18	35.1473
ENSG00000139626.14	ITGB7	1.70546	1.71069	10.2132	3.05037e-20	1.43871e-18	35.2293
ENSG00000241351.2	IGKV3-11	3.40565	3.99849	10.2105	3.10838e-20	1.46355e-18	35.0506
ENSG00000211677.2	IGLC2	3.09868	5.2202	10.2012	3.31562e-20	1.55846e-18	34.8743
ENSG00000211949.3	IGHV3-23	3.44367	3.46587	10.2001	3.34237e-20	1.56834e-18	35.0217
ENSG00000197943.8	PLCG2	1.40061	2.9306	10.1956	3.44882e-20	1.61553e-18	35.0163
ENSG00000130203.8	APOE	2.4428	5.88221	10.1828	3.7695e-20	1.76274e-18	34.6854
ENSG00000225756.1	DBH-AS1	2.00135	-1.37501	10.1769	3.92809e-20	1.83378e-18	35.0849
ENSG00000169495.4	HTRA4	1.83008	-1.97425	10.1699	4.12312e-20	1.92155e-18	35.0426
ENSG00000085265.9	FCN1	2.38524	0.292552	10.1631	4.32337e-20	2.0086e-18	34.9521
ENSG00000188042.7	ARL4C	1.50786	4.8646	10.163	4.32452e-20	2.0086e-18	34.6189
ENSG00000186431.17	FCAR	2.49424	-2.43073	10.1592	4.44192e-20	2.05964e-18	34.9664
ENSG00000146112.10	PPP1R18	1.07667	5.30353	10.1586	4.4589e-20	2.06403e-18	34.5504
ENSG00000136960.11	ENPP2	1.68331	3.39033	10.1578	4.48368e-20	2.072e-18	34.7168
ENSG00000181804.13	SLC9A9	1.35598	0.942439	10.1574	4.49776e-20	2.07502e-18	34.888
ENSG00000169896.15	ITGAM	1.96667	2.53741	10.1531	4.63267e-20	2.13367e-18	34.7578
ENSG00000211747.3	TRBV20-1	2.27525	-1.5778	10.1527	4.64558e-20	2.13603e-18	34.9203
ENSG00000274576.2	IGHV2-70	3.82055	-1.18074	10.1507	4.70985e-20	2.16196e-18	34.8929
ENSG00000142494.12	SLC47A1	1.60748	-0.472537	10.1399	5.07871e-20	2.32739e-18	34.8172
ENSG00000255571.5	LINC00925	1.97836	-2.72747	10.124	5.66916e-20	2.59364e-18	34.7297
ENSG00000170128.3	GPR25	2.35277	-2.73446	10.1203	5.8193e-20	2.6579e-18	34.7011
ENSG00000155659.13	VSIG4	2.17314	2.64636	10.1177	5.92214e-20	2.70038e-18	34.507
ENSG00000007312.11	CD79B	1.91455	0.705219	10.1152	6.02669e-20	2.7435e-18	34.6089
ENSG00000224137.1	AC079767.4	2.05332	-3.40558	10.1133	6.10826e-20	2.77602e-18	34.6533
ENSG00000174130.11	TLR6	1.58707	0.220627	10.1067	6.39068e-20	2.89957e-18	34.5704
ENSG00000125148.6	MT2A	1.79448	5.43545	10.1036	6.5331e-20	2.9593e-18	34.1663
ENSG00000102879.14	CORO1A	1.33906	5.32957	10.1032	6.54784e-20	2.96109e-18	34.1685
ENSG00000211967.3	IGHV3-53	3.45057	0.138413	10.0986	6.76233e-20	3.05306e-18	34.5135
ENSG00000198796.6	ALPK2	1.6316	0.0689884	10.0969	6.84345e-20	3.08461e-18	34.5079
ENSG00000279805.1	CTA-212A2.1	1.90578	-3.51601	10.0866	7.34936e-20	3.30721e-18	34.4709
ENSG00000216490.3	IFI30	1.34647	-0.131167	10.086	7.37923e-20	3.31522e-18	34.4402
ENSG00000152778.8	IFIT5	0.970143	3.99093	10.0794	7.72437e-20	3.46461e-18	34.118
ENSG00000211669.2	IGLV3-10	3.79138	0.815096	10.0785	7.77078e-20	3.47974e-18	34.3507
ENSG00000237988.3	OR2I1P	2.81944	2.55422	10.0763	7.88952e-20	3.52715e-18	34.2336
ENSG00000204516.8	MICB	1.49802	2.56685	10.0743	7.99977e-20	3.57063e-18	34.2139
ENSG00000182648.10	LINC01006	-1.3706	3.10709	-10.0735	8.04886e-20	3.58671e-18	34.173
ENSG00000240382.3	IGKV1-17	3.38143	0.959164	10.0674	8.39532e-20	3.73503e-18	34.2684
ENSG00000239636.1	RP4-728D4.2	1.63291	-2.58995	10.0658	8.48841e-20	3.77034e-18	34.3347
ENSG00000244437.1	IGKV3-15	3.32991	2.50366	10.0538	9.22341e-20	4.09019e-18	34.086
ENSG00000226791.5	AC109826.1	1.78945	-2.55165	10.0529	9.28054e-20	4.10888e-18	34.2463
ENSG00000211679.2	IGLC3	3.13204	4.26599	10.0523	9.31928e-20	4.11939e-18	33.9339
ENSG00000211962.2	IGHV1-46	3.54408	1.8682	10.0518	9.34789e-20	4.1254e-18	34.1145
ENSG00000211651.3	IGLV1-44	3.35695	2.15946	10.0463	9.71175e-20	4.27909e-18	34.0578
ENSG00000135094.9	SDS	1.47712	2.32298	10.0453	9.78149e-20	4.30291e-18	34.0341
ENSG00000211966.2	IGHV5-51	3.58669	2.84565	10.0417	1.00256e-19	4.40325e-18	33.9821
ENSG00000084070.10	SMAP2	0.663392	5.35482	10.0311	1.07873e-19	4.73019e-18	33.6685
ENSG00000008118.8	CAMK1G	1.56555	-1.92865	10.0186	1.17612e-19	5.14904e-18	34.0121
ENSG00000172183.13	ISG20	1.33366	4.18306	10.0144	1.21088e-19	5.29251e-18	33.6565
ENSG00000198400.10	NTRK1	1.88496	-2.14605	10.0142	1.21275e-19	5.29251e-18	33.9817
ENSG00000182885.15	GPR97	2.14167	0.0101549	10.0105	1.24439e-19	5.42198e-18	33.9192
ENSG00000154589.5	LY96	1.66157	0.418404	10.007	1.27448e-19	5.54428e-18	33.8819
ENSG00000211899.6	IGHM	3.26657	5.73034	10.0044	1.29808e-19	5.63801e-18	33.481
ENSG00000280721.1	AC133644.2	1.36808	-1.21967	9.99855	1.35128e-19	5.8598e-18	33.8686
ENSG00000099250.16	NRP1	1.33891	4.88227	9.99183	1.41547e-19	6.12851e-18	33.4396
ENSG00000150867.12	PIP4K2A	0.723965	4.54196	9.98687	1.46477e-19	6.33197e-18	33.4319
ENSG00000143851.14	PTPN7	1.80092	2.76141	9.97908	1.54572e-19	6.67138e-18	33.5467
ENSG00000105492.14	SIGLEC6	2.12417	-3.12954	9.97609	1.57792e-19	6.79969e-18	33.7204
ENSG00000129657.13	SEC14L1	0.687721	5.62299	9.9748	1.59206e-19	6.84987e-18	33.2624
ENSG00000172724.10	CCL19	2.91138	-0.0387458	9.97405	1.60028e-19	6.87444e-18	33.6711
ENSG00000254111.2	RP11-150O12.5	-2.40042	-2.44751	-9.9685	1.66278e-19	7.13177e-18	33.6672
ENSG00000279369.1	RP11-51F16.1	1.28207	-0.330452	9.96102	1.75077e-19	7.49746e-18	33.5945
ENSG00000276557.1	TRBV18	1.97111	-3.4417	9.95545	1.81944e-19	7.77938e-18	33.5791
ENSG00000115604.9	IL18R1	1.42056	1.12528	9.93719	2.06352e-19	8.80927e-18	33.374
ENSG00000042980.11	ADAM28	1.73365	2.2994	9.93095	2.15419e-19	9.18205e-18	33.2549
ENSG00000165457.12	FOLR2	2.0194	1.53794	9.93014	2.16617e-19	9.2188e-18	33.3019
ENSG00000136867.9	SLC31A2	1.40222	-0.21693	9.92663	2.21925e-19	9.43008e-18	33.3573
ENSG00000226777.6	KIAA0125	2.70471	-0.850996	9.91774	2.35949e-19	1.00105e-17	33.3089
ENSG00000188011.5	RTP5	1.69975	-4.68602	9.90192	2.63105e-19	1.11454e-17	33.1953
ENSG00000118308.13	LRMP	1.69418	0.862831	9.901	2.64771e-19	1.11987e-17	33.1408
ENSG00000119714.9	GPR68	1.45228	2.5159	9.90009	2.66436e-19	1.12518e-17	33.0272
ENSG00000091106.17	NLRC4	1.08861	0.239377	9.89724	2.71704e-19	1.14566e-17	33.143
ENSG00000254287.1	RP11-44K6.4	1.89245	-4.60759	9.87715	3.11983e-19	1.31349e-17	33.03
ENSG00000211964.3	IGHV3-48	3.35552	0.337223	9.87524	3.16115e-19	1.32884e-17	32.9855
ENSG00000011590.12	ZBTB32	1.41501	-1.0423	9.87379	3.19274e-19	1.34007e-17	33.0191
ENSG00000132185.15	FCRLA	2.55863	-1.72945	9.87165	3.24014e-19	1.35789e-17	33.0089
ENSG00000174123.9	TLR10	2.14172	-1.52448	9.87138	3.24617e-19	1.35835e-17	33.0074
ENSG00000188676.12	IDO2	1.80927	-3.67135	9.86039	3.50096e-19	1.46273e-17	32.9337
ENSG00000186470.12	BTN3A2	0.874563	5.50018	9.8595	3.52244e-19	1.46947e-17	32.4838
ENSG00000211653.2	IGLV1-40	3.5537	2.94775	9.84439	3.90777e-19	1.62774e-17	32.6273
ENSG00000269220.1	LINC00528	1.54242	-2.42717	9.8336	4.20831e-19	1.75027e-17	32.7607
ENSG00000119686.8	FLVCR2	1.2605	2.18219	9.83	4.31367e-19	1.79041e-17	32.577
ENSG00000096968.11	JAK2	1.14179	3.8049	9.82986	4.31786e-19	1.79041e-17	32.4306
ENSG00000233038.4	AC011899.9	1.28901	-0.0240857	9.82741	4.3909e-19	1.81795e-17	32.6788
ENSG00000253838.1	RP11-44K6.2	1.9028	-4.70036	9.82674	4.4113e-19	1.82365e-17	32.6865
ENSG00000162711.15	NLRP3	1.2762	0.924102	9.82532	4.45457e-19	1.83876e-17	32.6249
ENSG00000185339.7	TCN2	1.26335	4.03884	9.81903	4.65087e-19	1.91691e-17	32.3353
ENSG00000204267.12	TAP2	0.969414	5.4006	9.81403	4.81326e-19	1.98087e-17	32.182
ENSG00000169248.11	CXCL11	2.61388	2.80023	9.80634	5.07426e-19	2.08516e-17	32.372
ENSG00000259953.1	RP11-4O1.2	-0.96939	2.82033	-9.80121	5.25587e-19	2.15656e-17	32.3365
ENSG00000184060.9	ADAP2	1.01216	2.4449	9.78819	5.74661e-19	2.35439e-17	32.2725
ENSG00000240859.1	AC093627.10	1.55273	-1.02719	9.78469	5.88637e-19	2.40806e-17	32.4163
ENSG00000121933.16	ADORA3	1.46449	0.560632	9.77599	6.24773e-19	2.55209e-17	32.3079
ENSG00000125430.7	HS3ST3B1	1.17676	1.24844	9.77202	6.41987e-19	2.61851e-17	32.2467
ENSG00000261371.4	PECAM1	1.17046	6.04005	9.77108	6.46176e-19	2.63168e-17	31.8444
ENSG00000263961.5	C1orf186	2.07268	-1.74888	9.7695	6.53184e-19	2.65628e-17	32.322
ENSG00000180096.10	2001-09-01	1.13757	2.58428	9.76385	6.78981e-19	2.7571e-17	32.0957
ENSG00000125730.15	C3	2.16606	6.56126	9.76257	6.84948e-19	2.77723e-17	31.758
ENSG00000071575.10	TRIB2	1.38815	4.28402	9.75963	6.98868e-19	2.82684e-17	31.9097
ENSG00000211943.2	IGHV3-15	3.48393	2.32903	9.75955	6.99244e-19	2.82684e-17	32.0947
ENSG00000005059.14	CCDC109B	1.05689	3.78898	9.75207	7.35985e-19	2.971e-17	31.9034
ENSG00000109099.12	PMP22	1.24074	5.22228	9.73874	8.06281e-19	3.24999e-17	31.6854
ENSG00000278982.1	RP5-1031D4.3	1.8366	-3.23787	9.73018	8.54931e-19	3.44104e-17	32.0593
ENSG00000130052.12	STARD8	1.13583	1.7352	9.72898	8.61998e-19	3.4644e-17	31.9252
ENSG00000038945.13	MSR1	2.0125	3.16603	9.72756	8.70378e-19	3.49296e-17	31.802
ENSG00000171488.13	LRRC8C	1.12789	2.61642	9.72479	8.87006e-19	3.5545e-17	31.8285
ENSG00000182782.7	HCAR2	2.70181	-0.925646	9.72383	8.92856e-19	3.57273e-17	31.9995
ENSG00000117262.17	GPR89A	-0.653757	1.84825	-9.723	8.97956e-19	3.5879e-17	31.8818
ENSG00000240864.3	IGKV1-16	3.24588	1.02978	9.72223	9.02675e-19	3.60152e-17	31.9199
ENSG00000267121.4	CTD-2020K17.1	1.50818	-0.347133	9.7214	9.078e-19	3.61671e-17	31.973
ENSG00000237989.1	AP001046.5	1.44485	-1.20802	9.72037	9.14265e-19	3.63718e-17	31.9867
ENSG00000122025.13	FLT3	1.80138	-2.02988	9.71385	9.55894e-19	3.79729e-17	31.9512
ENSG00000244682.6	FCGR2C	1.76543	-0.643437	9.70777	9.96504e-19	3.9529e-17	31.8889
ENSG00000164236.10	ANKRD33B	1.47248	-0.0289138	9.70039	1.04799e-18	4.15112e-17	31.8212
ENSG00000270189.1	RP11-258C19.7	-1.29276	2.07101	-9.69796	1.06556e-18	4.21463e-17	31.6997
ENSG00000211658.2	IGLV3-27	3.30333	-1.13753	9.69235	1.10718e-18	4.37295e-17	31.7869
ENSG00000161642.16	ZNF385A	1.42553	3.53326	9.68947	1.12919e-18	4.4535e-17	31.5059
ENSG00000083457.10	ITGAE	0.784054	3.91317	9.68386	1.17325e-18	4.62063e-17	31.4281
ENSG00000240671.2	IGKV1-8	3.09476	-1.02174	9.67426	1.25271e-18	4.92647e-17	31.6658
ENSG00000243466.1	IGKV1-5	3.28411	4.05399	9.67303	1.26335e-18	4.96122e-17	31.3711
ENSG00000167850.3	CD300C	1.54091	-0.0752251	9.6507	1.47116e-18	5.76906e-17	31.4884
ENSG00000137628.15	DDX60	1.34889	4.69015	9.64099	1.57185e-18	6.15512e-17	31.0693
ENSG00000224557.6	HLA-DPB2	2.36326	-1.9833	9.63897	1.59367e-18	6.23164e-17	31.4444
ENSG00000087116.12	ADAMTS2	1.67204	5.09928	9.63366	1.65239e-18	6.45207e-17	30.9869
ENSG00000211965.3	IGHV3-49	3.45922	1.12803	9.63224	1.66845e-18	6.50552e-17	31.3082
ENSG00000211655.3	IGLV1-36	3.37581	-1.44409	9.63079	1.68497e-18	6.56064e-17	31.3765
ENSG00000178789.7	CD300LB	1.58004	-1.18886	9.63053	1.68797e-18	6.56298e-17	31.3826
ENSG00000059804.14	SLC2A3	1.42193	4.42398	9.62977	1.6968e-18	6.58798e-17	31.0178
ENSG00000048462.9	TNFRSF17	2.58923	-1.32902	9.62704	1.72858e-18	6.70189e-17	31.3566
ENSG00000204525.13	HLA-C	1.09201	10.1947	9.62676	1.73197e-18	6.70557e-17	30.6533
ENSG00000221957.7	KIR2DS4	1.91917	-4.74432	9.62631	1.73723e-18	6.71649e-17	31.3347
ENSG00000211724.3	TRBV6-6	1.87568	-3.99796	9.62589	1.74224e-18	6.72637e-17	31.3501
ENSG00000236015.1	AC011290.5	-1.34811	-0.287719	-9.62442	1.75979e-18	6.78459e-17	31.3229
ENSG00000163534.13	FCRL1	2.63956	-3.01536	9.62326	1.77374e-18	6.82877e-17	31.3369
ENSG00000241755.1	IGKV1-9	3.4386	1.59704	9.6215	1.79508e-18	6.90126e-17	31.2096
ENSG00000211640.3	IGLV6-57	3.62877	1.69825	9.61242	1.90958e-18	7.33118e-17	31.1429
ENSG00000204424.9	LY6G6F	-2.28995	-3.27441	-9.61058	1.93372e-18	7.4135e-17	31.2499
ENSG00000204991.9	SPIRE2	-1.11116	5.73098	-9.61013	1.93966e-18	7.42589e-17	30.784
ENSG00000116741.7	RGS2	1.3954	3.85287	9.60898	1.95492e-18	7.47391e-17	30.9311
ENSG00000164483.15	SAMD3	1.99819	-0.631412	9.59936	2.08721e-18	7.96857e-17	31.1599
ENSG00000173578.7	XCR1	2.41069	-1.56978	9.59854	2.0988e-18	8.00168e-17	31.1701
ENSG00000211660.3	IGLV2-23	3.44009	3.02396	9.59383	2.1672e-18	8.25101e-17	30.9251
ENSG00000179593.14	ALOX15B	2.40426	-0.385263	9.58842	2.24836e-18	8.54814e-17	31.0786
ENSG00000211942.3	IGHV3-13	3.20615	-1.12209	9.58396	2.31774e-18	8.79971e-17	31.0605
ENSG00000186407.6	CD300E	2.10965	0.00498842	9.57943	2.39024e-18	9.06243e-17	31.0061
ENSG00000229124.5	VIM-AS1	1.52527	-1.26881	9.57692	2.43136e-18	9.20562e-17	31.0252
ENSG00000244575.3	IGKV1-27	3.23924	0.811799	9.56839	2.57649e-18	9.74169e-17	30.8955
ENSG00000224373.3	IGHV4-59	3.49896	2.19855	9.56385	2.65723e-18	1.00331e-16	30.7838
ENSG00000189283.8	FHIT	-1.00776	2.68284	-9.5636	2.66174e-18	1.00364e-16	30.7436
ENSG00000146094.12	DOK3	1.13541	2.50036	9.55699	2.78396e-18	1.04828e-16	30.7071
ENSG00000188403.7	IGHV1OR15-9	2.6236	-2.92686	9.53565	3.21823e-18	1.21014e-16	30.7506
ENSG00000224875.2	AC083949.1	1.91359	-3.5629	9.52754	3.40018e-18	1.27681e-16	30.6982
ENSG00000211934.3	IGHV1-2	3.53794	1.13106	9.52623	3.43049e-18	1.28643e-16	30.5965
ENSG00000173080.5	RXFP4	-2.04711	0.585908	-9.52203	3.52975e-18	1.32185e-16	30.6059
ENSG00000170476.14	MZB1	2.43958	2.43377	9.52032	3.57091e-18	1.33544e-16	30.4689
ENSG00000172716.15	SLFN11	1.43806	3.11817	9.52009	3.57642e-18	1.33568e-16	30.4039
ENSG00000265531.2	FCGR1C	1.92383	-3.82491	9.5162	3.67205e-18	1.36954e-16	30.6193
ENSG00000211959.2	IGHV4-39	3.51013	2.67848	9.50844	3.87046e-18	1.44158e-16	30.3778
ENSG00000126759.11	CFP	1.28838	0.393903	9.49701	4.18225e-18	1.55559e-16	30.4406
ENSG00000125910.5	S1PR4	1.7532	0.706778	9.49089	4.3593e-18	1.61925e-16	30.3842
ENSG00000131355.13	EMR3	2.20034	-2.09554	9.48874	4.42346e-18	1.64087e-16	30.442
ENSG00000153291.14	SLC25A27	-1.50344	2.13221	-9.48543	4.52373e-18	1.6758e-16	30.2677
ENSG00000163827.11	LRRC2	-1.99383	1.57795	-9.48276	4.60621e-18	1.70405e-16	30.2905
ENSG00000135439.10	AGAP2	1.65129	1.88192	9.47755	4.77155e-18	1.76206e-16	30.2234
ENSG00000138722.8	MMRN1	2.53061	0.0334139	9.47742	4.77586e-18	1.76206e-16	30.3221
ENSG00000035720.6	STAP1	2.08138	-2.33274	9.4747	4.86479e-18	1.79246e-16	30.3513
ENSG00000236824.1	BCYRN1	-1.58284	1.45325	-9.4702	5.01519e-18	1.84454e-16	30.2126
ENSG00000108375.11	RNF43	-1.48077	7.77987	-9.47007	5.01958e-18	1.84454e-16	29.7158
ENSG00000211599.2	IGKV5-2	2.93068	-2.44647	9.46635	5.14763e-18	1.88907e-16	30.2861
ENSG00000136048.12	DRAM1	0.908025	4.7678	9.46106	5.33512e-18	1.95526e-16	29.8483
ENSG00000010327.9	STAB1	1.27799	5.01058	9.45936	5.39689e-18	1.97526e-16	29.8177
ENSG00000168899.4	VAMP5	1.51023	3.38891	9.45793	5.44941e-18	1.99183e-16	29.9618
ENSG00000211710.3	TRBV4-1	1.79041	-4.18	9.45745	5.46707e-18	1.99563e-16	30.2213
ENSG00000176788.8	BASP1	1.41587	3.40319	9.45708	5.48092e-18	1.99802e-16	29.9541
ENSG00000226660.2	TRBV2	1.83831	-3.77758	9.45262	5.64875e-18	2.05647e-16	30.1966
ENSG00000100600.13	LGMN	0.8482	6.91403	9.44782	5.83493e-18	2.11894e-16	29.6059
ENSG00000115232.12	ITGA4	1.39559	2.77389	9.4478	5.83578e-18	2.11894e-16	29.9511
ENSG00000102962.4	CCL22	1.7506	1.44248	9.4334	6.43272e-18	2.3326e-16	29.9585
ENSG00000223534.1	HLA-DQB1-AS1	2.01977	-1.83146	9.43099	6.53824e-18	2.36774e-16	30.0577
ENSG00000185669.5	SNAI3	1.43025	-0.209549	9.42154	6.96925e-18	2.5179e-16	29.961
ENSG00000124743.5	KLHL31	-1.45864	0.390546	-9.4215	6.97124e-18	2.5179e-16	29.9423
ENSG00000123685.7	BATF3	1.24036	0.596568	9.41818	7.12944e-18	2.57166e-16	29.9054
ENSG00000211644.2	IGLV1-51	3.14815	2.63643	9.41791	7.14229e-18	2.57291e-16	29.7721
ENSG00000212978.6	AC016747.3	1.18189	-0.432061	9.41454	7.30673e-18	2.6287e-16	29.9225
ENSG00000211973.2	IGHV1-69	3.61718	-0.353547	9.41252	7.40702e-18	2.66118e-16	29.8982
ENSG00000231475.3	IGHV4-31	3.40071	0.673306	9.41234	7.41639e-18	2.66118e-16	29.859
ENSG00000107201.8	DDX58	0.98284	3.97212	9.4033	7.8832e-18	2.82499e-16	29.5362
ENSG00000171649.10	ZIK1	1.09586	-0.734924	9.40268	7.9159e-18	2.833e-16	29.8529
ENSG00000243063.1	IGKV3-7	2.76649	-1.91455	9.402	7.95264e-18	2.84245e-16	29.8596
ENSG00000211625.2	IGKV3D-20	3.096	-0.383356	9.40064	8.02566e-18	2.86481e-16	29.823
ENSG00000134955.10	SLC37A2	1.75638	2.50017	9.3999	8.06618e-18	2.87554e-16	29.6557
ENSG00000280411.1	IGHV1-69-2	3.40659	0.961831	9.38487	8.92705e-18	3.17831e-16	29.6618
ENSG00000253882.5	RP11-61L23.2	1.7167	-2.55374	9.38062	9.18676e-18	3.26653e-16	29.7293
ENSG00000184588.16	PDE4B	1.42416	3.22813	9.37716	9.40348e-18	3.33927e-16	29.4369
ENSG00000211673.2	IGLV3-1	3.39439	1.55799	9.37188	9.74404e-18	3.45574e-16	29.5412
ENSG00000047457.12	CP	2.50719	0.0530866	9.36808	9.99678e-18	3.5408e-16	29.5935
ENSG00000145779.7	TNFAIP8	0.981055	3.80039	9.3661	1.01312e-17	3.58378e-16	29.3048
ENSG00000279253.1	RP4-614O4.13	-1.08996	1.10697	-9.36351	1.031e-17	3.64235e-16	29.5201
ENSG00000131401.10	NAPSB	1.59744	1.29473	9.35527	1.08984e-17	3.84525e-16	29.4476
ENSG00000274307.1	RP11-345J18.2	1.71132	-2.73612	9.34384	1.17702e-17	4.14751e-16	29.4854
ENSG00000101074.3	R3HDML	-2.25384	-0.214412	-9.33137	1.28011e-17	4.50499e-16	29.3668
ENSG00000132530.15	XAF1	1.4946	2.70422	9.32825	1.30722e-17	4.59453e-16	29.16
ENSG00000107485.14	GATA3	1.423	0.366719	9.3199	1.38276e-17	4.8538e-16	29.2628
ENSG00000211647.1	IGLV5-48	2.10133	-4.09722	9.31899	1.39132e-17	4.87762e-16	29.3038
ENSG00000180509.10	KCNE1	1.82756	-3.42994	9.31693	1.41066e-17	4.93913e-16	29.3012
ENSG00000243264.2	IGKV2D-29	3.30392	-0.862916	9.31115	1.46666e-17	5.12864e-16	29.2389
ENSG00000128340.13	RAC2	1.17646	5.15438	9.3074	1.50405e-17	5.25271e-16	28.79
ENSG00000105369.8	CD79A	2.47463	1.67581	9.30617	1.51651e-17	5.28946e-16	29.0959
ENSG00000225783.5	MIAT	1.77	1.84423	9.30512	1.52733e-17	5.32045e-16	29.0769
ENSG00000124126.12	PREX1	1.03041	4.69272	9.30438	1.53488e-17	5.33999e-16	28.8083
ENSG00000118503.13	TNFAIP3	0.916962	5.49917	9.29658	1.61751e-17	5.62032e-16	28.6892
ENSG00000124523.13	SIRT5	-0.582304	4.46552	-9.28875	1.70483e-17	5.91626e-16	28.7293
ENSG00000197746.12	PSAP	0.6672	9.96956	9.27489	1.8712e-17	6.48542e-16	28.3007
ENSG00000135148.10	TRAFD1	0.564797	5.32098	9.27413	1.8807e-17	6.51011e-16	28.553
ENSG00000007264.12	MATK	1.77953	0.637829	9.2733	1.8912e-17	6.53822e-16	28.9406
ENSG00000122694.14	GLIPR2	1.09015	3.94596	9.26789	1.9612e-17	6.77171e-16	28.6369
ENSG00000132704.14	FCRL2	2.38749	-1.89292	9.26765	1.9644e-17	6.77423e-16	28.974
ENSG00000134321.10	RSAD2	1.74902	2.58879	9.26517	1.99733e-17	6.87913e-16	28.7518
ENSG00000147065.15	MSN	1.13972	6.9973	9.26364	2.01789e-17	6.94124e-16	28.371
ENSG00000127124.12	HIVEP3	1.12017	2.6354	9.261	2.05402e-17	7.05668e-16	28.7191
ENSG00000129048.6	ACKR4	2.01106	-1.28684	9.2608	2.05673e-17	7.05716e-16	28.9236
ENSG00000135842.15	FAM129A	1.37163	3.20212	9.25267	2.17204e-17	7.44351e-16	28.6107
ENSG00000067066.15	SP100	0.695027	5.58449	9.25105	2.19578e-17	7.51547e-16	28.3795
ENSG00000150893.10	FREM2	-3.66362	0.287282	-9.24601	2.27126e-17	7.76413e-16	28.7845
ENSG00000211668.2	IGLV2-11	3.44387	2.2506	9.24446	2.29489e-17	7.83516e-16	28.6493
ENSG00000163565.17	IFI16	1.43824	5.12001	9.23955	2.37173e-17	8.08744e-16	28.3434
ENSG00000166750.8	SLFN5	1.35932	4.57425	9.23844	2.38942e-17	8.13768e-16	28.3834
ENSG00000124731.11	TREM1	2.1647	1.06665	9.22994	2.52953e-17	8.60415e-16	28.6298
ENSG00000069974.14	RAB27A	0.770634	4.46251	9.22664	2.58598e-17	8.78528e-16	28.3118
ENSG00000278133.1	RP11-196G11.5	-0.713265	2.99682	-9.22589	2.59903e-17	8.81871e-16	28.4588
ENSG00000197405.6	C5AR1	1.32339	3.21775	9.21335	2.82673e-17	9.57947e-16	28.3485
ENSG00000078081.6	LAMP3	1.24326	2.83399	9.20993	2.89219e-17	9.78923e-16	28.3626
ENSG00000211685.3	IGLC7	3.29782	-1.00958	9.20909	2.90847e-17	9.83221e-16	28.5676
ENSG00000251432.5	RP11-420A23.1	-1.28508	-0.0615854	-9.20225	3.04477e-17	1.02803e-15	28.5081
ENSG00000254087.6	LYN	0.833302	5.93663	9.20147	3.06074e-17	1.03215e-15	28.0252
ENSG00000260766.1	RP11-226L15.5	-0.914187	2.07526	-9.18935	3.31926e-17	1.11796e-15	28.2997
ENSG00000162739.12	SLAMF6	1.6014	1.35434	9.18105	3.50852e-17	1.18026e-15	28.2901
ENSG00000226812.2	RP5-881L22.5	-1.91792	2.2687	-9.18057	3.51994e-17	1.18265e-15	28.2333
ENSG00000110665.10	C11orf21	1.83527	-1.48342	9.17636	3.62039e-17	1.21399e-15	28.372
ENSG00000012124.13	CD22	2.19657	0.208265	9.17629	3.62207e-17	1.21399e-15	28.3196
ENSG00000005249.11	PRKAR2B	1.63524	1.96956	9.1755	3.64111e-17	1.21889e-15	28.2095
ENSG00000197476.3	RP11-170L3.7	2.23053	-4.03422	9.17471	3.66047e-17	1.22387e-15	28.353
ENSG00000233999.3	IGKV3OR2-268	2.32002	-3.22727	9.17333	3.6943e-17	1.23368e-15	28.3537
ENSG00000211650.2	IGLV5-45	3.31394	-0.986753	9.16804	3.82739e-17	1.27657e-15	28.2969
ENSG00000184903.8	IMMP2L	-0.942689	3.21659	-9.16677	3.85988e-17	1.28585e-15	28.0484
ENSG00000100351.15	GRAP2	1.4435	0.830863	9.16373	3.9391e-17	1.31065e-15	28.2076
ENSG00000026025.12	VIM	1.16171	7.80073	9.15714	4.11625e-17	1.36793e-15	27.6199
ENSG00000211670.2	IGLV3-9	3.33101	-0.455002	9.14489	4.46699e-17	1.48269e-15	28.1332
ENSG00000227039.5	ITGB2-AS1	1.55429	-0.720184	9.14378	4.5003e-17	1.49195e-15	28.1416
ENSG00000141458.11	NPC1	0.680191	5.34132	9.13892	4.64851e-17	1.53922e-15	27.655
ENSG00000188822.7	CNR2	2.02712	-2.94879	9.13254	4.8506e-17	1.6042e-15	28.0905
ENSG00000172005.9	MAL	2.10997	-2.07337	9.13229	4.8589e-17	1.60502e-15	28.0872
ENSG00000154743.16	TSEN2	-0.886796	4.03508	-9.12694	5.03549e-17	1.66135e-15	27.7029
ENSG00000107593.16	PKD2L1	1.78746	-2.58749	9.12459	5.11475e-17	1.68547e-15	28.042
ENSG00000134470.18	IL15RA	0.803805	4.42759	9.11611	5.41241e-17	1.78142e-15	27.5839
ENSG00000211790.2	TRAV8-4	1.79556	-3.71037	9.1123	5.55136e-17	1.82497e-15	27.951
ENSG00000197992.5	CLEC9A	1.72668	-3.46497	9.10368	5.87988e-17	1.93066e-15	27.8986
ENSG00000152784.14	PRDM8	1.95515	0.940662	9.1023	5.93417e-17	1.94615e-15	27.7964
ENSG00000254174.1	IGHV1-12	2.28854	-3.39115	9.10093	5.98827e-17	1.96155e-15	27.8771
ENSG00000255552.6	LY6G6E	-2.30429	-2.97042	-9.09686	6.15272e-17	2.01302e-15	27.8499
ENSG00000133246.10	PRAM1	1.36969	0.150428	9.09033	6.42629e-17	2.10002e-15	27.7592
ENSG00000255398.2	HCAR3	2.64181	-2.31063	9.088	6.52666e-17	2.13028e-15	27.7918
ENSG00000115295.18	CLIP4	1.49279	1.22343	9.07814	6.96956e-17	2.27214e-15	27.6216
ENSG00000027075.12	PRKCH	0.869641	3.48495	9.07415	7.15704e-17	2.3305e-15	27.4014
ENSG00000117594.8	HSD11B1	1.96785	0.378893	9.06776	7.46765e-17	2.42875e-15	27.5994
ENSG00000092067.5	CEBPE	2.09534	-3.391	9.06742	7.48438e-17	2.43132e-15	27.6595
ENSG00000005102.11	MEOX1	1.70839	0.0951736	9.05631	8.05811e-17	2.6146e-15	27.538
ENSG00000113580.13	NR3C1	1.25802	3.32146	9.0492	8.44821e-17	2.73794e-15	27.2551
ENSG00000128512.18	DOCK4	1.17716	2.75317	9.03775	9.11548e-17	2.95071e-15	27.2353
ENSG00000072133.9	RPS6KA6	-2.6609	1.42629	-9.03724	9.14645e-17	2.95725e-15	27.3542
ENSG00000126246.8	IGFLR1	1.03922	0.00222866	9.03688	9.1682e-17	2.96079e-15	27.4164
ENSG00000211961.3	IGHV1-45	2.54846	-3.04083	9.02764	9.74844e-17	3.14447e-15	27.3971
ENSG00000136573.11	BLK	2.45037	-1.76392	9.02287	1.00621e-16	3.24183e-15	27.3666
ENSG00000171101.12	SIGLEC17P	1.96896	-2.65555	9.01202	1.08127e-16	3.47959e-15	27.3044
ENSG00000007129.16	CEACAM21	1.31621	-0.346632	9.0077	1.11273e-16	3.57663e-15	27.239
ENSG00000110777.10	POU2AF1	2.28708	1.95394	9.00327	1.14592e-16	3.67899e-15	27.079
ENSG00000257556.1	RP11-44N21.1	-1.46364	1.61718	-9.00191	1.15631e-16	3.70803e-15	27.1046
ENSG00000143515.15	ATP8B2	1.19456	3.50506	8.99383	1.21987e-16	3.90728e-15	26.8728
ENSG00000147416.9	ATP6V1B2	0.745131	6.41081	8.98821	1.26616e-16	4.05083e-15	26.5863
ENSG00000137078.7	SIT1	1.71776	0.63557	8.98577	1.28678e-16	4.112e-15	27.051
ENSG00000182022.16	CHST15	1.29354	3.5966	8.98553	1.28884e-16	4.11379e-15	26.8099
ENSG00000083799.16	CYLD	0.689645	4.85038	8.97972	1.33937e-16	4.27012e-15	26.648
ENSG00000134256.11	CD101	0.937608	0.796005	8.97698	1.36391e-16	4.3433e-15	26.9864
ENSG00000230747.1	AC021188.4	1.5051	-3.96528	8.97212	1.40853e-16	4.4802e-15	27.0318
ENSG00000125510.14	OPRL1	1.46293	-0.721424	8.97178	1.4117e-16	4.48335e-15	27.0174
ENSG00000267644.1	CTD-2008P7.10	-1.37037	-4.56229	-8.97166	1.41279e-16	4.48335e-15	27.0055
ENSG00000251039.2	IGKV2D-40	2.84481	-2.54731	8.97098	1.4192e-16	4.49851e-15	27.0254
ENSG00000183773.14	AIFM3	-1.95633	4.25654	-8.96863	1.44148e-16	4.56386e-15	26.66
ENSG00000211935.3	IGHV1-3	2.93438	-2.25261	8.96219	1.50422e-16	4.75605e-15	26.9662
ENSG00000198785.4	GRIN3A	1.08227	-0.372711	8.96204	1.50565e-16	4.75605e-15	26.9429
ENSG00000168334.8	XIRP1	2.04174	-1.48176	8.96009	1.52524e-16	4.81239e-15	26.9573
ENSG00000135093.11	USP30	-0.51504	4.17756	-8.95467	1.58088e-16	4.98224e-15	26.5517
ENSG00000254290.1	RP11-150O12.3	-1.75211	3.71046	-8.94768	1.6557e-16	5.21204e-15	26.5718
ENSG00000242371.1	IGKV1-39	2.58018	-3.18153	8.93521	1.79793e-16	5.65328e-15	26.7957
ENSG00000171700.12	RGS19	1.12486	2.98403	8.92553	1.91671e-16	6.01986e-15	26.4785
ENSG00000176170.12	SPHK1	1.69693	3.36615	8.92533	1.91929e-16	6.02109e-15	26.4422
ENSG00000136689.17	IL1RN	1.88847	3.49499	8.92135	1.97037e-16	6.17428e-15	26.4056
ENSG00000125952.17	MAX	0.506828	5.88486	8.91838	2.00938e-16	6.28932e-15	26.1643
ENSG00000227507.2	LTB	1.58017	2.13668	8.91598	2.04144e-16	6.38241e-15	26.4939
ENSG00000211968.3	IGHV1-58	3.13161	-1.47357	8.90125	2.24982e-16	7.0259e-15	26.5646
ENSG00000211632.3	IGKV3D-11	2.74403	-1.63081	8.90057	2.25996e-16	7.04953e-15	26.5667
ENSG00000211952.3	IGHV4-28	2.83802	-0.446666	8.89887	2.28547e-16	7.12102e-15	26.5292
ENSG00000277282.1	IGHV1OR21-1	2.10774	-3.96659	8.89028	2.41868e-16	7.52754e-15	26.4985
ENSG00000232629.7	HLA-DQB2	2.26894	1.70455	8.8874	2.46506e-16	7.66319e-15	26.3417
ENSG00000153789.11	FAM92B	1.98414	-3.64061	8.88599	2.48804e-16	7.72588e-15	26.4772
ENSG00000229391.6	HLA-DRB6	2.24695	3.02202	8.86477	2.86128e-16	8.87481e-15	26.0849
ENSG00000118557.14	PMFBP1	-1.50866	1.38397	-8.8604	2.94487e-16	9.12378e-15	26.1986
ENSG00000169554.15	ZEB2	1.31449	3.7791	8.86004	2.95185e-16	9.13509e-15	25.9719
ENSG00000114353.15	GNAI2	0.758464	7.45424	8.85221	3.10802e-16	9.60757e-15	25.6348
ENSG00000261572.1	RP11-384L8.1	-0.945702	1.44738	-8.85124	3.1279e-16	9.65813e-15	26.1325
ENSG00000177721.4	ANXA2R	1.12918	0.222566	8.85009	3.15163e-16	9.72047e-15	26.1908
ENSG00000112149.8	CD83	0.848616	3.22843	8.84874	3.17983e-16	9.79646e-15	25.9532
ENSG00000236935.1	AP003774.1	-2.89999	1.45287	-8.84635	3.23027e-16	9.94068e-15	26.11
ENSG00000133256.11	PDE6B	1.38211	-1.03479	8.83509	3.47843e-16	1.06924e-14	26.1406
ENSG00000105982.15	RNF32	-0.936199	2.05931	-8.83484	3.48422e-16	1.06982e-14	25.9801
ENSG00000273837.1	LLNLR-470E3.1	1.83378	-3.58731	8.83361	3.51236e-16	1.07726e-14	26.1404
ENSG00000239961.2	LILRA4	1.89525	-3.17146	8.83198	3.55022e-16	1.08765e-14	26.1343
ENSG00000143184.4	XCL1	2.11964	-2.70228	8.82004	3.84006e-16	1.17513e-14	26.0582
ENSG00000211652.2	IGLV7-43	3.00795	-0.357368	8.81661	3.92762e-16	1.20059e-14	25.9929
ENSG00000011422.10	PLAUR	0.987199	6.08249	8.814	3.99546e-16	1.21997e-14	25.4704
ENSG00000013374.14	NUB1	0.488764	6.42062	8.80955	4.11402e-16	1.25478e-14	25.4185
ENSG00000092010.13	PSME1	0.75585	7.65502	8.80531	4.23005e-16	1.28873e-14	25.3186
ENSG00000211937.3	IGHV2-5	3.08109	-1.39803	8.80147	4.33828e-16	1.32024e-14	25.9203
ENSG00000174175.15	SELP	2.2152	0.655487	8.79844	4.42527e-16	1.34522e-14	25.8322
ENSG00000069493.13	CLEC2D	1.11273	1.7422	8.79013	4.67335e-16	1.41906e-14	25.7088
ENSG00000168461.11	RAB31	1.41997	5.20229	8.78632	4.79167e-16	1.45339e-14	25.3597
ENSG00000173200.11	PARP15	1.39778	0.338858	8.7854	4.82055e-16	1.46053e-14	25.7663
ENSG00000009765.13	IYD	-1.46891	4.68062	-8.78508	4.8308e-16	1.46202e-14	25.4132
ENSG00000107551.19	RASSF4	0.942798	4.16871	8.78438	4.85283e-16	1.46707e-14	25.4389
ENSG00000120832.8	MTERF2	-0.699568	2.93569	-8.78172	4.93821e-16	1.49124e-14	25.5546
ENSG00000120457.10	KCNJ5	1.85136	-0.561195	8.77678	5.10071e-16	1.53862e-14	25.7478
ENSG00000211637.2	IGLV4-69	3.3787	1.06918	8.77393	5.19718e-16	1.566e-14	25.6483
ENSG00000100448.3	CTSG	2.44836	-2.03721	8.77225	5.25462e-16	1.58157e-14	25.7452
ENSG00000158859.9	ADAMTS4	1.31223	4.13819	8.77175	5.27171e-16	1.58498e-14	25.3622
ENSG00000232216.1	IGHV3-43	2.92434	-1.17875	8.76864	5.38053e-16	1.61593e-14	25.7058
ENSG00000168646.11	AXIN2	-1.70143	6.56339	-8.76548	5.49284e-16	1.64785e-14	25.137
ENSG00000132832.8	LINC01260	2.07026	-2.76213	8.76237	5.60606e-16	1.67998e-14	25.6863
ENSG00000099985.3	OSM	1.95408	1.53996	8.76074	5.66612e-16	1.69613e-14	25.5329
ENSG00000254750.1	CASP1P2	2.09197	-3.52163	8.75796	5.77009e-16	1.72537e-14	25.6518
ENSG00000170525.17	PFKFB3	0.726624	5.88104	8.75062	6.05448e-16	1.80844e-14	25.0726
ENSG00000100906.9	NFKBIA	0.707231	6.2352	8.75004	6.07729e-16	1.81328e-14	25.0444
ENSG00000270933.1	CTD-2227E11.1	-1.52315	0.635897	-8.74966	6.09256e-16	1.81586e-14	25.5269
ENSG00000066926.9	FECH	0.756285	3.71539	8.74873	6.12976e-16	1.82497e-14	25.2536
ENSG00000241388.4	HNF1A-AS1	-1.29371	2.90357	-8.7484	6.14284e-16	1.82688e-14	25.3483
ENSG00000259337.4	IGHV1OR15-2	2.50559	-2.75765	8.74476	6.29107e-16	1.86894e-14	25.5676
ENSG00000224650.2	IGHV3-74	3.08741	1.7086	8.74399	6.32287e-16	1.87636e-14	25.413
ENSG00000223350.2	IGLV9-49	3.11273	-1.75545	8.74209	6.40188e-16	1.89775e-14	25.5396
ENSG00000160712.11	IL6R	1.03296	3.2716	8.73981	6.49814e-16	1.92421e-14	25.2427
ENSG00000182326.13	C1S	1.4176	6.88051	8.73155	6.85907e-16	2.0289e-14	24.885
ENSG00000158270.11	COLEC12	1.71188	1.75543	8.72945	6.95377e-16	2.05469e-14	25.3151
ENSG00000171659.12	GPR34	1.48265	1.09493	8.7286	6.99271e-16	2.06398e-14	25.3566
ENSG00000175857.7	GAPT	1.78857	-1.30061	8.72613	7.10645e-16	2.09529e-14	25.4436
ENSG00000198885.8	ITPRIPL1	1.40389	0.604212	8.72492	7.16301e-16	2.10971e-14	25.3623
ENSG00000117984.11	CTSD	0.847541	9.10994	8.72044	7.37554e-16	2.16875e-14	24.6959
ENSG00000158186.11	MRAS	1.19773	2.72887	8.72037	7.37927e-16	2.16875e-14	25.1718
ENSG00000070190.11	DAPP1	1.6449	2.18573	8.72009	7.39288e-16	2.17042e-14	25.2197
ENSG00000211892.3	IGHG4	3.207	5.17124	8.71785	7.50193e-16	2.20008e-14	24.9447
ENSG00000140464.18	PML	0.813704	6.40121	8.71446	7.66956e-16	2.24684e-14	24.8032
ENSG00000276600.3	RAB7B	1.1545	0.999362	8.71424	7.68096e-16	2.24779e-14	25.2709
ENSG00000237914.4	SIRPG-AS1	1.36516	-4.82282	8.71091	7.84946e-16	2.29465e-14	25.3133
ENSG00000111817.15	DSE	1.17054	3.45261	8.70415	8.20391e-16	2.39572e-14	24.9942
ENSG00000156127.6	BATF	1.70527	1.56279	8.70289	8.27182e-16	2.41298e-14	25.1584
ENSG00000274536.3	RP6-159A1.4	2.0393	-1.32703	8.70231	8.30353e-16	2.41966e-14	25.2898
ENSG00000091831.20	ESR1	1.51294	-1.08168	8.70141	8.35201e-16	2.43121e-14	25.2808
ENSG00000160683.4	CXCR5	1.90055	-4.17552	8.70078	8.38667e-16	2.43871e-14	25.2726
ENSG00000241294.1	IGKV2-24	3.01009	0.414997	8.69784	8.54938e-16	2.48339e-14	25.1947
ENSG00000164485.13	IL22RA2	2.096	-3.23284	8.69762	8.56119e-16	2.48419e-14	25.2676
ENSG00000115594.10	IL1R1	1.17172	4.44911	8.68965	9.01832e-16	2.61408e-14	24.7997
ENSG00000020633.17	RUNX3	1.32642	3.44059	8.68654	9.20371e-16	2.665e-14	24.8825
ENSG00000028137.15	TNFRSF1B	0.825359	6.12552	8.681	9.54217e-16	2.76009e-14	24.6054
ENSG00000134326.10	CMPK2	1.3595	3.09965	8.68025	9.58904e-16	2.77073e-14	24.8771
ENSG00000111913.14	FAM65B	1.41858	1.70515	8.6667	1.04748e-15	3.02347e-14	24.9153
ENSG00000235505.6	RP11-693N9.2	1.29015	0.409117	8.66447	1.0628e-15	3.06448e-14	24.9847
ENSG00000203876.8	ADD3-AS1	-1.60033	0.66736	-8.66369	1.0682e-15	3.07683e-14	24.9726
ENSG00000275025.1	RP5-875H18.10	-1.57412	-2.38444	-8.66282	1.07429e-15	3.09111e-14	25.0532
ENSG00000170819.4	BFSP2	1.67652	-3.92639	8.66234	1.07768e-15	3.09764e-14	25.0335
ENSG00000243238.1	IGKV2-30	2.64035	-2.55042	8.65977	1.09587e-15	3.14662e-14	25.0234
ENSG00000262312.2	LA16c-390H2.4	1.51589	-3.03631	8.65632	1.12076e-15	3.21461e-14	25.011
ENSG00000243290.1	IGKV1-12	2.59875	-2.66895	8.65617	1.12189e-15	3.21461e-14	24.9997
ENSG00000173083.13	HPSE	1.09003	3.13309	8.65065	1.16292e-15	3.32869e-14	24.6823
ENSG00000268895.4	A1BG-AS1	1.28533	-1.69957	8.63698	1.27113e-15	3.63464e-14	24.8833
ENSG00000106066.12	CPVL	1.42354	3.50162	8.63402	1.29586e-15	3.70148e-14	24.5391
ENSG00000133313.13	CNDP2	0.652328	7.39502	8.62747	1.35232e-15	3.85875e-14	24.182
ENSG00000225953.2	SATB2-AS1	-2.24302	2.45945	-8.62433	1.38016e-15	3.9341e-14	24.5991
ENSG00000163126.13	ANKRD23	-1.04754	-0.426543	-8.61178	1.49754e-15	4.26427e-14	24.6897
ENSG00000118515.10	SGK1	1.16985	4.95017	8.61089	1.50623e-15	4.28457e-14	24.2465
ENSG00000204033.8	LRIT2	-2.55956	-1.65849	-8.60956	1.51932e-15	4.31732e-14	24.6994
ENSG00000136732.13	GYPC	1.19361	2.66477	8.60719	1.54288e-15	4.37975e-14	24.4498
ENSG00000211976.2	IGHV3-73	3.07297	0.196239	8.60243	1.59128e-15	4.51247e-14	24.5937
ENSG00000151117.7	TMEM86A	0.92348	1.91706	8.59895	1.62773e-15	4.61106e-14	24.4644
ENSG00000029534.18	ANK1	1.63337	0.209095	8.58735	1.75496e-15	4.96636e-14	24.5005
ENSG00000184682.5	PRR33	1.67971	-2.22801	8.58532	1.77832e-15	5.02728e-14	24.5577
ENSG00000214872.7	SMTNL1	1.77799	-2.3576	8.58333	1.80138e-15	5.08724e-14	24.5447
ENSG00000054967.11	RELT	0.76725	3.29721	8.5807	1.83237e-15	5.16944e-14	24.2155
ENSG00000177398.17	UMODL1	-2.44067	-0.819206	-8.57681	1.87922e-15	5.29615e-14	24.4773
ENSG00000167280.15	ENGASE	-1.19204	6.10526	-8.57031	1.96019e-15	5.5187e-14	23.9041
ENSG00000149534.7	MS4A2	1.91427	-1.04078	8.56982	1.96642e-15	5.53057e-14	24.4369
ENSG00000257472.1	RP11-159D23.2	-1.5558	-4.47691	-8.56964	1.96869e-15	5.53127e-14	24.4184
ENSG00000119537.14	KDSR	0.594917	5.69286	8.56493	2.02976e-15	5.69703e-14	23.8892
ENSG00000241288.6	RP11-379B18.5	-1.34184	0.985813	-8.55986	2.09746e-15	5.88102e-14	24.2893
ENSG00000168264.9	IRF2BP2	-0.560518	7.77094	-8.5533	2.18854e-15	6.13015e-14	23.6878
ENSG00000100721.9	TCL1A	2.78693	-2.9046	8.54921	2.24737e-15	6.2885e-14	24.314
ENSG00000135899.15	SP110	0.889862	2.17447	8.54895	2.25109e-15	6.29251e-14	24.1228
ENSG00000166128.11	RAB8B	0.915947	4.00617	8.54803	2.26454e-15	6.32366e-14	23.9324
ENSG00000211893.3	IGHG2	2.70961	6.12849	8.54162	2.36053e-15	6.58501e-14	23.7223
ENSG00000177989.12	ODF3B	1.35121	2.85455	8.53343	2.48899e-15	6.93633e-14	23.9596
ENSG00000224041.3	IGKV3D-15	2.55981	-2.14376	8.53323	2.49224e-15	6.93834e-14	24.2165
ENSG00000114450.8	GNB4	1.22432	3.09425	8.53294	2.497e-15	6.94455e-14	23.9318
ENSG00000241244.1	IGKV1D-16	2.7672	-1.91236	8.53186	2.51443e-15	6.98596e-14	24.2026
ENSG00000163840.8	DTX3L	0.630421	6.51326	8.52929	2.5566e-15	7.09593e-14	23.6042
ENSG00000148204.10	CRB2	-1.64231	1.91627	-8.52735	2.58895e-15	7.17846e-14	24.018
ENSG00000234072.1	AC074117.10	-0.769941	2.58073	-8.52642	2.60461e-15	7.21459e-14	23.9482
ENSG00000278196.1	IGLV2-8	3.05321	1.27323	8.52053	2.7057e-15	7.48704e-14	24.0101
ENSG00000081320.9	STK17B	0.757506	5.08743	8.51734	2.76201e-15	7.63516e-14	23.6332
ENSG00000026103.18	FAS	1.06469	3.66535	8.51402	2.822e-15	7.79315e-14	23.7511
ENSG00000122861.14	PLAU	1.17572	5.8304	8.50648	2.96292e-15	8.17407e-14	23.5063
ENSG00000155465.17	SLC7A7	1.03175	4.26185	8.49966	3.09626e-15	8.53337e-14	23.598
ENSG00000188257.9	PLA2G2A	3.32504	5.62024	8.49853	3.11912e-15	8.58775e-14	23.4975
ENSG00000100644.15	HIF1A	0.87442	6.49455	8.48968	3.30246e-15	9.08341e-14	23.3523
ENSG00000259436.1	CTC-378H22.2	1.54634	-3.63074	8.48316	3.44428e-15	9.46402e-14	23.8998
ENSG00000198959.10	TGM2	1.24815	7.15375	8.48187	3.47324e-15	9.53405e-14	23.2627
ENSG00000150048.9	CLEC1A	1.16519	-0.12625	8.47872	3.54454e-15	9.72005e-14	23.8264
ENSG00000250641.1	XXbac-BPG32J3.19	-4.12647	0.30609	-8.4781	3.55869e-15	9.74912e-14	23.8082
ENSG00000279933.1	RP4-671O14.5	1.24588	-4.58016	8.47767	3.56854e-15	9.76633e-14	23.8336
ENSG00000133800.7	LYVE1	1.6372	0.483104	8.47565	3.61536e-15	9.88463e-14	23.7753
ENSG00000223931.2	RP11-1166P10.8	2.07744	-3.62119	8.4716	3.71098e-15	1.01359e-13	23.823
ENSG00000278909.1	RP11-401P9.7	-2.57638	-2.55635	-8.46721	3.81769e-15	1.04171e-13	23.7917
ENSG00000148841.14	ITPRIP	0.796039	4.60251	8.46033	3.99075e-15	1.08785e-13	23.3129
ENSG00000128203.6	ASPHD2	1.32376	2.90277	8.45623	4.09766e-15	1.11588e-13	23.4626
ENSG00000107798.16	LIPA	0.80476	5.99084	8.4559	4.10618e-15	1.11709e-13	23.1708
ENSG00000201363.2	Y_RNA	-2.12595	-2.32671	-8.45317	4.17927e-15	1.13585e-13	23.7146
ENSG00000214063.9	TSPAN4	1.11962	3.96427	8.45193	4.21265e-15	1.14379e-13	23.3241
ENSG00000159403.14	C1R	1.27445	6.69502	8.44902	4.29224e-15	1.16425e-13	23.081
ENSG00000253691.2	IGKV2OR22-4	2.4092	-3.37873	8.44729	4.34044e-15	1.17616e-13	23.6686
ENSG00000198496.9	NBR2	-0.768718	2.52616	-8.43992	4.5513e-15	1.23102e-13	23.4026
ENSG00000130208.8	APOC1	1.73011	3.52796	8.4399	4.55185e-15	1.23102e-13	23.2978
ENSG00000186854.9	TRABD2A	-1.25992	6.55852	-8.4301	4.84821e-15	1.30956e-13	22.9772
ENSG00000169291.8	SHE	1.04535	1.13592	8.42999	4.8518e-15	1.30956e-13	23.4469
ENSG00000205981.5	DNAJC19	-0.522154	4.52584	-8.42942	4.86968e-15	1.31309e-13	23.1279
ENSG00000156299.11	TIAM1	1.52113	1.3429	8.42812	4.91038e-15	1.32277e-13	23.4196
ENSG00000139540.10	SLC39A5	-2.12169	5.34767	-8.42723	4.93848e-15	1.32903e-13	23.0657
ENSG00000135951.13	TSGA10	-0.752896	2.0932	-8.42131	5.13029e-15	1.3793e-13	23.3237
ENSG00000229950.1	TFAP2A-AS1	2.1231	-1.1865	8.41555	5.32387e-15	1.42994e-13	23.461
ENSG00000140287.9	HDC	1.72244	-0.912935	8.41139	5.46802e-15	1.46722e-13	23.4296
ENSG00000161640.14	SIGLEC11	1.6111	-2.80145	8.4089	5.55621e-15	1.48943e-13	23.4412
ENSG00000222037.5	IGLC6	2.13359	-3.15792	8.40868	5.56402e-15	1.49007e-13	23.431
ENSG00000239855.1	IGKV1-6	2.93708	0.781158	8.40787	5.59304e-15	1.49638e-13	23.3261
ENSG00000242887.1	IGHJ3	2.93526	-1.28011	8.40702	5.62388e-15	1.50317e-13	23.4
ENSG00000187912.10	CLEC17A	1.94703	-3.35324	8.40424	5.72512e-15	1.52874e-13	23.4028
ENSG00000169313.9	P2RY12	1.8655	-2.95061	8.40251	5.78932e-15	1.54438e-13	23.3971
ENSG00000211750.2	TRBV24-1	1.68713	-4.1994	8.40088	5.85009e-15	1.55908e-13	23.3642
ENSG00000275791.1	TRBV10-3	1.78111	-3.83732	8.39087	6.23831e-15	1.66093e-13	23.311
ENSG00000164088.16	PPM1M	0.849112	3.42292	8.38517	6.47071e-15	1.72113e-13	22.9563
ENSG00000163520.12	FBLN2	1.7147	4.60793	8.38368	6.53318e-15	1.73607e-13	22.8313
ENSG00000132205.9	EMILIN2	0.81915	4.30365	8.38068	6.65989e-15	1.76803e-13	22.8359
ENSG00000271178.1	IGHV3OR16-13	2.16669	-3.61101	8.37806	6.77299e-15	1.79631e-13	23.2322
ENSG00000253709.1	IGHV1-14	1.87716	-4.06178	8.37715	6.8127e-15	1.8051e-13	23.2187
ENSG00000154845.14	PPP4R1	0.617549	5.58439	8.37084	7.0938e-15	1.87777e-13	22.6599
ENSG00000183779.6	ZNF703	-0.878926	7.76186	-8.36361	7.43018e-15	1.96492e-13	22.4804
ENSG00000253742.1	IGHV3-60	2.05699	-3.75807	8.36239	7.48878e-15	1.97851e-13	23.1317
ENSG00000103485.16	QPRT	-2.09214	5.23727	-8.35924	7.64161e-15	2.01694e-13	22.6429
ENSG00000141452.8	C18orf8	0.544914	4.25688	8.35422	7.89117e-15	2.08081e-13	22.6724
ENSG00000270864.1	IGHV3OR16-6	1.88162	-4.24695	8.35092	8.05985e-15	2.12325e-13	23.0481
ENSG00000176438.11	SYNE3	1.0047	2.27201	8.34654	8.28886e-15	2.18149e-13	22.8284
ENSG00000144815.13	NXPE3	0.851617	2.57347	8.34394	8.42816e-15	2.21602e-13	22.7835
ENSG00000265148.4	BZRAP1-AS1	-1.35829	1.29803	-8.33759	8.77782e-15	2.30575e-13	22.8596
ENSG00000133106.13	EPSTI1	1.25679	5.39328	8.33711	8.8049e-15	2.31065e-13	22.4637
ENSG00000254056.1	IGHV3-71	2.25175	-3.21527	8.33546	8.89791e-15	2.33283e-13	22.9677
ENSG00000271971.1	CTD-2006H14.2	-1.11116	0.317763	-8.33497	8.926e-15	2.33796e-13	22.9016
ENSG00000029153.13	ARNTL2	0.999503	4.64698	8.32722	9.37973e-15	2.45447e-13	22.4653
ENSG00000243316.5	GUCY2GP	-1.65794	-2.86702	-8.32143	9.73377e-15	2.54468e-13	22.8866
ENSG00000254521.5	SIGLEC12	1.95643	-0.110416	8.31559	1.01041e-14	2.63656e-13	22.7938
ENSG00000130675.13	MNX1	-0.87997	3.39487	-8.31558	1.01044e-14	2.63656e-13	22.5286
ENSG00000149781.11	FERMT3	1.29803	4.13566	8.31222	1.03236e-14	2.69118e-13	22.4227
ENSG00000166148.3	AVPR1A	1.63945	-0.153939	8.31153	1.03697e-14	2.70065e-13	22.7714
ENSG00000131459.11	GFPT2	1.76533	1.9646	8.31072	1.04231e-14	2.71198e-13	22.6292
ENSG00000242110.6	AMACR	-1.16436	3.86425	-8.30968	1.04928e-14	2.72753e-13	22.446
ENSG00000211946.3	IGHV3-20	2.70107	-1.89416	8.30672	1.06933e-14	2.77701e-13	22.782
ENSG00000170989.8	S1PR1	0.993488	3.13867	8.30576	1.07591e-14	2.79146e-13	22.4848
ENSG00000132718.8	SYT11	1.10084	3.03443	8.30541	1.07826e-14	2.79491e-13	22.4937
ENSG00000189067.11	LITAF	0.559818	7.08945	8.30438	1.08542e-14	2.81083e-13	22.1387
ENSG00000266709.1	RP11-214O1.2	1.50817	-2.01256	8.30377	1.08963e-14	2.81908e-13	22.7788
ENSG00000276070.3	CCL4L1	2.04208	0.896877	8.30353	1.0913e-14	2.82073e-13	22.6626
ENSG00000167601.10	AXL	1.12415	4.39536	8.30203	1.1018e-14	2.84518e-13	22.3308
ENSG00000108691.8	CCL2	1.4401	3.1504	8.30169	1.10418e-14	2.84725e-13	22.4597
ENSG00000172116.20	CD8B	1.77957	0.688084	8.30162	1.10467e-14	2.84725e-13	22.6642
ENSG00000196611.4	MMP1	2.47392	5.43477	8.30118	1.10781e-14	2.85266e-13	22.2466
ENSG00000239819.2	IGKV1D-8	2.63658	-1.53808	8.30031	1.11397e-14	2.86585e-13	22.7381
ENSG00000234883.3	MIR155HG	1.23091	-0.332916	8.29559	1.1481e-14	2.95086e-13	22.6804
ENSG00000112167.8	SAYSD1	-0.525616	4.28815	-8.29474	1.15429e-14	2.964e-13	22.2989
ENSG00000137959.14	IFI44L	2.03971	2.51635	8.29243	1.17148e-14	3.00535e-13	22.4658
ENSG00000227124.7	ZNF717	-1.15588	2.35709	-8.28995	1.19016e-14	3.05041e-13	22.4732
ENSG00000250548.5	RP11-47I22.2	1.55337	-3.45944	8.28899	1.19747e-14	3.06628e-13	22.6807
ENSG00000163751.3	CPA3	2.15053	1.53824	8.28787	1.20604e-14	3.08534e-13	22.5195
ENSG00000144161.11	ZC3H8	-0.652132	3.82732	-8.28757	1.20834e-14	3.08837e-13	22.3033
ENSG00000253490.4	AC145110.1	1.5229	-3.58036	8.28734	1.21016e-14	3.09013e-13	22.6683
ENSG00000123609.9	NMI	0.74707	4.83948	8.28197	1.25233e-14	3.19483e-13	22.1608
ENSG00000240230.4	COX19	-0.513707	4.55223	-8.27805	1.28403e-14	3.27266e-13	22.1677
ENSG00000173706.11	HEG1	1.16004	4.75967	8.27686	1.29381e-14	3.29454e-13	22.1375
ENSG00000131446.14	MGAT1	0.570133	7.01088	8.27301	1.32597e-14	3.37331e-13	21.9454
ENSG00000145685.12	LHFPL2	0.661436	5.34517	8.27247	1.33049e-14	3.38166e-13	22.0572
ENSG00000151413.15	NUBPL	-0.807563	3.84298	-8.26951	1.35583e-14	3.44287e-13	22.1897
ENSG00000268734.1	CTB-61M7.2	2.06459	-3.3745	8.26906	1.35973e-14	3.4496e-13	22.5527
ENSG00000233093.4	LINC00892	1.55795	-2.88028	8.26847	1.36488e-14	3.45947e-13	22.5599
ENSG00000253545.1	IGHV3-52	2.12075	-3.71689	8.25763	1.46245e-14	3.70336e-13	22.4752
ENSG00000131873.5	CHSY1	0.683126	4.93533	8.25614	1.47643e-14	3.73529e-13	21.9893
ENSG00000104921.13	FCER2	2.35826	-2.85877	8.25514	1.48588e-14	3.75575e-13	22.467
ENSG00000198429.8	ZNF69	-0.908066	3.14482	-8.2526	1.5101e-14	3.81345e-13	22.1585
ENSG00000218265.1	RPS4XP7	-1.80084	-1.82663	-8.25065	1.52892e-14	3.85743e-13	22.4427
ENSG00000276775.1	IGHV4-4	2.6378	-3.16338	8.24799	1.55505e-14	3.91976e-13	22.4184
ENSG00000010810.16	FYN	1.07512	4.32349	8.24595	1.57534e-14	3.96725e-13	21.9845
ENSG00000132386.9	SERPINF1	1.22296	5.36792	8.23531	1.68572e-14	4.24134e-13	21.8234
ENSG00000147697.7	GSDMC	1.5323	-1.90767	8.23502	1.68883e-14	4.24527e-13	22.3475
ENSG00000234389.1	AC007278.3	1.44591	-4.27723	8.2347	1.69226e-14	4.24999e-13	22.3183
ENSG00000163518.9	FCRL4	1.72513	-4.1048	8.23204	1.72116e-14	4.31863e-13	22.3082
ENSG00000240505.7	TNFRSF13B	2.03999	-2.56806	8.23082	1.73459e-14	4.34835e-13	22.3202
ENSG00000101049.13	SGK2	-1.79302	3.74642	-8.22521	1.7975e-14	4.50196e-13	21.9398
ENSG00000110844.12	PRPF40B	-0.72039	2.5703	-8.22034	1.85398e-14	4.63918e-13	22.0132
ENSG00000135046.12	ANXA1	1.31438	5.91938	8.21853	1.87544e-14	4.68861e-13	21.6759
ENSG00000211665.2	IGLV3-16	2.33766	-3.03309	8.21825	1.8788e-14	4.69273e-13	22.2349
ENSG00000110799.12	VWF	1.1832	6.3032	8.21768	1.88566e-14	4.70558e-13	21.6426
ENSG00000204420.7	C6orf25	-1.52178	-0.83156	-8.21182	1.95714e-14	4.87951e-13	22.18
ENSG00000170909.12	OSCAR	1.39448	1.35363	8.20916	1.99056e-14	4.95833e-13	22.0409
ENSG00000108688.10	CCL7	2.13572	-3.02803	8.20781	2.00762e-14	4.9963e-13	22.1737
ENSG00000228989.1	AC133528.2	-1.09823	1.86271	-8.20718	2.01562e-14	5.01167e-13	21.9967
ENSG00000059588.8	TARBP1	-0.707677	5.62327	-8.2066	2.02318e-14	5.02592e-13	21.6266
ENSG00000144559.9	TAMM41	-0.606125	3.58448	-8.20521	2.04105e-14	5.06573e-13	21.8113
ENSG00000148584.13	A1CF	-1.61295	3.91294	-8.19685	2.15233e-14	5.33708e-13	21.7404
ENSG00000211898.6	IGHD	2.89933	-1.00453	8.1954	2.17216e-14	5.38139e-13	22.071
ENSG00000255819.5	KLRC4-KLRK1	1.59101	-4.05192	8.19269	2.2098e-14	5.46971e-13	22.0648
ENSG00000112139.13	MDGA1	1.44103	0.979558	8.18382	2.33767e-14	5.78099e-13	21.909
ENSG00000214796.7	RP11-480I12.5	-1.17517	2.54389	-8.17613	2.45459e-14	6.06466e-13	21.7428
ENSG00000091592.14	NLRP1	1.14689	3.0575	8.1703	2.54691e-14	6.28711e-13	21.6435
ENSG00000181617.5	FDCSP	2.92319	-1.8994	8.16848	2.57639e-14	6.35418e-13	21.9193
ENSG00000270472.2	IGHV3OR16-9	1.98778	-3.77512	8.1679	2.58588e-14	6.37185e-13	21.9162
ENSG00000239415.1	AP001469.9	-0.971376	1.04263	-8.16711	2.59897e-14	6.39836e-13	21.8072
ENSG00000138172.9	CALHM2	1.01962	3.08645	8.16577	2.6211e-14	6.44707e-13	21.6119
ENSG00000241127.6	YAE1D1	-0.922583	4.26076	-8.16507	2.63274e-14	6.46989e-13	21.4926
ENSG00000104415.12	WISP1	1.32948	2.59152	8.16423	2.64666e-14	6.49828e-13	21.6533
ENSG00000127831.9	VIL1	-1.14936	8.18904	-8.16268	2.67288e-14	6.55679e-13	21.1932
ENSG00000162894.10	FAIM3	1.33901	1.68323	8.16059	2.70843e-14	6.63808e-13	21.7123
ENSG00000185155.10	MIXL1	1.64904	-2.85108	8.16041	2.71154e-14	6.63976e-13	21.8863
ENSG00000183508.4	FAM46C	1.20709	4.10243	8.15912	2.73384e-14	6.68841e-13	21.4638
ENSG00000250786.1	SNHG18	-1.17378	4.22934	-8.15755	2.76107e-14	6.74901e-13	21.4534
ENSG00000221887.5	HMSD	2.09849	-2.63058	8.15394	2.82494e-14	6.89898e-13	21.8419
ENSG00000226738.1	CTA-384D8.31	1.50475	-4.51652	8.14635	2.96392e-14	7.23196e-13	21.7584
ENSG00000163606.9	CD200R1	1.65956	-0.803006	8.14571	2.97587e-14	7.25469e-13	21.7631
ENSG00000126262.4	FFAR2	1.94112	0.0455308	8.14152	3.05586e-14	7.44307e-13	21.6989
ENSG00000100802.13	C14orf93	-0.487063	3.45137	-8.14046	3.07636e-14	7.48635e-13	21.4198
ENSG00000206573.7	THUMPD3-AS1	-0.91158	3.6321	-8.13942	3.0966e-14	7.52893e-13	21.3989
ENSG00000120875.7	DUSP4	1.99456	4.80772	8.13525	3.17943e-14	7.72349e-13	21.2539
ENSG00000248993.1	XXbac-BPG181M17.5	1.70275	-4.52665	8.12969	3.29316e-14	7.99269e-13	21.6552
ENSG00000229162.1	RP11-84D1.1	1.36613	-4.29084	8.12908	3.30579e-14	8.01626e-13	21.6604
ENSG00000261218.4	RP11-960L18.1	1.56218	-4.07017	8.12894	3.30877e-14	8.0164e-13	21.6683
ENSG00000240040.4	AC096579.13	1.61731	-4.38037	8.12345	3.42549e-14	8.29187e-13	21.6224
ENSG00000090382.5	LYZ	2.32463	7.72781	8.12321	3.43069e-14	8.29712e-13	20.9692
ENSG00000102096.9	PIM2	0.781283	4.97884	8.12031	3.49412e-14	8.4431e-13	21.1347
ENSG00000170891.9	CYTL1	1.82428	-1.87452	8.11616	3.58701e-14	8.65993e-13	21.606
ENSG00000186104.9	CYP2R1	-0.558685	3.71525	-8.11505	3.61215e-14	8.71296e-13	21.2331
ENSG00000229167.1	RP11-73M7.1	-1.47446	0.938258	-8.11441	3.62676e-14	8.74051e-13	21.4881
ENSG00000259490.2	IGHV3OR15-7	2.10061	-3.30215	8.10554	3.83566e-14	9.23588e-13	21.5361
ENSG00000280153.1	RP11-876N24.3	1.09449	0.847154	8.10002	3.97167e-14	9.55499e-13	21.3972
ENSG00000103021.8	CCDC113	-1.00704	3.15557	-8.09843	4.01158e-14	9.64255e-13	21.195
ENSG00000211970.3	IGHV4-61	2.97975	-0.802071	8.09738	4.03839e-14	9.69849e-13	21.4544
ENSG00000230006.6	ANKRD36BP2	2.05885	-0.803571	8.09654	4.05968e-14	9.74111e-13	21.4565
ENSG00000142156.13	COL6A1	1.22698	7.88411	8.09574	4.08029e-14	9.78202e-13	20.7854
ENSG00000165646.10	SLC18A2	1.18451	-1.11637	8.091	4.20416e-14	1.00702e-12	21.4367
ENSG00000091181.18	IL5RA	1.69376	-3.4514	8.08881	4.26254e-14	1.02011e-12	21.4346
ENSG00000166387.10	PPFIBP2	-0.56592	5.28791	-8.08711	4.30835e-14	1.03018e-12	20.9059
ENSG00000167634.11	NLRP7	1.83219	-3.70314	8.08417	4.38915e-14	1.04858e-12	21.4
ENSG00000111725.9	PRKAB1	-0.660263	6.28915	-8.08065	4.48746e-14	1.06989e-12	20.7904
ENSG00000102796.9	DHRS12	-0.831272	3.43544	-8.08059	4.48918e-14	1.06989e-12	21.0526
ENSG00000116132.10	PRRX1	1.57431	3.59581	8.08056	4.49004e-14	1.06989e-12	21.03
ENSG00000178460.16	MCMDC2	-1.5869	0.526517	-8.07948	4.52077e-14	1.07628e-12	21.2967
ENSG00000271270.4	TMCC1-AS1	-1.06803	0.156895	-8.06814	4.85523e-14	1.15491e-12	21.2457
ENSG00000095370.18	SH2D3C	0.968984	2.87052	8.06756	4.87297e-14	1.15812e-12	21.0232
ENSG00000100911.12	PSME2	0.778935	7.37028	8.06293	5.0172e-14	1.19137e-12	20.609
ENSG00000271130.1	IGHV3OR16-8	2.07098	-3.54394	8.05865	5.15413e-14	1.22283e-12	21.2431
ENSG00000003400.13	CASP10	0.708337	5.06998	8.05795	5.17685e-14	1.22716e-12	20.7383
ENSG00000141968.6	VAV1	1.18814	2.67316	8.0574	5.19478e-14	1.23034e-12	20.9805
ENSG00000126562.15	WNK4	-1.4531	5.04018	-8.05434	5.29591e-14	1.25321e-12	20.7361
ENSG00000203288.3	RP11-98D18.9	-1.2154	-0.833498	-8.0466	5.55997e-14	1.31457e-12	21.156
ENSG00000281404.1	LINC01176	-1.06908	-0.23578	-8.04641	5.5665e-14	1.31498e-12	21.1306
ENSG00000188305.5	C19orf35	1.08057	-1.02638	8.03714	5.90042e-14	1.39266e-12	21.1017
ENSG00000245937.6	LINC01184	-0.621765	4.66777	-8.03533	5.96818e-14	1.40744e-12	20.6403
ENSG00000211667.2	IGLV3-12	2.26885	-3.42102	8.03344	6.03941e-14	1.42302e-12	21.0875
ENSG00000010030.12	ETV7	1.27671	3.58389	8.0324	6.0788e-14	1.43107e-12	20.7307
ENSG00000253883.1	IGHV3-19	2.19476	-3.1694	8.03183	6.10056e-14	1.43496e-12	21.0812
ENSG00000184979.9	USP18	1.3459	2.26103	8.02624	6.31858e-14	1.48497e-12	20.8275
ENSG00000038295.6	TLL1	1.8516	-1.8016	8.02567	6.34128e-14	1.48903e-12	21.047
ENSG00000128567.15	PODXL	0.844605	6.34471	8.02279	6.45701e-14	1.51444e-12	20.4229
ENSG00000175471.18	MCTP1	1.38492	2.12848	8.0227	6.4605e-14	1.51444e-12	20.8179
ENSG00000168306.11	ACOX2	-1.38499	3.53161	-8.02241	6.47243e-14	1.51594e-12	20.6902
ENSG00000232406.5	RP11-234K24.3	-1.75818	-2.55586	-8.02162	6.50438e-14	1.52213e-12	21.0261
ENSG00000128285.4	MCHR1	1.73503	-2.74242	8.01918	6.60506e-14	1.54437e-12	21.0136
ENSG00000228863.7	RP11-404F10.2	1.61142	-3.62488	8.01699	6.69638e-14	1.56439e-12	20.9891
ENSG00000093134.12	VNN3	1.95448	-2.42671	8.01327	6.85447e-14	1.59996e-12	20.9749
ENSG00000137752.21	CASP1	1.36839	4.99712	8.01263	6.88227e-14	1.60464e-12	20.4673
ENSG00000125810.9	CD93	1.021	5.22467	8.01253	6.88621e-14	1.60464e-12	20.4442
ENSG00000235669.1	AC004593.3	-2.11465	-2.56086	-8.01159	6.92694e-14	1.61276e-12	20.9582
ENSG00000132465.9	IGJ	2.73598	5.86847	8.01143	6.93407e-14	1.61305e-12	20.4013
ENSG00000213809.7	KLRK1	1.67672	-2.53269	8.00999	6.99711e-14	1.62634e-12	20.9593
ENSG00000281162.1	LINC01127	1.919	-3.3796	8.00763	7.10108e-14	1.64911e-12	20.9339
ENSG00000278473.1	IGHV3-41	2.08661	-3.40863	8.00577	7.18466e-14	1.66711e-12	20.9191
ENSG00000174004.5	NRROS	1.08804	1.48045	8.00209	7.35233e-14	1.70457e-12	20.7461
ENSG00000154822.14	PLCL2	1.28987	2.07815	7.99532	7.67111e-14	1.77698e-12	20.6534
ENSG00000148600.13	CDHR1	-2.78892	5.00821	-7.99119	7.87184e-14	1.82194e-12	20.3788
ENSG00000248124.6	RRN3P1	-1.00979	2.58203	-7.98897	7.98246e-14	1.84477e-12	20.5756
ENSG00000141096.4	DPEP3	1.51479	-4.40364	7.98894	7.98391e-14	1.84477e-12	20.7908
ENSG00000151651.14	ADAM8	1.37338	3.80167	7.98445	8.21153e-14	1.89577e-12	20.4112
ENSG00000189068.8	VSTM1	1.8164	-3.90017	7.98344	8.26362e-14	1.90619e-12	20.7752
ENSG00000173821.18	RNF213	0.888731	7.81453	7.97925	8.48331e-14	1.95522e-12	20.0655
ENSG00000143387.11	CTSK	1.20907	5.75036	7.97656	8.62738e-14	1.98676e-12	20.1802
ENSG00000095970.15	TREM2	1.66842	1.79652	7.97583	8.66689e-14	1.99418e-12	20.5575
ENSG00000166250.10	CLMP	1.38351	2.83851	7.97445	8.7418e-14	2.00974e-12	20.451
ENSG00000137720.6	C11orf1	-0.705292	4.00769	-7.97067	8.95106e-14	2.05612e-12	20.3081
ENSG00000270804.1	CTD-2583A14.11	-0.957891	2.01976	-7.96782	9.11247e-14	2.09145e-12	20.4972
ENSG00000177807.6	KCNJ10	1.40637	-0.807784	7.96065	9.53018e-14	2.18549e-12	20.6223
ENSG00000176049.14	JAKMIP2	1.52427	-1.39851	7.95824	9.67494e-14	2.21684e-12	20.6265
ENSG00000188906.12	LRRK2	1.7975	0.74876	7.95519	9.86114e-14	2.25762e-12	20.5081
ENSG00000152495.9	CAMK4	1.13544	0.670953	7.9518	1.00724e-13	2.30405e-12	20.4938
ENSG00000168016.12	TRANK1	0.865919	4.69103	7.94739	1.03537e-13	2.36644e-12	20.0887
ENSG00000272692.1	RP11-399K21.14	-1.52987	-1.89518	-7.94392	1.05803e-13	2.41621e-12	20.5502
ENSG00000171631.13	P2RY6	1.29392	1.57551	7.94148	1.07426e-13	2.45125e-12	20.365
ENSG00000225964.4	NRIR	1.63	-3.87188	7.93947	1.08786e-13	2.48021e-12	20.5074
ENSG00000233006.5	AC034220.3	-0.904696	0.917402	-7.93713	1.10388e-13	2.51465e-12	20.3933
ENSG00000256128.4	LINC00944	2.03642	-2.182	7.9318	1.14119e-13	2.59749e-12	20.4725
ENSG00000173890.15	GPR160	-1.14341	6.13382	-7.92491	1.19134e-13	2.70938e-12	19.841
ENSG00000144026.10	ZNF514	-0.782177	3.88018	-7.92391	1.19875e-13	2.72398e-12	20.0351
ENSG00000164684.12	ZNF704	-1.17016	4.64506	-7.92289	1.20645e-13	2.73797e-12	19.9559
ENSG00000101417.10	PXMP4	-0.735195	4.58551	-7.92283	1.2069e-13	2.73797e-12	19.9551
ENSG00000234585.5	CCT6P3	-0.691733	1.53832	-7.91605	1.25902e-13	2.85385e-12	20.218
ENSG00000145246.12	ATP10D	0.880531	3.53813	7.90999	1.30746e-13	2.9612e-12	19.9781
ENSG00000254415.3	SIGLEC14	2.08217	-0.25568	7.90909	1.31477e-13	2.9753e-12	20.2807
ENSG00000249437.6	NAIP	1.2602	-1.31588	7.90747	1.32816e-13	3.00313e-12	20.315
ENSG00000184408.8	KCND2	2.01721	-2.17573	7.90662	1.3352e-13	3.01656e-12	20.3204
ENSG00000273344.1	PAXIP1-AS1	-0.772037	3.45017	-7.90576	1.34233e-13	3.03017e-12	19.9699
ENSG00000157388.12	CACNA1D	-1.16355	3.68171	-7.90473	1.35102e-13	3.04729e-12	19.945
ENSG00000268758.4	EMR4P	1.66149	-2.58176	7.89683	1.41916e-13	3.19836e-12	20.2658
ENSG00000119866.19	BCL11A	-1.29124	3.97548	-7.89464	1.43866e-13	3.23964e-12	19.8528
ENSG00000109861.14	CTSC	0.667439	7.19398	7.89162	1.46595e-13	3.2984e-12	19.5599
ENSG00000198964.12	SGMS1	0.638123	4.18881	7.89127	1.46912e-13	3.30281e-12	19.7929
ENSG00000175509.8	RP11-395L14.13	-2.02656	-1.53133	-7.88952	1.4852e-13	3.33624e-12	20.208
ENSG00000278919.1	AP006285.2	-1.23891	0.871911	-7.88437	1.53356e-13	3.44074e-12	20.0744
ENSG00000237950.1	RP11-7O11.3	-1.27939	-1.35571	-7.8843	1.53423e-13	3.44074e-12	20.1771
ENSG00000137491.13	SLCO2B1	0.866852	5.73896	7.88386	1.53843e-13	3.44734e-12	19.6088
ENSG00000123610.4	TNFAIP6	1.78167	1.1981	7.88336	1.54323e-13	3.45528e-12	20.037
ENSG00000272335.1	RP11-53O19.3	-0.881045	2.69679	-7.88265	1.55003e-13	3.46533e-12	19.9095
ENSG00000224307.1	RP11-344B5.2	1.55856	-3.31653	7.88263	1.55024e-13	3.46533e-12	20.1733
ENSG00000224585.1	AC103563.5	1.56231	-4.73316	7.88218	1.55458e-13	3.4722e-12	20.1232
ENSG00000245164.5	LINC00861	1.75184	-1.49154	7.88153	1.56088e-13	3.48342e-12	20.159
ENSG00000225421.1	AC019330.1	-1.93131	-3.72694	-7.88029	1.57302e-13	3.50766e-12	20.1407
ENSG00000134028.13	ADAMDEC1	1.63794	3.62134	7.88015	1.57437e-13	3.50782e-12	19.79
ENSG00000198053.10	SIRPA	1.22209	4.67807	7.87928	1.58294e-13	3.52405e-12	19.6731
ENSG00000125355.14	TMEM255A	1.45706	-1.18598	7.87555	1.62005e-13	3.60375e-12	20.1154
ENSG00000267534.2	S1PR2	0.767583	2.7245	7.87489	1.62666e-13	3.61553e-12	19.8507
ENSG00000160710.14	ADAR	0.497144	8.16847	7.87418	1.63384e-13	3.62522e-12	19.3995
ENSG00000103196.10	CRISPLD2	1.13752	4.96167	7.87411	1.63464e-13	3.62522e-12	19.6144
ENSG00000230266.1	XXYLT1-AS2	1.92233	-3.44627	7.87407	1.63498e-13	3.62522e-12	20.1149
ENSG00000223813.2	AC007255.8	-1.01257	1.26724	-7.8727	1.64896e-13	3.65326e-12	19.9747
ENSG00000211649.3	IGLV7-46	2.81571	0.418623	7.86928	1.68445e-13	3.72888e-12	19.9998
ENSG00000234753.4	FOXP4-AS1	-1.1662	0.902883	-7.86877	1.68972e-13	3.73754e-12	19.9767
ENSG00000280599.1	AC068121.1	-2.05749	-3.81063	-7.86819	1.69583e-13	3.74802e-12	20.0643
ENSG00000234690.5	AC073283.4	-1.31626	-0.667047	-7.85889	1.79676e-13	3.96791e-12	19.9995
ENSG00000278857.1	IGKV1D-12	2.27172	-3.55567	7.8559	1.83038e-13	4.03889e-12	19.9986
ENSG00000157601.12	MX1	1.49068	5.60785	7.85455	1.84582e-13	4.0697e-12	19.4425
ENSG00000124772.10	CPNE5	1.05006	2.08094	7.85206	1.87457e-13	4.12977e-12	19.774
ENSG00000110031.11	LPXN	0.759271	3.53689	7.85068	1.89064e-13	4.16184e-12	19.6144
ENSG00000163464.7	CXCR1	2.30936	-1.26208	7.84869	1.91422e-13	4.21036e-12	19.948
ENSG00000166272.15	WBP1L	0.449981	5.58796	7.84612	1.94491e-13	4.27445e-12	19.3886
ENSG00000131386.16	GALNT15	1.52472	0.470305	7.84596	1.94693e-13	4.27546e-12	19.8579
ENSG00000123342.14	MMP19	1.09943	2.68186	7.84152	2.00123e-13	4.39119e-12	19.6509
ENSG00000261520.4	DLGAP1-AS5	2.84482	-3.70873	7.84088	2.00925e-13	4.40527e-12	19.8986
ENSG00000102970.9	CCL17	1.73305	-2.31742	7.83901	2.03263e-13	4.45296e-12	19.9121
ENSG00000035664.10	DAPK2	-1.06907	4.34716	-7.83839	2.04045e-13	4.46653e-12	19.4662
ENSG00000225963.6	AC009950.2	1.22063	-1.49257	7.82153	2.2652e-13	4.95457e-12	19.7971
ENSG00000099998.16	GGT5	1.18141	4.01566	7.82113	2.2709e-13	4.96308e-12	19.3835
ENSG00000271870.1	RP11-97C16.1	-0.983866	0.462117	-7.81937	2.29578e-13	5.01346e-12	19.7029
ENSG00000157191.18	NECAP2	0.44909	5.99244	7.81778	2.31848e-13	5.059e-12	19.1849
ENSG00000198963.9	RORB	1.73315	-3.19171	7.81707	2.32866e-13	5.07719e-12	19.7748
ENSG00000204410.13	MSH5	-1.14973	2.11915	-7.81514	2.35675e-13	5.13436e-12	19.5544
ENSG00000226580.1	RPL39P40	-1.84133	-2.21892	-7.81263	2.39359e-13	5.21047e-12	19.7497
ENSG00000237248.4	LINC00987	1.02475	-1.24536	7.81169	2.40765e-13	5.23692e-12	19.731
ENSG00000236452.1	AC123023.1	-2.17061	-1.0959	-7.80587	2.49595e-13	5.42328e-12	19.6894
ENSG00000117245.11	KIF17	1.13421	-0.939196	7.80578	2.49728e-13	5.42328e-12	19.684
ENSG00000120440.12	TTLL2	-1.48313	-0.86219	-7.80444	2.51808e-13	5.46218e-12	19.6759
ENSG00000185760.14	KCNQ5	1.82571	-3.22965	7.80437	2.51917e-13	5.46218e-12	19.6964
ENSG00000244355.6	LY6G6D	-3.96065	0.215399	-7.80169	2.56124e-13	5.54902e-12	19.6111
ENSG00000241163.6	LINC00877	1.4777	-3.13271	7.80062	2.5783e-13	5.58158e-12	19.6785
ENSG00000082397.14	EPB41L3	1.50391	3.16331	7.79733	2.63136e-13	5.69195e-12	19.3319
ENSG00000204954.8	C12orf73	-0.577317	3.05663	-7.7959	2.65462e-13	5.73773e-12	19.3388
ENSG00000185338.4	SOCS1	1.41801	2.24434	7.79493	2.67067e-13	5.76789e-12	19.41
ENSG00000255545.6	RP11-627G23.1	-2.01643	2.13392	-7.79461	2.67586e-13	5.77457e-12	19.4349
ENSG00000197140.13	ADAM32	-1.77736	0.493728	-7.79126	2.73202e-13	5.89112e-12	19.5324
ENSG00000167065.12	DUSP18	-0.696797	3.34103	-7.791	2.7364e-13	5.89281e-12	19.2797
ENSG00000137462.6	TLR2	1.15358	2.5031	7.79095	2.7371e-13	5.89281e-12	19.3607
ENSG00000267583.4	RP11-322E11.5	1.38323	-2.75268	7.78758	2.79485e-13	6.01244e-12	19.6053
ENSG00000104043.13	ATP8B4	1.06743	0.724038	7.78684	2.80762e-13	6.03517e-12	19.4835
ENSG00000144741.16	SLC25A26	-0.471863	4.45183	-7.78278	2.87898e-13	6.18373e-12	19.1071
ENSG00000246100.3	LINC00900	1.3391	-1.68001	7.78241	2.88555e-13	6.193e-12	19.5637
ENSG00000172236.15	TPSAB1	1.87768	1.54731	7.77703	2.98295e-13	6.39703e-12	19.3621
ENSG00000253497.1	IGKV1-13	1.93192	-4.09349	7.77542	3.01275e-13	6.45589e-12	19.5014
ENSG00000182566.11	CLEC4G	1.88679	-3.48036	7.77171	3.08268e-13	6.60059e-12	19.4932
ENSG00000274993.1	RP11-395B7.2	-1.61799	2.56439	-7.76932	3.12839e-13	6.69324e-12	19.2386
ENSG00000253131.1	IGHV7-56	1.87243	-4.00038	7.76552	3.20268e-13	6.84686e-12	19.4447
ENSG00000151790.7	TDO2	1.57398	1.49204	7.76493	3.21431e-13	6.86636e-12	19.2935
ENSG00000250318.1	CTA-963H5.5	-0.943981	1.50006	-7.7639	3.23494e-13	6.90506e-12	19.2943
ENSG00000118849.8	RARRES1	1.65232	3.82307	7.76163	3.28052e-13	6.99692e-12	19.0463
ENSG00000137727.11	ARHGAP20	1.51038	-1.09404	7.75921	3.32991e-13	7.09674e-12	19.4063
ENSG00000070770.7	CSNK2A2	-0.405043	6.39661	-7.75842	3.3462e-13	7.12593e-12	18.7975
ENSG00000259680.5	RP11-812E19.9	1.98671	-3.47032	7.75571	3.40259e-13	7.24041e-12	19.3958
ENSG00000101460.11	MAP1LC3A	-0.987767	4.55968	-7.75221	3.47683e-13	7.39161e-12	18.9175
ENSG00000245025.2	RP11-875O11.1	1.13824	-2.14962	7.7521	3.47904e-13	7.39161e-12	19.3903
ENSG00000182247.8	UBE2E2	1.06638	2.09666	7.74926	3.54062e-13	7.51663e-12	19.1468
ENSG00000124256.13	ZBP1	1.29399	1.96739	7.7457	3.61912e-13	7.67735e-12	19.1368
ENSG00000059728.9	MXD1	0.840511	5.75989	7.74383	3.66108e-13	7.76036e-12	18.7515
ENSG00000188848.14	BEND4	1.67048	-3.54267	7.74197	3.70321e-13	7.8436e-12	19.3147
ENSG00000136859.8	ANGPTL2	1.24126	5.11155	7.74143	3.71552e-13	7.86362e-12	18.7917
ENSG00000188706.11	ZDHHC9	-0.648765	7.09758	-7.73896	3.7726e-13	7.97827e-12	18.6361
ENSG00000213088.8	ACKR1	2.26973	1.25611	7.73601	3.8418e-13	8.11834e-12	19.1357
ENSG00000118492.15	ADGB	-2.0532	-3.34534	-7.7354	3.85622e-13	8.14257e-12	19.2689
ENSG00000254726.2	MEX3A	-1.27517	3.57387	-7.73334	3.90538e-13	8.24002e-12	18.912
ENSG00000259456.3	ADNP-AS1	-0.857972	0.319078	-7.73258	3.92379e-13	8.2725e-12	19.185
ENSG00000278962.1	RP11-399B17.1	1.47585	-2.90858	7.7324	3.92796e-13	8.27494e-12	19.2701
ENSG00000115138.9	POMC	1.52426	-2.01592	7.73071	3.96919e-13	8.3511e-12	19.256
ENSG00000092009.9	CMA1	1.7786	-3.96086	7.73067	3.97019e-13	8.3511e-12	19.2356
ENSG00000145623.11	OSMR	1.16	3.75286	7.72906	4.00975e-13	8.42785e-12	18.851
ENSG00000177675.7	CD163L1	1.36102	1.77678	7.72751	4.04813e-13	8.502e-12	19.0434
ENSG00000146233.6	CYP39A1	-1.25625	2.87467	-7.72723	4.05522e-13	8.51037e-12	18.9483
ENSG00000189007.14	ADAT2	-0.762748	3.96747	-7.72462	4.12087e-13	8.64156e-12	18.8077
ENSG00000166510.12	CCDC68	1.17039	3.16299	7.72042	4.22875e-13	8.86101e-12	18.8634
ENSG00000112280.14	COL9A1	-2.33733	0.555959	-7.7198	4.24477e-13	8.88779e-12	19.0978
ENSG00000225361.3	PPP1R26-AS1	-0.906629	2.07032	-7.71301	4.42576e-13	9.25968e-12	18.9374
ENSG00000087076.7	HSD17B14	1.17999	0.955524	7.7121	4.45064e-13	9.30464e-12	19.0149
ENSG00000236700.4	LINC01010	1.5608	-4.22301	7.708	4.56415e-13	9.53072e-12	19.0896
ENSG00000132749.9	MTL5	-0.878311	3.23872	-7.70795	4.56572e-13	9.53072e-12	18.7876
ENSG00000211611.2	IGKV6-21	2.58004	-1.67625	7.70762	4.57488e-13	9.54258e-12	19.1001
ENSG00000165125.16	TRPV6	2.8109	-2.0561	7.70644	4.60821e-13	9.60481e-12	19.0931
ENSG00000180447.6	GAS1	2.0303	1.52614	7.70592	4.62282e-13	9.62794e-12	18.933
ENSG00000094963.12	FMO2	2.03276	-1.67125	7.7054	4.6377e-13	9.64924e-12	19.0937
ENSG00000204642.12	HLA-F	1.24989	6.48653	7.70532	4.64007e-13	9.64924e-12	18.4674
ENSG00000231359.3	AC072052.7	-1.38946	-2.40633	-7.70516	4.64447e-13	9.65108e-12	19.1068
ENSG00000176268.5	CYCSP34	-1.20123	-1.18356	-7.70045	4.78096e-13	9.92719e-12	19.0591
ENSG00000189238.5	LINC00943	1.68782	-3.75048	7.69608	4.91118e-13	1.01899e-11	19.0335
ENSG00000091986.14	CCDC80	1.57286	4.66242	7.69589	4.91683e-13	1.01939e-11	18.5594
ENSG00000121064.11	SCPEP1	0.812861	4.72972	7.69534	4.93338e-13	1.02175e-11	18.545
ENSG00000125962.13	ARMCX5	-0.58548	3.80499	-7.69527	4.93564e-13	1.02175e-11	18.6457
ENSG00000234745.8	HLA-B	1.02427	10.6472	7.69407	4.97212e-13	1.02852e-11	18.1879
ENSG00000269867.1	CTD-2583A14.8	-0.879112	2.11861	-7.69254	5.01889e-13	1.03741e-11	18.8091
ENSG00000233818.1	AP000695.4	1.45987	-2.70207	7.68428	5.27988e-13	1.09054e-11	18.9824
ENSG00000166741.6	NNMT	1.31464	4.7403	7.68297	5.32269e-13	1.09855e-11	18.4716
ENSG00000007237.17	GAS7	1.14984	3.73617	7.68124	5.3795e-13	1.10945e-11	18.5633
ENSG00000172817.3	CYP7B1	1.48228	-0.721511	7.68009	5.41733e-13	1.11641e-11	18.9153
ENSG00000184838.13	PRR16	1.16914	0.850624	7.6796	5.43388e-13	1.11898e-11	18.8263
ENSG00000169429.9	CXCL8	1.97326	5.20354	7.67792	5.4901e-13	1.12971e-11	18.407
ENSG00000165238.15	WNK2	-1.09349	6.55615	-7.67516	5.58382e-13	1.14813e-11	18.2869
ENSG00000126970.14	ZC4H2	-1.06403	2.90137	-7.67145	5.71224e-13	1.17366e-11	18.6063
ENSG00000198874.11	TYW1	-0.401861	4.49395	-7.66257	6.03191e-13	1.23841e-11	18.3733
ENSG00000231331.1	AC103563.2	2.18848	-3.4555	7.65854	6.18262e-13	1.26841e-11	18.8085
ENSG00000251867.3	RP11-48B3.5	-1.43112	-0.361713	-7.65669	6.25315e-13	1.28192e-11	18.7641
ENSG00000150630.3	VEGFC	1.05014	1.29112	7.6553	6.3065e-13	1.29189e-11	18.648
ENSG00000211895.4	IGHA1	2.71581	7.67944	7.65436	6.34279e-13	1.29836e-11	18.0926
ENSG00000182156.8	ENPP7	1.56436	-4.36979	7.65289	6.40005e-13	1.3091e-11	18.7518
ENSG00000204930.8	FAM221B	-1.73855	-2.33988	-7.64695	6.63733e-13	1.35662e-11	18.7534
ENSG00000171791.11	BCL2	1.05258	2.80065	7.64539	6.70068e-13	1.36855e-11	18.4488
ENSG00000232874.1	RP11-135A1.2	-1.4843	-1.73466	-7.64499	6.71712e-13	1.37089e-11	18.7381
ENSG00000222001.2	AC106876.2	-1.45344	1.87661	-7.64486	6.72251e-13	1.37097e-11	18.5469
ENSG00000241258.5	CRCP	-0.461596	5.58952	-7.64473	6.72794e-13	1.37106e-11	18.1678
ENSG00000136244.10	IL6	1.98993	0.847454	7.6444	6.74172e-13	1.37285e-11	18.6128
ENSG00000211672.2	IGLV4-3	1.72372	-4.29582	7.64243	6.82348e-13	1.38847e-11	18.6929
ENSG00000148200.15	NR6A1	-0.86563	3.25998	-7.64115	6.87692e-13	1.39826e-11	18.3829
ENSG00000203943.7	SAMD13	-1.1898	2.26226	-7.64104	6.88178e-13	1.39826e-11	18.4871
ENSG00000143443.9	C1orf56	-0.716688	2.48204	-7.64053	6.90324e-13	1.40158e-11	18.4594
ENSG00000211904.2	IGHJ2	2.57661	-2.30773	7.64037	6.90972e-13	1.40186e-11	18.6975
ENSG00000119227.6	PIGZ	-1.26844	4.36504	-7.6396	6.94265e-13	1.4075e-11	18.2606
ENSG00000137343.16	ATAT1	-0.661106	3.90599	-7.63728	7.04176e-13	1.42654e-11	18.2855
ENSG00000100453.11	GZMB	1.79527	2.83472	7.63686	7.05989e-13	1.42916e-11	18.3959
ENSG00000162374.15	ELAVL4	1.49389	-2.53752	7.63575	7.10804e-13	1.43785e-11	18.6915
ENSG00000259972.2	AC009120.6	-0.910351	1.7617	-7.63508	7.13698e-13	1.44238e-11	18.4949
ENSG00000205809.8	KLRC2	1.80368	-2.68391	7.63499	7.14096e-13	1.44238e-11	18.6818
ENSG00000116871.14	MAP7D1	0.604464	5.89801	7.62979	7.37189e-13	1.48793e-11	18.0504
ENSG00000168062.8	BATF2	1.10046	4.83145	7.62551	7.56687e-13	1.52533e-11	18.1153
ENSG00000146555.17	SDK1	1.43198	1.89047	7.62548	7.5683e-13	1.52533e-11	18.4181
ENSG00000077063.9	CTTNBP2	-1.85309	2.5251	-7.62433	7.62175e-13	1.53497e-11	18.3688
ENSG00000238178.5	RP11-431J24.2	-2.8665	-0.814296	-7.62346	7.66241e-13	1.54203e-11	18.5781
ENSG00000172081.12	MOB3A	0.531531	5.12937	7.6185	7.89813e-13	1.5883e-11	18.0441
ENSG00000060982.13	BCAT1	1.39744	2.92736	7.61697	7.97246e-13	1.60208e-11	18.265
ENSG00000159374.16	M1AP	1.79265	-2.6205	7.61656	7.99239e-13	1.60491e-11	18.5722
ENSG00000240250.3	RN7SL541P	-1.33663	-3.18038	-7.6155	8.04428e-13	1.61415e-11	18.5612
ENSG00000246430.5	LINC00968	1.54434	-3.85776	7.61471	8.08288e-13	1.62071e-11	18.5436
ENSG00000258733.4	CTD-2341M24.1	1.39447	-3.11539	7.61451	8.09314e-13	1.62158e-11	18.5605
ENSG00000271856.1	LINC01215	1.61796	-2.58993	7.61383	8.12674e-13	1.62594e-11	18.5585
ENSG00000188282.11	RUFY4	1.5194	-1.8479	7.61383	8.12675e-13	1.62594e-11	18.5523
ENSG00000156239.10	N6AMT1	-0.585129	3.16923	-7.61326	8.15494e-13	1.63016e-11	18.2215
ENSG00000242048.3	RP13-452N2.1	1.37489	-4.42893	7.61316	8.15973e-13	1.63016e-11	18.5105
ENSG00000171385.8	KCND3	1.6032	1.41678	7.61285	8.17521e-13	1.63207e-11	18.3821
ENSG00000262580.4	RP11-334C17.5	-1.07242	1.64913	-7.6092	8.35948e-13	1.66764e-11	18.3497
ENSG00000232354.6	VIPR1-AS1	-1.35221	0.04771	-7.60743	8.45045e-13	1.68457e-11	18.4487
ENSG00000163501.6	IHH	-1.74273	5.61979	-7.60683	8.48148e-13	1.68952e-11	17.9535
ENSG00000068724.14	TTC7A	0.549859	5.21847	7.60606	8.52163e-13	1.69629e-11	17.9615
ENSG00000106069.19	CHN2	-1.13779	4.25226	-7.60495	8.57905e-13	1.70649e-11	18.0611
ENSG00000197016.10	ZNF470	-1.45298	1.89031	-7.60414	8.62196e-13	1.71378e-11	18.3011
ENSG00000253132.1	IGHV3-62	1.86426	-3.85452	7.60192	8.73911e-13	1.73581e-11	18.4655
ENSG00000278768.1	BACE1-AS	-0.686444	1.40753	-7.60105	8.78613e-13	1.74389e-11	18.3186
ENSG00000140090.16	SLC24A4	1.13311	-1.93174	7.59387	9.17908e-13	1.82056e-11	18.4374
ENSG00000170442.10	KRT86	1.41549	-0.773612	7.5929	9.2334e-13	1.83001e-11	18.3951
ENSG00000256525.5	POLG2	-0.568879	3.16243	-7.59154	9.31055e-13	1.84397e-11	18.0918
ENSG00000004399.11	PLXND1	0.932068	5.97063	7.59031	9.38064e-13	1.85651e-11	17.8079
ENSG00000114812.11	VIPR1	-1.10178	4.74688	-7.58955	9.42409e-13	1.86377e-11	17.9177
ENSG00000211958.2	IGHV3-38	2.04576	-3.31777	7.58599	9.63098e-13	1.90331e-11	18.3791
ENSG00000242076.2	IGKV1-33	1.98736	-4.06844	7.58481	9.70027e-13	1.91563e-11	18.3564
ENSG00000253161.4	RP11-150O12.1	-1.35887	0.768688	-7.58459	9.71316e-13	1.9168e-11	18.2691
ENSG00000213654.8	GPSM3	0.894054	3.85018	7.58426	9.73281e-13	1.91929e-11	17.9658
ENSG00000258572.1	RP11-1070N10.3	1.52392	-3.74577	7.58063	9.95033e-13	1.96078e-11	18.3435
ENSG00000185101.11	ANO9	-1.22772	6.73815	-7.58014	9.98022e-13	1.96526e-11	17.7031
ENSG00000169562.9	GJB1	-1.34499	6.03425	-7.57423	1.03459e-12	2.0358e-11	17.7184
ENSG00000211938.2	IGHV3-7	2.50262	-2.95337	7.57338	1.03994e-12	2.04486e-11	18.3046
ENSG00000183549.9	ACSM5	1.59641	-3.31067	7.57023	1.06006e-12	2.08295e-11	18.2908
ENSG00000179406.6	LINC00174	-0.939576	2.4013	-7.56498	1.09453e-12	2.14912e-11	18.0158
ENSG00000086300.14	SNX10	1.01843	3.35735	7.56455	1.09735e-12	2.15312e-11	17.9026
ENSG00000106991.12	ENG	0.839785	6.04545	7.55829	1.13999e-12	2.23519e-11	17.61
ENSG00000162706.11	CADM3	2.17175	-1.6661	7.55546	1.15976e-12	2.27233e-11	18.1949
ENSG00000254395.1	IGHV4-55	2.40448	-1.00843	7.55452	1.16643e-12	2.28377e-11	18.1686
ENSG00000166401.12	SERPINB8	0.727739	3.81648	7.55345	1.17399e-12	2.29693e-11	17.7843
ENSG00000211664.2	IGLV2-18	2.53943	-1.08921	7.55128	1.18961e-12	2.32583e-11	18.151
ENSG00000035862.11	TIMP2	1.15235	7.15062	7.55108	1.19105e-12	2.32699e-11	17.4953
ENSG00000111846.14	GCNT2	1.26133	-0.03009	7.54957	1.20203e-12	2.34678e-11	18.1014
ENSG00000148848.13	ADAM12	1.69967	3.66938	7.53956	1.27739e-12	2.49214e-11	17.7234
ENSG00000134802.16	SLC43A3	1.3753	3.54888	7.53922	1.28002e-12	2.4955e-11	17.7318
ENSG00000227066.1	RP3-340N1.2	1.64071	-4.17979	7.5387	1.28404e-12	2.50155e-11	18.0784
ENSG00000229056.2	AC020571.3	1.49029	-2.59382	7.5336	1.32449e-12	2.57852e-11	18.0822
ENSG00000161638.9	ITGA5	1.13777	5.85254	7.53345	1.32566e-12	2.57897e-11	17.4763
ENSG00000018280.15	SLC11A1	1.39392	2.7874	7.53013	1.35264e-12	2.62961e-11	17.7595
ENSG00000279418.1	LINC00244	-1.54282	-3.66392	-7.52997	1.35397e-12	2.63032e-11	18.0382
ENSG00000245970.2	KB-1208A12.3	-0.839984	1.88688	-7.5228	1.41414e-12	2.74527e-11	17.8114
ENSG00000119541.8	VPS4B	0.523681	5.76761	7.52097	1.42998e-12	2.77405e-11	17.4069
ENSG00000231252.1	RP11-436K8.1	-2.0664	-1.60923	-7.51812	1.45491e-12	2.82042e-11	17.9744
ENSG00000185420.17	SMYD3	-0.662831	2.71225	-7.51613	1.47253e-12	2.85258e-11	17.6903
ENSG00000184178.14	SCFD2	-0.468424	4.10666	-7.5156	1.47728e-12	2.85976e-11	17.5316
ENSG00000223823.1	LINC01342	-1.36841	-0.983072	-7.51274	1.50306e-12	2.90762e-11	17.9306
ENSG00000261437.1	RP11-22C11.2	-0.971596	1.32436	-7.51257	1.50467e-12	2.90867e-11	17.7981
ENSG00000259225.5	RP11-1008C21.1	1.88647	-2.36459	7.51058	1.52287e-12	2.94178e-11	17.9398
ENSG00000144152.11	FBLN7	1.03902	-0.157759	7.50515	1.57386e-12	3.03814e-11	17.8447
ENSG00000010295.18	IFFO1	0.801278	2.53351	7.50502	1.57511e-12	3.03843e-11	17.6362
ENSG00000253274.1	IGHV1-67	2.26259	-2.79029	7.50372	1.58753e-12	3.06023e-11	17.89
ENSG00000237857.2	RP11-435O5.2	-0.821302	1.25182	-7.50061	1.61769e-12	3.11618e-11	17.732
ENSG00000236947.4	RP11-98G7.1	-1.46412	-3.31328	-7.49594	1.66413e-12	3.2019e-11	17.8453
ENSG00000269982.1	RP11-1020A11.2	-0.713596	1.16131	-7.4959	1.66452e-12	3.2019e-11	17.7105
ENSG00000152953.11	STK32B	1.11913	-0.831533	7.49307	1.69329e-12	3.25496e-11	17.805
ENSG00000278794.1	Metazoa_SRP	-1.60158	-3.11406	-7.49293	1.69466e-12	3.25532e-11	17.8309
ENSG00000170827.8	CELP	-3.1039	0.477356	-7.48921	1.73333e-12	3.32727e-11	17.7234
ENSG00000137077.6	CCL21	2.46143	2.54641	7.48549	1.77274e-12	3.40053e-11	17.5217
ENSG00000176532.3	PRR15	-1.0332	6.36366	-7.4833	1.79642e-12	3.44355e-11	17.1469
ENSG00000232810.3	TNF	1.19596	-0.407494	7.48297	1.79995e-12	3.44791e-11	17.7254
ENSG00000241566.1	IGKV2D-24	2.1895	-3.38486	7.48197	1.81086e-12	3.46639e-11	17.7588
ENSG00000188452.12	CERKL	0.878429	2.05978	7.4807	1.82488e-12	3.49079e-11	17.5383
ENSG00000124491.14	F13A1	2.00419	2.58358	7.47757	1.85968e-12	3.5525e-11	17.4687
ENSG00000000003.13	TSPAN6	-0.991095	6.8953	-7.47757	1.85972e-12	3.5525e-11	17.077
ENSG00000273374.1	RP11-383I23.2	-1.57915	-2.02871	-7.47707	1.86539e-12	3.56085e-11	17.7426
ENSG00000204291.9	COL15A1	1.14703	5.88831	7.47424	1.89751e-12	3.61965e-11	17.1202
ENSG00000226025.8	LGALS17A	2.25537	-2.30092	7.4726	1.9164e-12	3.65314e-11	17.708
ENSG00000158485.9	CD1B	1.75596	-2.81474	7.47101	1.93487e-12	3.68578e-11	17.7064
ENSG00000261556.7	SMG1P7	-0.84069	1.07758	-7.46787	1.97197e-12	3.75386e-11	17.5508
ENSG00000128791.10	TWSG1	0.815185	4.87521	7.46655	1.98781e-12	3.78138e-11	17.1578
ENSG00000144134.17	RABL2A	-0.578321	2.30132	-7.46526	2.00329e-12	3.8082e-11	17.4291
ENSG00000266967.5	AARSD1	-0.699651	2.12366	-7.46418	2.01648e-12	3.82872e-11	17.4404
ENSG00000172867.3	KRT2	1.60734	-4.51241	7.46414	2.01688e-12	3.82872e-11	17.621
ENSG00000106605.9	BLVRA	1.10291	3.69772	7.4596	2.073e-12	3.93254e-11	17.2391
ENSG00000272941.1	RP11-134L10.1	1.06326	-1.92461	7.45939	2.07557e-12	3.9347e-11	17.64
ENSG00000234996.3	RP11-480I12.7	-1.30842	-1.05574	-7.45751	2.09931e-12	3.97696e-11	17.6063
ENSG00000010932.14	FMO1	1.4089	-0.883255	7.45656	2.11133e-12	3.99641e-11	17.5899
ENSG00000205784.2	ARRDC5	1.25743	-3.5964	7.45647	2.11249e-12	3.99641e-11	17.6128
ENSG00000068831.17	RASGRP2	1.08227	1.25543	7.45453	2.13737e-12	4.04069e-11	17.4523
ENSG00000102802.8	MEDAG	1.50021	1.29586	7.45416	2.14213e-12	4.0469e-11	17.4459
ENSG00000183098.9	GPC6	1.2645	2.61837	7.45356	2.14993e-12	4.05884e-11	17.3212
ENSG00000211957.2	IGHV3-35	2.08352	-2.91726	7.4526	2.16239e-12	4.07955e-11	17.5905
ENSG00000083750.11	RRAGB	-0.593185	3.19633	-7.45038	2.19157e-12	4.13177e-11	17.246
ENSG00000183019.6	MCEMP1	2.07343	-0.82419	7.44902	2.20965e-12	4.163e-11	17.5396
ENSG00000162641.17	AKNAD1	-1.58234	-2.04318	-7.44741	2.23118e-12	4.20068e-11	17.5679
ENSG00000180855.14	ZNF443	-0.705844	2.48683	-7.44674	2.24022e-12	4.2148e-11	17.3014
ENSG00000226696.4	LENG8-AS1	-0.810979	1.2951	-7.44649	2.24363e-12	4.21552e-11	17.4076
ENSG00000173040.11	EVC2	1.01	-0.120183	7.44649	2.24367e-12	4.21552e-11	17.4954
ENSG00000117069.13	ST6GALNAC5	1.49026	0.759788	7.44508	2.26277e-12	4.2485e-11	17.4317
ENSG00000272645.2	RP11-504P24.8	-1.06155	1.64567	-7.44407	2.27663e-12	4.2716e-11	17.366
ENSG00000178175.10	ZNF366	1.21858	-0.568181	7.44241	2.29947e-12	4.3115e-11	17.4935
ENSG00000178695.5	KCTD12	1.30578	5.05934	7.44161	2.31063e-12	4.32947e-11	16.9955
ENSG00000123360.10	PDE1B	1.19426	0.328175	7.44139	2.31374e-12	4.33235e-11	17.4389
ENSG00000199266.1	SNORA60	-1.33624	-2.39693	-7.43904	2.34675e-12	4.39116e-11	17.5231
ENSG00000234062.6	RP11-308D16.2	-0.906829	1.06659	-7.43628	2.3861e-12	4.46174e-11	17.3648
ENSG00000150961.13	SEC24D	0.698696	5.75777	7.43199	2.44856e-12	4.57542e-11	16.8777
ENSG00000237424.1	FOXD2-AS1	-0.995469	3.17028	-7.43152	2.45547e-12	4.58522e-11	17.1411
ENSG00000241278.1	ENPP7P4	-1.55549	-2.44005	-7.42732	2.51837e-12	4.69947e-11	17.4514
ENSG00000180525.11	PRR26	-1.00615	2.71822	-7.42662	2.52901e-12	4.71612e-11	17.1607
ENSG00000101333.15	PLCB4	-1.66499	6.26491	-7.42256	2.59158e-12	4.82953e-11	16.8006
ENSG00000100647.7	SUSD6	0.558273	5.97427	7.42169	2.60518e-12	4.85158e-11	16.8003
ENSG00000154269.13	ENPP3	-2.65357	2.41472	-7.42139	2.61e-12	4.85725e-11	17.1782
ENSG00000006210.6	CX3CL1	1.22007	4.35328	7.42096	2.61672e-12	4.86645e-11	16.9406
ENSG00000184613.9	NELL2	1.88456	0.439195	7.42034	2.62643e-12	4.88026e-11	17.3059
ENSG00000183542.5	KLRC4	1.30983	-4.61713	7.42026	2.62769e-12	4.88026e-11	17.3558
ENSG00000170956.15	CEACAM3	1.46566	-1.03366	7.41943	2.64093e-12	4.90153e-11	17.3765
ENSG00000102053.12	ZC3H12B	-1.0662	1.75985	-7.41077	2.7822e-12	5.16024e-11	17.1595
ENSG00000250903.7	GMDS-AS1	-0.820347	2.1349	-7.41045	2.78744e-12	5.16645e-11	17.1221
ENSG00000136943.9	CTSV	-1.27107	3.40047	-7.40683	2.8488e-12	5.27663e-11	16.9738
ENSG00000254703.2	SENCR	1.18654	-2.57576	7.40487	2.88269e-12	5.3358e-11	17.3252
ENSG00000174945.12	AMZ1	1.34378	-1.71281	7.40238	2.92607e-12	5.41243e-11	17.2976
ENSG00000233064.2	RP3-380B8.4	-1.67325	-3.92829	-7.40125	2.94604e-12	5.4457e-11	17.2682
ENSG00000107317.10	PTGDS	1.62414	3.09779	7.39814	3.00166e-12	5.54478e-11	16.9431
ENSG00000258227.5	CLEC5A	1.64779	0.756977	7.3959	3.04239e-12	5.61624e-11	17.1411
ENSG00000166928.9	MS4A14	1.27783	-1.05427	7.39253	3.10458e-12	5.7272e-11	17.2201
ENSG00000260257.2	RP5-1085F17.3	-0.900528	2.65784	-7.3901	3.15012e-12	5.80731e-11	16.9501
ENSG00000177706.8	FAM20C	1.05322	4.30946	7.38863	3.17803e-12	5.85484e-11	16.7523
ENSG00000250133.2	HOXC-AS2	1.96396	-3.75157	7.38456	3.25669e-12	5.99572e-11	17.1798
ENSG00000119042.15	SATB2	-1.25875	6.20354	-7.38392	3.26928e-12	6.01487e-11	16.5707
ENSG00000011465.15	DCN	1.3936	6.74777	7.38173	3.31242e-12	6.09015e-11	16.5124
ENSG00000165275.8	TRMT10B	-0.470149	3.09444	-7.38102	3.32672e-12	6.11234e-11	16.8456
ENSG00000141682.11	PMAIP1	0.942736	3.66546	7.37812	3.38508e-12	6.21542e-11	16.7595
ENSG00000119865.7	CNRIP1	0.831713	1.67041	7.37645	3.41914e-12	6.27023e-11	16.9572
ENSG00000137841.10	PLCB2	0.881517	3.44122	7.37643	3.4195e-12	6.27023e-11	16.7742
ENSG00000128274.14	A4GALT	1.23589	2.83365	7.37255	3.5001e-12	6.41373e-11	16.8193
ENSG00000109956.11	B3GAT1	1.26405	-1.4906	7.3722	3.50749e-12	6.42298e-11	17.1154
ENSG00000211933.2	IGHV6-1	2.23657	-2.32136	7.37122	3.52815e-12	6.45651e-11	17.1115
ENSG00000128534.6	LSM8	-0.49493	5.08962	-7.36804	3.59598e-12	6.57626e-11	16.5585
ENSG00000258471.1	RP11-84C10.4	-1.4044	-1.79569	-7.36685	3.62167e-12	6.61883e-11	17.0919
ENSG00000176809.9	LRRC37A3	-1.05178	2.13476	-7.36641	3.63128e-12	6.62776e-11	16.8637
ENSG00000087237.9	CETP	0.987576	-0.320325	7.36641	3.63138e-12	6.62776e-11	17.0344
ENSG00000167693.15	NXN	1.15044	3.59812	7.36487	3.66489e-12	6.68448e-11	16.6894
ENSG00000254046.1	IGHV1-17	1.68903	-4.38136	7.36306	3.70499e-12	6.75312e-11	17.0323
ENSG00000139970.15	RTN1	1.29572	0.715786	7.36155	3.73857e-12	6.80981e-11	16.9428
ENSG00000163492.12	CCDC141	1.47385	-2.73418	7.35996	3.77439e-12	6.87049e-11	17.0578
ENSG00000197632.7	SERPINB2	2.51803	-2.57618	7.3566	3.85114e-12	7.00556e-11	17.021
ENSG00000131378.12	RFTN1	0.843975	4.37823	7.35582	3.86925e-12	7.03384e-11	16.5504
ENSG00000157429.14	ZNF19	-0.596803	1.56755	-7.35407	3.90989e-12	7.10301e-11	16.8393
ENSG00000103187.7	COTL1	0.775125	6.90039	7.35247	3.94775e-12	7.16705e-11	16.3287
ENSG00000112182.13	BACH2	1.31823	-0.128558	7.35114	3.9793e-12	7.21956e-11	16.9336
ENSG00000176903.4	PNMA1	0.829743	4.24211	7.34802	4.05423e-12	7.35063e-11	16.5186
ENSG00000225217.1	HSPA7	1.48182	-0.00413639	7.34758	4.06487e-12	7.36204e-11	16.9055
ENSG00000143748.16	NVL	-0.408842	4.20751	-7.34754	4.06588e-12	7.36204e-11	16.5232
ENSG00000225342.2	AC079630.4	1.38645	-4.0257	7.34574	4.11004e-12	7.43709e-11	16.9462
ENSG00000212993.4	POU5F1B	-2.01444	1.97852	-7.34285	4.18157e-12	7.56154e-11	16.7466
ENSG00000229180.5	GS1-124K5.11	-0.806832	2.7662	-7.34243	4.19209e-12	7.57557e-11	16.6574
ENSG00000225470.5	JPX	-0.626807	3.85872	-7.34203	4.20231e-12	7.58904e-11	16.5313
ENSG00000162892.14	IL24	1.74913	0.602403	7.34081	4.2331e-12	7.63962e-11	16.8276
ENSG00000180999.9	C1orf105	-1.75215	-2.49138	-7.34059	4.23855e-12	7.64442e-11	16.9394
ENSG00000119508.16	NR4A3	1.42818	1.48575	7.33837	4.29526e-12	7.74162e-11	16.7478
ENSG00000056998.17	GYG2	-1.35831	3.61033	-7.33795	4.30594e-12	7.75578e-11	16.547
ENSG00000176177.9	ENTHD1	1.64791	-3.67143	7.33269	4.44353e-12	7.99835e-11	16.8809
ENSG00000224511.1	LINC00365	-1.62466	-0.542529	-7.33252	4.44817e-12	8.00146e-11	16.8507
ENSG00000185745.9	IFIT1	1.45061	2.65658	7.3312	4.4835e-12	8.05973e-11	16.5951
ENSG00000273066.4	RP11-216L13.19	-1.4178	1.70819	-7.32792	4.57203e-12	8.21349e-11	16.6781
ENSG00000180304.13	OAZ2	0.380393	5.49436	7.32696	4.59859e-12	8.2558e-11	16.2775
ENSG00000137478.13	FCHSD2	0.483402	4.56716	7.32337	4.69804e-12	8.42884e-11	16.3397
ENSG00000253239.1	IGLVI-70	2.27341	-3.54866	7.3223	4.72845e-12	8.47785e-11	16.8158
ENSG00000136098.15	NEK3	-0.898534	4.95625	-7.32163	4.74715e-12	8.50583e-11	16.302
ENSG00000237807.3	RP11-400K9.4	1.43627	-1.45045	7.3199	4.79658e-12	8.58879e-11	16.8072
ENSG00000163788.12	SNRK	0.467221	4.67351	7.31538	4.92791e-12	8.8182e-11	16.2823
ENSG00000251546.1	IGKV1D-39	1.97714	-3.82324	7.31509	4.93636e-12	8.82756e-11	16.7714
ENSG00000272752.4	STAG3L5P-PVRIG2P-PILRB	-0.981606	1.12692	-7.31487	4.94279e-12	8.8333e-11	16.6462
ENSG00000082512.13	TRAF5	-0.817811	5.73412	-7.31472	4.94743e-12	8.83584e-11	16.1933
ENSG00000142227.9	EMP3	1.12918	3.98043	7.31377	4.9753e-12	8.87983e-11	16.3467
ENSG00000257337.5	RP11-983P16.4	-0.65851	2.26537	-7.31293	5.00039e-12	8.91809e-11	16.5344
ENSG00000115355.14	CCDC88A	1.18883	2.7977	7.31284	5.00323e-12	8.91809e-11	16.4718
ENSG00000151789.8	ZNF385D	1.64324	-1.51856	7.31258	5.01097e-12	8.9261e-11	16.7649
ENSG00000075618.16	FSCN1	1.40781	5.496	7.31045	5.07488e-12	9.03408e-11	16.1834
ENSG00000196730.11	DAPK1	1.43804	3.78871	7.30767	5.15981e-12	9.17931e-11	16.3341
ENSG00000226320.4	AC018359.1	-2.09099	-1.8142	-7.30731	5.17109e-12	9.19343e-11	16.7375
ENSG00000276758.1	AC010518.2	1.54777	-4.33984	7.3071	5.17736e-12	9.19861e-11	16.7064
ENSG00000117322.15	CR2	2.47388	-0.286082	7.30589	5.21507e-12	9.25962e-11	16.6729
ENSG00000211645.2	IGLV1-50	1.94221	-3.40266	7.30475	5.25075e-12	9.31694e-11	16.7206
ENSG00000196900.4	TEX43	-1.97385	-2.4785	-7.3041	5.2711e-12	9.34701e-11	16.7219
ENSG00000183662.9	FAM19A1	1.69219	-2.40827	7.30292	5.30822e-12	9.40676e-11	16.7215
ENSG00000184988.7	TMEM106A	0.863377	2.02468	7.29845	5.45151e-12	9.65445e-11	16.4667
ENSG00000121057.11	AKAP1	-0.483275	7.65323	-7.2959	5.53504e-12	9.79606e-11	15.9543
ENSG00000242580.1	IGKV1D-43	2.16832	-3.40804	7.2945	5.58154e-12	9.87199e-11	16.6571
ENSG00000254176.1	IGHV3-75	1.52925	-4.58112	7.29354	5.61373e-12	9.92253e-11	16.6151
ENSG00000164111.13	ANXA5	0.629416	7.39512	7.29263	5.6442e-12	9.96997e-11	15.947
ENSG00000211809.2	TRAV27	1.47452	-4.05662	7.29136	5.68713e-12	1.00393e-10	16.6273
ENSG00000134575.8	ACP2	0.570307	5.24398	7.28875	5.7761e-12	1.01898e-10	16.0738
ENSG00000006704.9	GTF2IRD1	-0.637315	6.11349	-7.28753	5.8184e-12	1.02579e-10	16.0033
ENSG00000174365.18	SNHG11	-0.804191	3.51823	-7.28596	5.87308e-12	1.03476e-10	16.2427
ENSG00000188596.8	CFAP54	1.38951	-2.73409	7.28494	5.90867e-12	1.04037e-10	16.6213
ENSG00000075426.10	FOSL2	0.602665	7.08429	7.28453	5.92338e-12	1.04229e-10	15.9177
ENSG00000198353.7	HOXC4	1.90388	-1.30332	7.28409	5.93872e-12	1.04432e-10	16.5901
ENSG00000133687.14	TMTC1	1.07846	2.09925	7.28368	5.95317e-12	1.04619e-10	16.3728
ENSG00000185518.10	SV2B	1.63633	-1.27773	7.27672	6.20528e-12	1.0898e-10	16.5488
ENSG00000148734.7	NPFFR1	-1.58363	1.10713	-7.27655	6.21151e-12	1.09019e-10	16.4262
ENSG00000158163.13	DZIP1L	0.931461	0.29133	7.2735	6.32517e-12	1.10943e-10	16.4563
ENSG00000196284.12	SUPT3H	-0.567531	2.77368	-7.27331	6.33248e-12	1.11e-10	16.2487
ENSG00000223648.3	IGHV3-64	2.37734	-1.82554	7.27187	6.38682e-12	1.11881e-10	16.5244
ENSG00000120156.19	TEK	0.911526	2.12013	7.27174	6.39178e-12	1.11897e-10	16.3013
ENSG00000162639.14	HENMT1	-1.11749	3.68546	-7.27012	6.45396e-12	1.12913e-10	16.1356
ENSG00000137251.14	TINAG	-2.08435	1.72596	-7.26937	6.4827e-12	1.13344e-10	16.3385
ENSG00000074660.14	SCARF1	0.799929	2.67972	7.26855	6.51417e-12	1.13822e-10	16.2253
ENSG00000031081.9	ARHGAP31	0.87543	3.75619	7.26731	6.5626e-12	1.14595e-10	16.0975
ENSG00000184925.10	LCN12	-1.46412	1.46166	-7.26714	6.56924e-12	1.14638e-10	16.3434
ENSG00000122877.12	EGR2	1.20213	2.10969	7.26382	6.70018e-12	1.16849e-10	16.2555
ENSG00000223400.1	AP006748.1	-1.71517	-1.84555	-7.2615	6.79338e-12	1.18399e-10	16.4755
ENSG00000101391.19	CDK5RAP1	-0.533772	5.22233	-7.25791	6.93996e-12	1.20877e-10	15.8997
ENSG00000095203.13	EPB41L4B	-0.760671	6.31769	-7.25698	6.97842e-12	1.2147e-10	15.8106
ENSG00000231081.1	RP4-760C5.3	-1.60186	-2.36895	-7.25079	7.23962e-12	1.25936e-10	16.4185
ENSG00000149179.12	C11orf49	-0.510107	5.25274	-7.25058	7.24895e-12	1.26019e-10	15.854
ENSG00000141179.12	PCTP	-0.564977	4.98648	-7.24273	7.59466e-12	1.31945e-10	15.8324
ENSG00000164509.12	IL31RA	1.48512	-3.88284	7.24119	7.66456e-12	1.33075e-10	16.3421
ENSG00000244116.3	IGKV2-28	1.97375	-4.08081	7.23997	7.7201e-12	1.33955e-10	16.3263
ENSG00000130270.15	ATP8B3	1.15804	-0.406398	7.23984	7.72598e-12	1.33972e-10	16.2992
ENSG00000177694.13	NAALADL2	-1.366	3.36816	-7.23845	7.79019e-12	1.35e-10	15.9902
ENSG00000078814.14	MYH7B	-1.42387	1.30207	-7.23711	7.85224e-12	1.3599e-10	16.1811
ENSG00000261824.5	LINC00662	-0.839151	2.23726	-7.23546	7.92955e-12	1.37242e-10	16.0854
ENSG00000143207.18	RFWD2	-0.356845	5.74643	-7.23158	8.11432e-12	1.40352e-10	15.7012
ENSG00000229092.2	IGHV3-47	1.92747	-3.27774	7.2304	8.17111e-12	1.41245e-10	16.2894
ENSG00000204149.8	AGAP6	-0.778905	2.50904	-7.2228	8.54812e-12	1.47669e-10	15.984
ENSG00000085662.12	AKR1B1	1.13286	4.19199	7.22265	8.55558e-12	1.47705e-10	15.7903
ENSG00000211445.10	GPX3	1.15156	4.29409	7.22209	8.58408e-12	1.48092e-10	15.7767
ENSG00000154262.11	ABCA6	1.43379	-0.799929	7.22199	8.58878e-12	1.48092e-10	16.2135
ENSG00000125726.9	CD70	1.59387	-0.217918	7.22169	8.60428e-12	1.48266e-10	16.1825
ENSG00000087245.11	MMP2	1.34854	7.44194	7.21908	8.73825e-12	1.5048e-10	15.5144
ENSG00000107537.12	PHYH	-0.75998	5.00948	-7.21003	9.21969e-12	1.58671e-10	15.6417
ENSG00000233878.1	AC073133.1	-2.13089	-1.88303	-7.20903	9.27453e-12	1.59515e-10	16.1669
ENSG00000185252.16	ZNF74	-0.562051	4.12092	-7.20843	9.30726e-12	1.59978e-10	15.7194
ENSG00000111348.7	ARHGDIB	0.856762	6.1366	7.20825	9.3171e-12	1.60047e-10	15.5337
ENSG00000211891.5	IGHE	2.01772	-3.4985	7.20585	9.45064e-12	1.62239e-10	16.143
ENSG00000168612.4	ZSWIM1	-0.635309	4.32055	-7.19734	9.93874e-12	1.70512e-10	15.6347
ENSG00000019169.10	MARCO	2.66286	0.312053	7.19686	9.96686e-12	1.70887e-10	16.0046
ENSG00000204381.10	LAYN	1.02591	1.82736	7.19546	1.00501e-11	1.72206e-10	15.8844
ENSG00000003137.7	CYP26B1	1.39298	0.718414	7.19406	1.01332e-11	1.73522e-10	15.9651
ENSG00000230479.1	AP000695.6	1.4114	-2.54319	7.19387	1.01449e-11	1.73614e-10	16.0937
ENSG00000196812.4	ZSCAN16	-0.615749	2.64931	-7.19325	1.01823e-11	1.74146e-10	15.796
ENSG00000204160.10	ZDHHC18	0.449432	4.94968	7.18959	1.04046e-11	1.77838e-10	15.5207
ENSG00000131828.12	PDHA1	-0.564368	6.9789	-7.18304	1.08157e-11	1.84748e-10	15.3344
ENSG00000228203.5	RNF144A-AS1	1.19054	-1.4796	7.17339	1.14498e-11	1.95458e-10	15.9591
ENSG00000137965.9	IFI44	1.2706	3.11101	7.17228	1.15249e-11	1.96618e-10	15.6182
ENSG00000185483.10	ROR1	1.40566	0.584062	7.17077	1.16282e-11	1.98258e-10	15.8395
ENSG00000112137.15	PHACTR1	0.828549	1.4946	7.17042	1.16525e-11	1.98548e-10	15.7692
ENSG00000205664.9	RP11-706O15.1	-0.780064	2.97866	-7.16876	1.17672e-11	2.00379e-10	15.6198
ENSG00000126709.13	IFI6	1.48591	6.09051	7.1656	1.19883e-11	2.04016e-10	15.2914
ENSG00000135636.12	DYSF	0.904448	3.96353	7.16184	1.22572e-11	2.08463e-10	15.4603
ENSG00000183484.10	GPR132	0.992956	1.70688	7.16058	1.23488e-11	2.09891e-10	15.6934
ENSG00000112796.8	ENPP5	-1.15499	2.43382	-7.15891	1.24715e-11	2.11846e-10	15.6238
ENSG00000149634.4	SPATA25	-1.29578	-0.241736	-7.15611	1.2679e-11	2.15238e-10	15.8113
ENSG00000161551.11	ZNF577	-1.04058	2.17286	-7.15434	1.28117e-11	2.17355e-10	15.6224
ENSG00000274925.1	CTD-2547G23.4	-1.00464	1.21413	-7.15362	1.28663e-11	2.18146e-10	15.7017
ENSG00000154734.13	ADAMTS1	0.986164	4.07117	7.15227	1.29689e-11	2.19751e-10	15.3933
ENSG00000228569.1	AC073133.2	-1.92915	-3.0483	-7.14994	1.31485e-11	2.22656e-10	15.8237
ENSG00000124217.4	MOCS3	-0.720581	4.25824	-7.1498	1.31591e-11	2.227e-10	15.3662
ENSG00000196458.9	ZNF605	-0.951948	3.1538	-7.14882	1.32354e-11	2.23852e-10	15.4866
ENSG00000270379.4	HEATR9	1.22226	-4.37594	7.14828	1.32777e-11	2.24429e-10	15.7823
ENSG00000166923.9	GREM1	1.77901	5.91635	7.14676	1.33971e-11	2.26308e-10	15.1969
ENSG00000132801.6	ZSWIM3	-0.865377	2.87928	-7.1447	1.35606e-11	2.2893e-10	15.4924
ENSG00000178033.5	FAM26E	1.04109	1.73865	7.1426	1.3729e-11	2.31629e-10	15.5865
ENSG00000203667.8	COX20	-0.656989	2.81515	-7.14227	1.37561e-11	2.31939e-10	15.4831
ENSG00000229474.5	PATL2	0.963832	-0.232015	7.14217	1.37643e-11	2.31939e-10	15.7255
ENSG00000180616.7	SSTR2	1.04205	-0.439934	7.1407	1.38835e-11	2.33805e-10	15.728
ENSG00000096872.14	IFT74	-0.767156	3.83451	-7.14041	1.39078e-11	2.34071e-10	15.3585
ENSG00000168546.9	GFRA2	1.44979	-1.60285	7.13699	1.41902e-11	2.38677e-10	15.7512
ENSG00000169891.16	REPS2	-0.827534	4.635	-7.13379	1.44602e-11	2.43069e-10	15.2359
ENSG00000162493.15	PDPN	1.12295	4.33524	7.12878	1.4893e-11	2.50191e-10	15.2302
ENSG00000251230.4	RP11-701P16.5	1.64934	-3.85214	7.12824	1.49402e-11	2.50831e-10	15.6903
ENSG00000237111.1	IGHJ3P	1.82976	-3.56008	7.12687	1.50607e-11	2.52699e-10	15.6886
ENSG00000166130.13	IKBIP	0.731945	3.22996	7.12676	1.50712e-11	2.52721e-10	15.3398
ENSG00000253936.1	IGHV3-63	1.80132	-3.44772	7.12452	1.5271e-11	2.55915e-10	15.6776
ENSG00000134461.14	ANKRD16	-0.617377	3.15634	-7.12435	1.52863e-11	2.56015e-10	15.3411
ENSG00000161791.12	FMNL3	0.756576	4.70093	7.12161	1.5534e-11	2.60006e-10	15.1502
ENSG00000187800.12	PEAR1	0.862297	2.0031	7.11485	1.61636e-11	2.70378e-10	15.4021
ENSG00000272323.1	CTD-2517O10.6	-1.46273	-1.04875	-7.1104	1.65918e-11	2.77371e-10	15.5842
ENSG00000271384.1	RP11-435O5.7	-1.32444	-3.36752	-7.10832	1.67963e-11	2.8062e-10	15.586
ENSG00000138074.13	SLC5A6	-0.796425	6.6965	-7.10695	1.69313e-11	2.82703e-10	14.9128
ENSG00000076258.8	FMO4	-0.76826	1.43785	-7.10437	1.71901e-11	2.8685e-10	15.3986
ENSG00000102043.14	MTMR8	-1.26373	0.563345	-7.10357	1.72711e-11	2.88027e-10	15.4612
ENSG00000230124.5	LHX4-AS1	-0.427276	5.20395	-7.10336	1.72928e-11	2.88213e-10	15.0019
ENSG00000196693.13	ZNF33B	-0.564487	4.94757	-7.09995	1.76421e-11	2.93857e-10	15.0067
ENSG00000256751.4	PLBD1-AS1	-0.97153	-0.195434	-7.09748	1.78996e-11	2.97966e-10	15.4712
ENSG00000165757.8	KIAA1462	1.0717	3.76841	7.09729	1.79189e-11	2.98106e-10	15.1094
ENSG00000148926.8	ADM	1.0031	4.17967	7.09473	1.81903e-11	3.02306e-10	15.0495
ENSG00000139436.19	GIT2	0.398313	4.33801	7.0947	1.81935e-11	3.02306e-10	15.0311
ENSG00000116455.12	WDR77	-0.577436	5.67931	-7.09421	1.82462e-11	3.02824e-10	14.9106
ENSG00000105697.6	HAMP	1.60008	-2.00327	7.0942	1.82467e-11	3.02824e-10	15.512
ENSG00000261087.1	KB-1460A1.5	-0.85407	1.63913	-7.09403	1.82656e-11	3.02955e-10	15.3223
ENSG00000134109.9	EDEM1	0.475592	5.75239	7.09032	1.86672e-11	3.09429e-10	14.8779
ENSG00000227359.1	AC017074.2	-1.42911	-0.121958	-7.09009	1.86924e-11	3.0966e-10	15.4254
ENSG00000248996.1	RP11-1334A24.6	1.19782	-2.33106	7.08641	1.91003e-11	3.16227e-10	15.4763
ENSG00000272953.1	RP11-1275H24.2	-1.25151	-1.49244	-7.08618	1.91254e-11	3.1645e-10	15.4602
ENSG00000110047.16	EHD1	0.586646	6.26956	7.08577	1.91717e-11	3.17026e-10	14.8138
ENSG00000163617.9	KIAA1407	-0.704047	2.47165	-7.08372	1.94036e-11	3.20667e-10	15.1826
ENSG00000154134.13	ROBO3	1.15225	1.24286	7.08233	1.95627e-11	3.23102e-10	15.2814
ENSG00000101040.18	ZMYND8	-0.674308	6.38427	-7.08134	1.96757e-11	3.24773e-10	14.7852
ENSG00000071205.10	ARHGAP10	1.07826	2.63631	7.07999	1.9832e-11	3.27157e-10	15.1364
ENSG00000168610.13	STAT3	0.401644	7.63117	7.07943	1.98976e-11	3.28042e-10	14.693
ENSG00000087303.15	NID2	0.923426	3.93271	7.07885	1.99656e-11	3.28964e-10	14.9841
ENSG00000197183.11	NOL4L	-0.706931	6.24421	-7.0784	2.00184e-11	3.29637e-10	14.7784
ENSG00000181826.8	RELL1	0.915546	1.53801	7.07711	2.01696e-11	3.31927e-10	15.2274
ENSG00000250328.4	MGC32805	-2.17803	-0.0133384	-7.07534	2.03797e-11	3.35185e-10	15.3356
ENSG00000267868.1	RP11-120K24.3	-1.40778	-0.299306	-7.07387	2.05566e-11	3.37892e-10	15.3417
ENSG00000165556.9	CDX2	-1.39731	7.41367	-7.07361	2.0587e-11	3.38189e-10	14.6802
ENSG00000185386.13	MAPK11	1.07119	1.90605	7.06971	2.10635e-11	3.4581e-10	15.1511
ENSG00000176927.13	EFCAB5	-1.12029	-1.04987	-7.06874	2.11829e-11	3.47562e-10	15.3462
ENSG00000185513.13	L3MBTL1	-1.32711	2.36179	-7.06553	2.15852e-11	3.53951e-10	15.0945
ENSG00000159958.4	TNFRSF13C	1.30277	0.476698	7.06424	2.17487e-11	3.56418e-10	15.2339
ENSG00000041353.8	RAB27B	1.6455	2.96654	7.06329	2.1869e-11	3.58177e-10	15.0064
ENSG00000233017.2	RP5-908M14.5	-1.91435	-0.998962	-7.06286	2.19242e-11	3.58867e-10	15.3081
ENSG00000130699.15	TAF4	-0.590159	5.24355	-7.05839	2.25056e-11	3.68164e-10	14.7409
ENSG00000007908.14	SELE	1.56591	1.08957	7.05739	2.26372e-11	3.70096e-10	15.1498
ENSG00000272899.2	RP11-309L24.4	-1.0829	1.8113	-7.05517	2.29327e-11	3.74704e-10	15.0855
ENSG00000256043.2	CTSO	0.788662	4.214	7.05366	2.31365e-11	3.77809e-10	14.8084
ENSG00000263327.5	TAPT1-AS1	-0.741287	0.831781	-7.05242	2.33049e-11	3.80332e-10	15.1474
ENSG00000163220.10	S100A9	1.53136	4.27223	7.05198	2.33652e-11	3.8109e-10	14.798
ENSG00000106384.9	MOGAT3	-1.55415	3.73051	-7.04808	2.39031e-11	3.89632e-10	14.8526
ENSG00000186115.11	CYP4F2	-2.22059	1.55684	-7.04369	2.45244e-11	3.99522e-10	15.0486
ENSG00000274173.1	RP4-568C11.4	-1.20206	3.13831	-7.04063	2.49663e-11	4.0648e-10	14.8682
ENSG00000162551.12	ALPL	1.1844	1.72071	7.03714	2.54815e-11	4.14622e-10	14.9813
ENSG00000267940.1	RP11-290F24.6	-0.935655	-0.156017	-7.03594	2.56601e-11	4.17281e-10	15.1168
ENSG00000119599.15	DCAF4	-0.500651	3.91632	-7.03363	2.60083e-11	4.22693e-10	14.731
ENSG00000064932.14	SBNO2	0.594572	6.61144	7.03325	2.60658e-11	4.23377e-10	14.4886
ENSG00000168243.9	GNG4	-2.74448	3.5164	-7.03157	2.63227e-11	4.27296e-10	14.808
ENSG00000205730.6	ITPRIPL2	0.547122	5.55293	7.03133	2.63593e-11	4.27637e-10	14.5542
ENSG00000101464.9	PIGU	-0.623927	5.65036	-7.03007	2.65536e-11	4.30535e-10	14.5444
ENSG00000196301.3	HLA-DRB9	1.57197	-3.80837	7.02987	2.65849e-11	4.30662e-10	15.1289
ENSG00000106366.8	SERPINE1	1.36006	4.93802	7.02982	2.65928e-11	4.30662e-10	14.6023
ENSG00000258768.2	CTD-2292M16.8	-0.965471	-0.253906	-7.02784	2.6902e-11	4.35413e-10	15.0759
ENSG00000117586.9	TNFSF4	1.20103	1.6581	7.02409	2.74974e-11	4.44787e-10	14.9123
ENSG00000168273.6	SMIM4	-0.702681	3.44829	-7.02228	2.77889e-11	4.49237e-10	14.7218
ENSG00000087494.14	PTHLH	1.33228	-0.185921	7.02	2.81607e-11	4.5498e-10	15.0218
ENSG00000067560.9	RHOA	0.382376	8.9918	7.01867	2.83795e-11	4.58245e-10	14.2733
ENSG00000231154.1	MORF4L2-AS1	-1.03647	-0.937844	-7.01726	2.86139e-11	4.61758e-10	15.0481
ENSG00000277840.1	RP11-103B5.4	-1.39937	-2.18815	-7.01665	2.87155e-11	4.63126e-10	15.0755
ENSG00000244509.3	APOBEC3C	1.15939	4.6162	7.01413	2.91398e-11	4.69693e-10	14.5421
ENSG00000113916.16	BCL6	0.697894	3.96842	7.01262	2.93983e-11	4.73582e-10	14.5994
ENSG00000260261.1	RP11-480A16.1	-1.18186	0.698084	-7.01236	2.94421e-11	4.74009e-10	14.9298
ENSG00000206069.5	TMEM211	-2.20804	0.405037	-7.00874	3.00692e-11	4.83821e-10	14.9313
ENSG00000102967.10	DHODH	-0.479083	4.05511	-7.00862	3.00908e-11	4.83885e-10	14.5722
ENSG00000204588.5	LINC01123	-1.03696	0.908728	-7.008	3.02006e-11	4.85367e-10	14.8891
ENSG00000156535.12	CD109	1.63618	2.87125	7.00788	3.02212e-11	4.85414e-10	14.6987
ENSG00000278716.1	LA16c-352F7.1	-1.7354	-3.58801	-7.00629	3.05027e-11	4.89613e-10	14.9928
ENSG00000278263.2	RP11-294C11.2	1.58138	-4.36215	7.0062	3.05183e-11	4.89613e-10	14.9711
ENSG00000135218.16	CD36	1.37835	2.01746	7.00415	3.08852e-11	4.95209e-10	14.7648
ENSG00000225614.2	ZNF469	1.21519	2.78237	7.0035	3.10017e-11	4.96787e-10	14.6821
ENSG00000222011.7	FAM185A	-0.510686	2.16425	-7.00326	3.10452e-11	4.97195e-10	14.7513
ENSG00000166073.7	GPR176	0.956035	2.35917	7.00299	3.10933e-11	4.97674e-10	14.7245
ENSG00000136895.17	GARNL3	-0.796254	1.93493	-7.00161	3.1345e-11	5.01162e-10	14.7658
ENSG00000159167.10	STC1	1.05559	3.48067	7.00159	3.13478e-11	5.01162e-10	14.5924
ENSG00000196981.3	WDR5B	-0.546296	2.99571	-7.00037	3.15721e-11	5.04455e-10	14.6464
ENSG00000198712.1	MT-CO2	-0.651405	12.4722	-7.00024	3.15948e-11	5.04524e-10	14.0325
ENSG00000235706.6	DICER1-AS1	-0.814345	1.34906	-6.99642	3.23048e-11	5.15562e-10	14.788
ENSG00000170835.13	CEL	-3.06886	2.52479	-6.99425	3.27159e-11	5.21819e-10	14.694
ENSG00000174428.15	GTF2IRD2B	-0.730949	1.31172	-6.99198	3.31503e-11	5.28441e-10	14.7653
ENSG00000146374.12	RSPO3	1.67314	0.623833	6.99177	3.31918e-11	5.28795e-10	14.8091
ENSG00000250771.2	RP11-153M7.3	1.56284	-3.63749	6.99128	3.32859e-11	5.29987e-10	14.915
ENSG00000179299.15	NSUN7	-0.955895	2.79349	-6.99043	3.34501e-11	5.32293e-10	14.6156
ENSG00000122779.15	TRIM24	-0.544932	5.45867	-6.99023	3.34905e-11	5.32626e-10	14.3311
ENSG00000143603.17	KCNN3	0.84746	1.27934	6.98952	3.36283e-11	5.34509e-10	14.7486
ENSG00000115267.5	IFIH1	0.745619	4.59493	6.98907	3.37161e-11	5.35594e-10	14.3989
ENSG00000156345.16	CDK20	-0.988984	2.20969	-6.98869	3.3791e-11	5.36474e-10	14.667
ENSG00000273820.1	USP27X	-0.710389	2.09823	-6.98852	3.38252e-11	5.36706e-10	14.6751
ENSG00000247400.3	DNAJC3-AS1	-0.893084	1.87913	-6.98419	3.46861e-11	5.50048e-10	14.6724
ENSG00000234912.8	SNHG20	-0.675598	2.6636	-6.98275	3.49779e-11	5.54356e-10	14.5836
ENSG00000269973.1	RP11-95D17.1	-0.663842	1.62444	-6.98209	3.51117e-11	5.56154e-10	14.6822
ENSG00000102445.17	KIAA0226L	-1.58947	5.56968	-6.98106	3.53225e-11	5.59171e-10	14.283
ENSG00000196605.6	ZNF846	-0.632208	1.86136	-6.97901	3.57476e-11	5.65574e-10	14.6431
ENSG00000140285.8	FGF7	1.61368	1.35678	6.97815	3.59249e-11	5.68052e-10	14.6757
ENSG00000253818.1	IGLV1-41	2.29377	-2.81898	6.97672	3.62263e-11	5.72432e-10	14.8338
ENSG00000101452.13	DHX35	-0.528637	4.34273	-6.97663	3.62436e-11	5.72432e-10	14.3591
ENSG00000223485.1	RP11-417E7.1	1.44045	-2.39065	6.97573	3.64332e-11	5.75096e-10	14.8443
ENSG00000158352.14	SHROOM4	-1.07516	4.2711	-6.97352	3.69039e-11	5.82191e-10	14.3584
ENSG00000103248.16	MTHFSD	-0.409467	4.036	-6.97167	3.73043e-11	5.8817e-10	14.3625
ENSG00000105974.10	CAV1	0.95528	4.93518	6.96932	3.78149e-11	5.95877e-10	14.254
ENSG00000160867.13	FGFR4	-1.09405	6.52094	-6.96853	3.799e-11	5.98294e-10	14.1321
ENSG00000140876.10	NUDT7	-0.715603	1.41514	-6.9671	3.83071e-11	6.02941e-10	14.615
ENSG00000164331.8	ANKRA2	-0.406341	3.86423	-6.96652	3.84355e-11	6.04616e-10	14.3522
ENSG00000113583.7	C5orf15	0.524145	5.71487	6.96634	3.84761e-11	6.04909e-10	14.1695
ENSG00000274460.1	CTD-2649C14.2	-1.0403	0.200999	-6.96396	3.90109e-11	6.12965e-10	14.6864
ENSG00000168309.15	FAM107A	1.13279	0.719125	6.96066	3.97646e-11	6.2445e-10	14.627
ENSG00000164398.11	ACSL6	-2.5362	2.66818	-6.95974	3.99775e-11	6.27313e-10	14.4743
ENSG00000148175.11	STOM	0.885071	5.92212	6.95967	3.99926e-11	6.27313e-10	14.1161
ENSG00000171551.10	ECEL1	1.81741	-1.69094	6.95716	4.05802e-11	6.36166e-10	14.724
ENSG00000100985.7	MMP9	1.53789	4.85217	6.95499	4.10943e-11	6.43858e-10	14.1844
ENSG00000162490.6	DRAXIN	1.19945	-1.11984	6.95483	4.11323e-11	6.44085e-10	14.6973
ENSG00000267046.1	E2F3P1	1.14066	-4.93187	6.95259	4.16701e-11	6.52134e-10	14.6346
ENSG00000221909.2	FAM200A	-0.678579	2.7073	-6.95198	4.18173e-11	6.54066e-10	14.4038
ENSG00000108001.12	EBF3	1.3227	-0.913987	6.95094	4.20693e-11	6.57633e-10	14.6661
ENSG00000186197.11	EDARADD	1.24649	-1.86224	6.95052	4.21714e-11	6.58852e-10	14.6956
ENSG00000224081.6	LINC01057	-0.73365	1.84356	-6.94792	4.2812e-11	6.68156e-10	14.4685
ENSG00000240350.2	AC017002.1	1.24654	-3.15092	6.94791	4.28156e-11	6.68156e-10	14.684
ENSG00000268601.1	AC115522.3	1.41957	-2.32902	6.94672	4.31122e-11	6.72404e-10	14.6802
ENSG00000080573.6	COL5A3	0.999216	4.14013	6.94631	4.32125e-11	6.73584e-10	14.2032
ENSG00000253441.1	IGHV3-25	1.68976	-4.21034	6.94406	4.37802e-11	6.82047e-10	14.6259
ENSG00000233559.1	AC016831.7	-1.41966	0.786724	-6.93958	4.49324e-11	6.99445e-10	14.5105
ENSG00000164442.9	CITED2	0.593333	4.5558	6.93952	4.49479e-11	6.99445e-10	14.1198
ENSG00000235408.4	SNORA71B	-1.16689	-1.3701	-6.93659	4.57147e-11	7.10974e-10	14.6063
ENSG00000104903.4	LYL1	0.939084	1.27174	6.93615	4.58329e-11	7.12409e-10	14.4457
ENSG00000271569.1	IGKV1OR2-6	2.02281	-3.48483	6.93601	4.58686e-11	7.1256e-10	14.6005
ENSG00000229960.1	RP11-278H7.4	-1.49545	-2.70101	-6.93294	4.66923e-11	7.24946e-10	14.5985
ENSG00000171121.15	KCNMB3	-1.01466	0.204785	-6.93092	4.72405e-11	7.33042e-10	14.4991
ENSG00000233355.5	CHRM3-AS2	1.53594	-1.82404	6.92883	4.78141e-11	7.41523e-10	14.5701
ENSG00000123178.13	SPRYD7	-0.581446	4.46394	-6.9271	4.82947e-11	7.48554e-10	14.0646
ENSG00000248359.1	CTC-537E7.2	-1.951	-3.46006	-6.92666	4.84181e-11	7.50044e-10	14.5416
ENSG00000229320.3	KRT8P12	-0.700984	2.19511	-6.9265	4.84624e-11	7.50307e-10	14.313
ENSG00000130584.9	ZBTB46	0.627711	2.42398	6.92493	4.89068e-11	7.5676e-10	14.2742
ENSG00000235736.1	RP1-10C16.1	-1.73361	-3.32197	-6.92264	4.95574e-11	7.66394e-10	14.5252
ENSG00000165621.7	OXGR1	-2.05045	1.27995	-6.92195	4.97558e-11	7.69029e-10	14.3766
ENSG00000255559.1	ZNF252P-AS1	-1.2014	-1.1119	-6.91905	5.05959e-11	7.81575e-10	14.4982
ENSG00000125967.15	NECAB3	-0.709974	4.73058	-6.91887	5.06481e-11	7.8194e-10	13.9928
ENSG00000183718.5	TRIM52	-0.66224	3.24045	-6.91876	5.0681e-11	7.82008e-10	14.1555
ENSG00000011347.8	SYT7	-1.24778	5.5731	-6.91845	5.07716e-11	7.82967e-10	13.9211
ENSG00000269404.5	SPIB	1.7029	-0.14483	6.9179	5.09346e-11	7.8504e-10	14.4389
ENSG00000182871.13	COL18A1	0.974768	6.6563	6.91706	5.11812e-11	7.88398e-10	13.8223
ENSG00000067225.16	PKM	0.632638	10.2344	6.91471	5.18804e-11	7.98719e-10	13.6237
ENSG00000112531.15	QKI	0.980757	4.2901	6.91424	5.2024e-11	8.00481e-10	14.0049
ENSG00000128322.6	IGLL1	1.54032	-4.23858	6.91314	5.23553e-11	8.05128e-10	14.4495
ENSG00000128271.18	ADORA2A	1.09216	-2.99812	6.91183	5.27515e-11	8.10766e-10	14.4843
ENSG00000236144.5	TMEM147-AS1	-0.778843	3.096	-6.91071	5.30938e-11	8.1557e-10	14.1273
ENSG00000257221.1	RP11-689B22.2	1.28564	-4.02804	6.90774	5.40138e-11	8.29238e-10	14.4289
ENSG00000178623.10	GPR35	-0.69057	6.41295	-6.9076	5.4056e-11	8.29422e-10	13.7892
ENSG00000024422.10	EHD2	0.990355	5.22047	6.90745	5.41038e-11	8.29692e-10	13.8762
ENSG00000111732.9	AICDA	1.37033	-4.7648	6.90638	5.44398e-11	8.34378e-10	14.3835
ENSG00000241935.7	HOGA1	-1.71064	-1.49514	-6.90622	5.44895e-11	8.34674e-10	14.435
ENSG00000162994.14	CLHC1	-0.747115	1.30413	-6.90513	5.48339e-11	8.39482e-10	14.2732
ENSG00000101596.13	SMCHD1	0.767481	5.19418	6.90502	5.48673e-11	8.39525e-10	13.8641
ENSG00000107968.8	MAP3K8	0.651026	3.47368	6.9049	5.49068e-11	8.39661e-10	14.0421
ENSG00000272945.1	CTD-3216D2.5	-1.0558	-1.6098	-6.90477	5.49475e-11	8.39816e-10	14.4341
ENSG00000203799.9	CCDC162P	-1.36368	1.40122	-6.90381	5.52521e-11	8.43661e-10	14.2609
ENSG00000165682.13	CLEC1B	1.13121	-4.9388	6.90378	5.52606e-11	8.43661e-10	14.3579
ENSG00000085465.12	OVGP1	-0.858168	2.25595	-6.90305	5.54961e-11	8.46786e-10	14.175
ENSG00000163221.8	S100A12	1.8584	-2.99111	6.90185	5.58808e-11	8.52182e-10	14.4185
ENSG00000163421.7	PROK2	1.99597	-2.48565	6.9013	5.60597e-11	8.54435e-10	14.4158
ENSG00000142173.13	COL6A2	1.12217	8.24069	6.89942	5.66715e-11	8.63281e-10	13.6302
ENSG00000134627.10	PIWIL4	-0.808033	3.20876	-6.89844	5.69921e-11	8.67683e-10	14.0452
ENSG00000179840.5	PIK3CD-AS1	1.00221	-5.04968	6.8939	5.85041e-11	8.90209e-10	14.2953
ENSG00000161921.13	CXCL16	0.716957	6.55858	6.89009	5.98037e-11	9.0948e-10	13.6754
ENSG00000254228.1	IGHV3-42	1.54181	-4.38397	6.88767	6.06414e-11	9.21709e-10	14.2987
ENSG00000197408.7	CYP2B6	-2.25789	3.63605	-6.88646	6.10666e-11	9.27659e-10	13.957
ENSG00000242861.1	RP11-285F7.2	-0.931227	2.37558	-6.88404	6.19254e-11	9.40184e-10	14.0558
ENSG00000187105.7	HEATR4	-0.977697	-0.608469	-6.88092	6.30477e-11	9.56694e-10	14.2617
ENSG00000170088.12	TMEM192	-0.536885	4.75061	-6.88064	6.31488e-11	9.57699e-10	13.7718
ENSG00000106003.11	LFNG	-0.771415	6.6722	-6.87879	6.3825e-11	9.6742e-10	13.6091
ENSG00000111181.11	SLC6A12	1.38901	-0.353845	6.87791	6.41518e-11	9.71836e-10	14.2261
ENSG00000145632.13	PLK2	0.988774	4.43657	6.87647	6.46847e-11	9.79368e-10	13.7757
ENSG00000137441.7	FGFBP2	1.44701	-3.18527	6.87559	6.50135e-11	9.83805e-10	14.2735
ENSG00000231123.1	SPATA20P1	1.55215	-4.21062	6.87511	6.51925e-11	9.85969e-10	14.2369
ENSG00000027697.11	IFNGR1	0.571281	6.46341	6.87458	6.53933e-11	9.88462e-10	13.5939
ENSG00000184949.14	FAM227A	-0.911248	0.939093	-6.87368	6.5732e-11	9.93035e-10	14.1253
ENSG00000159871.13	LYPD5	1.18081	1.66754	6.87228	6.62639e-11	1.00052e-09	14.0496
ENSG00000152242.9	C18orf25	0.476905	4.36314	6.87194	6.63944e-11	1.00194e-09	13.7563
ENSG00000244005.11	NFS1	-0.525985	5.1325	-6.87174	6.64703e-11	1.00253e-09	13.6855
ENSG00000144852.15	NR1I2	-1.56353	4.85921	-6.86812	6.787e-11	1.02308e-09	13.7069
ENSG00000101782.13	RIOK3	0.590227	6.00258	6.86641	6.85387e-11	1.0326e-09	13.5801
ENSG00000260196.1	RP1-239B22.5	-0.936825	3.47197	-6.86587	6.8752e-11	1.03524e-09	13.8323
ENSG00000120594.15	PLXDC2	1.22251	4.68426	6.86529	6.89848e-11	1.03818e-09	13.6888
ENSG00000112357.11	PEX7	-0.54724	3.63429	-6.86418	6.94265e-11	1.04425e-09	13.7992
ENSG00000231437.3	RP11-88H9.2	1.53595	-2.99201	6.86363	6.9645e-11	1.04696e-09	14.2083
ENSG00000104447.10	TRPS1	1.19459	1.66564	6.86311	6.9852e-11	1.0495e-09	13.9983
ENSG00000143850.11	PLEKHA6	-0.616243	6.81331	-6.86302	6.98913e-11	1.04952e-09	13.5095
ENSG00000136842.12	TMOD1	1.38378	-0.264532	6.86287	6.99483e-11	1.0498e-09	14.1367
ENSG00000247595.2	SPTY2D1-AS1	-0.796879	-0.474934	-6.86153	7.04895e-11	1.05734e-09	14.146
ENSG00000104213.11	PDGFRL	1.431	0.290481	6.86131	7.05806e-11	1.05813e-09	14.0942
ENSG00000281205.1	LINC00950	-1.04534	-0.0821179	-6.8611	7.06659e-11	1.05883e-09	14.1227
ENSG00000241832.1	CECR3	-1.35487	-4.09515	-6.86051	7.09061e-11	1.06185e-09	14.1539
ENSG00000115112.7	TFCP2L1	-1.44512	5.39366	-6.86013	7.10591e-11	1.06338e-09	13.61
ENSG00000183665.5	TRMT12	-0.88078	3.28607	-6.86007	7.10857e-11	1.06338e-09	13.8207
ENSG00000077150.16	NFKB2	0.661456	5.66483	6.85957	7.12915e-11	1.06588e-09	13.5673
ENSG00000161911.10	TREML1	1.21978	-3.03481	6.85898	7.15326e-11	1.0689e-09	14.1855
ENSG00000182853.10	VMO1	1.26406	0.276911	6.8577	7.2059e-11	1.07618e-09	14.0753
ENSG00000279095.1	AC092066.1	-0.610003	3.24635	-6.85678	7.24422e-11	1.08132e-09	13.8037
ENSG00000228409.4	CCT6P1	-0.557689	2.04959	-6.85614	7.27095e-11	1.08453e-09	13.9289
ENSG00000275793.1	RIMBP3	1.46069	-3.55582	6.85608	7.27369e-11	1.08453e-09	14.1551
ENSG00000174206.11	C12orf66	-0.486933	3.33483	-6.85492	7.32222e-11	1.09118e-09	13.7812
ENSG00000211661.2	IGLV3-22	1.56876	-4.78135	6.85377	7.37056e-11	1.09779e-09	14.0873
ENSG00000185722.15	ANKFY1	0.475064	5.63197	6.85352	7.3815e-11	1.09882e-09	13.5356
ENSG00000242612.5	DECR2	-0.701974	4.83785	-6.84621	7.69781e-11	1.14528e-09	13.5707
ENSG00000135677.9	GNS	0.490541	7.11756	6.84594	7.70964e-11	1.14642e-09	13.3905
ENSG00000131018.21	SYNE1	1.06059	3.69529	6.8444	7.77812e-11	1.15598e-09	13.6756
ENSG00000184058.11	TBX1	1.36879	-1.76418	6.84425	7.7849e-11	1.15636e-09	14.0939
ENSG00000124191.16	TOX2	1.06753	1.32928	6.84363	7.81284e-11	1.15988e-09	13.9183
ENSG00000274712.1	RP11-147L13.15	0.952796	-0.145009	6.84063	7.94859e-11	1.1794e-09	14.0063
ENSG00000257045.1	RP11-486F17.1	-1.57253	-4.28887	-6.8396	7.99575e-11	1.18576e-09	14.0268
ENSG00000133063.14	CHIT1	2.29714	0.0275267	6.8382	8.06003e-11	1.19464e-09	13.9782
ENSG00000165409.14	TSHR	1.52137	-3.24489	6.83688	8.12123e-11	1.20306e-09	14.0544
ENSG00000138061.10	CYP1B1	1.83944	1.16797	6.83676	8.12705e-11	1.20328e-09	13.8915
ENSG00000203688.4	RP11-351J23.1	-1.46689	0.799474	-6.83297	8.30543e-11	1.22902e-09	13.9089
ENSG00000121957.11	GPSM2	-0.764799	5.83992	-6.83281	8.31305e-11	1.22949e-09	13.4088
ENSG00000250942.1	ENPP7P11	-1.47069	-0.710392	-6.83203	8.35062e-11	1.23438e-09	13.9921
ENSG00000121281.11	ADCY7	0.914704	2.98057	6.83187	8.35795e-11	1.2348e-09	13.6868
ENSG00000173391.7	OLR1	1.67823	1.38294	6.83077	8.41096e-11	1.24178e-09	13.8403
ENSG00000163050.15	ADCK3	-0.595956	6.37735	-6.8307	8.41425e-11	1.24178e-09	13.356
ENSG00000198208.10	RPS6KL1	-0.734883	3.30448	-6.8303	8.43366e-11	1.24398e-09	13.6493
ENSG00000224769.1	AC069213.1	-1.45694	2.11529	-6.82827	8.5326e-11	1.25789e-09	13.7719
ENSG00000111145.6	ELK3	0.656957	4.93916	6.82809	8.54128e-11	1.2585e-09	13.4522
ENSG00000139926.14	FRMD6	1.10026	3.1618	6.82666	8.61158e-11	1.26817e-09	13.6371
ENSG00000141644.16	MBD1	0.36931	5.50083	6.82622	8.63319e-11	1.27068e-09	13.3924
ENSG00000171759.7	PAH	-2.7972	-0.542382	-6.82498	8.6949e-11	1.27907e-09	13.9415
ENSG00000253234.1	IGLV2-5	1.7529	-3.98568	6.82464	8.71203e-11	1.28091e-09	13.9634
ENSG00000170231.14	FABP6	-2.04316	2.28663	-6.82239	8.82515e-11	1.29684e-09	13.7278
ENSG00000166821.7	PEX11A	-0.578578	3.47412	-6.82179	8.85557e-11	1.30062e-09	13.5794
ENSG00000250742.1	RP11-834C11.4	1.06763	-0.522441	6.82059	8.91625e-11	1.30883e-09	13.9147
ENSG00000235029.1	MNX1-AS2	-1.08219	-1.39886	-6.81947	8.97389e-11	1.31659e-09	13.9495
ENSG00000107077.16	KDM4C	-0.388778	4.28481	-6.81913	8.99154e-11	1.31847e-09	13.4712
ENSG00000162618.11	ELTD1	0.868918	3.05961	6.81885	9.00576e-11	1.31985e-09	13.6046
ENSG00000100628.10	ASB2	1.28432	1.1444	6.81862	9.01747e-11	1.32086e-09	13.7928
ENSG00000182798.9	MAGEB17	-2.81802	-1.66095	-6.81718	9.09256e-11	1.33115e-09	13.9242
ENSG00000170293.7	CMTM8	-0.625587	3.80937	-6.81692	9.10587e-11	1.33239e-09	13.5138
ENSG00000231292.6	IGKV1OR2-108	2.0397	-1.54492	6.81605	9.15152e-11	1.33836e-09	13.9239
ENSG00000186827.9	TNFRSF4	1.13048	1.49169	6.81589	9.15984e-11	1.33886e-09	13.7485
ENSG00000256643.1	RP11-349K16.1	-2.05957	-0.623832	-6.81514	9.19924e-11	1.3439e-09	13.8928
ENSG00000140859.14	KIFC3	0.896341	4.08654	6.81479	9.21775e-11	1.34498e-09	13.4647
ENSG00000271997.1	RP11-97O12.6	-1.04678	-0.328722	-6.81472	9.2212e-11	1.34498e-09	13.8763
ENSG00000164465.17	DCBLD1	0.485994	4.62685	6.81472	9.22131e-11	1.34498e-09	13.4068
ENSG00000126953.5	TIMM8A	-0.622113	3.50701	-6.8146	9.22789e-11	1.34522e-09	13.536
ENSG00000131845.13	ZNF304	1.19388	0.918016	6.81404	9.25748e-11	1.34882e-09	13.7852
ENSG00000205336.10	GPR56	-0.64117	7.87165	-6.81343	9.29003e-11	1.35285e-09	13.1672
ENSG00000125245.11	GPR18	1.28421	-1.19311	6.81311	9.30659e-11	1.35454e-09	13.9028
ENSG00000149256.13	TENM4	1.20147	1.57962	6.813	9.31272e-11	1.35471e-09	13.7244
ENSG00000147099.18	HDAC8	-0.458069	4.21874	-6.81181	9.37627e-11	1.36323e-09	13.4379
ENSG00000148680.14	HTR7	1.32669	-3.05242	6.81031	9.45746e-11	1.37431e-09	13.9115
ENSG00000102547.17	CAB39L	-1.24484	3.84717	-6.80946	9.50322e-11	1.38023e-09	13.4786
ENSG00000198723.9	C19orf45	-1.27839	1.61224	-6.8075	9.61034e-11	1.39505e-09	13.7004
ENSG00000231925.10	TAPBP	0.577681	8.20702	6.806	9.69323e-11	1.40634e-09	13.1042
ENSG00000277007.1	RP11-392O17.2	-1.20435	-2.02082	-6.79998	1.00328e-10	1.45484e-09	13.8547
ENSG00000153094.20	BCL2L11	0.523066	4.53481	6.79988	1.00389e-10	1.45496e-09	13.3327
ENSG00000275410.3	HNF1B	-1.0477	4.44797	-6.79893	1.00932e-10	1.46187e-09	13.3494
ENSG00000273045.4	C2orf15	-0.656336	2.1544	-6.79886	1.00973e-10	1.46187e-09	13.5973
ENSG00000143315.6	PIGM	-0.457654	4.18437	-6.79325	1.04267e-10	1.50876e-09	13.3373
ENSG00000196187.10	TMEM63A	-0.608716	7.57283	-6.79239	1.04781e-10	1.51541e-09	13.0656
ENSG00000281179.1	RP11-294C11.4	1.02738	-5.30103	6.79191	1.0507e-10	1.51878e-09	13.7097
ENSG00000067182.6	TNFRSF1A	0.421535	6.81492	6.79158	1.05265e-10	1.5208e-09	13.1032
ENSG00000188825.12	LINC00910	-0.7037	1.24632	-6.79055	1.05886e-10	1.52897e-09	13.6337
ENSG00000102245.6	CD40LG	1.2424	-1.09196	6.79015	1.06132e-10	1.53171e-09	13.7709
ENSG00000231226.1	TRIM31-AS1	-1.03855	0.268612	-6.78891	1.06882e-10	1.54172e-09	13.697
ENSG00000211639.2	IGLV4-60	2.6677	-1.53853	6.78756	1.0771e-10	1.55286e-09	13.7553
ENSG00000248571.1	RP11-768B22.2	1.36653	-4.25049	6.78136	1.11592e-10	1.60798e-09	13.7098
ENSG00000242294.5	STAG3L5P	-1.00628	2.37901	-6.78031	1.12263e-10	1.61679e-09	13.4735
ENSG00000235859.5	AC006978.6	-0.610513	2.61389	-6.77962	1.12707e-10	1.62235e-09	13.4414
ENSG00000111860.12	CEP85L	1.06811	0.841896	6.77932	1.12904e-10	1.62433e-09	13.597
ENSG00000183876.8	ARSI	1.40094	0.484528	6.77779	1.13894e-10	1.63771e-09	13.6135
ENSG00000112299.7	VNN1	2.00584	1.87335	6.77643	1.14776e-10	1.64953e-09	13.4919
ENSG00000266010.1	GATA6-AS1	-1.14001	1.35632	-6.77562	1.15311e-10	1.65575e-09	13.5431
ENSG00000101470.8	TNNC2	-2.30957	2.27192	-6.77559	1.1533e-10	1.65575e-09	13.4706
ENSG00000183161.4	FANCF	-0.507498	4.77256	-6.7742	1.16251e-10	1.66811e-09	13.1701
ENSG00000073756.10	PTGS2	1.67808	2.62327	6.77145	1.18084e-10	1.69353e-09	13.3887
ENSG00000223891.4	OSER1-AS1	-0.960125	2.68436	-6.76956	1.19369e-10	1.71106e-09	13.3803
ENSG00000137038.7	TMEM261	-0.611002	5.75724	-6.76713	1.21032e-10	1.734e-09	13.0448
ENSG00000260276.2	RP11-77H9.2	-0.667886	1.03396	-6.76663	1.21379e-10	1.73805e-09	13.5171
ENSG00000101544.7	ADNP2	0.402731	4.81482	6.76549	1.22167e-10	1.74842e-09	13.1123
ENSG00000183513.7	COA5	-0.408356	4.4637	-6.76478	1.22669e-10	1.75469e-09	13.1475
ENSG00000225698.3	IGHV3-72	2.47566	0.160749	6.76325	1.23737e-10	1.76906e-09	13.5505
ENSG00000173681.15	CXorf23	-0.636569	3.64036	-6.76008	1.25999e-10	1.80045e-09	13.2152
ENSG00000187608.7	ISG15	1.47408	5.13493	6.75892	1.26829e-10	1.81137e-09	13.0506
ENSG00000122254.6	HS3ST2	1.68488	-1.12838	6.75617	1.28833e-10	1.83903e-09	13.5805
ENSG00000136514.2	RTP4	1.02027	2.39148	6.75473	1.29894e-10	1.85235e-09	13.3194
ENSG00000046651.13	OFD1	-0.641943	5.07843	-6.75472	1.299e-10	1.85235e-09	13.0339
ENSG00000186583.10	SPATC1	1.28019	-2.92337	6.75388	1.30522e-10	1.86025e-09	13.5999
ENSG00000178860.8	MSC	1.01825	2.25899	6.75283	1.31312e-10	1.87053e-09	13.3227
ENSG00000007952.16	NOX1	-1.50478	6.7012	-6.75173	1.32136e-10	1.88129e-09	12.8983
ENSG00000102878.14	HSF4	-1.13751	3.09968	-6.74972	1.33657e-10	1.90196e-09	13.226
ENSG00000125354.21	2006-09-01	0.685379	4.5261	6.7472	1.35584e-10	1.92839e-09	13.0388
ENSG00000100060.16	MFNG	0.819131	2.91587	6.74701	1.35734e-10	1.92923e-09	13.2188
ENSG00000165507.8	C10orf10	1.10291	4.54674	6.74694	1.35784e-10	1.92923e-09	13.0369
ENSG00000267272.4	LINC01140	1.21725	-2.33605	6.74557	1.36851e-10	1.94338e-09	13.5561
ENSG00000205622.8	AF064858.6	-1.56551	0.745688	-6.74539	1.36992e-10	1.94398e-09	13.4236
ENSG00000273142.1	RP11-458F8.4	-0.955281	2.61545	-6.74533	1.37035e-10	1.94398e-09	13.2525
ENSG00000231205.10	ZNF826P	1.28453	-1.48171	6.74518	1.37157e-10	1.94472e-09	13.5349
ENSG00000110756.16	HPS5	0.443259	4.08601	6.74482	1.37433e-10	1.94762e-09	13.0719
ENSG00000196659.9	TTC30B	-0.508998	2.69299	-6.74181	1.39806e-10	1.98023e-09	13.2208
ENSG00000146477.5	SLC22A3	-1.03623	4.18762	-6.741	1.40459e-10	1.98844e-09	13.0523
ENSG00000273523.1	RP11-248G5.9	-1.2065	-1.79475	-6.73934	1.4179e-10	2.00574e-09	13.5133
ENSG00000070159.12	PTPN3	-0.47695	5.96601	-6.73929	1.41831e-10	2.00574e-09	12.872
ENSG00000203446.2	AC004988.1	1.58214	-3.13993	6.7392	1.41899e-10	2.00574e-09	13.5116
ENSG00000064201.14	TSPAN32	1.39182	-1.38653	6.73636	1.44213e-10	2.03739e-09	13.482
ENSG00000145416.12	2001-03-01	0.952207	2.26607	6.73582	1.44652e-10	2.04254e-09	13.2273
ENSG00000234771.3	SLC25A25-AS1	-0.790357	4.99066	-6.73568	1.44767e-10	2.04311e-09	12.9373
ENSG00000163093.10	BBS5	-0.930555	1.81031	-6.73499	1.45342e-10	2.05017e-09	13.2756
ENSG00000143919.13	CAMKMT	-0.633425	3.30556	-6.73331	1.46731e-10	2.0687e-09	13.1043
ENSG00000272549.1	RP11-351J23.2	-1.59364	-1.33245	-6.73246	1.47445e-10	2.0777e-09	13.4605
ENSG00000163359.14	COL6A3	1.19773	8.38356	6.73102	1.48657e-10	2.09317e-09	12.6749
ENSG00000108821.12	COL1A1	1.29003	10.8037	6.73097	1.48695e-10	2.09317e-09	12.5651
ENSG00000137573.12	SULF1	1.42644	6.93564	6.72925	1.50161e-10	2.11272e-09	12.7478
ENSG00000165685.7	TMEM52B	1.40588	-2.27371	6.72493	1.53889e-10	2.16407e-09	13.4388
ENSG00000185404.15	SP140L	0.759826	3.85551	6.72439	1.54359e-10	2.16957e-09	12.9841
ENSG00000211593.2	IGKJ5	2.15108	-2.9097	6.72057	1.5775e-10	2.21609e-09	13.3976
ENSG00000131089.12	ARHGEF9	-0.549867	4.30644	-6.71801	1.60059e-10	2.24738e-09	12.9051
ENSG00000181104.6	F2R	0.746965	5.08235	6.7165	1.61439e-10	2.26559e-09	12.8141
ENSG00000211974.3	AC245369.1	2.56411	-2.42183	6.71558	1.62277e-10	2.27618e-09	13.3679
ENSG00000169032.8	MAP2K1	0.38162	5.66964	6.71517	1.62655e-10	2.28033e-09	12.7567
ENSG00000088854.12	C20orf194	0.908119	1.86224	6.7143	1.63462e-10	2.29048e-09	13.1481
ENSG00000177469.12	PTRF	0.890893	6.60698	6.71383	1.63902e-10	2.29547e-09	12.6817
ENSG00000261167.1	RP11-517B11.7	-0.712359	1.36794	-6.71222	1.65402e-10	2.3153e-09	13.1872
ENSG00000182183.13	FAM159A	1.31975	-2.44434	6.71203	1.65582e-10	2.31663e-09	13.37
ENSG00000134817.10	APLNR	0.979696	3.95509	6.71152	1.66059e-10	2.32211e-09	12.9019
ENSG00000133317.13	LGALS12	1.55004	-3.45578	6.71118	1.66384e-10	2.32548e-09	13.3499
ENSG00000001626.13	CFTR	-1.58535	6.88125	-6.71097	1.66584e-10	2.32708e-09	12.6598
ENSG00000138623.8	SEMA7A	1.10225	3.12541	6.70911	1.68348e-10	2.35053e-09	12.984
ENSG00000141424.11	SLC39A6	0.592466	5.33029	6.7077	1.69704e-10	2.36827e-09	12.743
ENSG00000196092.11	PAX5	2.17923	-0.398272	6.70718	1.70199e-10	2.37397e-09	13.2726
ENSG00000012779.9	ALOX5	1.19906	4.08211	6.70704	1.70336e-10	2.37467e-09	12.8648
ENSG00000163814.6	CDCP1	0.534734	6.72187	6.70642	1.70932e-10	2.38177e-09	12.6328
ENSG00000246223.7	LINC01550	1.61644	-2.40202	6.70578	1.71555e-10	2.38924e-09	13.3314
ENSG00000091157.12	WDR7	0.524195	3.54689	6.70492	1.72396e-10	2.39974e-09	12.9111
ENSG00000269696.1	AC007228.11	-1.3796	-2.0097	-6.70409	1.73211e-10	2.40985e-09	13.3207
ENSG00000103037.10	SETD6	-0.510106	3.96066	-6.70175	1.75519e-10	2.44073e-09	12.8518
ENSG00000172752.13	COL6A5	1.60774	-3.80419	6.70163	1.75642e-10	2.4412e-09	13.2866
ENSG00000125485.16	DDX31	-0.330335	4.43439	-6.70083	1.76444e-10	2.4511e-09	12.7931
ENSG00000072840.11	EVC	1.12245	2.15281	6.69672	1.80597e-10	2.50753e-09	13.0214
ENSG00000172123.11	SLFN12	1.05672	0.0538589	6.69505	1.82318e-10	2.53015e-09	13.1832
ENSG00000214546.3	AC087491.2	-1.22427	-0.120081	-6.69485	1.82518e-10	2.53163e-09	13.1984
ENSG00000213865.6	C8orf44	-0.756334	1.59742	-6.69271	1.84746e-10	2.56125e-09	13.0592
ENSG00000226197.2	RP11-536O18.1	1.48835	-3.46122	6.69056	1.87007e-10	2.59128e-09	13.2366
ENSG00000224093.4	RP5-1033H22.2	-0.808195	2.50609	-6.68988	1.87734e-10	2.60006e-09	12.9546
ENSG00000215424.8	MCM3AP-AS1	-0.68163	2.06365	-6.68915	1.88509e-10	2.60947e-09	12.9952
ENSG00000272463.1	RP11-532F6.3	1.15131	-1.15912	6.68396	1.94124e-10	2.68584e-09	13.1852
ENSG00000123240.15	OPTN	0.528045	6.43283	6.68238	1.95871e-10	2.70865e-09	12.5182
ENSG00000147614.3	ATP6V0D2	1.24208	-0.635872	6.6819	1.96409e-10	2.71472e-09	13.1491
ENSG00000164932.11	CTHRC1	1.28195	4.3585	6.6818	1.96515e-10	2.71482e-09	12.6951
ENSG00000183963.17	SMTN	-0.527678	6.6562	-6.67942	1.99185e-10	2.75032e-09	12.4904
ENSG00000196581.9	AJAP1	1.31106	-1.76717	6.67866	2.00037e-10	2.76069e-09	13.1749
ENSG00000260822.1	GS1-358P8.4	-0.643469	4.98927	-6.67772	2.011e-10	2.77357e-09	12.6131
ENSG00000065923.8	SLC9A7	1.10367	3.31546	6.67766	2.01172e-10	2.77357e-09	12.7876
ENSG00000198223.13	CSF2RA	1.07137	1.88212	6.67691	2.0203e-10	2.78399e-09	12.9384
ENSG00000146083.10	RNF44	-0.452208	6.61776	-6.67588	2.03212e-10	2.79888e-09	12.4728
ENSG00000164512.16	ANKRD55	1.24427	-3.70928	6.67562	2.03505e-10	2.80152e-09	13.1485
ENSG00000166289.5	PLEKHF1	0.997859	2.34671	6.67441	2.04899e-10	2.81928e-09	12.8778
ENSG00000071246.9	VASH1	0.744826	3.61958	6.67254	2.0708e-10	2.84787e-09	12.7229
ENSG00000168907.12	PLA2G4F	-1.37157	3.72397	-6.6715	2.08299e-10	2.8632e-09	12.7257
ENSG00000017427.14	IGF1	1.57208	-1.69294	6.67135	2.08481e-10	2.86427e-09	13.1306
ENSG00000260942.1	CAPN10-AS1	-0.737226	1.31856	-6.67064	2.09313e-10	2.87425e-09	12.9614
[truncated: 25,451 more rows]

## Sheet: READ
names	gene_name	logFC	AveExpr	t	P.Value	adj.P.Val	B
ENSG00000100450.11	GZMH	2.89144	-0.353477	11.6731	1.86719e-18	3.80011e-14	30.8015
ENSG00000145649.7	GZMA	2.7025	1.40449	10.5328	2.24045e-16	2.27988e-12	26.7124
ENSG00000180644.6	PRF1	3.07843	2.56649	10.4048	3.86383e-16	2.62123e-12	26.3052
ENSG00000281103.1	TRG-AS1	1.93942	-0.898941	10.3264	5.39954e-16	2.74729e-12	25.4268
ENSG00000117560.7	FASLG	2.50231	-1.2005	10.1643	1.07995e-15	3.78937e-12	24.6788
ENSG00000153563.14	CD8A	2.75449	1.67316	10.1564	1.11715e-15	3.78937e-12	25.2042
ENSG00000271503.4	CCL5	2.47838	3.30327	9.73038	6.97588e-15	2.02819e-11	23.5264
ENSG00000105374.8	NKG7	2.55107	1.40983	9.54992	1.52091e-14	3.8692e-11	22.6708
ENSG00000227191.5	TRGC2	2.65595	-1.84182	9.21422	6.51388e-14	1.35066e-10	20.7191
ENSG00000100385.12	IL2RB	2.01898	3.03891	9.20993	6.63649e-14	1.35066e-10	21.3258
ENSG00000073861.2	TBX21	2.29259	-1.63234	9.04026	1.38696e-13	2.56613e-10	20.0932
ENSG00000101082.12	SLA2	1.73756	0.329408	8.98642	1.75292e-13	2.97296e-10	20.2309
ENSG00000204287.12	HLA-DRA	2.22806	7.81007	8.9171	2.3699e-13	3.71016e-10	19.9908
ENSG00000115523.15	GNLY	2.50548	1.72799	8.88774	2.69297e-13	3.91481e-10	19.9261
ENSG00000138378.16	STAT4	1.2948	0.624265	8.57652	1.04464e-12	1.40221e-09	18.5591
ENSG00000275302.1	CCL4	2.27551	1.84675	8.56418	1.10236e-12	1.40221e-09	18.5705
ENSG00000153283.11	CD96	1.93347	1.16598	8.52272	1.32071e-12	1.58112e-09	18.3668
ENSG00000113088.5	GZMK	2.9453	-1.12348	8.50832	1.4063e-12	1.59006e-09	18.0309
ENSG00000154451.13	GBP5	2.80279	2.5577	8.48224	1.57564e-12	1.6242e-09	18.2376
ENSG00000188389.9	PDCD1	2.03909	-0.0404756	8.4683	1.6743e-12	1.6242e-09	18.0431
ENSG00000117228.9	GBP1	1.57034	4.98801	8.46808	1.67591e-12	1.6242e-09	18.1101
ENSG00000019582.13	CD74	1.72943	9.47193	8.4392	1.90082e-12	1.75843e-09	17.9355
ENSG00000111537.4	IFNG	2.86884	-2.7906	8.38109	2.44876e-12	2.12806e-09	17.1459
ENSG00000138964.15	PARVG	1.44099	2.1227	8.37547	2.50951e-12	2.12806e-09	17.7818
ENSG00000115607.8	IL18RAP	2.15627	-0.814096	8.3312	3.04374e-12	2.47785e-09	17.3786
ENSG00000077984.5	CST7	2.22219	1.73541	8.28846	3.66714e-12	2.87053e-09	17.4059
ENSG00000026751.15	SLAMF7	2.61343	2.77427	8.22379	4.86137e-12	3.66439e-09	17.142
ENSG00000138755.5	CXCL9	2.90529	3.70716	8.20651	5.24152e-12	3.80984e-09	17.0528
ENSG00000256039.1	RP11-291B21.2	3.10133	-3.3568	8.15716	6.49952e-12	4.56132e-09	16.0968
ENSG00000239713.6	APOBEC3G	1.54985	2.31009	8.14412	6.87935e-12	4.66695e-09	16.8055
ENSG00000172543.6	CTSW	2.04569	0.545637	8.10897	8.01817e-12	5.26406e-09	16.6015
ENSG00000123329.16	ARHGAP9	1.65116	2.20921	8.09403	8.55725e-12	5.44241e-09	16.5934
ENSG00000110324.8	IL10RA	1.74526	3.21786	8.07011	9.49742e-12	5.85732e-09	16.4796
ENSG00000005844.16	ITGAL	1.81355	2.84632	8.05133	1.0307e-11	6.16965e-09	16.4084
ENSG00000133321.9	RARRES3	1.82173	4.0491	8.03626	1.10064e-11	6.32516e-09	16.3049
ENSG00000134539.15	KLRD1	2.33908	0.123464	8.03249	1.11884e-11	6.32516e-09	16.2508
ENSG00000104814.11	MAP4K1	1.47712	1.54431	8.00429	1.26508e-11	6.9036e-09	16.2065
ENSG00000089692.7	LAG3	1.83871	1.20559	7.99999	1.289e-11	6.9036e-09	16.1788
ENSG00000117091.8	CD48	1.91344	2.19266	7.91988	1.82697e-11	9.53399e-09	15.8579
ENSG00000172673.9	THEMIS	2.30609	-0.84631	7.9063	1.93819e-11	9.86153e-09	15.6324
ENSG00000009790.13	TRAF3IP3	1.57514	1.08577	7.87455	2.22537e-11	1.09236e-08	15.6503
ENSG00000172349.15	IL16	1.48393	2.35898	7.87158	2.25429e-11	1.09236e-08	15.6533
ENSG00000204161.12	C10orf128	1.36349	1.7036	7.82755	2.73028e-11	1.29225e-08	15.4666
ENSG00000172322.12	CLEC12A	2.66374	-1.31175	7.80381	3.02722e-11	1.40023e-08	15.1477
ENSG00000172215.5	CXCR6	1.94328	1.44198	7.77196	3.47699e-11	1.57253e-08	15.2292
ENSG00000173762.6	CD7	1.88993	2.0691	7.7551	3.7414e-11	1.63976e-08	15.1634
ENSG00000116824.4	CD2	1.8003	2.4049	7.75232	3.78678e-11	1.63976e-08	15.1493
ENSG00000174946.6	GPR171	2.03848	-0.819981	7.73136	4.14794e-11	1.75873e-08	14.9252
ENSG00000181847.10	TIGIT	2.05605	0.835817	7.70421	4.66754e-11	1.93865e-08	14.9298
ENSG00000277734.3	TRAC	1.67521	3.36015	7.68172	5.14649e-11	2.09483e-08	14.8243
ENSG00000117090.13	SLAMF1	1.79803	0.514606	7.61001	7.02633e-11	2.77874e-08	14.5265
ENSG00000163564.13	PYHIN1	2.14092	-1.23034	7.60762	7.09978e-11	2.77874e-08	14.3729
ENSG00000198821.9	CD247	1.5879	1.48037	7.59812	7.39864e-11	2.84108e-08	14.502
ENSG00000183918.13	SH2D1A	2.20265	-0.650025	7.59236	7.58592e-11	2.85905e-08	14.3716
ENSG00000176083.16	ZNF683	3.00117	-1.49548	7.56753	8.44879e-11	3.12636e-08	14.1618
ENSG00000125347.12	IRF1	1.06736	6.58107	7.54548	9.29662e-11	3.37866e-08	14.1001
ENSG00000180353.9	HCLS1	1.44664	3.90301	7.53388	9.77628e-11	3.49065e-08	14.1676
ENSG00000122122.9	SASH3	1.64267	2.90891	7.52396	1.02057e-10	3.58115e-08	14.1732
ENSG00000152969.15	JAKMIP1	1.95144	-1.3471	7.51675	1.05297e-10	3.63221e-08	13.993
ENSG00000231389.6	HLA-DPA1	2.03303	6.22128	7.50876	1.09008e-10	3.69756e-08	13.9581
ENSG00000134545.12	KLRC1	2.47387	-2.74467	7.5003	1.1308e-10	3.76018e-08	13.6898
ENSG00000156587.14	UBE2L6	1.33371	5.90451	7.49442	1.16001e-10	3.76018e-08	13.899
ENSG00000143119.11	CD53	1.95216	3.87806	7.49363	1.16397e-10	3.76018e-08	14.0037
ENSG00000122223.11	CD244	1.97264	-0.772519	7.47671	1.25252e-10	3.98301e-08	13.8909
ENSG00000169245.5	CXCL10	2.80707	3.33271	7.44749	1.42149e-10	4.4508e-08	13.8403
ENSG00000135426.13	TESPA1	1.46469	-0.295513	7.43262	1.51603e-10	4.67488e-08	13.7533
ENSG00000162511.7	LAPTM5	1.64082	6.16069	7.41617	1.62794e-10	4.94505e-08	13.5607
ENSG00000160185.12	UBASH3A	1.66787	-0.246919	7.40547	1.70514e-10	5.10339e-08	13.6434
ENSG00000211829.5	TRDC	3.03706	-1.33016	7.38666	1.84973e-10	5.45589e-08	13.4513
ENSG00000211689.5	TRGC1	2.0809	-2.8331	7.36093	2.06754e-10	6.01123e-08	13.1304
ENSG00000198851.8	CD3E	1.76537	2.69382	7.35123	2.15606e-10	6.12166e-08	13.4527
ENSG00000131042.12	LILRB2	1.79543	2.10392	7.35012	2.16644e-10	6.12166e-08	13.462
ENSG00000122862.4	SRGN	1.89467	4.90428	7.34503	2.2147e-10	6.12166e-08	13.3142
ENSG00000142347.15	MYO1F	1.31065	3.64561	7.34387	2.22584e-10	6.12166e-08	13.376
ENSG00000147443.11	DOK2	1.60443	2.01438	7.33961	2.26712e-10	6.15207e-08	13.4193
ENSG00000204475.8	NCR3	1.99275	-2.17323	7.33041	2.35918e-10	6.31764e-08	13.1283
ENSG00000096996.14	IL12RB1	1.76252	1.4432	7.32682	2.39603e-10	6.33297e-08	13.3689
ENSG00000089012.13	SIRPG	1.80114	0.127262	7.32342	2.43154e-10	6.34445e-08	13.3251
ENSG00000135077.7	HAVCR2	1.74792	2.29275	7.30385	2.64613e-10	6.74068e-08	13.2646
ENSG00000158714.9	SLAMF8	1.79402	2.68653	7.30354	2.64964e-10	6.74068e-08	13.2524
ENSG00000081237.17	PTPRC	2.04777	3.90875	7.29603	2.73697e-10	6.87688e-08	13.1662
ENSG00000105967.14	TFEC	1.8438	0.616706	7.28331	2.89163e-10	7.17689e-08	13.1768
ENSG00000162654.8	GBP4	1.91668	4.23399	7.27053	3.05571e-10	7.44981e-08	13.0378
ENSG00000131203.11	IDO1	3.20254	2.60623	7.26909	3.0748e-10	7.44981e-08	13.1147
ENSG00000196126.9	HLA-DRB1	1.7713	7.07327	7.26576	3.11926e-10	7.46861e-08	12.9044
ENSG00000173369.14	C1QB	1.9069	5.63226	7.23712	3.52982e-10	8.20659e-08	12.8194
ENSG00000150681.8	RGS18	1.9393	-0.588171	7.23696	3.53215e-10	8.20659e-08	12.9282
ENSG00000136167.12	LCP1	1.79127	5.47427	7.2359	3.54845e-10	8.20659e-08	12.8199
ENSG00000247774.5	PCED1B-AS1	1.43236	0.761116	7.23176	3.61238e-10	8.26058e-08	12.9674
ENSG00000211772.7	TRBC2	1.66692	2.88642	7.22895	3.65636e-10	8.26826e-08	12.9317
ENSG00000026950.15	BTN3A1	1.05462	5.00317	7.21732	3.84453e-10	8.59823e-08	12.7559
ENSG00000216490.3	IFI30	1.549	-0.439807	7.21426	3.89565e-10	8.61785e-08	12.8494
ENSG00000147138.1	GPR174	2.49107	-2.62364	7.20185	4.10976e-10	8.99374e-08	12.5373
ENSG00000185862.6	EVI2B	1.73513	2.02702	7.14477	5.25607e-10	1.13799e-07	12.6053
ENSG00000100055.19	CYTH4	1.60457	2.65502	7.12138	5.81319e-10	1.24537e-07	12.4895
ENSG00000115085.12	ZAP70	1.77172	1.73396	7.08133	6.90659e-10	1.46169e-07	12.3461
ENSG00000175463.10	TBC1D10C	1.63528	1.82803	7.07754	7.02021e-10	1.46169e-07	12.3289
ENSG00000110848.7	CD69	2.28384	0.778857	7.07693	7.0384e-10	1.46169e-07	12.3273
ENSG00000159189.10	C1QC	1.8495	5.6567	7.03611	8.38864e-10	1.7245e-07	11.9667
ENSG00000223865.9	HLA-DPB1	1.69831	5.98927	7.02469	8.81057e-10	1.79313e-07	11.9046
ENSG00000225492.5	GBP1P1	1.94823	-0.584795	7.02025	8.98015e-10	1.80954e-07	12.0475
ENSG00000173372.15	C1QA	1.68057	5.36183	7.0174	9.09069e-10	1.81386e-07	11.8988
ENSG00000109943.7	CRTAM	2.35744	-2.18353	6.99467	1.00227e-09	1.98041e-07	11.7886
ENSG00000160654.8	CD3G	1.58276	0.677917	6.9795	1.0697e-09	2.09333e-07	11.9261
ENSG00000158869.9	FCER1G	1.72612	3.68116	6.97433	1.09375e-09	2.11999e-07	11.8215
ENSG00000010671.14	BTK	1.50867	1.04276	6.96621	1.13249e-09	2.17438e-07	11.8738
ENSG00000043462.10	LCP2	1.75346	3.65446	6.95393	1.19372e-09	2.27053e-07	11.7379
ENSG00000268027.4	AC006129.2	1.49814	-1.81381	6.93398	1.30034e-09	2.45043e-07	11.6011
ENSG00000160791.13	CCR5	1.73744	1.60088	6.91035	1.43891e-09	2.68667e-07	11.6397
ENSG00000262406.2	MMP12	2.60913	4.98241	6.90761	1.45591e-09	2.69371e-07	11.4732
ENSG00000121807.5	CCR2	1.94252	-0.105295	6.90248	1.48825e-09	2.72873e-07	11.5921
ENSG00000010610.8	CD4	1.52488	4.52441	6.89098	1.56337e-09	2.81724e-07	11.4135
ENSG00000140749.8	IGSF6	1.48414	2.53182	6.89086	1.56421e-09	2.81724e-07	11.533
ENSG00000185811.15	IKZF1	1.59956	2.27381	6.8879	1.58417e-09	2.82816e-07	11.5304
ENSG00000181036.12	FCRL6	2.09458	-2.1365	6.88105	1.63126e-09	2.8869e-07	11.3492
ENSG00000015285.9	WAS	1.31667	2.25177	6.87532	1.67176e-09	2.93307e-07	11.4788
ENSG00000179144.4	GIMAP7	1.16533	1.76821	6.8712	1.70155e-09	2.95983e-07	11.4747
ENSG00000155926.12	SLA	1.57865	2.86645	6.86293	1.76281e-09	3.0404e-07	11.4019
ENSG00000160255.15	ITGB2	1.78671	5.06668	6.84984	1.86436e-09	3.18853e-07	11.2109
ENSG00000090339.7	ICAM1	1.34171	4.94449	6.84428	1.90918e-09	3.23797e-07	11.1882
ENSG00000235576.1	AC092580.4	2.07704	-1.87887	6.83036	2.02632e-09	3.40824e-07	11.1775
ENSG00000127951.5	FGL2	1.57446	3.60882	6.81228	2.18903e-09	3.64302e-07	11.1475
ENSG00000167286.8	CD3D	1.71565	1.60588	6.81093	2.20171e-09	3.64302e-07	11.2295
ENSG00000105122.11	RASAL3	1.33326	2.3151	6.79487	2.35808e-09	3.81329e-07	11.1433
ENSG00000101916.11	TLR8	2.15475	-0.0567473	6.794	2.36681e-09	3.81329e-07	11.1521
ENSG00000107742.11	SPOCK2	1.33641	3.91569	6.79348	2.37206e-09	3.81329e-07	11.0455
ENSG00000122188.11	LAX1	2.05164	-0.320097	6.79275	2.37956e-09	3.81329e-07	11.1382
ENSG00000189350.11	FAM179A	1.42005	-1.49338	6.78146	2.49707e-09	3.942e-07	11.0254
ENSG00000211751.6	TRBV25-1	1.99216	-2.42168	6.78131	2.49862e-09	3.942e-07	10.9203
ENSG00000115956.9	PLEK	2.29254	3.16923	6.74248	2.94887e-09	4.61657e-07	10.8893
ENSG00000242574.7	HLA-DMB	1.71265	3.99613	6.73919	2.99045e-09	4.64592e-07	10.8186
ENSG00000124334.15	IL9R	1.92947	-2.51837	6.73514	3.04257e-09	4.65839e-07	10.7273
ENSG00000197629.5	MPEG1	1.70851	3.94353	6.73501	3.04425e-09	4.65839e-07	10.8039
ENSG00000110077.13	MS4A6A	1.64524	3.61563	6.72625	3.1601e-09	4.79958e-07	10.7895
ENSG00000160219.10	GAB3	1.14005	0.830058	6.7205	3.23854e-09	4.84875e-07	10.8657
ENSG00000169442.7	CD52	1.5738	2.60295	6.72038	3.24013e-09	4.84875e-07	10.8235
ENSG00000163154.5	TNFAIP8L2	1.2559	0.782043	6.71771	3.27724e-09	4.8685e-07	10.8544
ENSG00000277632.1	CCL3	2.13526	1.39708	6.68449	3.7752e-09	5.5676e-07	10.7139
ENSG00000079263.17	SP140	1.55868	0.416658	6.67924	3.86049e-09	5.62134e-07	10.6962
ENSG00000186818.11	LILRB4	2.13877	2.57217	6.67885	3.86688e-09	5.62134e-07	10.6545
ENSG00000186074.17	CD300LF	1.62657	0.74604	6.67103	3.99778e-09	5.77041e-07	10.6641
ENSG00000115415.17	STAT1	1.09163	7.48208	6.66761	4.05642e-09	5.81381e-07	10.3748
ENSG00000114013.14	CD86	1.6838	1.99618	6.65462	4.28678e-09	6.10101e-07	10.5764
ENSG00000102575.9	ACP5	1.45102	5.0747	6.64316	4.50087e-09	6.36123e-07	10.3413
ENSG00000137496.16	IL18BP	1.09191	3.31714	6.62588	4.84388e-09	6.73722e-07	10.3891
ENSG00000188820.11	FAM26F	1.71938	1.40429	6.62426	4.87731e-09	6.73722e-07	10.467
ENSG00000134516.14	DOCK2	1.66578	2.78963	6.62409	4.88078e-09	6.73722e-07	10.4164
ENSG00000179583.16	CIITA	1.80115	3.39445	6.6232	4.89931e-09	6.73722e-07	10.3776
ENSG00000189013.13	KIR2DL4	2.65382	-2.95314	6.61551	5.06208e-09	6.91432e-07	10.1921
ENSG00000158517.12	NCF1	1.73019	0.227252	6.61103	5.15915e-09	6.99994e-07	10.4176
ENSG00000167613.14	LAIR1	1.5343	3.02395	6.60443	5.30575e-09	7.15117e-07	10.3215
ENSG00000163600.11	ICOS	1.89247	-0.297191	6.56925	6.16009e-09	8.24803e-07	10.2383
ENSG00000078589.11	P2RY10	1.93137	-0.925444	6.56097	6.38024e-09	8.48697e-07	10.1803
ENSG00000230006.6	ANKRD36BP2	2.23341	-0.843854	6.55713	6.48494e-09	8.57022e-07	10.1672
ENSG00000155307.16	SAMSN1	1.74249	1.75815	6.53173	7.22163e-09	9.48223e-07	10.0804
ENSG00000160883.9	HK3	1.93388	1.40268	6.51747	7.67116e-09	1.00079e-06	10.0314
ENSG00000135604.9	STX11	1.58804	0.564438	6.51298	7.81827e-09	1.01209e-06	10.0226
ENSG00000254838.5	GVINP1	1.54573	0.398968	6.51181	7.85723e-09	1.01209e-06	10.0177
ENSG00000090659.16	CD209	2.0671	1.79433	6.50618	8.04662e-09	1.02657e-06	9.97528
ENSG00000011600.10	TYROBP	1.62108	4.17909	6.50548	8.07049e-09	1.02657e-06	9.83305
ENSG00000198502.5	HLA-DRB5	2.23374	5.21342	6.50257	8.17056e-09	1.03284e-06	9.76205
ENSG00000111729.11	CLEC4A	1.46544	0.703991	6.49606	8.39838e-09	1.04873e-06	9.95359
ENSG00000182885.15	GPR97	2.16046	0.100968	6.49604	8.39928e-09	1.04873e-06	9.95143
ENSG00000181631.6	P2RY13	1.77218	0.401416	6.4944	8.45759e-09	1.04957e-06	9.94738
ENSG00000267369.1	RP11-1094M14.8	1.55781	-1.92525	6.48556	8.77993e-09	1.08296e-06	9.81645
ENSG00000156234.7	CXCL13	2.84059	0.582238	6.47509	9.17717e-09	1.12514e-06	9.86953
ENSG00000100298.14	APOBEC3H	1.64328	-1.86608	6.47218	9.29063e-09	1.13223e-06	9.7686
ENSG00000160856.19	FCRL3	2.22108	-1.42034	6.45975	9.79191e-09	1.183e-06	9.74893
ENSG00000168421.11	RHOH	1.82302	1.28118	6.45899	9.82343e-09	1.183e-06	9.79615
ENSG00000172578.10	KLHL6	1.5023	1.62951	6.45211	1.01128e-08	1.21068e-06	9.75933
ENSG00000120280.5	CXorf21	1.5794	-0.595413	6.44957	1.02219e-08	1.21367e-06	9.75147
ENSG00000173208.3	ABCD2	1.89141	-1.99074	6.44876	1.02571e-08	1.21367e-06	9.66461
ENSG00000136286.13	MYO1G	1.45739	2.47369	6.43636	1.0808e-08	1.27147e-06	9.66148
ENSG00000101336.11	HCK	1.57865	3.22919	6.43348	1.09405e-08	1.27966e-06	9.6049
ENSG00000197943.8	PLCG2	1.21735	2.83458	6.42874	1.11616e-08	1.29806e-06	9.6095
ENSG00000141574.6	SECTM1	1.65382	3.79679	6.40895	1.2133e-08	1.40302e-06	9.46382
ENSG00000164136.15	IL15	1.25425	1.60544	6.40559	1.23063e-08	1.41502e-06	9.57082
ENSG00000140030.5	GPR65	1.57131	0.606012	6.39858	1.26754e-08	1.44927e-06	9.56054
ENSG00000133574.8	GIMAP4	1.19831	3.12092	6.39693	1.27634e-08	1.45117e-06	9.46045
ENSG00000167984.15	NLRC3	0.995249	1.49059	6.38565	1.33847e-08	1.51336e-06	9.49305
ENSG00000119535.16	CSF3R	2.19278	2.38596	6.38268	1.35531e-08	1.52394e-06	9.44827
ENSG00000126264.8	HCST	1.54917	0.268537	6.37823	1.381e-08	1.5443e-06	9.47953
ENSG00000100368.12	CSF2RB	1.73716	2.94712	6.36709	1.44732e-08	1.6096e-06	9.35214
ENSG00000025708.11	TYMP	1.47952	5.21018	6.34121	1.61376e-08	1.77589e-06	9.08203
ENSG00000163599.13	CTLA4	1.68163	0.404363	6.34114	1.61429e-08	1.77589e-06	9.33058
ENSG00000133561.14	GIMAP6	1.27702	2.88724	6.33929	1.62686e-08	1.7801e-06	9.24073
ENSG00000066336.10	SPI1	1.50345	3.42054	6.3371	1.64192e-08	1.78697e-06	9.19553
ENSG00000174600.12	CMKLR1	1.50449	2.45455	6.32776	1.70767e-08	1.84864e-06	9.21956
ENSG00000137265.13	IRF4	2.01492	0.945707	6.30965	1.84268e-08	1.98425e-06	9.199
ENSG00000184371.12	CSF1	0.997387	4.29175	6.30821	1.85383e-08	1.98574e-06	9.00398
ENSG00000170458.12	CD14	1.40652	5.11273	6.30648	1.86734e-08	1.98974e-06	8.94436
ENSG00000172243.16	CLEC7A	1.73361	1.5748	6.30373	1.88904e-08	2.00238e-06	9.15952
ENSG00000119917.12	IFIT3	1.31482	3.99133	6.2914	1.98939e-08	2.09782e-06	8.96286
ENSG00000182487.11	NCF1B	1.76226	-1.51565	6.28021	2.08504e-08	2.18736e-06	9.0402
ENSG00000107099.14	DOCK8	1.47245	3.42473	6.27827	2.10209e-08	2.19394e-06	8.95502
ENSG00000211897.6	IGHG3	2.80272	5.45914	6.27135	2.16393e-08	2.24695e-06	8.80696
ENSG00000177807.6	KCNJ10	1.72004	-0.936219	6.26889	2.18639e-08	2.25751e-06	9.02301
ENSG00000130487.5	KLHDC7B	1.61807	-0.121912	6.26781	2.19628e-08	2.25751e-06	9.03634
ENSG00000113263.11	ITK	1.79122	0.776872	6.26467	2.22544e-08	2.26891e-06	9.02069
ENSG00000130775.14	THEMIS2	1.15875	3.68228	6.26421	2.22967e-08	2.26891e-06	8.87455
ENSG00000142512.13	SIGLEC10	1.50045	1.97248	6.25948	2.27432e-08	2.30284e-06	8.96567
ENSG00000166927.11	MS4A7	1.69401	2.47316	6.25792	2.28923e-08	2.30646e-06	8.93532
ENSG00000196735.10	HLA-DQA1	1.78914	5.02134	6.24794	2.38704e-08	2.39315e-06	8.71674
ENSG00000211753.3	TRBV28	1.43363	0.821785	6.2436	2.4308e-08	2.42508e-06	8.93514
ENSG00000049249.7	TNFRSF9	1.40909	1.01983	6.23347	2.5361e-08	2.51779e-06	8.89079
ENSG00000105352.9	CEACAM4	1.87322	-2.28816	6.22732	2.60226e-08	2.55962e-06	8.77805
ENSG00000163219.10	ARHGAP25	1.14934	2.20346	6.22722	2.60339e-08	2.55962e-06	8.82436
ENSG00000164691.15	TAGAP	1.64373	1.52896	6.22409	2.63775e-08	2.57011e-06	8.83972
ENSG00000163508.11	EOMES	2.4007	-1.33106	6.22394	2.63931e-08	2.57011e-06	8.82546
ENSG00000076662.8	ICAM3	1.82922	-0.289504	6.22235	2.65692e-08	2.57494e-06	8.85378
ENSG00000104972.13	LILRB1	1.64859	1.43505	6.18754	3.07331e-08	2.96436e-06	8.69571
ENSG00000128335.12	APOL2	0.846188	4.83346	6.18435	3.11456e-08	2.98997e-06	8.45564
ENSG00000122224.16	LY9	1.80463	-0.542316	6.18058	3.1639e-08	3.02309e-06	8.68464
ENSG00000126860.10	EVI2A	1.71113	1.08232	6.17751	3.20473e-08	3.04064e-06	8.6655
ENSG00000008516.15	MMP25	1.41967	1.26888	6.17696	3.21216e-08	3.04064e-06	8.65795
ENSG00000211896.5	IGHG1	2.67479	8.42718	6.17354	3.25839e-08	3.07013e-06	8.33389
ENSG00000128284.18	APOL3	1.21817	3.70442	6.15672	3.49538e-08	3.27824e-06	8.43599
ENSG00000108950.10	FAM20A	1.45857	1.34537	6.15237	3.55935e-08	3.32293e-06	8.55719
ENSG00000196329.9	GIMAP5	1.43244	-1.10533	6.14865	3.61502e-08	3.35949e-06	8.54536
ENSG00000134460.14	IL2RA	1.7423	1.46126	6.14694	3.64077e-08	3.36805e-06	8.53214
ENSG00000163606.9	CD200R1	1.46929	-0.848885	6.13986	3.74988e-08	3.45329e-06	8.51837
ENSG00000229754.1	CXCR2P1	2.64659	-1.27033	6.13046	3.89976e-08	3.57513e-06	8.46249
ENSG00000139193.3	CD27	1.65657	0.868656	6.12849	3.93192e-08	3.58845e-06	8.4743
ENSG00000141506.12	PIK3R5	1.45522	1.72924	6.1194	4.08365e-08	3.71029e-06	8.41158
ENSG00000066294.13	CD84	1.83053	2.01558	6.10967	4.25261e-08	3.84663e-06	8.36039
ENSG00000203747.8	FCGR3A	2.11431	3.87011	6.10345	4.36404e-08	3.92995e-06	8.2178
ENSG00000150637.7	CD226	1.65223	-0.242125	6.09957	4.43506e-08	3.97631e-06	8.36888
ENSG00000107968.8	MAP3K8	0.84053	3.46006	6.09275	4.56277e-08	4.07288e-06	8.19414
ENSG00000161929.13	SCIMP	1.43709	0.621333	6.08234	4.76479e-08	4.23463e-06	8.29499
ENSG00000211788.2	TRAV13-1	1.82599	-3.05636	6.07328	4.94765e-08	4.37802e-06	8.11295
ENSG00000175489.9	LRRC25	1.43711	1.79727	6.06934	5.02931e-08	4.43102e-06	8.20815
ENSG00000197057.7	DTHD1	2.01951	-3.32378	6.06252	5.17391e-08	4.52266e-06	8.04104
ENSG00000100292.15	HMOX1	1.18967	4.57144	6.06234	5.17777e-08	4.52266e-06	7.98148
ENSG00000196405.11	EVL	1.02412	3.83903	6.06083	5.21034e-08	4.53166e-06	8.03372
ENSG00000113749.6	HRH2	1.87833	-2.02126	6.04439	5.5784e-08	4.83113e-06	8.09352
ENSG00000167851.12	CD300A	1.53284	2.44145	6.03944	5.6942e-08	4.91053e-06	8.05543
ENSG00000082074.14	FYB	1.5791	2.58141	6.02941	5.93616e-08	5.09758e-06	8.0068
ENSG00000140379.7	BCL2A1	1.93602	1.30274	6.02615	6.01678e-08	5.14511e-06	8.05533
ENSG00000134242.14	PTPN22	1.05395	1.53591	6.01957	6.18338e-08	5.26544e-06	8.0198
ENSG00000198771.9	RCSD1	1.11989	2.51203	6.00818	6.4821e-08	5.49233e-06	7.92518
ENSG00000120217.12	CD274	1.69656	1.34222	6.00738	6.50379e-08	5.49233e-06	7.97889
ENSG00000121895.7	TMEM156	1.55601	-1.27061	5.99243	6.91901e-08	5.81883e-06	7.93037
ENSG00000077420.14	APBB1IP	1.57421	1.67601	5.98928	7.00998e-08	5.87107e-06	7.89396
ENSG00000140678.15	ITGAX	1.65313	3.36999	5.97526	7.42845e-08	6.19606e-06	7.73311
ENSG00000146192.13	FGD2	1.13078	2.03005	5.96443	7.76872e-08	6.45343e-06	7.77806
ENSG00000226979.7	LTA	1.63846	-1.47312	5.95488	8.08173e-08	6.68615e-06	7.77793
ENSG00000165168.7	CYBB	1.63056	4.2829	5.95044	8.2311e-08	6.78216e-06	7.55888
ENSG00000211592.5	IGKC	2.52484	8.18443	5.94295	8.48979e-08	6.96711e-06	7.39579
ENSG00000184922.12	FMNL1	1.16695	3.65779	5.93307	8.84329e-08	7.22017e-06	7.53576
ENSG00000140105.16	WARS	1.01707	7.21952	5.93236	8.86912e-08	7.22017e-06	7.35109
ENSG00000204577.10	LILRB3	1.37582	0.0575318	5.93125	8.90991e-08	7.22448e-06	7.70616
ENSG00000123338.11	NCKAP1L	1.39409	3.40631	5.91883	9.37833e-08	7.57412e-06	7.50241
ENSG00000163519.12	TRAT1	2.02646	-1.80407	5.91302	9.60587e-08	7.70357e-06	7.60041
ENSG00000211942.3	IGHV3-13	3.07856	-1.05626	5.91253	9.62548e-08	7.70357e-06	7.62156
ENSG00000103313.10	MEFV	2.09343	-0.996929	5.91185	9.65217e-08	7.70357e-06	7.62452
ENSG00000245164.5	LINC00861	1.44198	-1.53042	5.90909	9.76269e-08	7.76134e-06	7.59982
ENSG00000168394.10	TAP1	1.11673	7.45247	5.90537	9.91364e-08	7.85068e-06	7.24097
ENSG00000138496.15	PARP9	0.850689	5.7404	5.90371	9.98157e-08	7.87384e-06	7.26772
ENSG00000167083.5	GNGT2	1.14077	-0.5624	5.90032	1.01222e-07	7.95396e-06	7.58686
ENSG00000146070.15	PLA2G7	1.50392	2.46402	5.88973	1.05734e-07	8.27657e-06	7.45592
ENSG00000137462.6	TLR2	1.34343	2.30851	5.87237	1.13569e-07	8.85474e-06	7.39634
ENSG00000121594.10	CD80	1.74874	-0.77072	5.87147	1.13991e-07	8.85474e-06	7.47256
ENSG00000204257.13	HLA-DMA	1.32531	4.96988	5.85831	1.20328e-07	9.31145e-06	7.13243
ENSG00000198879.10	SFMBT2	1.21076	1.59131	5.84788	1.25599e-07	9.66622e-06	7.33667
ENSG00000171860.4	C3AR1	1.66308	2.30865	5.84737	1.25862e-07	9.66622e-06	7.29764
ENSG00000276070.3	CCL4L1	2.01665	0.703213	5.84577	1.26692e-07	9.69339e-06	7.3605
ENSG00000163563.7	MNDA	1.81315	1.50205	5.83368	1.33139e-07	1.01485e-05	7.28535
ENSG00000271130.1	IGHV3OR16-8	2.48917	-3.67619	5.82827	1.36131e-07	1.03378e-05	7.1223
ENSG00000204472.11	AIF1	1.25819	2.87268	5.82607	1.37365e-07	1.03928e-05	7.1739
ENSG00000000938.11	FGR	1.47257	2.25286	5.82249	1.39398e-07	1.05075e-05	7.20218
ENSG00000117215.13	PLA2G2D	2.81561	-1.00255	5.81805	1.41964e-07	1.06614e-05	7.2601
ENSG00000105639.17	JAK3	1.04243	3.4355	5.80246	1.51332e-07	1.13232e-05	7.03244
ENSG00000227039.5	ITGB2-AS1	1.60895	-0.836289	5.80115	1.52149e-07	1.13426e-05	7.20032
ENSG00000167077.11	MEI1	1.43159	0.657202	5.79767	1.54335e-07	1.14636e-05	7.1724
ENSG00000165178.9	NCF1C	1.54488	-0.448722	5.78875	1.60076e-07	1.18468e-05	7.15411
ENSG00000130592.12	LSP1	1.27166	4.40191	5.78402	1.63209e-07	1.20349e-05	6.87691
ENSG00000087589.15	CASS4	1.54718	0.08046	5.77416	1.6993e-07	1.24852e-05	7.09296
ENSG00000110079.15	MS4A4A	1.75214	1.78428	5.77196	1.71466e-07	1.25528e-05	7.02913
ENSG00000134470.18	IL15RA	0.788069	4.33846	5.76378	1.77298e-07	1.2923e-05	6.79631
ENSG00000146094.12	DOK3	1.08143	2.26904	5.7631	1.77793e-07	1.2923e-05	6.96629
ENSG00000197646.7	PDCD1LG2	1.73899	0.0529005	5.75998	1.80077e-07	1.30424e-05	7.03866
ENSG00000140368.11	PSTPIP1	1.08971	1.46568	5.75861	1.81091e-07	1.30694e-05	6.99082
ENSG00000166501.11	PRKCB	1.37572	1.73677	5.75602	1.83018e-07	1.31433e-05	6.96835
ENSG00000143226.12	FCGR2A	1.56246	3.88776	5.75537	1.83507e-07	1.31433e-05	6.811
ENSG00000171608.14	PIK3CD	1.14142	2.88222	5.75464	1.84053e-07	1.31433e-05	6.88962
ENSG00000204592.8	HLA-E	0.659549	9.21772	5.74998	1.8759e-07	1.3349e-05	6.62054
ENSG00000186517.12	ARHGAP30	1.3062	3.39861	5.74533	1.91188e-07	1.35577e-05	6.81079
ENSG00000162747.8	FCGR3B	2.95859	0.080768	5.74019	1.9525e-07	1.37977e-05	6.96379
ENSG00000211734.3	TRBV5-1	1.77232	-2.44336	5.72649	2.06478e-07	1.45406e-05	6.85825
ENSG00000275385.1	CCL18	2.80939	2.53309	5.71791	2.13837e-07	1.50069e-05	6.77703
ENSG00000196954.11	CASP4	0.792252	5.21183	5.70708	2.23488e-07	1.55987e-05	6.50699
ENSG00000173200.11	PARP15	1.19939	0.0131916	5.70674	2.23803e-07	1.55987e-05	6.83222
ENSG00000267121.4	CTD-2020K17.1	1.44069	-0.451807	5.69834	2.31595e-07	1.60867e-05	6.80524
ENSG00000211697.3	TRGV5	2.03787	-3.10791	5.69697	2.32886e-07	1.61214e-05	6.69757
ENSG00000211645.2	IGLV1-50	2.07689	-3.24011	5.68318	2.46338e-07	1.69592e-05	6.63437
ENSG00000102524.10	TNFSF13B	1.51045	1.6253	5.68287	2.46655e-07	1.69592e-05	6.68746
ENSG00000050767.14	COL23A1	1.3371	-0.421712	5.68046	2.49087e-07	1.70687e-05	6.73617
ENSG00000177272.8	KCNA3	2.01423	-1.94315	5.66656	2.63575e-07	1.797e-05	6.65809
ENSG00000185527.10	PDE6G	1.22044	-1.71018	5.66616	2.64005e-07	1.797e-05	6.66714
ENSG00000126759.11	CFP	1.32581	0.443538	5.66346	2.66916e-07	1.81076e-05	6.65565
ENSG00000187116.12	LILRA5	1.57683	0.596194	5.64927	2.82768e-07	1.91192e-05	6.59696
ENSG00000182578.12	CSF1R	1.50847	4.3828	5.64239	2.9077e-07	1.95952e-05	6.31992
ENSG00000172575.10	RASGRP1	1.46736	0.795305	5.63544	2.99098e-07	2.00899e-05	6.53691
ENSG00000143546.8	S100A8	2.06174	1.53005	5.6291	3.06895e-07	2.05085e-05	6.48339
ENSG00000239951.1	IGKV3-20	2.47029	4.45262	5.62862	3.07487e-07	2.05085e-05	6.28235
ENSG00000204482.9	LST1	1.3166	2.05316	5.62793	3.08354e-07	2.05085e-05	6.44943
ENSG00000010327.9	STAB1	1.23739	5.07974	5.62269	3.14973e-07	2.08805e-05	6.18453
ENSG00000211747.3	TRBV20-1	1.58006	-1.70067	5.62094	3.17218e-07	2.08985e-05	6.49596
ENSG00000211677.2	IGLC2	2.49714	5.30984	5.62047	3.17829e-07	2.08985e-05	6.18605
ENSG00000101445.8	PPP1R16B	1.21312	2.29463	5.62008	3.18324e-07	2.08985e-05	6.40344
ENSG00000167261.12	DPEP2	1.27788	-0.0596943	5.61861	3.20226e-07	2.09384e-05	6.49382
ENSG00000102096.9	PIM2	0.906345	4.98791	5.61803	3.20989e-07	2.09384e-05	6.16936
ENSG00000174837.13	EMR1	1.64372	-1.05963	5.61558	3.24187e-07	2.10794e-05	6.48772
ENSG00000171659.12	GPR34	1.45291	1.12028	5.61293	3.27686e-07	2.12391e-05	6.43773
ENSG00000225783.5	MIAT	1.39508	1.49951	5.60915	3.32748e-07	2.14987e-05	6.40613
ENSG00000069493.13	CLEC2D	0.887847	1.45458	5.604	3.39759e-07	2.18822e-05	6.3879
ENSG00000163823.3	CCR1	1.3979	2.35686	5.60259	3.41712e-07	2.19385e-05	6.33112
ENSG00000251039.2	IGKV2D-40	2.94283	-2.81293	5.58849	3.61778e-07	2.31538e-05	6.31278
ENSG00000211950.2	IGHV1-24	3.19583	0.46252	5.5835	3.69169e-07	2.35527e-05	6.35254
ENSG00000145416.12	2001-03-01	1.03189	1.9797	5.57826	3.77076e-07	2.39663e-05	6.26016
ENSG00000103522.14	IL21R	1.45733	0.741796	5.57765	3.78006e-07	2.39663e-05	6.31538
ENSG00000211746.3	TRBV19	1.77387	-2.57194	5.57515	3.81839e-07	2.41341e-05	6.28598
ENSG00000173193.12	PARP14	0.794096	6.21429	5.56738	3.94026e-07	2.48273e-05	5.91052
ENSG00000274536.3	RP6-159A1.4	2.15166	-1.3368	5.56626	3.95808e-07	2.48626e-05	6.29688
ENSG00000125735.9	TNFSF14	1.56209	-0.248675	5.55904	4.07528e-07	2.55172e-05	6.26926
ENSG00000136634.5	IL10	1.60893	-1.77698	5.55831	4.08736e-07	2.55172e-05	6.25818
ENSG00000204252.11	HLA-DOA	1.70361	2.77251	5.54683	4.28131e-07	2.66462e-05	6.08487
ENSG00000259490.2	IGHV3OR15-7	2.27436	-3.27009	5.54341	4.34074e-07	2.69337e-05	6.11747
ENSG00000221963.5	APOL6	0.751938	6.10288	5.53814	4.43397e-07	2.74001e-05	5.79855
ENSG00000204525.13	HLA-C	0.791709	10.1998	5.53761	4.44356e-07	2.74001e-05	5.78688
ENSG00000105609.15	LILRB5	1.69555	0.86275	5.5369	4.45629e-07	2.74001e-05	6.15447
ENSG00000189233.10	NUGGC	1.68343	-1.56348	5.53494	4.49172e-07	2.75348e-05	6.17542
ENSG00000171777.14	RASGRP4	1.59282	-0.217305	5.53281	4.53042e-07	2.76886e-05	6.16866
ENSG00000242258.1	LINC00996	1.36167	-1.11829	5.51816	4.80606e-07	2.92853e-05	6.11855
ENSG00000170581.12	STAT2	0.670049	5.77983	5.51249	4.91709e-07	2.98724e-05	5.70892
ENSG00000177409.10	SAMD9L	1.29133	3.28336	5.51147	4.93715e-07	2.9905e-05	5.90217
ENSG00000178562.16	CD28	1.48119	0.172645	5.50807	5.00528e-07	3.02277e-05	6.06569
ENSG00000124203.5	ZNF831	1.56515	-1.22872	5.50639	5.03934e-07	3.03434e-05	6.07325
ENSG00000130755.11	GMFG	1.05105	2.79293	5.50124	5.14476e-07	3.08868e-05	5.90337
ENSG00000129675.14	ARHGEF6	1.04806	2.81856	5.484	5.51414e-07	3.3007e-05	5.83438
ENSG00000112303.12	VNN2	2.19708	-0.0110485	5.47489	5.71969e-07	3.4137e-05	5.94598
ENSG00000072694.17	FCGR2B	1.76192	0.777265	5.46834	5.87234e-07	3.49456e-05	5.89492
ENSG00000160593.16	AMICA1	1.18594	2.54337	5.46428	5.96886e-07	3.53725e-05	5.7801
ENSG00000188641.11	DPYD	1.33594	2.32764	5.46386	5.97884e-07	3.53725e-05	5.79452
ENSG00000259680.5	RP11-812E19.9	2.20933	-3.52654	5.45248	6.25809e-07	3.69173e-05	5.76606
ENSG00000108798.7	ABI3	1.00357	2.79131	5.45044	6.30951e-07	3.7016e-05	5.70652
ENSG00000136404.14	TM6SF1	1.34478	-0.624181	5.45038	6.3112e-07	3.7016e-05	5.8613
ENSG00000100342.19	APOL1	1.13934	6.23749	5.42458	6.99837e-07	4.09284e-05	5.35236
ENSG00000188404.7	SELL	1.6979	1.75771	5.42266	7.05252e-07	4.11269e-05	5.67289
ENSG00000177575.11	CD163	2.10234	3.57462	5.40574	7.54651e-07	4.38819e-05	5.47399
ENSG00000105366.14	SIGLEC8	2.12302	-1.78712	5.40208	7.65749e-07	4.44003e-05	5.67406
ENSG00000198829.6	SUCNR1	1.8519	-0.380028	5.39979	7.72806e-07	4.46823e-05	5.66783
ENSG00000162645.11	GBP2	0.914671	5.67711	5.38579	8.17255e-07	4.71183e-05	5.22058
ENSG00000129450.7	SIGLEC9	1.5325	0.118233	5.38428	8.22185e-07	4.72686e-05	5.59652
ENSG00000100448.3	CTSG	2.406	-2.20636	5.38254	8.27914e-07	4.7464e-05	5.58935
ENSG00000104894.10	CD37	1.27138	2.46349	5.38102	8.32977e-07	4.76201e-05	5.46537
ENSG00000173080.5	RXFP4	-1.42193	1.10892	-5.3776	8.44413e-07	4.81387e-05	5.53623
ENSG00000163568.12	AIM2	2.34691	-0.237186	5.3767	8.47444e-07	4.81765e-05	5.57967
ENSG00000105383.13	CD33	1.39431	0.0173165	5.36471	8.88961e-07	5.03959e-05	5.52523
ENSG00000126882.11	FAM78A	1.00656	1.88139	5.36279	8.95803e-07	5.05242e-05	5.43534
ENSG00000182566.11	CLEC4G	2.10161	-3.44909	5.36268	8.96189e-07	5.05242e-05	5.44945
ENSG00000143297.17	FCRL5	2.46616	0.141865	5.36116	9.01609e-07	5.06893e-05	5.51223
ENSG00000139187.8	KLRG1	1.2504	-1.17443	5.35293	9.31686e-07	5.2236e-05	5.49886
ENSG00000108691.8	CCL2	1.6115	3.14354	5.34706	9.53704e-07	5.33236e-05	5.28053
ENSG00000171631.13	P2RY6	1.2664	1.50948	5.3451	9.61208e-07	5.35959e-05	5.38956
ENSG00000170379.18	TCAF2	1.07244	0.489807	5.34434	9.64085e-07	5.36095e-05	5.43231
ENSG00000110446.8	SLC15A3	1.01959	4.03613	5.33907	9.84545e-07	5.4598e-05	5.16055
ENSG00000143110.10	C1orf162	1.0464	1.72375	5.33533	9.99293e-07	5.52637e-05	5.3401
ENSG00000126262.4	FFAR2	2.18587	-0.081312	5.33435	1.0032e-06	5.52637e-05	5.4158
ENSG00000187474.4	FPR3	1.67336	3.07047	5.33398	1.0047e-06	5.52637e-05	5.23693
ENSG00000138439.11	FAM117B	-0.525537	4.69606	-5.32937	1.02325e-06	5.61327e-05	5.06226
ENSG00000168995.12	SIGLEC7	1.61902	-0.596867	5.31367	1.08915e-06	5.95869e-05	5.34773
ENSG00000104974.9	LILRA1	1.47222	-1.10253	5.31024	1.10407e-06	6.01508e-05	5.33993
ENSG00000133317.13	LGALS12	1.96611	-3.32465	5.30995	1.10537e-06	6.01508e-05	5.26947
ENSG00000213886.3	UBD	2.09932	2.88892	5.306	1.12282e-06	6.09379e-05	5.14838
ENSG00000186891.12	TNFRSF18	1.23091	1.04181	5.30158	1.14269e-06	6.18513e-05	5.24779
ENSG00000237988.3	OR2I1P	1.99242	2.40757	5.29053	1.19391e-06	6.44524e-05	5.12532
ENSG00000211598.2	IGKV4-1	2.87442	4.25662	5.2858	1.21653e-06	6.54997e-05	4.97521
ENSG00000211650.2	IGLV5-45	3.54495	-0.944813	5.28301	1.23002e-06	6.60514e-05	5.23931
ENSG00000185905.3	C16orf54	1.47055	0.23341	5.27633	1.26301e-06	6.76443e-05	5.18623
ENSG00000253691.2	IGKV2OR22-4	2.32812	-3.38191	5.27056	1.29221e-06	6.90261e-05	5.12162
ENSG00000211957.2	IGHV3-35	2.40681	-2.86943	5.26441	1.32405e-06	7.05422e-05	5.12974
ENSG00000113532.11	ST8SIA4	1.08976	2.1465	5.24668	1.42026e-06	7.54705e-05	4.97568
ENSG00000086730.15	LAT2	0.907983	2.68611	5.2438	1.43648e-06	7.61334e-05	4.92253
ENSG00000155961.4	RAB39B	1.46535	-1.79045	5.24301	1.44102e-06	7.61758e-05	5.08871
ENSG00000085265.9	FCN1	2.06307	0.38068	5.23559	1.48388e-06	7.82381e-05	5.02985
ENSG00000135047.13	CTSL	1.14431	5.50912	5.22175	1.56717e-06	8.24159e-05	4.59772
ENSG00000117009.10	KMO	1.13132	-0.663788	5.20992	1.642e-06	8.60113e-05	4.96214
ENSG00000260997.1	RP4-647J21.1	1.18946	-1.70384	5.20961	1.64398e-06	8.60113e-05	4.96756
ENSG00000254415.3	SIGLEC14	1.43709	-0.0389649	5.20821	1.6531e-06	8.6222e-05	4.94011
ENSG00000211899.6	IGHM	2.88103	5.59044	5.20769	1.65649e-06	8.6222e-05	4.57311
ENSG00000127507.16	EMR2	1.29135	2.16407	5.20673	1.66278e-06	8.63286e-05	4.82332
ENSG00000136490.7	LIMD2	0.992041	3.146	5.20218	1.69282e-06	8.76649e-05	4.72302
ENSG00000111913.14	FAM65B	1.15238	1.54646	5.18684	1.7982e-06	9.26487e-05	4.78853
ENSG00000237111.1	IGHJ3P	1.99537	-3.65295	5.1868	1.7985e-06	9.26487e-05	4.80767
ENSG00000171051.7	FPR1	2.06084	1.69294	5.18591	1.80483e-06	9.26487e-05	4.77791
ENSG00000237181.1	AC147651.4	1.21096	-1.55988	5.18527	1.80936e-06	9.26487e-05	4.87934
ENSG00000162676.10	GFI1	1.59328	0.874961	5.18492	1.81182e-06	9.26487e-05	4.81772
ENSG00000243466.1	IGKV1-5	2.66891	4.06322	5.17647	1.87307e-06	9.5526e-05	4.56753
ENSG00000211949.3	IGHV3-23	2.61662	3.60358	5.17587	1.87748e-06	9.5526e-05	4.60273
ENSG00000171049.8	FPR2	2.50618	-0.702568	5.17459	1.88692e-06	9.57671e-05	4.83527
ENSG00000198019.11	FCGR1B	1.76273	-2.78179	5.17171	1.90843e-06	9.64906e-05	4.80332
ENSG00000187037.7	GPR141	1.77507	-2.43765	5.17141	1.91066e-06	9.64906e-05	4.81415
ENSG00000151702.15	FLI1	0.923748	2.57321	5.17021	1.91969e-06	9.67068e-05	4.65322
ENSG00000171310.9	CHST11	1.25009	3.37245	5.16617	1.95045e-06	9.80136e-05	4.56561
ENSG00000116701.13	NCF2	1.42064	3.10429	5.16288	1.97583e-06	9.90444e-05	4.58021
ENSG00000108700.4	CCL8	2.33316	-1.01919	5.16092	1.99107e-06	9.95631e-05	4.78854
ENSG00000103310.9	ZP2	-2.38206	-2.60628	-5.1555	2.03387e-06	0.000101454	4.74702
ENSG00000174125.6	TLR1	1.39165	0.954694	5.14995	2.07861e-06	0.000103433	4.68256
ENSG00000203710.9	CR1	1.98468	-0.454212	5.14912	2.08546e-06	0.00010352	4.73466
ENSG00000151790.7	TDO2	1.97633	1.222	5.14427	2.12548e-06	0.00010525	4.64902
ENSG00000240382.3	IGKV1-17	2.84984	1.17359	5.13682	2.18842e-06	0.000108104	4.62861
ENSG00000048462.9	TNFRSF17	2.39339	-1.2555	5.13605	2.19504e-06	0.000108168	4.69942
ENSG00000118308.13	LRMP	1.28484	0.755527	5.13236	2.22707e-06	0.000109482	4.6263
ENSG00000152689.16	RASGRP3	0.881711	2.47659	5.12908	2.25581e-06	0.000110627	4.50621
ENSG00000155659.13	VSIG4	1.84257	2.39049	5.12529	2.28957e-06	0.000112013	4.50067
ENSG00000125245.11	GPR18	1.12245	-1.67038	5.11947	2.34233e-06	0.000114319	4.63915
ENSG00000239998.4	LILRA2	1.57471	-0.611705	5.11656	2.36911e-06	0.00011535	4.61746
ENSG00000130203.8	APOE	1.77567	5.50195	5.11343	2.3983e-06	0.000116364	4.19376
ENSG00000279095.1	AC092066.1	-0.765192	3.34992	-5.1131	2.40139e-06	0.000116364	4.3681
ENSG00000197540.6	GZMM	1.48578	-0.900316	5.10933	2.43705e-06	0.000117812	4.59676
ENSG00000134955.10	SLC37A2	1.33293	2.03532	5.10786	2.45114e-06	0.000118212	4.46068
ENSG00000093072.14	CECR1	1.29599	4.14754	5.10433	2.48519e-06	0.000119571	4.25708
ENSG00000188282.11	RUFY4	1.56922	-2.09861	5.10303	2.49783e-06	0.000119896	4.57555
ENSG00000150337.12	FCGR1A	1.59301	-0.125798	5.10082	2.51954e-06	0.000120562	4.54559
ENSG00000211721.2	TRBV6-5	1.78267	-3.00576	5.10018	2.52586e-06	0.000120562	4.53816
ENSG00000173198.5	CYSLTR1	1.21706	-0.0963716	5.09949	2.53267e-06	0.000120562	4.53876
ENSG00000038945.13	MSR1	1.83355	2.75263	5.09921	2.53541e-06	0.000120562	4.37368
ENSG00000159339.12	PADI4	1.95094	-2.80844	5.08024	2.73028e-06	0.000129526	4.47476
ENSG00000132514.12	CLEC10A	1.76564	0.429845	5.07887	2.74489e-06	0.000129916	4.4439
ENSG00000211951.2	IGHV2-26	3.17568	-0.445786	5.07703	2.76465e-06	0.000130548	4.4749
ENSG00000171115.3	GIMAP8	0.902683	2.23521	5.07435	2.79371e-06	0.000131615	4.32031
ENSG00000163380.14	LMOD3	-2.06633	-1.94669	-5.06638	2.8819e-06	0.000135456	4.44423
ENSG00000103569.8	AQP9	2.18089	1.06058	5.05908	2.96497e-06	0.000139039	4.34157
ENSG00000111796.3	KLRB1	1.36056	0.522391	5.05298	3.0362e-06	0.000142052	4.34314
ENSG00000152207.6	CYSLTR2	1.50239	-1.21413	5.0499	3.07283e-06	0.000143436	4.38463
ENSG00000211632.3	IGKV3D-11	2.58366	-1.32982	5.04181	3.17105e-06	0.000147682	4.35745
ENSG00000118503.13	TNFAIP3	0.887561	5.56197	5.03954	3.19915e-06	0.000148651	3.90013
ENSG00000266094.5	RASSF5	1.0434	3.32697	5.03821	3.21576e-06	0.000149082	4.08752
ENSG00000115919.13	KYNU	1.35634	1.44244	5.0272	3.35633e-06	0.000155245	4.19933
ENSG00000049768.13	FOXP3	1.11367	1.5882	5.02029	3.44756e-06	0.000159104	4.16442
ENSG00000211660.3	IGLV2-23	2.95304	2.88937	5.01846	3.47208e-06	0.000159873	4.0725
ENSG00000085514.14	PILRA	1.35563	1.50533	5.0132	3.54366e-06	0.000162525	4.14361
ENSG00000139572.3	GPR84	1.55139	-0.313865	5.01306	3.54566e-06	0.000162525	4.22979
ENSG00000184588.16	PDE4B	1.27869	3.42297	5.01098	3.57438e-06	0.000163474	3.97853
ENSG00000211893.3	IGHG2	2.06702	6.15181	5.00354	3.67891e-06	0.000167877	3.75404
ENSG00000277282.1	IGHV1OR21-1	1.98352	-3.91379	4.99841	3.75288e-06	0.000170757	4.13104
ENSG00000135905.17	DOCK10	1.02785	2.39537	4.998	3.75881e-06	0.000170757	4.02323
ENSG00000131238.15	PPT1	0.565488	6.7686	4.99654	3.78009e-06	0.000171342	3.69898
ENSG00000243063.1	IGKV3-7	2.49237	-1.90456	4.99524	3.79911e-06	0.000171821	4.18973
ENSG00000211952.3	IGHV4-28	2.41661	-0.249597	4.99206	3.84632e-06	0.00017357	4.15513
ENSG00000147570.8	DNAJC5B	1.70015	-1.62147	4.99073	3.86616e-06	0.00017408	4.17422
ENSG00000182782.7	HCAR2	2.42285	-0.625139	4.98967	3.88195e-06	0.000174405	4.15682
ENSG00000100351.15	GRAP2	1.25054	0.540319	4.98688	3.92411e-06	0.000175911	4.0986
ENSG00000163221.8	S100A12	2.19507	-2.82446	4.97733	4.07187e-06	0.000181959	4.10906
ENSG00000274576.2	IGHV2-70	3.24456	-0.668044	4.97701	4.07692e-06	0.000181959	4.11585
ENSG00000128383.11	APOBEC3A	1.70349	-1.32886	4.96423	4.28324e-06	0.000190749	4.07677
ENSG00000196209.11	SIRPB2	1.46907	0.100959	4.96143	4.32978e-06	0.000192401	4.02551
ENSG00000184557.4	SOCS3	1.17377	5.54191	4.95796	4.38822e-06	0.000194573	3.59818
ENSG00000235568.5	NFAM1	0.931606	2.47421	4.95386	4.45824e-06	0.000197248	3.85301
ENSG00000197872.10	FAM49A	1.09726	1.77778	4.95263	4.47938e-06	0.000197753	3.90206
ENSG00000107798.16	LIPA	0.813734	5.90319	4.946	4.59558e-06	0.000202444	3.53361
ENSG00000211941.3	IGHV3-11	2.77634	1.52811	4.94415	4.62835e-06	0.000203447	3.89322
ENSG00000229124.5	VIM-AS1	1.04757	-1.38579	4.93893	4.7225e-06	0.000207139	3.98612
ENSG00000007264.12	MATK	1.40948	0.358722	4.92845	4.91709e-06	0.00021521	3.89381
ENSG00000218265.1	RPS4XP7	-1.48425	-1.86088	-4.92744	4.93617e-06	0.000215582	3.94837
ENSG00000163421.7	PROK2	2.29264	-2.23942	4.92088	5.06232e-06	0.000220617	3.92261
ENSG00000168685.13	IL7R	1.55116	3.60671	4.91896	5.09993e-06	0.000221781	3.62001
ENSG00000276231.3	PIK3R6	1.05773	0.0126636	4.91831	5.11279e-06	0.000221811	3.87118
ENSG00000211625.2	IGKV3D-20	2.73847	-0.545714	4.91782	5.12241e-06	0.000221811	3.89723
ENSG00000152315.4	KCNK13	1.26975	-1.04051	4.91697	5.13912e-06	0.000221882	3.90137
ENSG00000226777.6	KIAA0125	2.35353	-1.26139	4.91663	5.14586e-06	0.000221882	3.9064
ENSG00000189068.8	VSTM1	1.88774	-3.94803	4.91177	5.24298e-06	0.000225381	3.83053
ENSG00000243264.2	IGKV2D-29	2.90578	-0.805601	4.91146	5.24915e-06	0.000225381	3.88135
ENSG00000175040.5	CHST2	1.05421	2.27628	4.90793	5.32097e-06	0.000227984	3.70022
ENSG00000075884.11	ARHGAP15	0.92571	1.32319	4.9062	5.35636e-06	0.000229018	3.76072
ENSG00000205403.11	CFI	1.2769	3.82893	4.89709	5.5472e-06	0.000236681	3.51325
ENSG00000133048.11	CHI3L1	1.54478	4.48306	4.89622	5.56573e-06	0.000236974	3.45147
ENSG00000106952.6	TNFSF8	1.30259	-0.887262	4.8935	5.62419e-06	0.000238895	3.81361
ENSG00000134061.5	CD180	1.25996	0.690343	4.89303	5.63432e-06	0.000238895	3.74837
ENSG00000169508.6	GPR183	1.23933	2.06079	4.87961	5.93187e-06	0.000250989	3.6135
ENSG00000164733.19	CTSB	0.659266	9.68126	4.8782	5.96392e-06	0.000251821	3.25877
ENSG00000023445.12	BIRC3	1.06889	4.71482	4.87661	6.00039e-06	0.000252836	3.35104
ENSG00000163751.3	CPA3	1.80864	1.73148	4.87533	6.02989e-06	0.000253554	3.62288
ENSG00000123685.7	BATF3	0.927682	0.50385	4.87186	6.11071e-06	0.000256423	3.68019
ENSG00000132205.9	EMILIN2	0.78094	4.19653	4.86557	6.2597e-06	0.000262134	3.35401
ENSG00000254056.1	IGHV3-71	2.1075	-3.16488	4.86336	6.31292e-06	0.00026382	3.69967
ENSG00000204267.12	TAP2	0.652876	5.2247	4.86112	6.36724e-06	0.000265545	3.25176
ENSG00000211663.2	IGLV3-19	3.32412	2.46193	4.85426	6.53658e-06	0.00027205	3.50128
ENSG00000255398.2	HCAR3	2.52426	-2.13021	4.85204	6.59213e-06	0.000273802	3.68072
ENSG00000233038.4	AC011899.9	0.93693	-0.178655	4.85135	6.60972e-06	0.000273974	3.63688
ENSG00000260314.2	MRC1	1.67455	2.92658	4.8458	6.75149e-06	0.000278964	3.41678
ENSG00000232869.2	TRBV29-1	1.81428	-2.73212	4.84556	6.75753e-06	0.000278964	3.65075
ENSG00000167930.14	ITFG3	-0.736422	6.34312	-4.83805	6.95411e-06	0.000286498	3.11921
ENSG00000268758.4	EMR4P	1.70155	-2.53133	4.83718	6.9774e-06	0.000286877	3.62522
ENSG00000234745.8	HLA-B	0.914131	10.6476	4.83494	7.03742e-06	0.000288761	3.10799
ENSG00000187688.13	TRPV2	0.894382	3.21699	4.83314	7.08581e-06	0.000290162	3.33755
ENSG00000125952.17	MAX	0.399762	5.77226	4.83177	7.1231e-06	0.000291103	3.11295
ENSG00000249096.5	RP11-290F5.1	1.16148	-0.341887	4.81391	7.62495e-06	0.000310988	3.50987
ENSG00000188060.6	RAB42	1.0447	0.388095	4.81311	7.64826e-06	0.000311315	3.47395
ENSG00000078596.9	ITM2A	1.15653	2.06675	4.80819	7.79295e-06	0.000316571	3.35236
ENSG00000174130.11	TLR6	1.00523	-0.0179325	4.80732	7.81878e-06	0.000316744	3.47206
ENSG00000139209.14	SLC38A4	-2.27159	0.817441	-4.807	7.82832e-06	0.000316744	3.43734
ENSG00000244682.6	FCGR2C	1.54449	-0.940694	4.80587	7.86209e-06	0.000317479	3.50252
ENSG00000169248.11	CXCL11	2.13481	2.4228	4.80272	7.95705e-06	0.000320677	3.3061
ENSG00000179344.15	HLA-DQB1	1.49072	5.35214	4.79346	8.24239e-06	0.000331078	3.00422
ENSG00000259337.4	IGHV1OR15-2	2.39011	-2.84837	4.79329	8.24766e-06	0.000331078	3.4658
ENSG00000254395.1	IGHV4-55	2.42159	-1.13397	4.79128	8.31096e-06	0.000332962	3.45848
ENSG00000165457.12	FOLR2	1.69596	1.62867	4.78878	8.39033e-06	0.000334867	3.31504
ENSG00000117594.8	HSD11B1	1.70383	0.482474	4.78874	8.39142e-06	0.000334867	3.38409
ENSG00000241351.2	IGKV3-11	2.5794	4.12031	4.78457	8.5255e-06	0.000339552	3.10031
ENSG00000160307.8	S100B	1.23596	0.756872	4.77826	8.73236e-06	0.000347112	3.32989
ENSG00000136040.7	PLXNC1	1.09872	3.08702	4.77771	8.75055e-06	0.000347156	3.14934
ENSG00000229320.3	KRT8P12	-0.639315	2.28592	-4.77347	8.89245e-06	0.0003521	3.21016
ENSG00000184060.9	ADAP2	0.798826	2.27571	4.7717	8.95263e-06	0.000353794	3.2028
ENSG00000099985.3	OSM	1.97094	1.49453	4.7695	9.02746e-06	0.000355314	3.25537
ENSG00000186469.7	GNG2	0.828967	2.76103	4.76937	9.03213e-06	0.000355314	3.15052
ENSG00000090104.10	RGS1	1.50364	4.15169	4.76904	9.04347e-06	0.000355314	3.016
ENSG00000211935.3	IGHV1-3	2.59128	-2.12744	4.76651	9.13045e-06	0.00035804	3.3814
ENSG00000092067.5	CEBPE	2.02485	-3.35594	4.76412	9.21363e-06	0.000360607	3.35165
ENSG00000162739.12	SLAMF6	1.2965	0.953559	4.76197	9.28903e-06	0.000362861	3.26038
ENSG00000115935.15	WIPF1	0.910774	4.69935	4.75525	9.52881e-06	0.000371514	2.90397
ENSG00000155962.11	CLIC2	1.07134	1.88547	4.74999	9.72051e-06	0.000378263	3.15542
ENSG00000136960.11	ENPP2	1.14517	3.77787	4.74147	1.00391e-05	0.000389917	2.94637
ENSG00000213203.2	GIMAP1	0.77464	1.21016	4.73621	1.02411e-05	0.000397002	3.15151
ENSG00000072818.10	ACAP1	0.94711	2.60695	4.71891	1.09327e-05	0.000423006	2.98255
ENSG00000211611.2	IGKV6-21	2.79208	-1.72638	4.715	1.10951e-05	0.000428476	3.20071
ENSG00000081320.9	STK17B	0.578222	4.92823	4.71158	1.12394e-05	0.00043323	2.72364
ENSG00000211961.3	IGHV1-45	2.45659	-2.5265	4.7109	1.12684e-05	0.000433248	3.18648
ENSG00000253274.1	IGHV1-67	2.23092	-2.7368	4.71042	1.12886e-05	0.000433248	3.1826
ENSG00000181374.6	CCL13	2.56663	-0.783379	4.71007	1.13038e-05	0.000433248	3.16312
ENSG00000211943.2	IGHV3-15	2.96723	2.27313	4.70865	1.13642e-05	0.000434744	2.98435
ENSG00000211599.2	IGKV5-2	2.58341	-2.56119	4.70523	1.15116e-05	0.000439558	3.16652
ENSG00000111801.14	BTN3A3	0.828902	4.0121	4.69783	1.18375e-05	0.000450483	2.76032
ENSG00000110934.9	BIN2	0.743573	2.45263	4.69773	1.1842e-05	0.000450483	2.92024
ENSG00000274712.1	RP11-147L13.15	0.848179	-0.50593	4.69395	1.20118e-05	0.00045609	3.08941
ENSG00000092010.13	PSME1	0.557116	7.60183	4.68529	1.24097e-05	0.000469561	2.5415
ENSG00000028137.15	TNFRSF1B	0.63624	6.37881	4.68523	1.24127e-05	0.000469561	2.5567
ENSG00000107593.16	PKD2L1	1.44386	-2.67179	4.67963	1.26769e-05	0.000478664	3.07845
ENSG00000104783.10	KCNN4	-1.17761	6.30646	-4.67854	1.27289e-05	0.000479738	2.53955
ENSG00000229092.2	IGHV3-47	2.05479	-3.31797	4.67265	1.30141e-05	0.00048933	3.04155
ENSG00000278473.1	IGHV3-41	2.18457	-3.3181	4.67229	1.30315e-05	0.00048933	3.0398
ENSG00000211666.2	IGLV2-14	2.63991	3.31418	4.67115	1.30873e-05	0.000490521	2.76079
ENSG00000198715.10	GLMP	0.466914	5.10127	4.66838	1.32241e-05	0.000494739	2.55351
ENSG00000128815.16	WDFY4	1.19724	1.86031	4.66743	1.32717e-05	0.000495608	2.86086
ENSG00000244482.8	LILRA6	1.46175	-0.60341	4.66392	1.34476e-05	0.000501254	2.98925
ENSG00000148175.11	STOM	0.852629	5.72412	4.66154	1.35682e-05	0.000504828	2.4952
ENSG00000004468.11	CD38	1.70787	1.46857	4.65665	1.38199e-05	0.000513255	2.85183
ENSG00000204136.9	GGTA1P	1.1203	0.53797	4.65124	1.41031e-05	0.000522443	2.88841
ENSG00000211945.2	IGHV1-18	2.5762	2.82431	4.65094	1.41187e-05	0.000522443	2.72864
ENSG00000214212.7	C19orf38	1.21695	-0.483726	4.64621	1.43715e-05	0.000530834	2.92152
ENSG00000254709.5	IGLL5	2.62703	3.40194	4.64028	1.46946e-05	0.000541782	2.64164
ENSG00000164674.14	SYTL3	0.633775	1.34725	4.63383	1.50537e-05	0.000554021	2.77723
ENSG00000184945.12	AQP12A	-1.63207	-2.98927	-4.63324	1.50869e-05	0.000554241	2.91488
ENSG00000118492.15	ADGB	-1.66773	-2.72697	-4.63204	1.51548e-05	0.000555732	2.91465
ENSG00000185215.7	TNFAIP2	0.947745	4.94192	4.62744	1.54177e-05	0.000564353	2.42056
ENSG00000241244.1	IGKV1D-16	2.84808	-1.54131	4.62443	1.55927e-05	0.000569513	2.88447
ENSG00000100884.8	CPNE6	-2.10397	-1.59078	-4.62385	1.56266e-05	0.000569513	2.88244
ENSG00000240671.2	IGKV1-8	2.62568	-1.40878	4.62314	1.56678e-05	0.000569513	2.87691
ENSG00000105851.9	PIK3CG	1.3343	0.642917	4.62309	1.56706e-05	0.000569513	2.78379
ENSG00000147614.3	ATP6V0D2	1.4334	-0.674955	4.62	1.58527e-05	0.000575106	2.8388
ENSG00000002549.11	LAP3	0.552582	6.60191	4.61356	1.62389e-05	0.000588068	2.29229
ENSG00000205664.9	RP11-706O15.1	-0.647167	3.05317	-4.61026	1.64406e-05	0.000594313	2.5498
ENSG00000263961.5	C1orf186	1.60014	-2.20725	4.60529	1.67486e-05	0.000604374	2.82464
ENSG00000224373.3	IGHV4-59	2.63752	2.25918	4.6005	1.70506e-05	0.000614185	2.59575
ENSG00000089041.15	P2RX7	1.18925	0.6436	4.59932	1.71258e-05	0.000615802	2.69931
ENSG00000131355.13	EMR3	1.87851	-1.76899	4.59691	1.72799e-05	0.000620246	2.79109
ENSG00000106605.9	BLVRA	0.840655	3.57848	4.59246	1.7569e-05	0.000629013	2.42722
ENSG00000050730.14	TNIP3	1.83637	-0.45257	4.59221	1.75859e-05	0.000629013	2.73429
ENSG00000185669.5	SNAI3	0.967787	-0.406594	4.59067	1.76868e-05	0.000631513	2.72305
ENSG00000140853.14	NLRC5	0.895703	5.89371	4.58591	1.80034e-05	0.000641689	2.21531
ENSG00000197016.10	ZNF470	-0.729292	2.4268	-4.58474	1.80822e-05	0.000643374	2.52085
ENSG00000253755.1	IGHGP	2.23883	2.76711	4.5813	1.83151e-05	0.000650521	2.48102
ENSG00000151948.10	GLT1D1	1.67115	-2.2465	4.5784	1.8514e-05	0.000656442	2.733
ENSG00000132465.9	IGJ	2.59176	6.18943	4.57784	1.85526e-05	0.000656666	2.19845
ENSG00000253545.1	IGHV3-52	2.08336	-3.43391	4.57535	1.87255e-05	0.000660967	2.71073
ENSG00000197476.3	RP11-170L3.7	1.85999	-4.00725	4.57515	1.87391e-05	0.000660967	2.69205
ENSG00000242887.1	IGHJ3	2.63445	-1.21407	4.57271	1.89097e-05	0.000665831	2.69815
ENSG00000211644.2	IGLV1-51	2.58542	2.69981	4.57167	1.89836e-05	0.000667278	2.4568
ENSG00000183145.7	RIPPLY3	-1.8342	-0.131254	-4.56377	1.95489e-05	0.000685963	2.62219
ENSG00000241294.1	IGKV2-24	2.74557	0.326468	4.56242	1.96472e-05	0.000688227	2.59827
ENSG00000101347.8	SAMHD1	0.767643	6.00533	4.56089	1.97597e-05	0.000690562	2.1205
ENSG00000111335.11	OAS2	1.21873	4.4024	4.56031	1.98021e-05	0.000690562	2.23167
ENSG00000135094.9	SDS	1.24526	1.96269	4.56012	1.98156e-05	0.000690562	2.47164
ENSG00000132274.14	TRIM22	1.09916	4.23102	4.54932	2.06266e-05	0.000717594	2.20845
ENSG00000082397.14	EPB41L3	1.21893	3.03387	4.5471	2.07969e-05	0.000722284	2.32652
ENSG00000255833.1	TIFAB	1.71288	-1.67891	4.54596	2.08852e-05	0.000724116	2.61438
ENSG00000149929.14	HIRIP3	-0.489659	3.97618	-4.54106	2.12686e-05	0.000736153	2.20106
ENSG00000223648.3	IGHV3-64	2.65623	-1.48254	4.53926	2.14105e-05	0.000739806	2.58964
ENSG00000211652.2	IGLV7-43	2.63346	-0.321708	4.53879	2.14477e-05	0.000739836	2.54893
ENSG00000186265.8	BTLA	1.18517	-1.5475	4.53489	2.17606e-05	0.000749359	2.57266
ENSG00000088827.11	SIGLEC1	1.55858	1.98726	4.53397	2.18346e-05	0.000750639	2.37769
ENSG00000134594.4	RAB33A	1.07471	-1.14539	4.53305	2.19093e-05	0.000751936	2.55396
ENSG00000100721.9	TCL1A	2.02713	-3.31012	4.53122	2.20583e-05	0.000755775	2.56625
ENSG00000132704.14	FCRL2	1.72861	-1.92694	4.52595	2.24925e-05	0.000769356	2.55084
ENSG00000253742.1	IGHV3-60	2.04185	-3.61748	4.52389	2.26647e-05	0.000773947	2.53461
ENSG00000136048.12	DRAM1	0.684718	4.58546	4.52198	2.28257e-05	0.000778139	2.07113
ENSG00000163959.8	SLC51A	-0.982269	1.33273	-4.52123	2.28892e-05	0.000779	2.38375
ENSG00000197632.7	SERPINB2	2.49829	-2.98025	4.51546	2.33824e-05	0.000794454	2.51848
ENSG00000204516.8	MICB	1.11806	2.31284	4.51448	2.34671e-05	0.000796003	2.2809
ENSG00000211904.2	IGHJ2	2.43999	-2.24833	4.51316	2.35819e-05	0.000798567	2.51206
ENSG00000010030.12	ETV7	0.94626	3.45674	4.51055	2.38106e-05	0.000804973	2.15027
ENSG00000011590.12	ZBTB32	0.984218	-1.22163	4.50672	2.415e-05	0.000815093	2.46586
ENSG00000163464.7	CXCR1	2.27098	-0.815394	4.50533	2.42746e-05	0.000817602	2.4507
ENSG00000225756.1	DBH-AS1	1.20072	-1.42064	4.50499	2.43047e-05	0.000817602	2.46677
ENSG00000166523.6	CLEC4E	1.82331	-0.409756	4.50037	2.4723e-05	0.000830302	2.41326
ENSG00000101307.14	SIRPB1	1.43177	-0.413492	4.49746	2.49895e-05	0.00083787	2.40138
ENSG00000242575.1	AC012501.3	-2.92517	-1.8968	-4.49685	2.50463e-05	0.000838391	2.45452
ENSG00000186431.17	FCAR	2.03731	-2.2243	4.49278	2.54246e-05	0.000849658	2.44261
ENSG00000115138.9	POMC	1.30776	-2.15299	4.49195	2.55026e-05	0.000850867	2.43849
ENSG00000168081.7	PNOC	1.64887	-2.24478	4.49113	2.55797e-05	0.000852041	2.43703
ENSG00000183840.6	GPR39	-0.758116	3.22058	-4.48435	2.6227e-05	0.000872175	2.08604
ENSG00000211965.3	IGHV3-49	2.64105	1.08844	4.47934	2.67162e-05	0.000886995	2.2587
ENSG00000270362.1	HMGN3-AS1	-0.732712	0.663552	-4.47744	2.69036e-05	0.000891762	2.27281
ENSG00000110876.9	SELPLG	0.979863	3.45591	4.47591	2.70551e-05	0.000895326	2.02872
ENSG00000224220.1	AC104699.1	1.62017	-3.81489	4.47316	2.73305e-05	0.000902971	2.36239
ENSG00000243290.1	IGKV1-12	2.12482	-2.56955	4.4727	2.73765e-05	0.000903026	2.37728
ENSG00000247627.2	MTND4P12	-2.59992	3.52585	-4.47203	2.74445e-05	0.000903803	2.03918
ENSG00000091106.17	NLRC4	0.737935	0.14643	4.47066	2.75834e-05	0.00090691	2.27749
ENSG00000079215.12	SLC1A3	1.61366	0.706474	4.46958	2.76933e-05	0.000909055	2.24361
ENSG00000100453.11	GZMB	1.5144	2.90299	4.46902	2.77502e-05	0.000909456	2.06629
ENSG00000111252.9	SH2B3	0.713657	4.64341	4.46641	2.80178e-05	0.000916749	1.86899
ENSG00000137752.21	CASP1	1.3945	4.68057	4.46591	2.80695e-05	0.000916968	1.87413
ENSG00000211946.3	IGHV3-20	2.4148	-2.00422	4.46468	2.81965e-05	0.00091964	2.34567
ENSG00000246223.7	LINC01550	1.59873	-2.38504	4.46342	2.83272e-05	0.000922425	2.34507
ENSG00000181804.13	SLC9A9	0.95319	1.06887	4.45993	2.86933e-05	0.000932855	2.18532
ENSG00000231331.1	AC103563.2	2.03526	-3.57994	4.4579	2.89074e-05	0.000938316	2.31759
ENSG00000149781.11	FERMT3	0.949878	4.03182	4.45594	2.91163e-05	0.000943592	1.89514
ENSG00000168899.4	VAMP5	0.819693	3.52377	4.45548	2.91662e-05	0.000943706	1.94803
ENSG00000274653.1	RP11-347C12.11	-1.02649	-1.5007	-4.45366	2.93618e-05	0.000948526	2.29561
ENSG00000231292.6	IGKV1OR2-108	2.21035	-1.37542	4.44995	2.9764e-05	0.000959997	2.28144
ENSG00000211653.2	IGLV1-40	2.57928	3.20916	4.44811	2.99661e-05	0.000964307	1.97752
ENSG00000211640.3	IGLV6-57	2.89482	1.64833	4.44787	2.99925e-05	0.000964307	2.11023
ENSG00000140511.10	HAPLN3	1.0153	3.42855	4.44685	3.01044e-05	0.000966381	1.9294
ENSG00000135218.16	CD36	1.35309	2.07757	4.4438	3.04437e-05	0.000975731	2.05421
ENSG00000205045.7	SLFN12L	1.33721	-1.69796	4.4421	3.0634e-05	0.000980289	2.26102
ENSG00000253818.1	IGLV1-41	2.37066	-3.31624	4.44085	3.07746e-05	0.000983241	2.26598
ENSG00000241106.5	HLA-DOB	1.22069	-0.0363741	4.43971	3.09034e-05	0.00098581	2.18257
ENSG00000121064.11	SCPEP1	0.685236	4.53154	4.43781	3.11193e-05	0.000991142	1.77836
ENSG00000198053.10	SIRPA	0.944505	4.83005	4.43514	3.14252e-05	0.000999322	1.74445
ENSG00000136235.14	GPNMB	1.4784	5.24976	4.4344	3.15103e-05	0.00100046	1.71904
ENSG00000166750.8	SLFN5	0.877561	4.37341	4.42834	3.22185e-05	0.00102136	1.76262
ENSG00000023902.12	PLEKHO1	0.827862	4.30239	4.42611	3.2482e-05	0.00102811	1.76036
ENSG00000204642.12	HLA-F	1.02961	6.47251	4.41916	3.33186e-05	0.00105145	1.60524
ENSG00000253883.1	IGHV3-19	1.92786	-3.19056	4.41894	3.33452e-05	0.00105145	2.19604
ENSG00000264755.1	MIR3131	-1.45991	-1.41178	-4.41832	3.34212e-05	0.00105145	2.17422
ENSG00000119714.9	GPR68	0.907384	2.29462	4.41828	3.34261e-05	0.00105145	1.94598
ENSG00000269973.1	RP11-95D17.1	-0.725334	1.73504	-4.41642	3.36543e-05	0.00105699	1.9885
ENSG00000136244.10	IL6	2.14948	0.93536	4.41382	3.39756e-05	0.00106387	2.03863
ENSG00000137101.11	CD72	0.814265	1.00809	4.4138	3.39779e-05	0.00106387	2.02952
ENSG00000107551.19	RASSF4	0.657401	4.15451	4.41141	3.4276e-05	0.00107156	1.72301
ENSG00000166669.12	ATF7IP2	-1.20586	2.78351	-4.40975	3.44853e-05	0.00107487	1.87375
ENSG00000128512.18	DOCK4	0.779471	2.78005	4.40933	3.45383e-05	0.00107487	1.86742
ENSG00000225698.3	IGHV3-72	2.60638	0.0813739	4.40931	3.45402e-05	0.00107487	2.08244
ENSG00000223931.2	RP11-1166P10.8	1.66133	-3.70475	4.40609	3.49493e-05	0.00108594	2.14578
ENSG00000240065.6	PSMB9	0.99559	5.93267	4.40448	3.51557e-05	0.00109069	1.57088
ENSG00000116748.18	AMPD1	1.76761	-2.93657	4.40235	3.54302e-05	0.00109753	2.14308
ENSG00000119922.8	IFIT2	0.985117	2.5667	4.4008	3.56302e-05	0.00110205	1.85962
ENSG00000276085.1	CCL3L3	1.80322	-0.164245	4.39944	3.58083e-05	0.00110587	2.05441
ENSG00000117984.11	CTSD	0.5117	9.10473	4.39676	3.61603e-05	0.00111505	1.51562
ENSG00000109861.14	CTSC	0.586401	7.14355	4.39109	3.69151e-05	0.00113507	1.49423
ENSG00000228168.1	HNRNPA1P21	1.11509	-0.817182	4.39064	3.69758e-05	0.00113507	2.05412
ENSG00000105501.10	SIGLEC5	1.49127	-2.54561	4.39063	3.69769e-05	0.00113507	2.10332
ENSG00000244116.3	IGKV2-28	2.19369	-4.04738	4.38421	3.78522e-05	0.00115914	2.06554
ENSG00000211964.3	IGHV3-48	2.49031	0.461144	4.38405	3.78749e-05	0.00115914	1.97157
ENSG00000196470.10	SIAH1	-0.446816	3.68377	-4.38328	3.79807e-05	0.00116064	1.6778
ENSG00000112137.15	PHACTR1	0.728021	1.42099	4.38257	3.80795e-05	0.00116191	1.89337
ENSG00000176472.9	ZNF575	-0.747478	1.45847	-4.37971	3.84788e-05	0.00117234	1.88257
ENSG00000241755.1	IGKV1-9	2.58064	1.25404	4.37751	3.87882e-05	0.00117861	1.89471
ENSG00000140287.9	HDC	1.60907	-1.05502	4.37725	3.88239e-05	0.00117861	2.02095
ENSG00000278196.1	IGLV2-8	2.77727	1.25483	4.37701	3.88583e-05	0.00117861	1.89462
ENSG00000211669.2	IGLV3-10	2.9754	0.80094	4.36922	3.9976e-05	0.0012107	1.90268
ENSG00000182162.8	P2RY8	0.964297	1.48496	4.36747	4.02306e-05	0.0012166	1.8369
ENSG00000177519.3	RPRM	-1.65466	-2.26746	-4.36662	4.03547e-05	0.00121854	2.0213
ENSG00000000971.14	CFH	1.08227	3.97943	4.36099	4.11896e-05	0.00124191	1.56999
ENSG00000175857.7	GAPT	1.40771	-1.37006	4.35866	4.15389e-05	0.00124764	1.97019
ENSG00000223392.1	CLDN10-AS1	-2.01695	-3.30059	-4.35851	4.15621e-05	0.00124764	1.99594
ENSG00000250138.4	RP11-848G14.5	1.2372	-2.50005	4.3585	4.15636e-05	0.00124764	1.99628
ENSG00000151117.7	TMEM86A	0.698039	1.84461	4.35677	4.18249e-05	0.00125364	1.7721
ENSG00000122861.14	PLAU	0.975413	5.69945	4.35241	4.24933e-05	0.0012718	1.39878
ENSG00000013725.13	CD6	0.89604	2.48705	4.34905	4.30143e-05	0.0012855	1.68828
ENSG00000211665.2	IGLV3-16	2.29346	-3.17253	4.34552	4.35691e-05	0.00130017	1.95499
ENSG00000174004.5	NRROS	0.907465	1.39714	4.33483	4.52895e-05	0.00134953	1.73142
ENSG00000138640.13	FAM13A	-0.930657	5.12576	-4.33289	4.56097e-05	0.00135709	1.36842
ENSG00000160145.14	KALRN	-0.618767	5.1524	-4.33167	4.58107e-05	0.00136108	1.35821
ENSG00000112799.7	LY86	0.955656	0.578709	4.3311	4.59054e-05	0.0013619	1.77416
ENSG00000237248.4	LINC00987	0.897361	-1.18817	4.3302	4.60559e-05	0.00136438	1.86623
ENSG00000211593.2	IGKJ5	2.3217	-3.00312	4.32581	4.67936e-05	0.00138422	1.89143
ENSG00000139278.8	GLIPR1	0.802415	3.54062	4.32496	4.6937e-05	0.00138645	1.4916
ENSG00000242371.1	IGKV1-39	2.37803	-3.25726	4.32272	4.73188e-05	0.00139462	1.88012
ENSG00000233355.5	CHRM3-AS2	1.31323	-2.1028	4.32253	4.73507e-05	0.00139462	1.87089
ENSG00000204103.3	MAFB	1.06885	3.38283	4.31701	4.8307e-05	0.00141945	1.4833
ENSG00000102870.5	ZNF629	-0.467429	5.40245	-4.31686	4.83332e-05	0.00141945	1.28992
ENSG00000104951.14	IL4I1	1.15655	2.48157	4.31481	4.86916e-05	0.00142791	1.57129
ENSG00000198400.10	NTRK1	1.15499	-2.02882	4.31424	4.87927e-05	0.00142882	1.8415
ENSG00000211679.2	IGLC3	2.33854	4.34645	4.31285	4.90379e-05	0.00143393	1.39294
ENSG00000213809.7	KLRK1	1.37055	-2.81662	4.31001	4.95435e-05	0.00144664	1.83939
ENSG00000235505.6	RP11-693N9.2	1.26634	0.158691	4.30884	4.97541e-05	0.00145071	1.72596
ENSG00000205038.10	PKHD1L1	1.30022	-3.03555	4.30813	4.98816e-05	0.00145235	1.83381
ENSG00000163565.17	IFI16	0.989798	4.91694	4.30726	5.00375e-05	0.00145481	1.29351
ENSG00000211976.2	IGHV3-73	2.70651	0.0400198	4.30593	5.02782e-05	0.00145846	1.73372
ENSG00000064886.12	CHI3L2	1.35737	-0.762309	4.30578	5.03066e-05	0.00145846	1.76639
ENSG00000108688.10	CCL7	1.8691	-3.33816	4.30288	5.0835e-05	0.00147168	1.8155
ENSG00000180871.6	CXCR2	1.7582	0.0784869	4.3002	5.13292e-05	0.00148388	1.70376
ENSG00000096968.11	JAK2	0.77334	3.52554	4.29921	5.15129e-05	0.00148465	1.40417
ENSG00000081985.9	IL12RB2	1.14892	-1.23325	4.29887	5.15751e-05	0.00148465	1.76391
ENSG00000211895.4	IGHA1	2.34025	8.16052	4.29865	5.16169e-05	0.00148465	1.17413
ENSG00000124731.11	TREM1	1.66457	1.05508	4.29848	5.16476e-05	0.00148465	1.63379
ENSG00000234883.3	MIR155HG	1.14584	-0.614386	4.29626	5.2063e-05	0.00149369	1.7261
ENSG00000073050.10	XRCC1	-0.372629	5.25575	-4.29576	5.2158e-05	0.00149369	1.22522
ENSG00000261371.4	PECAM1	0.770075	6.09912	4.29563	5.21823e-05	0.00149369	1.18395
ENSG00000164296.6	TIGD6	-0.45475	2.51793	-4.29232	5.28084e-05	0.00150949	1.49186
ENSG00000187391.16	MAGI2	-0.798895	1.13236	-4.28443	5.43305e-05	0.00155082	1.58058
ENSG00000270906.1	RP11-475J5.6	-1.56086	-1.91912	-4.28359	5.44946e-05	0.00155333	1.73952
ENSG00000255197.4	RP11-750H9.5	1.33107	-1.55175	4.28142	5.4923e-05	0.00156335	1.71866
ENSG00000012124.13	CD22	1.26419	-0.0790104	4.28059	5.50878e-05	0.00156585	1.64439
ENSG00000211967.3	IGHV3-53	2.58778	0.0163312	4.27474	5.62577e-05	0.00159687	1.62927
ENSG00000270550.1	IGHV3-30	2.50521	2.29635	4.27003	5.72198e-05	0.00162192	1.44157
ENSG00000249437.6	NAIP	1.1331	-1.55059	4.2693	5.73696e-05	0.0016239	1.67818
ENSG00000211955.2	IGHV3-33	2.60292	1.27436	4.26322	5.86367e-05	0.00165747	1.50352
ENSG00000171604.10	CXXC5	-0.644146	6.39755	-4.2604	5.92337e-05	0.00167202	1.05416
ENSG00000188452.12	CERKL	0.808542	2.12005	4.25793	5.97618e-05	0.00168236	1.41064
ENSG00000211648.2	IGLV1-47	2.49948	1.91191	4.25791	5.97653e-05	0.00168236	1.4334
ENSG00000234444.8	ZNF736	-0.84828	3.31682	-4.25131	6.11973e-05	0.00172029	1.26812
ENSG00000185880.11	TRIM69	0.636862	4.66679	4.24828	6.18663e-05	0.0017367	1.10815
ENSG00000211673.2	IGLV3-1	2.36475	1.54602	4.2472	6.21045e-05	0.00174098	1.42665
ENSG00000112096.15	SOD2	0.634313	8.28344	4.24657	6.22457e-05	0.00174254	0.990237
ENSG00000211649.3	IGLV7-46	2.65987	0.561446	4.2446	6.26876e-05	0.0017525	1.4942
ENSG00000243811.6	APOBEC3D	0.873411	1.28972	4.2425	6.31597e-05	0.00176327	1.42562
ENSG00000125730.15	C3	1.4706	6.40315	4.23454	6.49868e-05	0.00181167	0.969629
ENSG00000124357.11	NAGK	0.410338	5.03977	4.23417	6.50712e-05	0.00181167	1.02739
ENSG00000105246.5	EBI3	1.1172	0.116955	4.23379	6.51617e-05	0.00181171	1.47493
ENSG00000211655.3	IGLV1-36	2.48511	-1.26415	4.2329	6.53689e-05	0.00181326	1.5525
ENSG00000184682.5	PRR33	1.39745	-2.54459	4.23278	6.53955e-05	0.00181326	1.5847
ENSG00000128322.6	IGLL1	1.70176	-4.1811	4.2322	6.55328e-05	0.00181338	1.57619
ENSG00000167850.3	CD300C	1.12073	-0.157539	4.23201	6.55781e-05	0.00181338	1.48555
ENSG00000100906.9	NFKBIA	0.58698	6.23205	4.22896	6.62964e-05	0.00183075	0.949474
ENSG00000258122.1	RP11-61A14.1	-1.23763	-1.35072	-4.22785	6.65602e-05	0.00183378	1.53548
ENSG00000035664.10	DAPK2	-0.673813	4.52239	-4.22774	6.65862e-05	0.00183378	1.05311
ENSG00000128567.15	PODXL	0.656641	6.25211	4.22529	6.71718e-05	0.00184741	0.936557
ENSG00000197405.6	C5AR1	1.11841	2.99846	4.22068	6.82887e-05	0.00187513	1.19679
ENSG00000110777.10	POU2AF1	1.75546	1.61703	4.22037	6.8364e-05	0.00187513	1.32755
ENSG00000178573.6	MAF	0.831739	3.83968	4.2176	6.90438e-05	0.00189122	1.08924
ENSG00000122986.12	HVCN1	0.657897	1.14627	4.21665	6.92778e-05	0.00189508	1.34862
ENSG00000139970.15	RTN1	1.0916	0.539119	4.21049	7.08173e-05	0.0019346	1.36996
ENSG00000231475.3	IGHV4-31	2.46144	0.694427	4.20832	7.13668e-05	0.00194699	1.36048
ENSG00000102794.8	IRG1	1.46181	-4.60623	4.20588	7.19929e-05	0.00196144	1.48305
ENSG00000225328.1	AC019100.3	1.54855	-2.08678	4.20541	7.21137e-05	0.00196211	1.48616
ENSG00000271569.1	IGKV1OR2-6	2.13554	-3.09136	4.20422	7.24188e-05	0.00196634	1.49797
ENSG00000160588.8	MPZL3	-0.579782	4.16675	-4.20405	7.24625e-05	0.00196634	1.008
ENSG00000198959.10	TGM2	0.949652	7.30456	4.20305	7.27206e-05	0.00197072	0.843484
ENSG00000165409.14	TSHR	1.55205	-3.41518	4.19988	7.35478e-05	0.00199048	1.48391
ENSG00000162975.4	KCNF1	-1.62446	-0.988963	-4.19148	7.57821e-05	0.00204823	1.40164
ENSG00000248712.6	CCDC153	-0.829598	-0.200632	-4.18982	7.623e-05	0.0020576	1.34817
ENSG00000132185.15	FCRLA	1.80461	-2.0198	4.18822	7.66658e-05	0.00206663	1.42898
ENSG00000154589.5	LY96	1.1488	0.43227	4.18269	7.81882e-05	0.00210488	1.28452
ENSG00000161791.12	FMNL3	0.680106	4.73111	4.17619	8.00163e-05	0.00215124	0.855981
ENSG00000165548.9	TMEM63C	-1.6642	2.30888	-4.17565	8.01709e-05	0.00215256	1.1211
ENSG00000140932.8	CMTM2	1.25701	-1.64427	4.17438	8.05328e-05	0.00215943	1.37004
ENSG00000211973.2	IGHV1-69	2.56675	-0.109073	4.16695	8.26853e-05	0.00221422	1.27693
ENSG00000166710.16	B2M	0.840406	10.7546	4.15714	8.56124e-05	0.0022896	0.705096
ENSG00000115232.12	ITGA4	1.06719	2.77355	4.15284	8.69258e-05	0.0023212	0.991811
ENSG00000105369.8	CD79A	1.73776	1.47586	4.15253	8.70221e-05	0.0023212	1.11144
ENSG00000279496.1	CTC-251I16.1	1.13821	-0.880148	4.15215	8.71372e-05	0.00232122	1.26175
ENSG00000253451.1	IGLV2-28	1.91152	-3.47088	4.15109	8.74654e-05	0.00232692	1.32853
ENSG00000278857.1	IGKV1D-12	2.35646	-3.62037	4.14634	8.89482e-05	0.00236328	1.31265
ENSG00000188403.7	IGHV1OR15-9	2.16002	-2.95068	4.14565	8.91663e-05	0.00236599	1.30993
ENSG00000169495.4	HTRA4	1.27058	-2.24252	4.14515	8.93241e-05	0.00236709	1.29459
ENSG00000134256.11	CD101	0.774006	0.643058	4.14426	8.96082e-05	0.00237153	1.14188
ENSG00000275812.1	RP4-697K14.15	-1.45135	-3.14317	-4.13742	9.18014e-05	0.00242635	1.285
ENSG00000253132.1	IGHV3-62	1.95628	-3.62937	4.13706	9.1918e-05	0.00242635	1.28346
ENSG00000180185.10	FAHD1	-0.45094	5.28673	-4.13608	9.22356e-05	0.00243005	0.678437
ENSG00000239855.1	IGKV1-6	2.22966	1.01641	4.13589	9.22969e-05	0.00243005	1.0942
ENSG00000138185.15	ENTPD1	0.536571	5.28651	4.13445	9.27707e-05	0.00243937	0.671892
ENSG00000123178.13	SPRYD7	-0.531334	4.50556	-4.13258	9.33843e-05	0.00245233	0.731
ENSG00000100336.16	APOL4	1.26835	2.38191	4.13168	9.3683e-05	0.00245701	0.961187
ENSG00000171657.5	GPR82	1.01745	-1.49178	4.12582	9.56397e-05	0.00250195	1.20545
ENSG00000185176.11	AQP12B	-1.61422	-2.67042	-4.12581	9.56426e-05	0.00250195	1.24334
ENSG00000010295.18	IFFO1	0.678728	2.51682	4.12067	9.73951e-05	0.00254453	0.910357
ENSG00000107738.18	C10orf54	0.621401	4.98965	4.11934	9.78517e-05	0.00255318	0.642625
ENSG00000244437.1	IGKV3-15	2.30936	2.57559	4.11684	9.87196e-05	0.00257252	0.898676
ENSG00000170476.14	MZB1	1.82982	2.3065	4.1105	0.000100949	0.00262726	0.899473
ENSG00000257122.4	RRN3P3	-0.595986	1.62787	-4.10907	0.00010146	0.00263717	0.954522
ENSG00000112280.14	COL9A1	-1.80018	1.63187	-4.10723	0.00010212	0.00265095	0.952559
ENSG00000211672.2	IGLV4-3	1.83572	-4.09317	4.10493	0.000102949	0.002667	1.17834
ENSG00000196664.4	TLR7	1.23974	-0.0362331	4.10479	0.000103	0.002667	1.05769
ENSG00000261123.1	RP11-304L19.3	-1.08074	3.06338	-4.10309	0.000103616	0.00267953	0.797641
ENSG00000059378.11	PARP12	0.569932	5.50936	4.10132	0.000104266	0.00269292	0.54703
ENSG00000223572.8	CKMT1A	-0.827123	3.56269	-4.09988	0.000104794	0.00270313	0.727888
ENSG00000211956.2	IGHV4-34	2.44986	1.46907	4.09207	0.00010771	0.00277483	0.914721
ENSG00000242076.2	IGKV1-33	1.72231	-4.33939	4.09075	0.000108211	0.0027842	1.13082
ENSG00000173928.2	SWSAP1	-0.570104	2.16782	-4.08984	0.00010856	0.00278966	0.843674
ENSG00000168405.13	CMAHP	0.871363	1.2945	4.08894	0.000108903	0.00279495	0.912602
ENSG00000116741.7	RGS2	0.998987	3.77831	4.08834	0.000109133	0.00279731	0.663262
ENSG00000162692.9	VCAM1	0.965101	3.58329	4.08639	0.000109884	0.00281303	0.677794
ENSG00000050327.13	ARHGEF5	-0.537324	4.56658	-4.08589	0.000110074	0.00281435	0.568721
ENSG00000229474.5	PATL2	0.816028	-0.406701	4.07501	0.00011436	0.00292026	0.981698
ENSG00000211664.2	IGLV2-18	2.50242	-0.856046	4.07142	0.000115808	0.00294959	1.0068
ENSG00000229056.2	AC020571.3	1.21459	-2.21251	4.0713	0.000115855	0.00294959	1.05697
ENSG00000211637.2	IGLV4-69	2.70383	1.20579	4.07109	0.000115943	0.00294959	0.869215
ENSG00000155974.10	GRIP1	-1.17137	0.90982	-4.06554	0.000118217	0.00300319	0.867634
ENSG00000224650.2	IGHV3-74	2.41289	1.90665	4.06523	0.000118345	0.00300319	0.788597
ENSG00000130208.8	APOC1	1.31727	3.27304	4.06285	0.000119336	0.00302456	0.638144
ENSG00000265206.3	RP5-1171I10.5	1.30455	-0.614309	4.06136	0.000119961	0.00303403	0.951427
ENSG00000010626.13	LRRC23	-0.566833	2.53582	-4.06125	0.000120007	0.00303403	0.713038
ENSG00000134285.9	FKBP11	0.557226	5.17381	4.05825	0.000121273	0.00306223	0.423941
ENSG00000129538.12	RNASE1	0.966219	6.4347	4.0571	0.00012176	0.00306862	0.364551
ENSG00000280721.1	AC133644.2	0.900472	-1.22132	4.05689	0.000121849	0.00306862	0.969412
ENSG00000211966.2	IGHV5-51	2.35603	3.09563	4.05659	0.000121979	0.00306862	0.649677
ENSG00000237424.1	FOXD2-AS1	-0.840252	3.45682	-4.05601	0.000122227	0.00307108	0.595222
ENSG00000084070.10	SMAP2	0.416757	5.21908	4.05493	0.000122687	0.00307883	0.409205
ENSG00000177675.7	CD163L1	1.17213	2.08576	4.05146	0.000124188	0.00311265	0.722943
ENSG00000232216.1	IGHV3-43	2.10207	-0.905297	4.05029	0.000124698	0.00312158	0.937903
ENSG00000132965.8	ALOX5AP	1.08411	3.03747	4.04966	0.000124971	0.00312459	0.619413
ENSG00000159496.13	RGL4	0.862874	-0.556059	4.04631	0.000126442	0.00315748	0.897652
ENSG00000197536.9	C5orf56	0.650012	2.29986	4.04366	0.000127615	0.00318288	0.676747
ENSG00000211968.3	IGHV1-58	2.32737	-1.18001	4.04302	0.000127901	0.00318609	0.930058
ENSG00000139626.14	ITGB7	1.2558	1.49403	4.04257	0.000128104	0.00318725	0.745022
ENSG00000146216.10	TTBK1	-1.34528	0.763389	-4.04199	0.000128364	0.00318982	0.80202
ENSG00000259933.5	RP11-304L19.1	-1.04976	3.29252	-4.03975	0.000129371	0.00321093	0.561096
ENSG00000205336.10	GPR56	-0.511812	8.12069	-4.03753	0.000130378	0.00323197	0.28291
ENSG00000129048.6	ACKR4	1.48769	-1.94123	4.02115	0.000138034	0.00341761	0.888711
ENSG00000211937.3	IGHV2-5	2.44489	-1.49692	4.01782	0.000139644	0.00345326	0.864007
ENSG00000104043.13	ATP8B4	0.693975	0.574259	4.01427	0.000141379	0.00349193	0.71983
ENSG00000092009.9	CMA1	1.5862	-4.23117	4.01248	0.000142261	0.00350786	0.891415
ENSG00000250771.2	RP11-153M7.3	1.57219	-3.91837	4.01227	0.000142369	0.00350786	0.893361
ENSG00000157429.14	ZNF19	-0.504879	1.58542	-4.00734	0.000144829	0.00356415	0.622936
ENSG00000135046.12	ANXA1	0.908049	5.80128	4.00605	0.000145475	0.00357453	0.217123
ENSG00000177383.4	MAGEF1	-0.380306	5.21869	-4.0058	0.000145602	0.00357453	0.2472
ENSG00000270472.2	IGHV3OR16-9	1.75119	-3.8837	4.00473	0.000146147	0.00358359	0.870273
ENSG00000254174.1	IGHV1-12	1.86453	-3.14009	4.00258	0.000147242	0.00360611	0.860757
ENSG00000211668.2	IGLV2-11	2.46988	2.24341	3.99977	0.000148682	0.003637	0.54427
ENSG00000086300.14	SNX10	0.913613	3.32977	3.99782	0.000149693	0.00365732	0.413765
ENSG00000211974.3	IGHV2-70	2.64612	-2.09164	3.99584	0.000150728	0.0036782	0.817536
ENSG00000212978.6	AC016747.3	0.88692	-0.48393	3.98943	0.000154111	0.00375625	0.710025
ENSG00000160746.11	ANO10	-0.383247	5.40596	-3.98805	0.000154854	0.00376983	0.17646
ENSG00000082701.13	GSK3B	-0.336188	6.11302	-3.98447	0.000156785	0.00381229	0.131312
ENSG00000110665.10	C11orf21	1.58326	-1.81334	3.97946	0.000159528	0.00386973	0.751495
ENSG00000272990.1	RP11-305K5.1	-1.07599	-0.407515	-3.97946	0.000159528	0.00386973	0.676185
ENSG00000158485.9	CD1B	1.38133	-2.6761	3.97599	0.000161457	0.00391187	0.768943
ENSG00000168301.11	KCTD6	-0.512964	3.00244	-3.97001	0.00016483	0.00398885	0.361727
ENSG00000157191.18	NECAP2	0.366398	5.97922	3.96637	0.000166916	0.00403136	0.0757822
ENSG00000211933.2	IGHV6-1	2.09437	-2.38583	3.96625	0.000166983	0.00403136	0.732159
ENSG00000167186.9	COQ7	-0.379326	4.30377	-3.9628	0.000168983	0.00407482	0.185383
ENSG00000103126.13	AXIN1	-0.415017	6.39555	-3.96147	0.000169766	0.00408699	0.0473773
ENSG00000239819.2	IGKV1D-8	2.17305	-1.34705	3.96124	0.0001699	0.00408699	0.676866
ENSG00000253120.1	IGLV2-34	1.89746	-3.60692	3.96091	0.000170091	0.00408699	0.73574
ENSG00000095970.15	TREM2	1.43639	1.28609	3.96036	0.000170418	0.00409004	0.494167
ENSG00000124508.15	BTN2A2	0.49052	3.08909	3.9592	0.0001711	0.00409952	0.314212
ENSG00000241566.1	IGKV2D-24	2.15307	-3.19676	3.959	0.000171216	0.00409952	0.726713
ENSG00000136867.9	SLC31A2	0.817374	-0.477514	3.9582	0.000171691	0.00410607	0.609279
ENSG00000100060.16	MFNG	0.630798	2.70029	3.95255	0.000175071	0.00417725	0.336908
ENSG00000154122.11	ANKH	-0.582101	7.10553	-3.95254	0.000175078	0.00417725	0.00597647
ENSG00000271178.1	IGHV3OR16-13	1.77401	-3.72739	3.94621	0.000178935	0.00426428	0.691019
ENSG00000155629.13	PIK3AP1	0.983666	4.06759	3.94568	0.000179268	0.0042672	0.15775
ENSG00000183624.12	HMCES	-0.357722	5.82191	-3.94529	0.000179509	0.00426795	0.0139761
ENSG00000073711.9	PPP2R3A	-0.695912	2.60713	-3.94157	0.000181822	0.00431789	0.313857
ENSG00000142606.14	MMEL1	-1.27292	1.66273	-3.94007	0.000182762	0.00433517	0.400384
ENSG00000227400.2	AC012501.2	-2.03626	-3.67407	-3.9394	0.000183183	0.00434009	0.670246
ENSG00000007933.11	FMO3	0.925537	-0.307472	3.93859	0.000183697	0.00434721	0.536383
ENSG00000251442.4	LINC01094	1.19883	-0.605089	3.93703	0.000184681	0.00436542	0.551658
ENSG00000169429.9	CXCL8	1.85124	5.3319	3.93667	0.000184915	0.00436588	0.0296038
ENSG00000143429.8	AC027612.6	-0.947897	1.493	-3.93584	0.000185439	0.00437317	0.399772
ENSG00000183813.6	CCR4	1.43054	-0.20955	3.92999	0.00018921	0.00444809	0.505082
ENSG00000056558.9	TRAF1	0.669566	3.46618	3.92996	0.000189231	0.00444809	0.174351
ENSG00000117262.17	GPR89A	-0.496323	1.85991	-3.92989	0.000189271	0.00444809	0.348246
ENSG00000169957.9	ZNF768	-0.408788	5.90878	-3.92945	0.000189564	0.00444984	-0.0412443
ENSG00000197794.2	IGKV7-3	1.67979	-4.0916	3.92356	0.000193433	0.00453452	0.621729
ENSG00000177494.5	ZBED2	1.48447	-1.26326	3.92329	0.000193617	0.00453452	0.547852
ENSG00000227910.1	RP11-73B2.6	-1.58764	-2.92698	-3.91898	0.000196503	0.00459682	0.59915
ENSG00000169896.15	ITGAM	1.22484	2.2694	3.91427	0.000199704	0.00466634	0.258061
ENSG00000143390.16	RFX5	0.376904	5.38975	3.91166	0.000201495	0.0047014	-0.0740772
ENSG00000251087.3	ALG1L3P	-1.85534	-1.36887	-3.91118	0.000201831	0.0047014	0.518944
ENSG00000246898.1	LINC00920	-1.44049	1.59801	-3.91108	0.000201898	0.0047014	0.31325
ENSG00000163586.8	FABP1	-1.90977	7.69651	-3.90753	0.000204371	0.00475354	-0.139875
ENSG00000253441.1	IGHV3-25	1.62246	-4.1885	3.90675	0.00020492	0.00476089	0.570503
ENSG00000115165.8	CYTIP	1.15086	2.4284	3.90516	0.000206039	0.00478142	0.212918
ENSG00000100985.7	MMP9	1.44263	4.95733	3.90463	0.000206409	0.00478455	-0.0554024
ENSG00000056998.17	GYG2	-0.989421	4.1327	-3.9005	0.00020935	0.00484721	0.0094626
ENSG00000107201.8	DDX58	0.606249	3.86757	3.89934	0.000210186	0.00486103	0.0269775
ENSG00000135838.12	NPL	0.579712	3.16885	3.89654	0.000212208	0.0048997	0.101399
ENSG00000278709.1	RP5-1059L7.1	-0.908233	1.36591	-3.89636	0.00021234	0.0048997	0.283495
ENSG00000184838.13	PRR16	0.904413	0.956984	3.89598	0.000212612	0.00490044	0.311473
ENSG00000260219.2	RP11-347C12.10	-0.695209	1.21569	-3.89506	0.00021328	0.00491027	0.290519
ENSG00000101040.18	ZMYND8	-0.549903	6.62789	-3.89472	0.000213532	0.00491051	-0.175636
ENSG00000099364.15	FBXL19	-0.471177	5.02257	-3.89338	0.000214512	0.00492747	-0.105948
ENSG00000170542.5	SERPINB9	0.595064	4.2124	3.89304	0.00021476	0.00492761	-0.0324514
ENSG00000211959.2	IGHV4-39	2.47646	2.72532	3.89249	0.000215164	0.00493132	0.149521
ENSG00000007312.11	CD79B	1.0036	0.666613	3.89134	0.000216015	0.00493829	0.318466
ENSG00000140022.8	STON2	-0.787146	2.03257	-3.89106	0.00021622	0.00493829	0.208318
ENSG00000104921.13	FCER2	1.41053	-2.85151	3.89092	0.000216325	0.00493829	0.509691
ENSG00000105492.14	SIGLEC6	1.43467	-3.05536	3.89077	0.000216438	0.00493829	0.51366
ENSG00000223350.2	IGLV9-49	2.51391	-1.69171	3.88998	0.000217017	0.00494594	0.469817
ENSG00000131446.14	MGAT1	0.414122	7.0637	3.88939	0.000217461	0.00494823	-0.200646
ENSG00000130052.12	STARD8	0.670846	1.71906	3.88919	0.000217604	0.00494823	0.228296
ENSG00000170498.8	KISS1	-1.24622	-0.878318	-3.88815	0.000218382	0.00496039	0.416626
ENSG00000071051.12	NCK2	-0.453842	6.18912	-3.88737	0.000218962	0.00496801	-0.188478
ENSG00000148677.6	ANKRD1	1.53315	-3.89773	3.88395	0.000221539	0.0050204	0.502228
ENSG00000274825.1	RP4-616B8.5	-0.812459	-1.05183	-3.88365	0.000221764	0.0050204	0.41089
ENSG00000166527.6	CLEC4D	1.61404	-3.36523	3.88315	0.000222146	0.00502347	0.49569
ENSG00000095370.18	SH2D3C	0.671951	2.8589	3.87811	0.000225999	0.00510492	0.0783837
ENSG00000091831.20	ESR1	1.06415	-1.3346	3.87126	0.00023134	0.00521976	0.38698
ENSG00000149179.12	C11orf49	-0.45067	5.35457	-3.86864	0.000233414	0.00526074	-0.210002
ENSG00000110852.4	CLEC2B	0.88478	1.35495	3.8675	0.000234325	0.00527542	0.189571
ENSG00000105617.3	LENG1	-0.433256	3.10819	-3.86673	0.000234937	0.00528336	0.0146293
ENSG00000256262.1	USP30-AS1	1.08892	-0.517363	3.86344	0.000237587	0.00533264	0.313033
ENSG00000162959.12	MEMO1	-0.496837	1.48646	-3.86335	0.000237653	0.00533264	0.16683
ENSG00000211667.2	IGLV3-12	2.0183	-3.81689	3.86121	0.000239394	0.0053658	0.433571
ENSG00000159214.11	CCDC24	-0.699114	3.66618	-3.86026	0.000240173	0.00537733	-0.071988
ENSG00000106066.12	CPVL	1.02854	3.42802	3.85574	0.000243888	0.00545452	-0.0583681
ENSG00000196730.11	DAPK1	1.05722	3.31503	3.85518	0.000244356	0.00545899	-0.0465463
ENSG00000211892.3	IGHG4	2.10697	5.34567	3.8546	0.000244835	0.00546368	-0.231756
ENSG00000196867.6	ZFP28	-1.00611	0.921531	-3.8531	0.000246087	0.00548561	0.180614
ENSG00000103275.17	UBE2I	-0.303617	7.06905	-3.85114	0.000247732	0.00551625	-0.32435
ENSG00000113790.9	EHHADH	-0.704208	4.02537	-3.84932	0.000249268	0.00554082	-0.149679
ENSG00000183625.13	CCR3	1.58199	-2.07259	3.84919	0.000249385	0.00554082	0.355894
ENSG00000143919.13	CAMKMT	-0.492392	3.44568	-3.84887	0.000249653	0.00554082	-0.0831415
ENSG00000142583.16	SLC2A5	1.15819	1.53136	3.84676	0.000251448	0.00557458	0.109408
ENSG00000153789.11	FAM92B	1.42762	-3.64862	3.84429	0.000253566	0.00561543	0.381308
ENSG00000065057.6	NTHL1	-0.606939	5.13569	-3.84387	0.000253931	0.00561739	-0.273639
ENSG00000153162.8	BMP6	1.061	0.171015	3.84084	0.000256557	0.00566932	0.194295
ENSG00000169403.10	PTAFR	1.02586	3.1364	3.83883	0.000258307	0.0057018	-0.0786661
ENSG00000137965.9	IFI44	0.973036	2.8154	3.83801	0.000259024	0.00571144	-0.0442657
ENSG00000225265.1	TAF1A-AS1	-0.722986	-0.0193675	-3.83264	0.00026379	0.00580414	0.182305
ENSG00000111348.7	ARHGDIB	0.727221	6.07842	3.83242	0.000263981	0.00580414	-0.362089
ENSG00000169385.2	RNASE2	1.28083	-1.86573	3.83202	0.000264345	0.00580414	0.292813
ENSG00000272989.1	RP13-616I3.1	-1.24907	-0.316125	-3.83173	0.000264598	0.00580414	0.203262
ENSG00000177398.17	UMODL1	-1.46404	-0.344856	-3.83167	0.000264654	0.00580414	0.207237
ENSG00000176909.10	MAMSTR	-0.678017	0.705224	-3.83029	0.000265895	0.00582507	0.123425
ENSG00000174123.9	TLR10	1.29092	-1.64625	3.82872	0.000267319	0.00584997	0.272316
ENSG00000182923.15	CEP63	-0.398514	4.18751	-3.82686	0.000269002	0.00588047	-0.242003
ENSG00000102245.6	CD40LG	1.16515	-0.984767	3.82638	0.000269446	0.00588387	0.227405
ENSG00000240864.3	IGKV1-16	2.34382	1.14095	3.82265	0.000272866	0.00595216	0.0717166
ENSG00000186526.11	CYP4F8	-1.59217	-2.42376	-3.82081	0.000274567	0.00598285	0.284173
ENSG00000261572.1	RP11-384L8.1	-0.632947	1.52695	-3.82027	0.000275067	0.00598734	0.0270294
ENSG00000116663.9	FBXO6	0.717541	3.56305	3.81596	0.00027911	0.00606885	-0.203892
ENSG00000167880.6	EVPL	-0.803518	6.63734	-3.81454	0.000280451	0.0060915	-0.433469
ENSG00000092330.14	TINF2	0.429524	5.01741	3.81403	0.000280939	0.00609369	-0.363435
ENSG00000211662.2	IGLV3-21	2.36751	3.37094	3.81381	0.000281151	0.00609369	-0.165288
ENSG00000244575.3	IGKV1-27	2.50582	0.823832	3.81224	0.00028264	0.00611945	0.0657955
ENSG00000215452.3	ZNF663P	-2.35631	-1.31969	-3.81067	0.000284147	0.00614554	0.208502
ENSG00000254046.1	IGHV1-17	1.50158	-4.31113	3.80663	0.000288049	0.00621823	0.271133
ENSG00000264629.1	AC244250.4	1.53838	-4.52577	3.80656	0.000288119	0.00621823	0.270155
ENSG00000211972.2	IGHV3-66	2.2246	-0.856467	3.8043	0.000290327	0.00625925	0.157723
ENSG00000099958.13	DERL3	1.19214	3.41103	3.80355	0.000291058	0.00626838	-0.221415
ENSG00000198885.8	ITPRIPL1	1.03748	0.706046	3.8023	0.000292287	0.00628818	0.0339107
ENSG00000067066.15	SP100	0.418842	5.45257	3.80002	0.000294548	0.00633014	-0.437954
ENSG00000260230.2	FRRS1L	-1.48695	-3.41376	-3.79793	0.000296624	0.00636803	0.239748
ENSG00000271605.4	MILR1	0.970224	0.236352	3.79571	0.000298862	0.00640931	0.0476219
ENSG00000253936.1	IGHV3-63	1.81609	-3.4726	3.79521	0.000299363	0.0064133	0.232068
ENSG00000276449.1	AC004076.5	-0.725566	-1.03854	-3.79215	0.000302459	0.00647282	0.124635
ENSG00000230481.2	IGKV1OR22-5	1.47897	-4.29194	3.78937	0.000305309	0.00652694	0.220174
ENSG00000198964.12	SGMS1	0.463288	4.10655	3.78771	0.00030702	0.00655662	-0.359485
ENSG00000180209.10	MYLPF	-1.12825	-1.58167	-3.78598	0.000308817	0.0065881	0.139039
ENSG00000172840.5	PDP2	-0.389594	4.37512	-3.78338	0.000311525	0.0066389	-0.401177
ENSG00000234506.4	LINC01506	1.27039	-3.94089	3.77982	0.000315284	0.00671132	0.19096
ENSG00000145246.12	ATP10D	0.546667	3.4072	3.77953	0.000315582	0.00671132	-0.301601
ENSG00000147697.7	GSDMC	1.05527	-2.16719	3.77745	0.000317806	0.00675155	0.139032
ENSG00000114859.13	CLCN2	-0.713883	5.13093	-3.77532	0.000320086	0.0067929	-0.491322
ENSG00000100911.12	PSME2	0.510629	7.30081	3.77435	0.000321129	0.00680793	-0.572636
ENSG00000127074.13	RGS13	1.49014	-2.68119	3.77379	0.000321736	0.00681371	0.148381
ENSG00000211947.2	IGHV3-21	2.30226	1.51649	3.77211	0.000323552	0.00684367	-0.120878
ENSG00000101049.13	SGK2	-1.02676	4.12551	-3.77186	0.000323823	0.00684367	-0.402944
ENSG00000125910.5	S1PR4	1.06715	0.727627	3.76776	0.00032831	0.0069313	-0.0755386
ENSG00000260704.1	LINC00543	-0.844602	2.05337	-3.76708	0.000329063	0.00693998	-0.187241
ENSG00000198723.9	C19orf45	-0.968768	1.75426	-3.76614	0.000330106	0.00695478	-0.162031
ENSG00000071575.10	TRIB2	0.762325	3.86454	3.76026	0.00033668	0.00708595	-0.417103
ENSG00000166821.7	PEX11A	-0.496095	3.52874	-3.75774	0.000339536	0.00713868	-0.383661
ENSG00000243926.1	TIPARP-AS1	-0.835403	-0.257053	-3.75589	0.000341653	0.00717578	-0.0392532
ENSG00000132677.11	RHBG	1.35829	-3.27649	3.75525	0.000342384	0.0071837	0.108426
ENSG00000093134.12	VNN3	1.5298	-2.4797	3.75292	0.000345061	0.00723242	0.0781879
ENSG00000211633.3	IGKV1D-42	1.7038	-3.49853	3.75169	0.000346488	0.0072547	0.10264
ENSG00000162711.15	NLRP3	0.92896	0.82953	3.75139	0.000346837	0.0072547	-0.134787
ENSG00000074621.12	SLC24A1	-0.493692	3.37269	-3.74895	0.000349685	0.00730676	-0.392203
ENSG00000184979.9	USP18	0.895169	1.90362	3.74768	0.000351169	0.00733025	-0.23634
ENSG00000013364.17	MVP	-0.398553	8.6162	-3.74582	0.000353364	0.00736348	-0.663321
ENSG00000206567.8	AC022007.5	-0.639273	0.646805	-3.74572	0.000353485	0.00736348	-0.137269
ENSG00000152778.8	IFIT5	0.617056	3.80875	3.74382	0.00035573	0.00740267	-0.462845
ENSG00000155592.14	ZKSCAN2	-0.523823	2.38707	-3.74301	0.000356697	0.00741522	-0.296824
ENSG00000179698.12	KIAA1875	1.45365	0.594625	3.74068	0.000359492	0.0074657	-0.148748
ENSG00000065413.15	ANKRD44	0.609826	2.4186	3.73854	0.000362064	0.00751144	-0.316049
ENSG00000130303.11	BST2	1.19946	5.18566	3.73815	0.000362542	0.00751371	-0.609422
ENSG00000176809.9	LRRC37A3	-0.800958	2.36015	-3.73294	0.0003689	0.0076335	-0.324978
ENSG00000242247.9	ARFGAP3	0.488087	5.4049	3.7328	0.000369073	0.0076335	-0.648432
ENSG00000123689.5	G0S2	1.20049	3.31065	3.73171	0.000370424	0.00765158	-0.437588
ENSG00000105379.8	ETFB	-0.510762	6.08527	-3.73149	0.000370698	0.00765158	-0.683848
ENSG00000101265.14	RASSF2	0.774203	3.27254	3.73039	0.000372054	0.00767178	-0.43951
ENSG00000179603.16	GRM8	-1.54684	3.13163	-3.72921	0.000373527	0.00769435	-0.415531
ENSG00000104823.7	ECH1	-0.549443	6.92486	-3.7279	0.000375163	0.00772024	-0.715394
ENSG00000130347.11	RTN4IP1	-0.57905	3.4905	-3.72736	0.000375838	0.00772631	-0.473309
ENSG00000211659.2	IGLV3-25	2.47665	2.41595	3.72474	0.00037913	0.00778613	-0.351216
ENSG00000140025.14	EFCAB11	-0.406743	3.05847	-3.72439	0.000379576	0.00778744	-0.431491
ENSG00000112357.11	PEX7	-0.421502	3.6941	-3.72272	0.000381699	0.00781611	-0.514579
ENSG00000149131.14	SERPING1	0.949133	6.22082	3.72269	0.000381742	0.00781611	-0.715111
ENSG00000259834.1	RP11-284N8.3	1.46733	-1.38374	3.72193	0.000382703	0.00782791	-0.0687891
ENSG00000253131.1	IGHV7-56	1.5485	-3.98074	3.7186	0.000386974	0.00790732	0.0109646
ENSG00000269516.5	CYP4F23P	-1.73927	-2.10612	-3.71172	0.000395943	0.00808248	-0.0586572
ENSG00000150722.9	PPP1R1C	-1.06706	-1.21747	-3.71085	0.000397094	0.00809786	-0.11221
ENSG00000189410.10	SH2D5	1.34466	-1.61254	3.70935	0.000399075	0.00813011	-0.0949201
ENSG00000132749.9	MTL5	-0.633692	3.49306	-3.70833	0.00040043	0.00814955	-0.533423
ENSG00000109323.7	MANBA	0.391032	4.88377	3.70654	0.000402823	0.00819007	-0.693837
ENSG00000112304.9	ACOT13	-0.451192	4.89382	-3.70592	0.000403655	0.00819778	-0.694754
ENSG00000164400.5	CSF2	1.54416	-1.61923	3.70566	0.000404008	0.00819778	-0.104774
ENSG00000052344.14	PRSS8	-0.647194	7.99412	-3.70472	0.000405269	0.00821517	-0.79461
ENSG00000187210.11	GCNT1	-0.650084	4.98904	-3.70283	0.000407814	0.00825853	-0.710103
ENSG00000138172.9	CALHM2	0.627895	3.03858	3.7022	0.00040867	0.00826765	-0.499806
ENSG00000196358.9	NTNG2	0.768255	0.498599	3.70177	0.000409257	0.0082713	-0.263653
ENSG00000260805.2	RP11-61J19.5	-0.653055	0.184286	-3.70038	0.000411157	0.00830145	-0.243117
ENSG00000149925.15	ALDOA	-0.452768	10.5127	-3.69382	0.000420201	0.00847565	-0.810954
ENSG00000258483.2	AC144835.1	-1.69315	-2.06413	-3.69111	0.000424003	0.00854386	-0.122453
ENSG00000236935.1	AP003774.1	-1.52083	2.27597	-3.6901	0.00042543	0.00856414	-0.446397
ENSG00000206337.9	HCP5	0.762512	5.74464	3.68925	0.000426631	0.00857983	-0.802333
ENSG00000010361.12	FUZ	-0.944374	2.48555	-3.68735	0.000429315	0.00862529	-0.479594
ENSG00000196428.11	TSC22D2	-0.359022	4.87358	-3.68581	0.00043152	0.00866104	-0.756714
ENSG00000164543.5	STK17A	0.395312	4.40328	3.68467	0.000433146	0.00867629	-0.717042
ENSG00000178796.11	RIIAD1	-1.55135	-1.39226	-3.68465	0.000433174	0.00867629	-0.177753
ENSG00000177191.2	B3GNT8	-0.861823	4.23358	-3.68432	0.000433649	0.00867629	-0.693276
ENSG00000214063.9	TSPAN4	0.731382	3.89577	3.68409	0.000433985	0.00867629	-0.660116
ENSG00000115604.9	IL18R1	0.873257	1.02259	3.68301	0.000435546	0.00869895	-0.36159
ENSG00000073756.10	PTGS2	1.57264	3.0427	3.68231	0.000436556	0.00871059	-0.557338
ENSG00000110318.12	KIAA1377	-0.80133	1.50539	-3.68179	0.000437304	0.00871695	-0.402962
ENSG00000261618.1	RP11-79H23.3	1.06276	-1.33775	3.68129	0.000438032	0.00872293	-0.196325
ENSG00000105329.8	TGFB1	0.763963	5.09194	3.679	0.000441356	0.00878019	-0.794285
ENSG00000121933.16	ADORA3	1.04859	0.511485	3.67872	0.00044177	0.00878019	-0.334559
ENSG00000160712.11	IL6R	0.760293	3.22451	3.67821	0.000442515	0.0087864	-0.596623
ENSG00000148488.14	ST8SIA6	-1.47319	-1.09207	-3.67652	0.000445002	0.00882707	-0.219727
ENSG00000185420.17	SMYD3	-0.464202	2.65897	-3.67623	0.00044543	0.00882707	-0.534626
ENSG00000166928.9	MS4A14	1.0992	-1.35408	3.6707	0.000453645	0.00898112	-0.227477
ENSG00000211970.3	IGHV4-61	2.26531	-0.628395	3.66763	0.000458278	0.00906402	-0.274212
ENSG00000148680.14	HTR7	1.02119	-2.58517	3.66698	0.000459267	0.00907476	-0.175613
ENSG00000273045.4	C2orf15	-0.530763	2.24362	-3.66525	0.000461889	0.00911751	-0.524022
ENSG00000151651.14	ADAM8	0.998399	3.71425	3.66497	0.000462326	0.00911751	-0.696123
ENSG00000189366.8	ALG1L	-1.11372	1.11785	-3.6641	0.000463648	0.00913472	-0.424135
ENSG00000268734.1	CTB-61M7.2	1.5154	-3.23186	3.66282	0.000465618	0.00916467	-0.166
ENSG00000180385.7	EMC3-AS1	-0.600626	1.84781	-3.66252	0.000466076	0.00916482	-0.493594
ENSG00000117877.9	CD3EAP	-0.489907	3.2891	-3.66196	0.000466941	0.00917297	-0.653068
ENSG00000154803.11	FLCN	0.401085	4.43648	3.65816	0.00047283	0.00927969	-0.803185
ENSG00000171101.12	SIGLEC17P	1.18162	-2.57931	3.65495	0.00047786	0.00936937	-0.21123
ENSG00000130363.10	RSPH3	-0.384808	4.03497	-3.65149	0.00048335	0.0094679	-0.777592
ENSG00000262902.1	RP11-750B16.1	-1.46538	0.116561	-3.65105	0.000484058	0.00947265	-0.382937
ENSG00000206341.7	HLA-H	0.706308	4.84941	3.6489	0.000487493	0.0095307	-0.868954
ENSG00000143850.11	PLEKHA6	-0.473031	6.88182	-3.64766	0.000489487	0.00955956	-0.966454
ENSG00000273132.1	RP11-350J20.12	-1.42375	-0.569023	-3.6474	0.000489909	0.00955956	-0.345011
ENSG00000133800.7	LYVE1	1.32306	0.388387	3.64355	0.000496162	0.0096723	-0.431433
ENSG00000144852.15	NR1I2	-1.01837	5.18306	-3.64169	0.000499196	0.00972215	-0.911949
ENSG00000107984.8	DKK1	1.92709	-0.646102	3.64108	0.000500212	0.00973262	-0.357851
ENSG00000138495.5	COX17	-0.53516	4.54804	-3.6406	0.000500994	0.00973851	-0.865758
ENSG00000214353.6	VAC14-AS1	-0.910728	-1.26001	-3.63981	0.000502297	0.00975453	-0.324348
ENSG00000128394.15	APOBEC3F	0.58011	1.7509	3.63922	0.000503271	0.00976412	-0.558109
ENSG00000259673.4	IQCH-AS1	-0.52055	2.5579	-3.63861	0.000504281	0.00976515	-0.639568
ENSG00000059804.14	SLC2A3	1.13465	4.34629	3.63861	0.000504283	0.00976515	-0.846822
ENSG00000137628.15	DDX60	0.764844	4.53965	3.63655	0.000507714	0.00982223	-0.877575
ENSG00000172005.9	MAL	1.19227	-2.04289	3.63617	0.000508352	0.00982524	-0.291316
ENSG00000179331.2	RAB39A	1.39654	-2.32347	3.63546	0.000509535	0.00983876	-0.279712
ENSG00000169194.8	IL13	1.34864	-4.13173	3.63308	0.000513538	0.00989845	-0.236021
ENSG00000018280.15	SLC11A1	1.09338	2.43569	3.63305	0.000513599	0.00989845	-0.644876
ENSG00000225523.2	IGKV6D-21	1.86325	-3.0328	3.63085	0.000517321	0.00995192	-0.264563
ENSG00000099250.16	NRP1	0.864936	4.87474	3.63079	0.000517413	0.00995192	-0.9258
ENSG00000120949.13	TNFRSF8	0.886643	-0.611693	3.63044	0.000518009	0.00995192	-0.399325
ENSG00000227986.1	TRIM60P18	-1.06979	-0.0992671	-3.63026	0.000518329	0.00995192	-0.433206
ENSG00000180535.3	BHLHA15	1.1848	-0.694428	3.6295	0.000519625	0.0099674	-0.394498
ENSG00000135951.13	TSGA10	-0.509696	2.10159	-3.62899	0.000520492	0.00997463	-0.621317
ENSG00000130598.14	TNNI2	1.13712	-1.88705	3.62804	0.000522116	0.00999634	-0.323863
ENSG00000039068.17	CDH1	-0.515501	9.32317	-3.62545	0.000526572	0.0100722	-1.03561
ENSG00000204160.10	ZDHHC18	0.353595	5.00473	3.62439	0.000528406	0.0100978	-0.95977
ENSG00000163694.13	RBM47	-0.35965	7.02791	-3.62344	0.000530067	0.01012	-1.04388
ENSG00000158164.6	TMSB15A	-0.901876	-1.69588	-3.62301	0.000530809	0.0101247	-0.348099
ENSG00000211445.10	GPX3	0.922328	4.41037	3.61856	0.000538604	0.010257	-0.919248
ENSG00000105205.6	CLC	2.39071	-1.59095	3.61848	0.000538755	0.010257	-0.362638
ENSG00000272189.1	RP3-325F22.5	-0.60142	2.15852	-3.61775	0.000540038	0.0102718	-0.661044
ENSG00000137841.10	PLCB2	0.747197	3.16657	3.61711	0.000541177	0.0102839	-0.778327
ENSG00000090382.5	LYZ	1.47882	7.40931	3.61448	0.000545867	0.0103623	-1.07206
ENSG00000112208.11	BAG2	1.02042	3.00814	3.61422	0.000546321	0.0103623	-0.767029
ENSG00000198223.13	CSF2RA	1.01729	1.80574	3.60918	0.000555412	0.0105249	-0.654812
ENSG00000124491.14	F13A1	1.40085	2.89077	3.60779	0.000557948	0.0105563	-0.771558
ENSG00000173557.13	C2orf70	-0.740897	2.2981	-3.60771	0.000558106	0.0105563	-0.705594
ENSG00000111331.11	OAS3	0.65759	6.37208	3.60627	0.000560729	0.0105961	-1.08439
ENSG00000278263.2	RP11-294C11.2	1.49463	-4.40851	3.6041	0.000564728	0.0106604	-0.316781
ENSG00000028277.19	POU2F2	0.775452	1.57135	3.60385	0.000565184	0.0106604	-0.649897
ENSG00000269976.1	RP11-130L8.2	-1.36101	-2.61631	-3.60351	0.00056582	0.0106626	-0.359057
ENSG00000255585.3	RP11-188C12.2	-0.910768	0.431237	-3.60264	0.000567431	0.010683	-0.557891
ENSG00000233822.4	HIST1H2BN	-0.823117	0.00480756	-3.60113	0.000570237	0.0107259	-0.53044
ENSG00000122254.6	HS3ST2	1.37111	-1.56319	3.60077	0.000570905	0.0107286	-0.422849
ENSG00000161405.15	IKZF3	1.15994	2.34418	3.59576	0.000580338	0.0108891	-0.749007
ENSG00000136573.11	BLK	1.34867	-1.83993	3.59567	0.000580514	0.0108891	-0.421775
ENSG00000169249.11	ZRSR2	-0.507177	3.55646	-3.59537	0.000581075	0.0108895	-0.891465
ENSG00000180509.10	KCNE1	1.28955	-3.85561	3.59459	0.000582566	0.0109021	-0.350572
ENSG00000020633.17	RUNX3	0.961418	3.86196	3.59445	0.000582816	0.0109021	-0.93142
ENSG00000143374.13	TARS2	-0.29071	5.31531	-3.59162	0.000588227	0.0109932	-1.08217
ENSG00000261609.3	GAN	-0.521235	4.23645	-3.59054	0.000590312	0.0110221	-0.987018
ENSG00000006194.9	ZNF263	-0.257764	5.31912	-3.59023	0.000590915	0.0110232	-1.08693
ENSG00000155850.7	SLC26A2	-1.27466	5.97776	-3.5877	0.000595807	0.0111043	-1.11993
ENSG00000125864.10	BFSP1	-0.830732	1.43737	-3.58176	0.000607461	0.0113111	-0.702864
ENSG00000182584.4	ACTL10	-0.914366	2.87175	-3.58037	0.000610214	0.0113485	-0.851192
ENSG00000137509.9	PRCP	0.492149	6.03711	3.58018	0.000610587	0.0113485	-1.15451
ENSG00000121966.6	CXCR4	0.912936	4.58086	3.57987	0.00061122	0.01135	-1.05482
ENSG00000157349.14	DDX19B	-0.37815	3.93509	-3.57861	0.000613722	0.011386	-0.990513
ENSG00000140694.15	PARN	-0.30633	5.78167	-3.57612	0.000618733	0.0114685	-1.15591
ENSG00000180210.13	F2	-1.89391	-2.0573	-3.57568	0.000619617	0.0114745	-0.46337
ENSG00000273015.2	RP11-352M15.2	-0.442772	3.57423	-3.57516	0.000620662	0.0114834	-0.956286
ENSG00000153487.12	ING1	-0.386026	4.6695	-3.57424	0.000622525	0.0114937	-1.08329
ENSG00000187398.10	LUZP2	-1.26964	-1.82989	-3.57408	0.000622848	0.0114937	-0.484193
ENSG00000241186.6	TDGF1	-1.29505	4.40225	-3.57399	0.000623035	0.0114937	-1.04446
ENSG00000153060.6	TEKT5	-1.67911	-2.09095	-3.57377	0.000623481	0.0114937	-0.468855
ENSG00000008438.4	PGLYRP1	1.28333	-3.49316	3.56803	0.000635237	0.0116999	-0.434716
ENSG00000074660.14	SCARF1	0.631462	2.55044	3.56585	0.000639742	0.0117722	-0.86269
ENSG00000142623.9	PADI1	-1.18256	0.694896	-3.56501	0.000641495	0.0117938	-0.690067
ENSG00000263731.1	RP11-498C9.15	-0.653707	2.19715	-3.56423	0.00064312	0.011813	-0.827591
ENSG00000027075.12	PRKCH	0.508296	3.47156	3.56378	0.000644062	0.0118196	-0.979948
ENSG00000172724.10	CCL19	1.48962	-0.110794	3.56344	0.000644769	0.0118219	-0.633352
ENSG00000147065.15	MSN	0.715141	6.94956	3.56245	0.000646846	0.0118493	-1.23028
ENSG00000211651.3	IGLV1-44	2.30478	2.36707	3.5594	0.000653295	0.0119567	-0.85667
ENSG00000140950.14	TLDC1	-0.321294	4.37181	-3.55659	0.000659286	0.0120555	-1.10782
ENSG00000149534.7	MS4A2	1.45089	-1.24129	3.55431	0.000664165	0.0121338	-0.580013
ENSG00000206069.5	TMEM211	-1.86093	0.846569	-3.55275	0.000667538	0.0121845	-0.735607
ENSG00000170827.8	CELP	-1.91027	1.51084	-3.54973	0.000674121	0.0122936	-0.799701
ENSG00000211958.2	IGHV3-38	1.60348	-3.2183	3.54944	0.000674755	0.0122942	-0.495337
ENSG00000116711.9	PLA2G4A	1.6094	2.4584	3.53836	0.000699393	0.0127317	-0.934123
ENSG00000017427.14	IGF1	1.24332	-1.20607	3.53692	0.00070267	0.0127697	-0.634455
ENSG00000176927.13	EFCAB5	-0.795351	-0.859424	-3.53689	0.000702737	0.0127697	-0.65894
ENSG00000122694.14	GLIPR2	0.619895	3.78267	3.53629	0.000704088	0.0127829	-1.10167
ENSG00000211905.1	IGHJ1	1.94212	-3.56085	3.53513	0.00070674	0.0128107	-0.525817
ENSG00000196391.9	ZNF774	-0.665339	2.82725	-3.53507	0.000706881	0.0128107	-0.985237
ENSG00000150048.9	CLEC1A	0.684645	-0.0262799	3.53398	0.000709371	0.0128444	-0.73188
ENSG00000149346.13	SLX4IP	-0.526864	3.58083	-3.53339	0.000710741	0.0128578	-1.08349
ENSG00000105889.13	STEAP1B	1.02739	-2.53965	3.53303	0.000711553	0.012861	-0.570145
ENSG00000150961.13	SEC24D	0.552917	5.7006	3.52921	0.000720397	0.0130093	-1.29528
ENSG00000211962.2	IGHV1-46	2.322	2.17325	3.52871	0.000721561	0.0130188	-0.929455
ENSG00000027697.11	IFNGR1	0.530672	6.49223	3.52367	0.000733395	0.0132177	-1.34065
ENSG00000029153.13	ARNTL2	0.635754	4.30995	3.52347	0.000733882	0.0132177	-1.20148
ENSG00000198624.11	CCDC69	0.783081	3.868	3.52312	0.000734704	0.0132208	-1.15046
ENSG00000128683.12	GAD1	1.41533	0.285778	3.52281	0.000735427	0.0132221	-0.786074
ENSG00000221916.3	C19orf73	-0.721178	0.507124	-3.5212	0.000739277	0.0132796	-0.808855
ENSG00000133246.10	PRAM1	0.869258	-0.119097	3.52018	0.000741695	0.0133113	-0.765392
ENSG00000243238.1	IGKV2-30	2.06018	-2.41366	3.51787	0.000747245	0.0133943	-0.617337
ENSG00000196950.12	SLC39A10	-0.445595	5.28027	-3.51771	0.00074764	0.0133943	-1.3045
ENSG00000257556.1	RP11-44N21.1	-0.780733	2.0111	-3.51728	0.000748677	0.0134011	-0.949971
ENSG00000254256.1	RP11-117L6.1	-2.23858	-2.39138	-3.51537	0.000753292	0.0134719	-0.621091
ENSG00000177694.13	NAALADL2	-0.951627	3.70167	-3.51441	0.000755635	0.0134994	-1.15133
ENSG00000276775.1	IGHV4-4	2.18273	-3.16383	3.51419	0.000756157	0.0134994	-0.597439
ENSG00000261211.1	RP1-80N2.3	-0.732105	0.81459	-3.51279	0.000759576	0.0135349	-0.858358
ENSG00000156738.16	MS4A1	1.78266	-1.11057	3.51278	0.000759617	0.0135349	-0.707811
ENSG00000125538.10	IL1B	1.54515	3.64454	3.51256	0.000760141	0.0135349	-1.14655
ENSG00000197746.12	PSAP	0.379994	10.0172	3.51102	0.000763934	0.0135905	-1.37966
ENSG00000132692.17	BCAN	-0.756017	1.69303	-3.50985	0.000766805	0.0136056	-0.941994
ENSG00000241839.8	PLEKHO2	0.592643	4.49959	3.50974	0.000767074	0.0136056	-1.2633
ENSG00000135148.10	TRAFD1	0.278104	5.24874	3.50964	0.000767337	0.0136056	-1.32879
ENSG00000104774.11	MAN2B1	0.469078	5.98418	3.50959	0.000767453	0.0136056	-1.36777
ENSG00000169562.9	GJB1	-0.752879	6.36269	-3.50862	0.000769848	0.0136362	-1.38079
ENSG00000261167.1	RP11-517B11.7	-0.642433	1.35718	-3.50561	0.000777339	0.0137569	-0.925079
ENSG00000164111.13	ANXA5	0.459668	7.36884	3.50197	0.000786496	0.0139068	-1.41877
ENSG00000256084.1	RP11-134N1.2	1.42718	-4.36266	3.5004	0.00079049	0.0139653	-0.609785
ENSG00000207834.1	AC244250.2	2.30958	-2.55268	3.49655	0.000800318	0.0141267	-0.670884
ENSG00000134851.11	TMEM165	0.419132	6.44607	3.49526	0.000803658	0.0141733	-1.42579
ENSG00000136689.17	IL1RN	1.24951	3.2909	3.49157	0.000813236	0.0143295	-1.17096
ENSG00000244026.5	FAM86DP	-0.581434	2.786	-3.49131	0.000813919	0.0143295	-1.1119
ENSG00000274736.3	CCL23	1.12194	-3.09186	3.49096	0.000814828	0.0143302	-0.668003
ENSG00000272666.1	CTA-384D8.35	1.02887	-1.788	3.49075	0.000815365	0.0143302	-0.732796
ENSG00000237372.2	UNQ6494	1.17414	-2.701	3.49018	0.000816875	0.0143443	-0.685737
ENSG00000277449.1	CEBPB-AS1	-0.663181	-0.453298	-3.48843	0.000821461	0.0144124	-0.832219
ENSG00000162929.12	KIAA1841	-0.438502	3.57831	-3.48713	0.000824906	0.0144604	-1.22304
ENSG00000235277.1	AF127577.8	-2.01041	-3.0352	-3.48468	0.000831412	0.0145619	-0.683184
ENSG00000177628.14	GBA	0.364634	5.20041	3.48184	0.000839011	0.0146823	-1.40906
ENSG00000259976.1	RP11-553L6.5	-0.74526	2.57382	-3.48125	0.000840591	0.0146973	-1.1168
ENSG00000179299.15	NSUN7	-0.920007	2.71203	-3.48043	0.000842805	0.0147234	-1.13487
ENSG00000177380.12	PPFIA3	-0.566979	4.57121	-3.4793	0.00084587	0.0147643	-1.35965
ENSG00000259459.4	RP11-321G12.1	-1.665	-2.27716	-3.47816	0.000848955	0.0148054	-0.737774
ENSG00000169413.2	RNASE6	0.677734	2.8358	3.47684	0.000852547	0.0148553	-1.16324
ENSG00000164362.17	TERT	-1.03224	0.940984	-3.47656	0.000853331	0.0148563	-0.974118
ENSG00000168772.10	CXXC4	-1.00517	1.73867	-3.47581	0.000855369	0.014879	-1.04666
ENSG00000102763.14	VWA8	-0.451223	5.25585	-3.4747	0.000858405	0.0149191	-1.43227
ENSG00000186407.6	CD300E	1.52608	-0.151149	3.47145	0.000867393	0.0150624	-0.902968
ENSG00000185453.11	C19orf68	-0.528874	3.21262	-3.47001	0.000871404	0.0151192	-1.22706
ENSG00000116675.14	DNAJC6	-0.863718	2.34568	-3.46841	0.000875857	0.0151835	-1.12966
ENSG00000153774.7	CFDP1	-0.46446	5.65612	-3.46711	0.000879497	0.0152315	-1.4792
ENSG00000122025.13	FLT3	1.06233	-2.11381	3.46676	0.000880498	0.0152315	-0.782688
ENSG00000077150.16	NFKB2	0.460191	5.63083	3.46662	0.000880873	0.0152315	-1.48106
ENSG00000234857.2	HNRNPUL2-BSCL2	-0.729761	-0.245019	-3.46523	0.000884807	0.0152866	-0.915265
ENSG00000254228.1	IGHV3-42	1.48347	-4.43076	3.46373	0.00088907	0.0153472	-0.71108
ENSG00000130707.16	ASS1	0.711402	8.3302	3.46317	0.000890662	0.0153617	-1.53617
ENSG00000166289.5	PLEKHF1	0.71693	2.55519	3.46245	0.000892706	0.0153839	-1.17357
ENSG00000144802.10	NFKBIZ	0.830082	4.94535	3.46193	0.000894195	0.0153965	-1.44572
ENSG00000026103.18	FAS	0.705601	3.38546	3.46165	0.000894985	0.0153971	-1.27563
ENSG00000124256.13	ZBP1	0.938154	2.08699	3.46122	0.000896227	0.0154054	-1.12699
ENSG00000226383.4	AC093375.1	-1.55543	-1.05788	-3.45914	0.000902191	0.0154948	-0.865775
ENSG00000211658.2	IGLV3-27	2.20051	-1.12956	3.45842	0.000904276	0.0155176	-0.861963
ENSG00000274373.1	RP13-714J12.1	-0.922565	-1.71297	-3.45678	0.000908996	0.0155854	-0.833529
ENSG00000166575.15	TMEM135	-0.434999	4.03317	-3.45597	0.000911352	0.0156126	-1.3724
ENSG00000256043.2	CTSO	0.58899	4.35735	3.45214	0.000922555	0.0157913	-1.42088
ENSG00000117519.14	CNN3	0.503347	6.80339	3.45148	0.000924513	0.0158115	-1.56439
ENSG00000168546.9	GFRA2	1.12551	-1.3564	3.44691	0.00093806	0.0160277	-0.88723
ENSG00000144040.11	SFXN5	-0.430164	4.0198	-3.44652	0.000939219	0.0160277	-1.39865
ENSG00000167105.6	TMEM92	-0.830251	2.95907	-3.44642	0.000939518	0.0160277	-1.26529
ENSG00000253460.2	IGKV2OR22-3	1.49586	-4.1911	3.44399	0.000946823	0.0161388	-0.769199
ENSG00000103248.16	MTHFSD	-0.338212	4.10851	-3.44359	0.000948031	0.0161459	-1.4184
ENSG00000259953.1	RP11-4O1.2	-0.572593	2.80979	-3.44218	0.000952292	0.0162049	-1.26101
ENSG00000006453.12	BAIAP2L1	-0.435251	6.73843	-3.44157	0.000954138	0.0162227	-1.59242
ENSG00000211670.2	IGLV3-9	2.1103	-0.442847	3.44068	0.000956862	0.0162555	-0.963451
ENSG00000280789.1	PAGR1	-0.378827	2.84202	-3.43955	0.000960298	0.016281	-1.27327
ENSG00000112902.10	SEMA5A	-0.644125	5.66116	-3.43951	0.000960409	0.016281	-1.56079
ENSG00000253998.3	IGKV2-29	2.01275	-2.84394	3.4394	0.000960766	0.016281	-0.822187
ENSG00000123454.9	DBH	1.27245	-2.71744	3.43732	0.00096715	0.0163756	-0.835661
ENSG00000268895.4	A1BG-AS1	0.88558	-1.74692	3.43698	0.000968189	0.0163795	-0.890478
ENSG00000161533.10	ACOX1	-0.365248	6.54621	-3.43657	0.00096943	0.0163869	-1.60372
ENSG00000181652.17	ATG9B	-0.856392	2.28306	-3.43605	0.000971035	0.0164004	-1.2186
ENSG00000153310.17	FAM49B	0.426313	6.12898	3.43569	0.000972164	0.0164059	-1.59516
ENSG00000204060.5	FOXO6	-0.90371	0.301135	-3.43472	0.000975165	0.0164312	-1.04643
ENSG00000203711.10	C6orf99	-0.766982	-0.795428	-3.4345	0.000975855	0.0164312	-0.962522
ENSG00000125998.7	FAM83C	-1.6844	-3.05542	-3.43442	0.000976084	0.0164312	-0.82602
ENSG00000134873.8	CLDN10	-2.16556	-3.41414	-3.43413	0.000976997	0.0164329	-0.813258
ENSG00000253234.1	IGLV2-5	1.69157	-3.81871	3.43281	0.000981086	0.0164879	-0.807755
ENSG00000182326.13	C1S	0.86822	7.01291	3.43256	0.000981885	0.0164879	-1.62284
ENSG00000170835.13	CEL	-2.08326	3.59071	-3.4318	0.000984241	0.0165138	-1.3637
ENSG00000133256.11	PDE6B	1.02984	-0.980499	3.43122	0.000986066	0.0165308	-0.9595
ENSG00000173578.7	XCR1	1.38871	-1.31023	3.43033	0.000988845	0.0165638	-0.936048
ENSG00000091592.14	NLRP1	0.754441	3.05457	3.43002	0.00098982	0.0165665	-1.32872
ENSG00000117525.12	F3	0.836421	5.09369	3.42818	0.000995637	0.0166501	-1.55809
ENSG00000097096.8	SYDE2	-0.505197	2.013	-3.42702	0.000999319	0.016698	-1.21885
ENSG00000185561.9	TLCD2	-0.615771	3.77375	-3.42624	0.0010018	0.0167257	-1.42736
ENSG00000137959.14	IFI44L	1.16741	2.21089	3.42569	0.00100353	0.0167409	-1.24446
ENSG00000134954.13	ETS1	0.632838	5.6094	3.42469	0.00100671	0.0167802	-1.60412
ENSG00000188906.12	LRRK2	1.07275	0.958047	3.42376	0.00100969	0.0168118	-1.13377
ENSG00000134321.10	RSAD2	0.940386	2.48508	3.42359	0.00101026	0.0168118	-1.28052
ENSG00000167618.8	LAIR2	1.23186	-1.9699	3.42304	0.001012	0.016827	-0.915919
ENSG00000007908.14	SELE	1.56098	1.06025	3.42198	0.00101542	0.01687	-1.14617
ENSG00000054392.11	HHAT	-0.646425	2.00186	-3.42141	0.00101726	0.0168868	-1.23401
ENSG00000134326.10	CMPK2	0.802158	2.90629	3.42055	0.00102003	0.016919	-1.33834
ENSG00000279253.1	RP4-614O4.13	-0.689081	1.2968	-3.41975	0.00102263	0.0169483	-1.17293
ENSG00000008118.8	CAMK1G	0.952185	-1.69737	3.41848	0.00102676	0.0170029	-0.946482
ENSG00000183019.6	MCEMP1	1.52924	-1.13763	3.4157	0.00103583	0.0171391	-0.990347
ENSG00000177051.5	FBXO46	-0.450015	4.89347	-3.41442	0.00104005	0.0171894	-1.58434
ENSG00000143851.14	PTPN7	1.03267	2.54507	3.41426	0.00104058	0.0171894	-1.31455
ENSG00000254521.5	SIGLEC12	1.29241	0.0626219	3.41401	0.0010414	0.0171894	-1.08846
ENSG00000196741.5	LINC01560	-0.535065	1.38212	-3.41251	0.00104635	0.017251	-1.20215
ENSG00000157551.16	KCNJ15	1.29263	-0.00260021	3.41237	0.00104683	0.017251	-1.08801
ENSG00000105523.3	FAM83E	-0.650888	5.30933	-3.40996	0.00105483	0.0173524	-1.62784
ENSG00000260852.1	FBXL19-AS1	-0.716852	1.5022	-3.40978	0.00105542	0.0173524	-1.2202
ENSG00000185345.17	PARK2	-0.835392	0.556145	-3.40967	0.00105581	0.0173524	-1.14009
ENSG00000120129.5	DUSP1	0.908395	6.24	3.40949	0.00105639	0.0173524	-1.67435
ENSG00000255455.2	RP11-890B15.3	-0.51805	2.09313	-3.40894	0.00105825	0.0173689	-1.28001
ENSG00000128438.9	TBC1D27	1.15116	-3.16402	3.40863	0.00105929	0.017372	-0.897514
ENSG00000248996.1	RP11-1334A24.6	1.06849	-2.65847	3.40739	0.00106342	0.0174258	-0.923263
ENSG00000159166.12	LAD1	-0.373488	8.24214	-3.40657	0.0010662	0.0174572	-1.70536
ENSG00000260766.1	RP11-226L15.5	-0.472755	2.23087	-3.40622	0.0010674	0.0174627	-1.3023
ENSG00000136379.10	ABHD17C	-0.388122	6.57627	-3.40492	0.00107176	0.0175201	-1.69835
ENSG00000077585.12	GPR137B	0.383239	3.76206	3.40256	0.0010798	0.0176373	-1.49965
ENSG00000271375.1	RP11-295P22.2	1.69248	-3.42619	3.39985	0.00108911	0.017775	-0.911159
ENSG00000094963.12	FMO2	1.41541	-1.67343	3.39928	0.00109105	0.0177925	-1.00157
ENSG00000147036.10	LANCL3	-0.897685	0.30555	-3.3974	0.00109755	0.0178842	-1.15547
ENSG00000264859.4	DSG2-AS1	-0.778278	-1.1878	-3.39665	0.00110016	0.0179123	-1.04241
ENSG00000112531.15	QKI	0.713407	4.34522	3.39586	0.00110288	0.0179423	-1.58633
ENSG00000256060.2	TRAPPC2B	-0.735464	1.59135	-3.39327	0.00111194	0.0180753	-1.27657
ENSG00000134575.8	ACP2	0.32952	5.21333	3.39191	0.00111674	0.0181387	-1.67795
ENSG00000152767.14	FARP1	-0.68488	6.4508	-3.39054	0.00112158	0.0182029	-1.73642
ENSG00000116574.5	RHOU	-0.565267	4.9104	-3.3887	0.00112809	0.0182691	-1.66105
ENSG00000275202.1	RP11-156K23.3	-0.607441	1.00491	-3.38864	0.00112831	0.0182691	-1.2391
ENSG00000145779.7	TNFAIP8	0.607025	3.56541	3.38859	0.00112849	0.0182691	-1.51525
ENSG00000141179.12	PCTP	-0.502595	5.12255	-3.38837	0.00112925	0.0182691	-1.67978
ENSG00000119321.7	FKBP15	0.33173	5.30851	3.38702	0.00113407	0.0183325	-1.69888
ENSG00000164935.5	DCSTAMP	1.51967	-2.60236	3.38474	0.00114225	0.01845	-0.988957
ENSG00000163827.11	LRRC2	-1.07331	2.1371	-3.38398	0.00114501	0.01848	-1.35563
ENSG00000132170.18	PPARG	-0.605379	5.75474	-3.38367	0.00114611	0.018483	-1.73173
ENSG00000214546.3	AC087491.2	-1.08326	0.00574505	-3.38246	0.0011505	0.0185335	-1.17353
ENSG00000204599.13	TRIM39	-0.323646	3.28343	-3.3823	0.00115106	0.0185335	-1.49688
ENSG00000076555.14	ACACB	-0.515981	4.14561	-3.38048	0.00115768	0.0186153	-1.60752
ENSG00000259768.5	RP5-991G20.1	-0.461714	2.25699	-3.3804	0.00115797	0.0186153	-1.38052
ENSG00000135677.9	GNS	0.417614	6.98134	3.37986	0.00115996	0.0186326	-1.77971
ENSG00000115602.15	IL1RL1	0.955139	-0.596029	3.37819	0.00116606	0.0187158	-1.14156
ENSG00000169857.6	AVEN	-0.411482	4.03351	-3.37765	0.00116805	0.018733	-1.60445
ENSG00000139517.7	LNX2	-0.45714	5.53874	-3.37724	0.00116953	0.018742	-1.74002
ENSG00000263155.4	MYZAP	-0.748803	1.58639	-3.37649	0.0011723	0.0187716	-1.32498
ENSG00000158486.12	DNAH3	-0.726073	1.49737	-3.37602	0.00117404	0.0187815	-1.31838
ENSG00000109956.11	B3GAT1	0.825297	-1.57873	3.37583	0.00117477	0.0187815	-1.07604
ENSG00000246430.5	LINC00968	1.24665	-3.68081	3.37509	0.0011775	0.0188105	-0.972377
ENSG00000254827.4	SLC22A18AS	-0.718362	2.36557	-3.37449	0.00117971	0.0188167	-1.40866
ENSG00000243944.4	RP11-167H9.4	-1.77657	-2.64358	-3.37448	0.00117974	0.0188167	-1.01238
ENSG00000184545.9	DUSP8	-0.569934	4.95046	-3.37255	0.00118694	0.0189167	-1.71199
ENSG00000272644.1	RP11-33O4.1	-0.689771	0.623056	-3.37032	0.00119527	0.0190333	-1.26013
ENSG00000211642.2	IGLV10-54	2.28178	-0.903539	3.37009	0.00119613	0.0190333	-1.12998
ENSG00000231025.1	RP11-175O19.4	-0.492058	3.50788	-3.36969	0.00119765	0.0190427	-1.56108
ENSG00000114450.8	GNB4	0.641644	3.09556	3.36922	0.0011994	0.0190555	-1.51269
ENSG00000269640.4	CTD-2521M24.9	0.888956	1.43522	3.36793	0.00120429	0.0191184	-1.33792
ENSG00000197249.11	SERPINA1	1.48803	7.25552	3.36739	0.00120634	0.019136	-1.81574
ENSG00000163964.12	PIGX	-0.422969	4.6789	-3.36647	0.0012098	0.0191759	-1.70638
ENSG00000261357.1	RP11-626G11.1	-0.977461	-1.52613	-3.36368	0.00122047	0.01933	-1.11152
ENSG00000211638.2	IGLV8-61	2.45943	0.333967	3.36211	0.00122649	0.0194102	-1.24814
ENSG00000272102.1	RP3-355L5.5	-0.865959	-1.60394	-3.36068	0.00123199	0.0194737	-1.11488
ENSG00000135439.10	AGAP2	0.834516	1.4719	3.36057	0.00123241	0.0194737	-1.36266
ENSG00000119900.7	OGFRL1	0.882927	3.37759	3.36025	0.00123365	0.0194781	-1.57358
ENSG00000100802.13	C14orf93	-0.362391	3.53734	-3.35932	0.00123728	0.0195119	-1.59635
ENSG00000278912.1	CTD-2196E14.8	-1.17224	-0.747494	-3.3591	0.00123811	0.0195119	-1.18046
ENSG00000162383.10	SLC1A7	-1.7671	1.83171	-3.35896	0.00123867	0.0195119	-1.39485
ENSG00000047621.10	C12orf4	0.372824	3.71162	3.3586	0.00124008	0.019519	-1.62242
ENSG00000104518.9	GSDMD	0.50142	6.47726	3.35773	0.00124345	0.0195569	-1.83552
ENSG00000164494.10	PDSS2	-0.353653	4.76896	-3.35577	0.00125113	0.0196625	-1.74699
ENSG00000277840.1	RP11-103B5.4	-0.99183	-1.90224	-3.35499	0.00125418	0.0196952	-1.1108
ENSG00000064225.11	ST3GAL6	0.700532	0.411247	3.35389	0.00125851	0.019748	-1.29242
ENSG00000170891.9	CYTL1	1.24316	-1.80527	3.35252	0.00126391	0.0198175	-1.12579
ENSG00000113580.13	NR3C1	0.712073	3.29875	3.35143	0.00126823	0.0198699	-1.58971
ENSG00000211934.3	IGHV1-2	2.21011	0.994486	3.351	0.00126994	0.0198814	-1.34186
ENSG00000175471.18	MCTP1	0.932453	2.11515	3.34989	0.00127436	0.0199272	-1.45591
ENSG00000069509.5	FUNDC1	-0.448058	3.82801	-3.34978	0.00127483	0.0199272	-1.66033
ENSG00000091129.18	NRCAM	1.19923	1.09325	3.34919	0.00127716	0.0199483	-1.36157
ENSG00000042980.11	ADAM28	0.859535	1.98943	3.34275	0.00130317	0.0203202	-1.46368
ENSG00000134443.8	GRP	-1.69216	-1.24775	-3.34269	0.00130342	0.0203202	-1.18484
ENSG00000005249.11	PRKAR2B	0.807353	2.18826	3.34255	0.00130396	0.0203202	-1.48479
ENSG00000102996.4	MMP15	-0.491365	6.99554	-3.34136	0.00130884	0.0203771	-1.89219
ENSG00000246575.2	AC093162.5	-0.73971	1.04534	-3.34117	0.00130962	0.0203771	-1.37891
ENSG00000078081.6	LAMP3	0.716238	2.71353	3.34003	0.00131428	0.0204341	-1.55092
ENSG00000185915.5	KLHL34	-1.75174	-1.67677	-3.3394	0.00131689	0.020459	-1.16461
ENSG00000233532.4	LINC00460	-1.49179	-0.199809	-3.33844	0.00132083	0.0205047	-1.2793
ENSG00000186312.9	CA5BP1	-0.455953	2.43672	-3.33671	0.00132798	0.0205914	-1.52683
ENSG00000110719.8	TCIRG1	0.563599	6.35994	3.3366	0.00132844	0.0205914	-1.89416
ENSG00000236859.5	NIFK-AS1	-0.419729	1.55323	-3.33558	0.00133269	0.0206415	-1.44103
ENSG00000267049.1	AC002398.13	-0.657009	-0.610047	-3.33484	0.00133575	0.0206731	-1.26316
ENSG00000164626.8	KCNK5	-0.621375	5.46768	-3.33456	0.00133695	0.020676	-1.85959
ENSG00000133106.13	EPSTI1	0.771145	5.3844	3.33329	0.00134225	0.0207422	-1.85888
ENSG00000241935.7	HOGA1	-1.4441	-1.15469	-3.3329	0.00134389	0.0207518	-1.22268
ENSG00000184574.8	LPAR5	-0.610197	4.42148	-3.3305	0.00135397	0.0208858	-1.7843
ENSG00000224041.3	IGKV3D-15	1.79353	-1.78217	3.33035	0.00135462	0.0208858	-1.18689
ENSG00000251584.1	RP11-440I14.3	1.10196	-1.99501	3.32875	0.00136138	0.0209741	-1.18057
ENSG00000151276.22	MAGI1	-0.358052	4.6436	-3.32783	0.00136529	0.0210185	-1.81609
ENSG00000140009.17	ESR2	0.681176	-1.30509	3.32718	0.00136808	0.0210454	-1.23322
ENSG00000234899.8	SOX9-AS1	-0.734051	0.843425	-3.32676	0.00136986	0.0210569	-1.40335
ENSG00000237989.1	AP001046.5	0.768065	-1.19775	3.32611	0.00137264	0.0210838	-1.24394
ENSG00000176170.12	SPHK1	0.906396	2.97997	3.32457	0.00137925	0.0211693	-1.62757
ENSG00000138308.5	PLA2G12B	-2.19999	0.776328	-3.32302	0.00138594	0.0212559	-1.39476
ENSG00000155465.17	SLC7A7	0.723904	4.06713	3.32263	0.00138762	0.0212657	-1.76858
ENSG00000270187.1	IGKV1OR2-11	1.3115	-4.86011	3.31891	0.00140378	0.0214971	-1.09992
ENSG00000185615.14	PDIA2	-1.42947	-0.11171	-3.31584	0.00141724	0.0216869	-1.35023
ENSG00000141540.9	TTYH2	0.717476	1.71327	3.3149	0.00142142	0.0217274	-1.51672
ENSG00000278535.3	DHRS11	-0.705663	4.97397	-3.31476	0.00142202	0.0217274	-1.88124
ENSG00000174567.7	GOLT1A	-0.747123	3.52504	-3.31363	0.00142702	0.0217875	-1.72429
ENSG00000234690.5	AC073283.4	-0.990332	-0.269595	-3.3129	0.00143027	0.0218208	-1.35069
ENSG00000155085.14	AK9	-0.552051	2.52124	-3.30765	0.00145378	0.0221627	-1.6199
ENSG00000280153.1	RP11-876N24.3	0.765102	0.68188	3.30509	0.0014654	0.0223232	-1.45382
ENSG00000105357.14	MYH14	-0.48451	8.98834	-3.3047	0.00146718	0.0223337	-2.00009
ENSG00000139988.8	RDH12	-1.09781	-2.05297	-3.30316	0.00147421	0.0224239	-1.24614
ENSG00000224585.1	AC103563.5	1.33929	-4.75403	3.30263	0.00147664	0.0224441	-1.14466
ENSG00000140543.12	DET1	-0.430552	2.38409	-3.30181	0.00148042	0.0224847	-1.62173
ENSG00000184988.7	TMEM106A	0.662563	1.78578	3.30134	0.00148253	0.0225	-1.56249
ENSG00000262873.1	CTD-2561B21.11	-1.11987	-3.32407	-3.3009	0.00148457	0.0225141	-1.18731
ENSG00000169902.12	TPST1	0.698332	2.26718	3.2941	0.00151622	0.022977	-1.63255
ENSG00000166224.15	SGPL1	0.347572	6.35421	3.29382	0.00151752	0.0229797	-2.01876
ENSG00000147889.15	CDKN2A	1.08311	2.47576	3.29311	0.00152089	0.0230135	-1.65819
ENSG00000166143.8	PPP1R14D	-0.897556	4.90917	-3.29277	0.00152246	0.0230201	-1.93753
ENSG00000164920.8	OSR2	1.07347	1.66829	3.29251	0.00152369	0.0230216	-1.5762
ENSG00000197562.8	RAB40C	-0.436763	5.61063	-3.29208	0.00152575	0.0230279	-1.99247
ENSG00000087884.13	AAMDC	-0.464198	3.2962	-3.29195	0.00152637	0.0230279	-1.75994
ENSG00000164619.7	BMPER	1.23426	-0.637501	3.29063	0.00153262	0.023105	-1.38491
ENSG00000237330.2	RNF223	-0.791036	1.41233	-3.28936	0.00153866	0.0231789	-1.55919
ENSG00000165029.14	ABCA1	0.640783	4.2155	3.28764	0.00154683	0.0232714	-1.88766
ENSG00000172716.15	SLFN11	0.702957	3.02934	3.28759	0.00154708	0.0232714	-1.74013
ENSG00000124749.15	COL21A1	-0.950398	-0.366097	-3.28713	0.00154931	0.0232805	-1.41529
ENSG00000070770.7	CSNK2A2	-0.292542	6.43325	-3.28699	0.00154997	0.0232805	-2.04006
ENSG00000115109.12	EPB41L5	-0.35045	4.83903	-3.28616	0.00155393	0.0233228	-1.95535
ENSG00000174175.15	SELP	1.12457	0.97181	3.28565	0.00155638	0.0233423	-1.53258
ENSG00000229953.1	RP11-284F21.7	-0.737293	2.50501	-3.2847	0.00156098	0.0233941	-1.6832
ENSG00000184857.7	TMEM186	-0.315987	3.91377	-3.28354	0.00156659	0.0234608	-1.86338
ENSG00000130669.16	PAK4	-0.360799	6.42227	-3.28327	0.00156791	0.0234633	-2.0503
ENSG00000244567.1	AC096772.6	-0.524427	1.18816	-3.27835	0.00159195	0.0238055	-1.57147
ENSG00000246100.3	LINC00900	0.922994	-1.84685	3.27745	0.00159636	0.023854	-1.33313
ENSG00000115267.5	IFIH1	0.515309	4.36626	3.2742	0.00161248	0.0240772	-1.94357
ENSG00000169189.15	NSMCE1	-0.392499	5.97624	-3.27303	0.00161828	0.0240976	-2.06493
ENSG00000130054.4	FAM155B	-2.26474	0.11131	-3.27299	0.00161849	0.0240976	-1.47845
ENSG00000184903.8	IMMP2L	-0.505727	3.42176	-3.27292	0.00161885	0.0240976	-1.83025
ENSG00000164088.16	PPM1M	0.467883	3.38074	3.2726	0.00162046	0.0240976	-1.82844
ENSG00000115594.10	IL1R1	0.711775	4.52912	3.27256	0.00162064	0.0240976	-1.96422
ENSG00000279519.1	RP11-288C18.1	-0.725307	0.896692	-3.2725	0.00162095	0.0240976	-1.56191
ENSG00000177548.11	RABEP2	-0.392306	5.13889	-3.27178	0.00162456	0.0241335	-2.02081
ENSG00000171747.7	LGALS4	-0.616536	9.81271	-3.2695	0.00163603	0.0242863	-2.09467
ENSG00000181751.8	C5orf30	-0.483041	4.54709	-3.26474	0.00166018	0.0246129	-1.98808
ENSG00000172482.4	AGXT	-1.29233	-0.0958509	-3.26467	0.00166053	0.0246129	-1.49834
ENSG00000277363.3	SRCIN1	-0.944797	3.32693	-3.26445	0.00166166	0.0246129	-1.83681
ENSG00000125844.14	RRBP1	-0.531221	9.03314	-3.26339	0.00166711	0.0246757	-2.11889
ENSG00000131401.10	NAPSB	0.78506	1.23611	3.26203	0.00167411	0.0247613	-1.62322
ENSG00000245146.5	LINC01024	-0.551681	0.395778	-3.26153	0.00167672	0.0247819	-1.55207
ENSG00000262152.5	LA16c-380H5.1	-1.05967	-1.47977	-3.25934	0.00168803	0.02493	-1.40564
ENSG00000143515.15	ATP8B2	0.687436	3.47193	3.25912	0.0016892	0.02493	-1.87811
ENSG00000137727.11	ARHGAP20	0.956515	-1.01136	3.25879	0.00169088	0.0249369	-1.4458
ENSG00000227947.1	RP11-543D5.1	-1.25122	-2.20678	-3.25803	0.00169486	0.0249774	-1.36035
ENSG00000083799.16	CYLD	0.3535	4.79948	3.25677	0.00170145	0.0250563	-2.03743
ENSG00000186564.5	FOXD2	-0.863164	3.62165	-3.25322	0.00172014	0.0253133	-1.90743
ENSG00000167600.12	CYP2S1	-0.62902	7.5273	-3.2523	0.00172502	0.0253668	-2.15405
ENSG00000241359.1	SYNPR-AS1	-0.882672	-0.26534	-3.25154	0.00172905	0.0254077	-1.52452
ENSG00000167377.16	ZNF23	-0.475662	0.0711511	-3.25015	0.00173646	0.0254981	-1.55752
ENSG00000278768.1	BACE1-AS	-0.597914	1.33957	-3.24951	0.00173986	0.0255297	-1.66606
ENSG00000124469.9	CEACAM8	-1.34321	-2.10051	-3.24759	0.00175017	0.0256549	-1.39494
ENSG00000124225.14	PMEPA1	-0.696189	7.51672	-3.24745	0.00175092	0.0256549	-2.1677
ENSG00000196169.13	KIF19	1.42721	-0.244368	3.24701	0.00175327	0.0256708	-1.53698
ENSG00000182022.16	CHST15	0.728541	3.4591	3.24464	0.00176606	0.0258396	-1.91751
ENSG00000136159.3	NUDT15	-0.395599	5.45231	-3.24421	0.00176843	0.0258557	-2.12093
ENSG00000177202.2	SPACA4	-0.866183	-0.0555399	-3.24183	0.00178139	0.0260121	-1.56875
ENSG00000204991.9	SPIRE2	-0.582099	5.94139	-3.24177	0.00178169	0.0260121	-2.15189
ENSG00000198130.13	HIBCH	-0.425729	4.88552	-3.23997	0.00179156	0.0261295	-2.09115
ENSG00000183508.4	FAM46C	0.91939	3.78708	3.23984	0.0017923	0.0261295	-1.9698
ENSG00000280099.1	RP11-33E12.2	-0.746326	1.20989	-3.23791	0.00180291	0.0262654	-1.68665
ENSG00000260136.4	CTD-2270L9.4	-0.54399	0.412954	-3.23745	0.00180544	0.0262835	-1.62102
ENSG00000150893.10	FREM2	-1.79907	1.49845	-3.23716	0.00180707	0.0262884	-1.7089
ENSG00000100600.13	LGMN	0.522057	6.81832	3.23637	0.00181144	0.0263331	-2.19328
ENSG00000274139.1	RP11-14C10.3	-1.29847	-3.64296	-3.23235	0.00183392	0.0266409	-1.35929
ENSG00000173821.18	RNF213	0.535642	7.56077	3.23039	0.00184491	0.0267815	-2.21727
ENSG00000176438.11	SYNE3	0.617242	2.01314	3.22946	0.0018502	0.0268391	-1.7891
ENSG00000186567.11	CEACAM19	-0.863431	2.25357	-3.22915	0.00185197	0.0268456	-1.81266
ENSG00000100644.15	HIF1A	0.596906	6.3734	3.22891	0.00185328	0.0268456	-2.20479
ENSG00000239961.2	LILRA4	1.23125	-3.2751	3.22821	0.0018573	0.0268846	-1.38726
ENSG00000134028.13	ADAMDEC1	1.24564	3.58182	3.22776	0.00185983	0.0269021	-1.9741
ENSG00000247400.3	DNAJC3-AS1	-0.660416	2.08934	-3.2261	0.0018693	0.0270199	-1.80434
ENSG00000140090.16	SLC24A4	0.843122	-1.89565	3.22564	0.00187197	0.0270393	-1.47242
ENSG00000157388.12	CACNA1D	-0.616339	3.98788	-3.22513	0.00187484	0.0270562	-2.03541
ENSG00000163121.8	NEURL3	0.969576	0.655044	3.22497	0.0018758	0.0270562	-1.677
ENSG00000256124.4	LINC01152	-1.45686	-2.51307	-3.22294	0.00188746	0.0271861	-1.43768
ENSG00000012779.9	ALOX5	0.913499	3.6937	3.22294	0.00188748	0.0271861	-2.00646
ENSG00000211898.6	IGHD	2.23098	-0.970268	3.22196	0.00189313	0.0272482	-1.54133
ENSG00000115423.17	DNAH6	-0.742658	0.829564	-3.22143	0.0018962	0.0272731	-1.69978
ENSG00000275155.1	CTD-2595P9.4	-1.18706	-2.66356	-3.21981	0.00190562	0.0273892	-1.438
ENSG00000177989.12	ODF3B	0.795931	2.74633	3.21736	0.00191994	0.0275588	-1.90512
ENSG00000103510.18	KAT8	-0.333545	5.35183	-3.21733	0.00192012	0.0275588	-2.19153
ENSG00000134769.20	DTNA	-1.09683	1.53289	-3.21684	0.001923	0.0275806	-1.77361
ENSG00000251546.1	IGKV1D-39	1.56048	-3.90435	3.216	0.00192793	0.0276319	-1.39435
ENSG00000026025.12	VIM	0.688997	7.72516	3.21459	0.00193621	0.0277178	-2.26244
ENSG00000211890.3	IGHA2	2.25263	6.4708	3.21452	0.00193665	0.0277178	-2.23269
ENSG00000211685.3	IGLC7	1.79628	-0.739209	3.21362	0.00194199	0.0277747	-1.58552
ENSG00000162407.8	PPAP2B	0.475127	4.86367	3.21321	0.00194439	0.0277894	-2.16661
ENSG00000148154.8	UGCG	0.378112	5.12097	3.21251	0.00194856	0.0278228	-2.18997
ENSG00000143367.14	TUFT1	-0.403663	5.50777	-3.21214	0.00195078	0.0278228	-2.21553
ENSG00000188277.9	C15orf62	-0.510945	1.12308	-3.21207	0.0019512	0.0278228	-1.75226
ENSG00000165030.3	NFIL3	0.38846	4.46844	3.2119	0.00195219	0.0278228	-2.1328
ENSG00000154639.17	CXADR	-0.544415	6.23164	-3.21143	0.00195496	0.0278428	-2.24919
ENSG00000279089.1	RP11-481C4.2	-0.478778	0.258197	-3.21085	0.00195844	0.0278728	-1.68256
ENSG00000273437.1	RP11-434H6.7	-0.74305	-1.01757	-3.20865	0.00197161	0.028037	-1.58256
ENSG00000135686.11	KLHL36	-0.27585	5.74427	-3.20832	0.0019736	0.028037	-2.23974
ENSG00000188042.7	ARL4C	0.812235	4.71377	3.20824	0.00197411	0.028037	-2.16462
ENSG00000112299.7	VNN1	1.2003	1.6425	3.20774	0.00197711	0.0280589	-1.81273
ENSG00000227507.2	LTB	0.794735	2.33745	3.20752	0.0019784	0.0280589	-1.8855
ENSG00000118804.8	FAM47E-STBD1	-0.500181	1.58938	-3.20626	0.00198605	0.0281416	-1.81088
ENSG00000261437.1	RP11-22C11.2	-0.550099	1.53423	-3.2061	0.001987	0.0281416	-1.80595
ENSG00000251230.4	RP11-701P16.5	1.20232	-4.13612	3.20504	0.00199345	0.0282132	-1.41654
ENSG00000161610.1	HCRT	-1.51982	-3.75261	-3.20468	0.0019956	0.0282241	-1.42808
ENSG00000180694.12	TMEM64	0.637417	4.28181	3.20376	0.00200121	0.0282838	-2.13434
ENSG00000269951.1	RP11-797A18.6	-0.814533	-1.42497	-3.20296	0.00200612	0.0283335	-1.56624
ENSG00000223496.2	EXOSC6	-0.329845	5.11441	-3.198	0.00203665	0.0287447	-2.22945
ENSG00000170537.11	TMC7	-0.609814	4.19854	-3.19752	0.00203962	0.0287485	-2.13971
ENSG00000197408.7	CYP2B6	-1.46049	4.32474	-3.1975	0.00203974	0.0287485	-2.139
ENSG00000081041.8	CXCL2	1.00771	4.43693	3.19595	0.00204938	0.0288644	-2.16864
ENSG00000138801.7	PAPSS1	0.303252	5.61167	3.19333	0.00206574	0.0290747	-2.27608
ENSG00000197580.10	BCO2	-0.747735	-0.68608	-3.19204	0.00207387	0.0291689	-1.65522
ENSG00000263465.3	SRSF8	-0.259843	5.89198	-3.19046	0.00208384	0.0292794	-2.29721
ENSG00000106991.12	ENG	0.548475	6.12336	3.19034	0.00208461	0.0292794	-2.30656
ENSG00000148926.8	ADM	0.688584	4.33491	3.18941	0.00209053	0.0293423	-2.18034
ENSG00000232748.3	RP11-196G11.6	-0.544892	-1.36004	-3.1885	0.00209631	0.0294032	-1.61153
ENSG00000151131.8	C12orf45	-0.440751	3.58305	-3.18767	0.00210157	0.0294567	-2.09321
ENSG00000240505.7	TNFRSF13B	1.17943	-2.6223	3.18471	0.00212057	0.0297025	-1.53718
ENSG00000224557.6	HLA-DPB2	1.33149	-2.49288	3.18429	0.00212323	0.0297194	-1.54536
ENSG00000123610.4	TNFAIP6	1.20712	1.17273	3.18197	0.00213822	0.0299049	-1.84091
ENSG00000147003.5	TMEM27	-0.80578	-0.977896	-3.18179	0.00213942	0.0299049	-1.6592
ENSG00000169554.15	ZEB2	0.791721	3.76641	3.18155	0.00214098	0.0299062	-2.13407
ENSG00000280106.1	CTC-523E23.3	-0.731516	0.744882	-3.18041	0.0021484	0.0299892	-1.80662
ENSG00000156959.8	LHFPL4	2.05195	-2.69291	3.1795	0.00215433	0.0300513	-1.54466
ENSG00000168795.4	ZBTB5	0.315908	4.43016	3.17895	0.00215794	0.0300811	-2.22192
ENSG00000203943.7	SAMD13	-0.756476	2.53288	-3.1787	0.00215958	0.0300833	-1.98569
ENSG00000116514.15	RNF19B	0.417356	5.51984	3.1769	0.00217135	0.0302267	-2.31686
ENSG00000278922.1	AC002310.14	-0.575722	0.728645	-3.17581	0.00217857	0.0303064	-1.81843
ENSG00000196812.4	ZSCAN16	-0.417402	2.64729	-3.17414	0.00218962	0.0304393	-2.01295
ENSG00000147416.9	ATP6V1B2	0.435179	6.30908	3.17344	0.00219426	0.030483	-2.36043
ENSG00000198796.6	ALPK2	0.900311	-0.231591	3.17263	0.00219963	0.0305367	-1.74798
ENSG00000104140.6	RHOV	-0.920375	2.18683	-3.17119	0.00220921	0.0306489	-1.96727
ENSG00000102796.9	DHRS12	-0.616983	3.59194	-3.17081	0.00221175	0.0306632	-2.14002
ENSG00000130349.8	C6orf203	-0.346681	3.97001	-3.16967	0.00221944	0.0307488	-2.19304
ENSG00000147894.13	C9orf72	0.444629	3.52679	3.16749	0.00223408	0.0309108	-2.14442
ENSG00000115355.14	CCDC88A	0.667078	2.62601	3.16733	0.00223518	0.0309108	-2.03095
ENSG00000127129.8	EDN2	-1.21134	-0.871067	-3.16726	0.00223569	0.0309108	-1.70531
ENSG00000238278.3	ALG1L6P	-0.72706	-0.501432	-3.16564	0.00224663	0.0310411	-1.743
ENSG00000105223.17	PLD3	0.365552	7.18549	3.16446	0.00225465	0.0311307	-2.4015
ENSG00000261183.4	RP11-532F12.5	-0.634966	3.37635	-3.16395	0.00225816	0.0311572	-2.13189
ENSG00000253481.2	IGKV1OR22-1	1.56857	-3.79197	3.16373	0.00225963	0.0311572	-1.53606
ENSG00000125148.6	MT2A	0.692603	5.27562	3.16313	0.00226377	0.0311931	-2.33837
ENSG00000256806.3	C17orf100	-0.49141	1.39399	-3.16218	0.00227026	0.0312613	-1.91521
ENSG00000003989.15	SLC7A2	1.2056	1.16596	3.16186	0.00227245	0.0312703	-1.89614
ENSG00000176396.9	EID2	-0.330961	3.33514	-3.16071	0.00228033	0.0313149	-2.13706
ENSG00000083812.10	ZNF324	-0.349699	3.10725	-3.16056	0.00228141	0.0313149	-2.10783
ENSG00000188257.9	PLA2G2A	2.25426	5.526	3.16047	0.00228199	0.0313149	-2.33881
ENSG00000188002.9	RP11-43F13.1	-0.600129	2.69206	-3.16045	0.00228212	0.0313149	-2.0556
ENSG00000196092.11	PAX5	1.53703	-0.968293	3.16024	0.0022836	0.0313149	-1.71574
ENSG00000145103.11	ILDR1	-0.516549	3.92493	-3.16001	0.0022852	0.0313149	-2.2134
ENSG00000188997.6	KCTD21	-0.322636	2.98049	-3.15983	0.00228645	0.0313149	-2.09402
ENSG00000134240.10	HMGCS2	-1.7719	5.47765	-3.15629	0.002311	0.0316132	-2.35303
ENSG00000153531.11	ADPRHL1	-0.70646	1.93827	-3.15624	0.00231134	0.0316132	-1.98358
ENSG00000126460.9	PRRG2	-0.546056	3.33807	-3.15585	0.00231404	0.0316258	-2.14966
ENSG00000223534.1	HLA-DQB1-AS1	1.08519	-2.20299	3.15566	0.00231537	0.0316258	-1.64061
ENSG00000137077.6	CCL21	1.40313	2.61983	3.1541	0.0023263	0.031715	-2.06568
ENSG00000241288.6	RP11-379B18.5	-0.610782	1.07586	-3.15395	0.00232735	0.031715	-1.90878
ENSG00000232388.4	LINC00493	-0.524943	4.8366	-3.15388	0.00232783	0.031715	-2.329
ENSG00000057657.13	PRDM1	0.563268	4.25957	3.15384	0.00232813	0.031715	-2.27218
ENSG00000232237.3	ASCL5	-1.15121	0.15973	-3.15341	0.00233116	0.031735	-1.82854
ENSG00000155330.8	C16orf87	-0.42268	3.00759	-3.15278	0.00233557	0.0317555	-2.11636
ENSG00000144868.12	TMEM108	0.80804	-1.39755	3.15275	0.00233579	0.0317555	-1.7068
ENSG00000197847.11	SLC22A20	-0.857082	-1.00603	-3.15073	0.00235006	0.0319116	-1.74102
ENSG00000171488.13	LRRC8C	0.555755	2.58322	3.15068	0.0023504	0.0319116	-2.07211
ENSG00000230916.2	RP11-10B2.1	-1.16507	-2.74971	-3.14912	0.00236149	0.0320407	-1.62312
ENSG00000237513.1	RP11-325F22.2	0.963407	-2.18286	3.14755	0.00237269	0.0321543	-1.66402
ENSG00000112210.10	RAB23	0.53232	3.4748	3.1475	0.00237302	0.0321543	-2.19312
ENSG00000180176.13	TH	-1.03983	-0.064006	-3.14636	0.00238121	0.0322437	-1.82984
ENSG00000083838.14	ZNF446	-0.439602	2.93432	-3.14587	0.00238472	0.0322698	-2.12628
ENSG00000132386.9	SERPINF1	0.775822	5.33732	3.14314	0.00240442	0.0325148	-2.39776
ENSG00000174446.11	SNAPC5	-0.320029	3.70182	-3.1416	0.00241554	0.0326435	-2.238
ENSG00000125246.14	CLYBL	-0.634417	3.71682	-3.14085	0.00242102	0.0326958	-2.23923
ENSG00000131771.12	PPP1R1B	-0.658488	8.39224	-3.14051	0.00242353	0.032708	-2.47009
ENSG00000205899.3	BHLHA9	-1.6436	-3.39262	-3.1388	0.00243598	0.0328543	-1.61632
ENSG00000270696.1	RP11-342K6.1	-0.534608	2.61922	-3.13851	0.00243814	0.0328616	-2.10783
ENSG00000004399.11	PLXND1	0.660096	5.80726	3.13799	0.00244196	0.0328836	-2.43999
ENSG00000170128.3	GPR25	1.53739	-2.80881	3.13771	0.00244403	0.0328836	-1.65082
ENSG00000172116.20	CD8B	0.995497	0.834497	3.13758	0.00244496	0.0328836	-1.93375
ENSG00000168434.11	COG7	-0.284472	4.80587	-3.13741	0.00244624	0.0328836	-2.37394
ENSG00000270761.1	RP11-385F7.1	-0.868201	-0.581045	-3.13668	0.00245161	0.0329342	-1.81383
ENSG00000164604.11	GPR85	0.789353	-1.42776	3.13635	0.00245402	0.0329447	-1.74876
ENSG00000112530.10	PACRG	-1.1737	-2.01728	-3.13272	0.00248094	0.0332842	-1.71207
ENSG00000198648.9	STK39	-0.386057	6.11268	-3.1311	0.00249301	0.033424	-2.47164
ENSG00000224769.1	AC069213.1	-1.12952	2.33478	-3.1297	0.00250349	0.0335425	-2.09717
ENSG00000205809.8	KLRC2	1.51336	-2.85939	3.12876	0.0025106	0.0336156	-1.67187
ENSG00000168004.8	HRASLS5	1.16144	-2.27453	3.12839	0.00251335	0.0336162	-1.7089
ENSG00000087076.7	HSD17B14	0.749556	0.931239	3.12831	0.00251395	0.0336162	-1.96824
ENSG00000131944.8	C19orf40	-0.428097	2.10726	-3.12807	0.00251581	0.033619	-2.07943
ENSG00000121361.3	KCNJ8	0.735763	1.74566	3.12672	0.00252603	0.0337091	-2.04775
ENSG00000090776.5	EFNB1	-0.407712	7.02526	-3.12663	0.00252669	0.0337091	-2.50498
ENSG00000181450.16	ZNF678	-0.483054	2.76642	-3.12652	0.00252752	0.0337091	-2.15893
ENSG00000145623.11	OSMR	0.694005	3.81926	3.12546	0.00253554	0.033794	-2.29726
ENSG00000148143.11	ZNF462	-0.512001	4.06078	-3.12511	0.00253824	0.0338078	-2.32618
ENSG00000267272.4	LINC01140	0.8471	-2.37255	3.12358	0.00254988	0.0339406	-1.71583
ENSG00000148468.15	FAM171A1	-0.416393	6.02599	-3.12302	0.00255417	0.0339712	-2.49063
ENSG00000260418.1	RP3-406A7.7	-0.814638	1.37671	-3.12277	0.00255608	0.0339712	-2.02079
ENSG00000211676.2	IGLJ2	2.26548	-2.57669	3.12263	0.00255719	0.0339712	-1.69987
ENSG00000186790.5	FOXE3	-1.17002	-2.55293	-3.12207	0.00256149	0.0340062	-1.70549
ENSG00000118849.8	RARRES1	0.957596	3.6198	3.12115	0.00256855	0.0340582	-2.28131
ENSG00000102738.7	MRPS31	-0.398053	4.48313	-3.12076	0.00257156	0.0340582	-2.38765
ENSG00000170909.12	OSCAR	0.726815	1.22338	3.12066	0.00257233	0.0340582	-2.01515
ENSG00000136943.9	CTSV	-0.654284	3.81354	-3.12056	0.00257309	0.0340582	-2.30652
ENSG00000166199.11	ALKBH3	-0.475383	4.12652	-3.1202	0.00257588	0.0340582	-2.34875
ENSG00000100439.9	ABHD4	0.429971	4.47495	3.12017	0.00257608	0.0340582	-2.39019
ENSG00000140743.6	CDR2	-0.321908	5.54154	-3.12004	0.00257712	0.0340582	-2.47608
ENSG00000113916.16	BCL6	0.4904	3.84705	3.1194	0.00258203	0.0341009	-2.31917
ENSG00000272086.1	CTD-2186M15.3	-0.594075	1.74995	-3.11746	0.00259708	0.0342774	-2.0717
ENSG00000159409.13	CELF3	-1.3517	-0.399525	-3.11715	0.00259947	0.0342867	-1.87752
ENSG00000267934.1	CTB-176F20.3	-0.958006	-0.883489	-3.11596	0.00260877	0.0343871	-1.84301
ENSG00000267481.1	CTC-559E9.5	-0.518475	0.743964	-3.11559	0.00261164	0.0344026	-1.98516
ENSG00000158528.10	PPP1R9A	-1.09958	3.06411	-3.11536	0.00261344	0.0344041	-2.22228
ENSG00000120440.12	TTLL2	-0.988476	-0.565614	-3.11355	0.00262768	0.0345692	-1.87627
ENSG00000154710.14	RABGEF1	-0.364727	1.84979	-3.11329	0.00262972	0.0345695	-2.09361
ENSG00000183773.14	AIFM3	-0.932215	4.76859	-3.11299	0.00263211	0.0345695	-2.43266
ENSG00000241764.3	AC002467.7	-0.469704	1.01547	-3.1129	0.0026328	0.0345695	-2.01642
ENSG00000203727.3	SAMD5	1.24017	4.58957	3.11221	0.0026382	0.0346181	-2.41576
ENSG00000223947.1	AC016738.4	-0.73616	-0.976432	-3.11175	0.00264186	0.0346438	-1.84853
ENSG00000279413.1	AC112497.1	-0.573072	0.341244	-3.11129	0.00264547	0.0346688	-1.96227
ENSG00000254528.6	RP11-728F11.4	-1.07684	-2.21403	-3.11062	0.0026508	0.0347163	-1.75757
ENSG00000275410.3	HNF1B	-0.744044	4.61389	-3.10935	0.00266085	0.0348254	-2.42883
ENSG00000003436.13	TFPI	0.626043	3.61835	3.10853	0.0026674	0.0348888	-2.31894
ENSG00000254087.6	LYN	0.480768	5.89336	3.10804	0.00267132	0.034896	-2.52766
ENSG00000129158.9	SERGEF	-0.322219	3.72288	-3.10803	0.00267138	0.034896	-2.33334
ENSG00000133313.13	CNDP2	0.359459	7.25024	3.10736	0.00267678	0.0349258	-2.56115
ENSG00000117281.14	CD160	0.781468	-1.78978	3.10713	0.00267862	0.0349258	-1.79952
ENSG00000156886.11	ITGAD	1.0375	-3.12474	3.10707	0.00267905	0.0349258	-1.71574
ENSG00000265666.1	RARA-AS1	-0.607954	1.56569	-3.10689	0.00268052	0.0349258	-2.0828
ENSG00000125430.7	HS3ST3B1	0.668277	1.36896	3.10468	0.00269823	0.035134	-2.07203
ENSG00000173801.15	JUP	-0.402426	9.1735	-3.10315	0.00271064	0.0352729	-2.56937
ENSG00000177839.6	PCDHB9	-1.0203	0.306688	-3.10181	0.00272149	0.0353739	-1.98261
ENSG00000179934.6	CCR8	1.06245	-1.86352	3.10176	0.00272187	0.0353739	-1.80801
ENSG00000104213.11	PDGFRL	0.970103	0.232759	3.10028	0.00273398	0.0355085	-1.98352
ENSG00000205413.6	SAMD9	0.717042	3.6026	3.10002	0.00273607	0.035513	-2.33956
ENSG00000140386.11	SCAPER	-0.401604	3.24614	-3.09715	0.00275957	0.0357952	-2.3007
ENSG00000176945.15	MUC20	-0.90653	5.65216	-3.09616	0.00276771	0.035878	-2.5433
ENSG00000207383.1	Y_RNA	-0.782422	-1.43128	-3.09578	0.0027709	0.0358965	-1.85486
ENSG00000236008.1	AC011747.4	-0.618991	0.98654	-3.09533	0.00277463	0.0359171	-2.06106
ENSG00000275580.1	RP11-295H24.4	-0.67643	-0.736557	-3.09516	0.00277602	0.0359171	-1.91448
ENSG00000140320.10	BAHD1	-0.31657	5.02078	-3.09466	0.00278016	0.0359478	-2.51048
ENSG00000162105.15	SHANK2	-0.527569	4.14166	-3.09412	0.00278462	0.0359803	-2.42107
ENSG00000278376.1	RP11-158I9.8	-0.781219	-0.623944	-3.09376	0.00278759	0.0359803	-1.92691
ENSG00000196611.4	MMP1	1.77879	5.1157	3.09372	0.00278798	0.0359803	-2.5051
ENSG00000186470.12	BTN3A2	0.486241	5.26703	3.09272	0.00279628	0.0360645	-2.53456
ENSG00000224975.1	INE1	-0.565324	0.0551029	-3.0925	0.00279809	0.0360651	-1.98896
ENSG00000149016.14	TUT1	-0.387146	3.83057	-3.09005	0.00281857	0.0363061	-2.39545
ENSG00000168291.11	PDHB	-0.264503	5.96572	-3.08808	0.00283518	0.0364968	-2.58561
ENSG00000181350.10	LRRC75A	-0.459331	4.37772	-3.08713	0.00284319	0.0365587	-2.46863
ENSG00000267508.4	ZNF285	-1.20436	-0.0466045	-3.08709	0.00284357	0.0365587	-1.99067
ENSG00000114670.12	NEK11	-0.532869	2.48929	-3.08652	0.00284838	0.0365746	-2.23538
ENSG00000143387.11	CTSK	0.795239	5.79995	3.08652	0.0028484	0.0365746	-2.58097
ENSG00000105251.9	SHD	-0.975056	1.94885	-3.08628	0.00285039	0.0365765	-2.17573
ENSG00000010810.16	FYN	0.66503	4.29026	3.08607	0.00285214	0.0365765	-2.46262
ENSG00000166741.6	NNMT	0.738264	4.7275	3.08512	0.00286024	0.0366457	-2.50969
ENSG00000090376.7	IRAK3	0.779282	2.04181	3.08481	0.00286293	0.0366457	-2.19248
ENSG00000141542.9	RAB40B	-0.482048	4.77858	-3.0848	0.00286295	0.0366457	-2.51558
ENSG00000119888.9	EPCAM	-0.424285	10.228	-3.08374	0.00287201	0.0367308	-2.6129
ENSG00000267466.1	RP11-13K12.5	-1.28874	-2.62465	-3.08347	0.00287433	0.0367308	-1.80269
ENSG00000107562.15	CXCL12	0.798	3.97538	3.08339	0.00287501	0.0367308	-2.43209
ENSG00000163630.9	SYNPR	-1.62657	-2.57099	-3.08268	0.00288108	0.0367852	-1.80678
ENSG00000182747.4	SLC35D3	-1.68481	1.02323	-3.0809	0.00289635	0.036957	-2.09629
ENSG00000260118.1	RP6-201G10.2	-0.934741	-1.9202	-3.08066	0.00289841	0.0369602	-1.85757
ENSG00000149489.7	ROM1	-0.450708	1.04864	-3.07961	0.00290751	0.037053	-2.10959
ENSG00000256377.4	RP11-1060J15.4	1.50893	-1.92789	3.07926	0.00291052	0.0370597	-1.86112
ENSG00000267868.1	RP11-120K24.3	-0.843468	-0.184107	-3.07913	0.00291167	0.0370597	-2.00315
ENSG00000124171.7	PARD6B	-0.486614	4.00663	-3.07832	0.00291862	0.0371067	-2.44948
ENSG00000144451.17	SPAG16	-0.724715	3.1068	-3.07828	0.00291902	0.0371067	-2.33256
ENSG00000135953.9	MFSD9	-0.315375	4.59628	-3.07791	0.00292225	0.037109	-2.51808
ENSG00000163961.4	RNF168	-0.369791	4.42781	-3.07784	0.00292284	0.037109	-2.50014
ENSG00000137558.6	PI15	1.35861	0.454952	3.07531	0.00294488	0.0373654	-2.06818
ENSG00000163491.15	NEK10	-0.648061	-1.13199	-3.07465	0.0029506	0.0374147	-1.93576
ENSG00000103876.10	FAH	-0.456453	4.44707	-3.07428	0.00295386	0.0374327	-2.51157
ENSG00000179593.14	ALOX15B	1.22477	-0.205997	3.07133	0.00297989	0.037728	-2.02255
ENSG00000198856.11	OSTC	0.369613	6.32342	3.07122	0.00298087	0.037728	-2.64472
ENSG00000095932.6	SMIM24	-1.19383	4.41227	-3.0705	0.00298722	0.0377848	-2.50763
ENSG00000223396.2	RP11-134G8.5	-0.542697	0.772676	-3.0698	0.00299342	0.0378399	-2.11177
ENSG00000132832.8	LINC01260	1.03961	-2.72291	3.06882	0.00300216	0.0379267	-1.83791
ENSG00000275234.1	CTD-2396E7.11	-0.512414	3.77458	-3.0686	0.00300403	0.0379268	-2.44616
ENSG00000141013.13	GAS8	-0.295251	4.11215	-3.06763	0.00301272	0.0380129	-2.4926
ENSG00000068831.17	RASGRP2	0.615604	1.24836	3.06669	0.00302114	0.0380955	-2.16394
ENSG00000118515.10	SGK1	0.605229	4.90479	3.06611	0.00302632	0.0381372	-2.57859
ENSG00000172803.16	SNX32	-0.6811	0.273657	-3.06332	0.00305148	0.0384073	-2.08524
ENSG00000164483.15	SAMD3	1.14924	-0.504036	3.06331	0.00305152	0.0384073	-2.01885
ENSG00000103494.11	RPGRIP1L	-0.38535	3.30074	-3.05916	0.00308923	0.0388579	-2.41154
ENSG00000138152.8	BTBD16	-0.88811	0.0748323	-3.05861	0.00309427	0.0388972	-2.08002
ENSG00000168229.3	PTGDR	1.56959	-0.976944	3.05763	0.00310322	0.0389857	-1.99066
ENSG00000245680.8	ZNF585B	-0.416255	2.95539	-3.05667	0.00311211	0.0390732	-2.37373
ENSG00000067167.6	TRAM1	0.467161	7.6582	3.05484	0.00312897	0.0392417	-2.70748
ENSG00000176563.8	CNTD1	-0.492379	0.831957	-3.0548	0.00312939	0.0392417	-2.15733
ENSG00000168803.13	ADAL	-0.432242	2.18061	-3.04958	0.003178	0.0398036	-2.30121
ENSG00000146112.10	PPP1R18	0.564913	5.20539	3.04957	0.00317811	0.0398036	-2.64809
ENSG00000120318.14	ARAP3	-0.61695	4.29768	-3.04934	0.00318022	0.0398055	-2.56055
ENSG00000263082.1	CTD-2034I21.2	-1.74621	-3.08974	-3.04756	0.00319699	0.0399909	-1.86723
ENSG00000161642.16	ZNF385A	0.725942	3.47593	3.04708	0.00320157	0.0400235	-2.46851
ENSG00000241269.1	AC093620.5	-0.717703	-0.55622	-3.04672	0.00320491	0.0400313	-2.05856
ENSG00000272112.1	CTB-113P19.5	-0.904366	-1.18152	-3.04655	0.00320655	0.0400313	-2.00449
ENSG00000186314.10	PRELID2	-0.494877	3.72296	-3.04639	0.00320809	0.0400313	-2.50079
ENSG00000115705.19	TPO	1.05441	-2.1584	3.04602	0.0032116	0.0400506	-1.93374
ENSG00000108405.3	P2RX1	0.928959	0.548436	3.04544	0.00321706	0.0400753	-2.15824
ENSG00000105327.14	BBC3	-0.562068	4.38011	-3.04539	0.00321752	0.0400753	-2.58173
ENSG00000109099.12	PMP22	0.61125	5.18323	3.04463	0.00322471	0.0401403	-2.65976
ENSG00000143344.14	RGL1	0.60501	3.58766	3.04418	0.00322907	0.0401699	-2.49119
ENSG00000182950.2	ODF3L1	-0.953105	-1.55381	-3.04346	0.00323593	0.0402307	-1.98285
ENSG00000224152.1	AC009506.1	-0.404569	0.924255	-3.0421	0.00324895	0.0403679	-2.19971
ENSG00000215915.8	ATAD3C	-1.28761	0.859643	-3.04186	0.00325123	0.0403716	-2.18995
ENSG00000104129.8	DNAJC17	-0.361773	3.48709	-3.03938	0.00327502	0.0406275	-2.48988
ENSG00000271550.1	BNIP3P11	-0.826471	-1.52894	-3.0393	0.00327583	0.0406275	-1.99584
ENSG00000130675.13	MNX1	-0.593265	3.48052	-3.03828	0.00328569	0.0407249	-2.49016
ENSG00000187555.13	USP7	-0.277569	7.51678	-3.03742	0.00329398	0.0408029	-2.75445
ENSG00000128340.13	RAC2	0.611493	4.92821	3.03709	0.00329723	0.0408182	-2.6593
ENSG00000267506.4	RP11-13K12.1	-1.46688	-1.9234	-3.03606	0.00330729	0.0409179	-1.9718
ENSG00000145428.13	RNF175	1.07383	-2.90072	3.03526	0.00331507	0.0409659	-1.91451
ENSG00000197622.11	CDC42SE1	0.300683	6.296	3.03525	0.00331519	0.0409659	-2.74219
ENSG00000167173.17	C15orf39	-0.319466	5.66715	-3.03498	0.00331782	0.0409735	-2.71652
ENSG00000154188.8	ANGPT1	0.938118	0.757869	3.03465	0.00332099	0.0409764	-2.20531
ENSG00000275198.1	RP11-471B22.3	-0.519021	-1.13115	-3.03454	0.00332208	0.0409764	-2.0425
ENSG00000203857.8	HSD3B1	-1.68495	-2.23323	-3.03408	0.00332661	0.0410073	-1.95452
ENSG00000163131.9	CTSS	0.521956	7.66121	3.03211	0.00334592	0.0412204	-2.7693
ENSG00000204956.5	PCDHGA1	-0.691631	-0.154814	-3.03115	0.00335537	0.0413006	-2.13419
ENSG00000242766.1	IGKV1D-17	1.75116	-3.1669	3.03104	0.00335648	0.0413006	-1.90832
ENSG00000131669.8	NINJ1	0.403721	5.42389	3.03061	0.0033607	0.0413274	-2.7151
ENSG00000163220.10	S100A9	1.17793	4.47337	3.03034	0.00336335	0.041335	-2.62755
ENSG00000174891.11	RSRC1	-0.387896	4.4072	-3.02879	0.00337872	0.0414857	-2.63134
ENSG00000196616.11	ADH1B	1.92279	0.0993204	3.0287	0.00337968	0.0414857	-2.1551
ENSG00000150636.14	CCDC102B	0.720543	0.642696	3.02706	0.003396	0.0416609	-2.21614
ENSG00000204444.9	APOM	-0.661997	1.4024	-3.02585	0.00340804	0.0417833	-2.2857
ENSG00000125531.6	C20orf195	-0.993962	-0.186008	-3.02474	0.0034192	0.0418851	-2.14501
ENSG00000138867.15	GUCD1	0.336751	6.8205	3.02462	0.00342045	0.0418851	-2.78262
ENSG00000197471.10	SPN	0.843385	2.45419	3.0225	0.00344176	0.0421206	-2.40638
ENSG00000172264.15	MACROD2	-0.747502	1.10249	-3.0211	0.00345601	0.0422573	-2.27068
ENSG00000158373.8	HIST1H2BD	-0.710935	3.13096	-3.02099	0.00345707	0.0422573	-2.49028
ENSG00000242366.3	UGT1A8	-1.48553	-1.80792	-3.01871	0.00348029	0.0425155	-2.02638
ENSG00000250471.2	GMPSP1	-0.850687	-2.37475	-3.01812	0.00348635	0.0425641	-1.98966
ENSG00000172831.10	CES2	-0.756649	7.33297	-3.01674	0.00350045	0.0427106	-2.80834
ENSG00000166763.7	STRCP1	-0.84118	-2.03071	-3.016	0.00350806	0.0427777	-2.01927
ENSG00000204620.3	RP11-1148L6.9	-0.566285	-0.993817	-3.01406	0.00352812	0.0429895	-2.10795
ENSG00000214872.7	SMTNL1	1.02316	-2.56	3.01391	0.00352965	0.0429895	-1.99032
ENSG00000179761.10	PIPOX	-1.64188	1.84776	-3.01355	0.00353334	0.0430082	-2.35747
ENSG00000233999.3	IGKV3OR2-268	1.49584	-3.15462	3.01335	0.00353541	0.0430082	-1.95545
ENSG00000062716.9	VMP1	0.420085	7.32009	3.01293	0.00353979	0.0430358	-2.81975
ENSG00000187676.7	B3GALTL	-0.383367	3.39808	-3.01243	0.00354502	0.043038	-2.55077
ENSG00000112305.13	SMAP1	-0.35067	4.11845	-3.01222	0.0035471	0.043038	-2.64309
ENSG00000187189.10	TSPYL4	-0.34213	4.27048	-3.01211	0.00354829	0.043038	-2.66146
ENSG00000103343.11	ZNF174	-0.234908	3.35341	-3.0121	0.00354843	0.043038	-2.54645
ENSG00000272405.1	RP11-284F21.10	-0.815828	4.95086	-3.01117	0.00355807	0.043101	-2.72718
ENSG00000179922.5	ZNF784	-0.454733	2.76706	-3.01099	0.00355994	0.043101	-2.47291
ENSG00000276805.1	RP11-291L22.6	-0.691253	-0.0471647	-3.01099	0.00355998	0.043101	-2.19659
ENSG00000124772.10	CPNE5	0.70007	2.01116	3.00854	0.00358557	0.0433849	-2.39461
ENSG00000135636.12	DYSF	0.585625	4.04871	3.00764	0.00359508	0.0434581	-2.64834
ENSG00000168062.8	BATF2	0.678556	4.84965	3.00756	0.00359589	0.0434581	-2.73204
ENSG00000226025.8	LGALS17A	1.46421	-2.461	3.00694	0.00360246	0.0435118	-2.01393
ENSG00000281332.1	LINC00997	-0.545557	1.90224	-3.00661	0.00360592	0.0435277	-2.38635
ENSG00000161558.9	TMEM143	-0.473323	2.92414	-3.00624	0.00360983	0.0435491	-2.50534
ENSG00000250903.7	GMDS-AS1	-0.430146	2.09153	-3.00589	0.00361349	0.0435674	-2.40869
ENSG00000104432.11	IL7	0.909394	2.28558	3.00515	0.00362138	0.043626	-2.43357
ENSG00000178789.7	CD300LB	0.812238	-1.04669	3.00503	0.00362264	0.043626	-2.1282
ENSG00000179523.4	EIF3J-AS1	-0.371805	2.56486	-3.00353	0.00363859	0.0437854	-2.46888
ENSG00000170231.14	FABP6	-1.50961	2.50417	-3.00319	0.0036422	0.0437854	-2.45743
ENSG00000112149.8	CD83	0.451767	3.16419	3.00317	0.00364233	0.0437854	-2.54668
ENSG00000100647.7	SUSD6	0.42525	5.82303	3.00141	0.00366117	0.0439859	-2.81561
ENSG00000119686.8	FLVCR2	0.480151	1.99336	3.00093	0.00366629	0.0440214	-2.41292
ENSG00000100221.9	JOSD1	0.25182	6.26407	3	0.00367634	0.044116	-2.83661
ENSG00000180539.7	C9orf139	0.85428	-1.19576	2.99966	0.00367996	0.0441224	-2.12941
ENSG00000125398.5	SOX9	-0.478332	7.91438	-2.99954	0.00368121	0.0441224	-2.85753
ENSG00000231663.1	RP5-827C21.4	-0.716327	-0.460028	-2.99894	0.0036877	0.0441742	-2.19278
ENSG00000156127.6	BATF	0.96143	1.75389	2.99858	0.00369157	0.0441946	-2.39452
ENSG00000139618.13	BRCA2	-0.463406	3.86949	-2.99676	0.00371126	0.0444043	-2.65254
ENSG00000240541.2	TM4SF1-AS1	-1.04555	-1.87585	-2.99649	0.00371417	0.0444129	-2.07986
ENSG00000198574.5	SH2D1B	1.01746	-2.24161	2.99538	0.00372626	0.0445313	-2.05918
ENSG00000258227.5	CLEC5A	1.09808	0.331726	2.99458	0.00373496	0.0446091	-2.27387
ENSG00000161395.11	PGAP3	-0.818329	5.74963	-2.99246	0.00375815	0.0448597	-2.83181
ENSG00000133687.14	TMTC1	0.724193	2.28679	2.99197	0.00376352	0.0448921	-2.46884
ENSG00000159958.4	TNFRSF13C	0.815297	0.014271	2.99181	0.00376527	0.0448921	-2.25431
ENSG00000167508.9	MVD	-0.557533	5.88609	-2.99033	0.00378158	0.0450601	-2.84617
ENSG00000169313.9	P2RY12	0.950104	-2.83242	2.98763	0.0038115	0.04539	-2.0407
ENSG00000103021.8	CCDC113	-0.52568	3.5639	-2.98731	0.00381504	0.0454057	-2.63823
ENSG00000222037.5	IGLC6	1.4177	-3.26086	2.98618	0.00382761	0.0455286	-2.01858
ENSG00000107036.10	RIC1	0.349625	4.06677	2.9846	0.00384527	0.045712	-2.71297
ENSG00000168906.11	MAT2A	0.390071	7.26324	2.98276	0.00386593	0.0459308	-2.90053
ENSG00000083457.10	ITGAE	0.388523	3.78685	2.98227	0.00387138	0.0459687	-2.68385
ENSG00000162390.16	ACOT11	-0.46682	4.76284	-2.98059	0.00389042	0.0461406	-2.79664
ENSG00000144535.18	DIS3L2	-0.228659	4.85871	-2.98044	0.00389212	0.0461406	-2.80719
ENSG00000184178.14	SCFD2	-0.278864	4.23649	-2.98039	0.00389266	0.0461406	-2.74318
ENSG00000138722.8	MMRN1	1.18719	0.33167	2.9795	0.00390272	0.0462097	-2.31226
ENSG00000139112.9	GABARAPL1	0.464198	4.57498	2.97948	0.00390303	0.0462097	-2.78289
ENSG00000227124.7	ZNF717	-0.358169	2.55284	-2.97809	0.00391879	0.0463693	-2.535
ENSG00000175065.10	DSG4	-0.778986	0.0531733	-2.97741	0.00392656	0.0464342	-2.29385
ENSG00000180875.4	GREM2	-1.2079	1.13702	-2.97694	0.00393192	0.0464706	-2.38844
ENSG00000101470.8	TNNC2	-1.45306	3.29239	-2.97643	0.00393779	0.0465131	-2.62136
ENSG00000260274.1	RP11-817O13.8	-0.463712	0.0537525	-2.97623	0.0039401	0.0465133	-2.29834
ENSG00000171916.15	LGALS9C	-1.77207	-0.16717	-2.9754	0.00394961	0.0465986	-2.27105
ENSG00000111424.9	VDR	-0.405412	6.50481	-2.97417	0.00396379	0.0467387	-2.91138
ENSG00000031081.9	ARHGAP31	0.54481	3.75873	2.9733	0.00397376	0.0468256	-2.70385
ENSG00000156475.17	PPP2R2B	0.89684	-1.24852	2.97289	0.00397851	0.0468256	-2.19428
ENSG00000280411.1	IGHV1-69-2	1.78526	0.903826	2.97282	0.00397926	0.0468256	-2.3779
ENSG00000113522.12	RAD50	-0.366683	6.19972	-2.97273	0.00398036	0.0468256	-2.9066
ENSG00000248323.4	LUCAT1	1.00821	-1.93126	2.97172	0.00399207	0.0469115	-2.14265
ENSG00000197782.13	ZNF780A	-0.404606	3.14145	-2.9717	0.00399227	0.0469115	-2.62547
ENSG00000054179.10	ENTPD2	-0.687851	4.93133	-2.97097	0.00400074	0.0469839	-2.83422
ENSG00000272824.1	RP6-74O6.6	-0.878318	-2.65293	-2.96951	0.00401781	0.0471322	-2.09619
ENSG00000138061.10	CYP1B1	1.30176	1.22794	2.96912	0.00402232	0.0471322	-2.421
ENSG00000189283.8	FHIT	-0.442151	2.8485	-2.9691	0.00402255	0.0471322	-2.59471
ENSG00000184508.9	HDDC3	-0.396145	3.51009	-2.96909	0.00402264	0.0471322	-2.68137
ENSG00000243352.3	RN7SL8P	-1.25229	-3.94837	-2.96881	0.00402596	0.0471441	-2.02716
ENSG00000137078.7	SIT1	0.887533	0.740982	2.96827	0.00403226	0.0471825	-2.37937
ENSG00000123983.12	ACSL3	-0.431536	6.55882	-2.96813	0.00403388	0.0471825	-2.92865
ENSG00000273820.1	USP27X	-0.474501	2.37192	-2.96789	0.00403664	0.0471877	-2.54028
ENSG00000158545.14	ZC3H18	-0.266618	6.09494	-2.96749	0.0040414	0.0472162	-2.91733
ENSG00000272273.1	XXbac-BPG252P9.10	-0.762651	-1.14403	-2.96641	0.00405412	0.0472846	-2.21776
ENSG00000198785.4	GRIN3A	0.696016	-0.630677	2.96634	0.00405486	0.0472846	-2.26536
ENSG00000114503.9	NCBP2	-0.379207	6.75814	-2.96624	0.0040561	0.0472846	-2.93794
ENSG00000242173.7	ARHGDIG	-1.60953	0.00409311	-2.9662	0.00405655	0.0472846	-2.30904
ENSG00000117245.11	KIF17	0.742404	-0.842677	2.96592	0.00405982	0.0472956	-2.24779
ENSG00000242515.4	UGT1A10	-1.48069	0.602996	-2.96511	0.0040694	0.0473802	-2.37018
ENSG00000108825.16	PTGES3L-AARSD1	-1.04659	-2.43298	-2.96456	0.00407589	0.0473916	-2.12269
ENSG00000278133.1	RP11-196G11.5	-0.448405	3.11272	-2.96454	0.00407607	0.0473916	-2.64064
ENSG00000103512.13	NOMO1	-0.284116	5.60831	-2.96444	0.00407737	0.0473916	-2.90322
ENSG00000137878.15	GCOM1	-0.677875	-0.619794	-2.96389	0.00408383	0.0474254	-2.27079
ENSG00000183060.14	LYSMD4	-0.384455	2.76814	-2.9638	0.00408494	0.0474254	-2.599
ENSG00000123342.14	MMP19	0.731581	2.60455	2.96328	0.0040911	0.0474698	-2.58192
ENSG00000176788.8	BASP1	0.752328	3.41462	2.96212	0.00410478	0.0476014	-2.68777
ENSG00000166145.13	SPINT1	-0.338561	7.8697	-2.96062	0.00412277	0.0477627	-2.96193
ENSG00000103150.5	MLYCD	-0.315785	4.21184	-2.96041	0.00412528	0.0477627	-2.7933
ENSG00000186792.14	HYAL3	-0.614422	2.43087	-2.96037	0.00412573	0.0477627	-2.56665
ENSG00000173567.13	GPR113	-0.722147	-0.58718	-2.95836	0.00414985	0.0479916	-2.28728
ENSG00000157873.16	TNFRSF14	0.493345	6.16561	2.95833	0.00415021	0.0479916	-2.94444
ENSG00000243696.4	RP5-966M1.6	0.802904	-1.89694	2.9561	0.00417703	0.0482492	-2.18549
ENSG00000224607.4	IGKV1D-27	1.43308	-4.05281	2.95608	0.00417724	0.0482492	-2.05593
ENSG00000207833.1	AC244157.1	1.35768	-4.37173	2.95579	0.00418078	0.0482628	-2.04468
ENSG00000270804.1	CTD-2583A14.11	-0.640802	1.98872	-2.95424	0.00419959	0.048448	-2.5339
ENSG00000159708.16	LRRC36	-0.948216	1.59599	-2.95394	0.00420322	0.048448	-2.49364
ENSG00000074706.12	IPCEF1	0.688237	0.149026	2.95388	0.00420397	0.048448	-2.3656
ENSG00000177173.5	NAP1L4P1	-0.854354	-1.39121	-2.95294	0.00421545	0.0485529	-2.23097
ENSG00000073150.12	PANX2	1.01142	-1.36317	2.95248	0.00422109	0.0485903	-2.23731
ENSG00000212232.1	SNORD17	-0.877573	-0.718985	-2.95176	0.00422982	0.0486398	-2.29174
ENSG00000135605.11	TEC	-0.388915	2.01011	-2.95173	0.00423017	0.0486398	-2.54344
ENSG00000275025.1	RP5-875H18.10	-0.98669	-2.3638	-2.95144	0.00423374	0.0486533	-2.16115
ENSG00000163687.12	DNASE1L3	1.45735	0.472844	2.95058	0.00424436	0.0487478	-2.3982
ENSG00000261840.2	RP11-146F11.1	-0.625996	-0.477123	-2.95011	0.00425005	0.0487857	-2.31876
ENSG00000125810.9	CD93	0.652058	5.28907	2.94981	0.00425371	0.0488002	-2.92191
ENSG00000188493.13	C19orf54	-0.324792	4.13686	-2.94923	0.0042609	0.0488524	-2.81385
ENSG00000117266.14	CDK18	-0.455729	5.42118	-2.94906	0.00426306	0.0488524	-2.93201
ENSG00000126106.12	TMEM53	-0.470214	4.13591	-2.94846	0.00427038	0.0488835	-2.81519
ENSG00000180329.12	CCDC43	-0.333963	4.54598	-2.94845	0.00427058	0.0488835	-2.86152
ENSG00000149403.10	GRIK4	0.96987	-2.13081	2.94798	0.00427633	0.0489218	-2.18842
ENSG00000127554.12	GFER	-0.377359	4.7226	-2.94669	0.00429234	0.0490624	-2.88366
ENSG00000163501.6	IHH	-0.789165	6.11508	-2.9466	0.00429344	0.0490624	-2.97065
ENSG00000204406.10	MBD5	-0.296479	3.52107	-2.94563	0.00430551	0.0491726	-2.74529
ENSG00000109332.18	UBE2D3	0.269974	7.75714	2.94377	0.00432866	0.0494093	-3.00679
ENSG00000276529.1	AP001505.10	-0.740841	0.886315	-2.94342	0.00433298	0.049431	-2.45511
ENSG00000168306.11	ACOX2	-0.859552	3.723	-2.94275	0.00434144	0.0494997	-2.77536
ENSG00000257335.7	MGAM	0.760699	-0.625604	2.94243	0.00434546	0.0495178	-2.32762
ENSG00000170989.8	S1PR1	0.574114	3.16391	2.94164	0.00435535	0.0496027	-2.70973
ENSG00000152990.12	GPR125	-0.359739	5.62367	-2.94077	0.00436627	0.0496993	-2.96653
ENSG00000032742.16	IFT88	-0.472402	4.09891	-2.93953	0.00438195	0.0498375	-2.83321
ENSG00000271857.1	RP1-244F24.1	1.02055	-2.1209	2.93942	0.00438331	0.0498375	-2.21087
ENSG00000142530.9	FAM71E1	-0.619718	1.68543	-2.93875	0.00439184	0.0498912	-2.54363
ENSG00000259045.1	RP11-320M16.1	-0.881526	-2.84625	-2.93866	0.00439293	0.0498912	-2.16219
ENSG00000170525.17	PFKFB3	0.444429	5.7608	2.93773	0.00440476	0.0499833	-2.98266
ENSG00000126368.5	NR1D1	-0.463219	4.63661	-2.93745	0.00440838	0.0499833	-2.89864
ENSG00000185339.7	TCN2	0.510912	4.02398	2.93732	0.00440997	0.0499833	-2.83232
ENSG00000185842.13	DNAH14	-0.50616	2.62413	-2.93725	0.00441087	0.0499833	-2.65079
ENSG00000133063.14	CHIT1	1.71203	-0.342084	2.93597	0.00442717	0.0501384	-2.3631
ENSG00000273355.1	RP11-672L10.6	-0.74189	-1.35707	-2.93579	0.00442949	0.0501384	-2.27858
ENSG00000272195.1	RP11-156E8.1	-0.676553	-1.33523	-2.93543	0.00443405	0.0501622	-2.28177
ENSG00000172031.6	EPHX4	-0.845067	2.50482	-2.93508	0.0044386	0.0501858	-2.64123
ENSG00000138670.15	RASGEF1B	0.531334	3.59389	2.9345	0.00444593	0.0502271	-2.78516
ENSG00000214753.2	HNRNPUL2	-0.408188	5.96366	-2.93435	0.0044479	0.0502271	-2.99943
ENSG00000257337.5	RP11-983P16.4	-0.433689	2.25923	-2.93421	0.00444966	0.0502271	-2.6164
ENSG00000136732.13	GYPC	0.631108	2.72454	2.93319	0.00446275	0.0503469	-2.67583
ENSG00000106927.10	AMBP	-1.15677	-0.543794	-2.9324	0.00447294	0.0504339	-2.35564
ENSG00000085982.12	USP40	-0.254596	5.44838	-2.93214	0.00447625	0.0504433	-2.97961
ENSG00000033170.15	FUT8	0.440007	5.15206	2.93159	0.00448344	0.0504964	-2.96109
ENSG00000114650.17	SCAP	-0.344535	7.06177	-2.93086	0.00449281	0.0505739	-3.03642
ENSG00000166148.3	AVPR1A	0.932408	-0.467558	2.92959	0.00450935	0.0507064	-2.37344
ENSG00000173868.10	PHOSPHO1	0.72051	-0.769457	2.92957	0.00450956	0.0507064	-2.34793
ENSG00000112167.8	SAYSD1	-0.339907	4.35268	-2.9293	0.00451309	0.050718	-2.89159
ENSG00000182580.2	EPHB3	-0.821507	7.18055	-2.92867	0.00452119	0.0507811	-3.04212
ENSG00000237883.1	DGUOK-AS1	-0.563941	0.623356	-2.92748	0.00453675	0.0509277	-2.4745
ENSG00000159403.14	C1R	0.686754	6.7863	2.92729	0.00453928	0.050928	-3.04163
ENSG00000271824.1	AC009014.3	-1.61505	0.956341	-2.92659	0.00454836	0.0510017	-2.50039
ENSG00000259225.5	RP11-1008C21.1	1.12866	-2.67142	2.92609	0.004555	0.0510481	-2.20637
ENSG00000279407.1	AC007191.4	-0.6933	0.996128	-2.92562	0.00456112	0.0510885	-2.51196
ENSG00000119402.15	FBXW2	0.259532	5.90401	2.92353	0.00458857	0.0513543	-3.02711
ENSG00000121274.11	PAPD5	-0.380628	4.60032	-2.92343	0.00458989	0.0513543	-2.93245
ENSG00000168461.11	RAB31	0.770346	5.16742	2.92284	0.00459777	0.0514142	-2.98328
ENSG00000007255.9	TRAPPC6A	-0.551754	4.90067	-2.92167	0.00461321	0.0515518	-2.96446
ENSG00000163644.13	PPM1K	0.524478	2.82679	2.92152	0.00461514	0.0515518	-2.71917
ENSG00000064989.11	CALCRL	0.684819	3.14781	2.91918	0.00464631	0.0518715	-2.76625
ENSG00000273271.1	AP000254.8	-0.553726	-0.0472501	-2.91888	0.00465033	0.0518733	-2.43779
ENSG00000130701.3	RBBP8NL	-0.576193	4.04519	-2.91866	0.00465322	0.0518733	-2.8802
ENSG00000079435.8	LIPE	-0.568695	3.15486	-2.91859	0.00465426	0.0518733	-2.76613
ENSG00000153904.17	DDAH1	-0.368663	7.09134	-2.9184	0.00465667	0.0518733	-3.06958
ENSG00000085276.16	MECOM	-0.42367	6.08483	-2.91656	0.0046814	0.0521203	-3.05134
ENSG00000130813.16	C19orf66	0.351631	4.25161	2.91607	0.00468799	0.0521651	-2.91638
ENSG00000163251.3	FZD5	-0.376237	6.15156	-2.91556	0.00469482	0.0521673	-3.05662
ENSG00000152495.9	CAMK4	0.546753	0.681055	2.91539	0.00469714	0.0521673	-2.51257
ENSG00000185155.10	MIXL1	1.02121	-2.9459	2.91529	0.00469855	0.0521673	-2.21618
ENSG00000272556.1	RP11-638I8.1	-0.627011	0.00668776	-2.91526	0.00469883	0.0521673	-2.45118
ENSG00000178695.5	KCTD12	0.777285	5.11262	2.9151	0.00470101	0.0521673	-2.99918
ENSG00000232040.2	ZBED9	-1.5887	-0.394423	-2.91445	0.00470985	0.052237	-2.41033
ENSG00000128203.6	ASPHD2	0.633364	2.63935	2.91414	0.00471405	0.0522551	-2.71519
ENSG00000207830.1	AC244250.1	1.27448	-4.7135	2.91299	0.00472954	0.0523748	-2.13871
ENSG00000152939.13	MARVELD2	-0.384838	5.07415	-2.91296	0.00473	0.0523748	-3.00324
ENSG00000081059.18	TCF7	-0.468308	5.9958	-2.91159	0.00474856	0.0525518	-3.0606
ENSG00000275632.1	RP5-967N21.11	-0.715069	0.0565605	-2.91114	0.0047548	0.0525922	-2.46582
ENSG00000188089.12	PLA2G4E	-0.904288	-0.862069	-2.91087	0.00475848	0.0526044	-2.38422
ENSG00000011465.15	DCN	0.957353	6.95827	2.9104	0.00476492	0.052647	-3.08782
ENSG00000126432.12	PRDX5	-0.553289	8.72335	-2.91007	0.00476938	0.0526676	-3.09295
ENSG00000269881.1	AC004754.3	-0.935224	-1.44901	-2.90724	0.00480826	0.0530681	-2.34237
ENSG00000182165.16	TP53TG1	-0.647119	3.44284	-2.90397	0.00485343	0.0535377	-2.84196
ENSG00000198515.12	CNGA1	-0.948257	0.90952	-2.9037	0.00485714	0.0535496	-2.55993
ENSG00000102967.10	DHODH	-0.295425	4.06776	-2.90236	0.0048758	0.0537262	-2.92888
ENSG00000232453.4	RP4-794H19.1	-0.578498	-0.484774	-2.90158	0.0048868	0.0538183	-2.44361
ENSG00000105321.11	CCDC9	-0.284203	4.72371	-2.90112	0.00489317	0.0538593	-3.00404
ENSG00000102032.11	RENBP	0.765797	2.35878	2.90009	0.00490761	0.0539435	-2.71841
ENSG00000172159.14	FRMD3	0.907836	2.1307	2.90007	0.00490785	0.0539435	-2.69275
ENSG00000162551.12	ALPL	0.764284	2.09536	2.89989	0.00491043	0.0539435	-2.68937
ENSG00000264269.1	RP11-15F12.1	-0.792666	-2.25105	-2.89982	0.00491142	0.0539435	-2.29943
ENSG00000049245.11	VAMP3	0.288021	6.61818	2.89909	0.00492162	0.0540036	-3.11348
ENSG00000185338.4	SOCS1	0.897145	2.37593	2.89905	0.0049222	0.0540036	-2.72298
ENSG00000069424.13	KCNAB2	0.652444	4.80674	2.89877	0.00492619	0.0540182	-3.01777
ENSG00000026508.15	CD44	0.410057	8.29062	2.8978	0.00493985	0.0541389	-3.12728
ENSG00000143013.11	LMO4	0.479026	4.71914	2.89756	0.00494329	0.0541473	-3.01342
ENSG00000180096.10	2001-09-01	0.548427	2.55344	2.89707	0.00495016	0.0541661	-2.74918
ENSG00000169612.3	FAM103A1	-0.375761	3.02072	-2.89701	0.00495097	0.0541661	-2.80661
ENSG00000060138.11	YBX3	0.305694	7.30005	2.89684	0.00495338	0.0541661	-3.12851
ENSG00000186827.9	TNFRSF4	0.691654	1.64865	2.89668	0.00495565	0.0541661	-2.65108
ENSG00000117595.9	IRF6	-0.334432	6.64581	-2.89568	0.00496985	0.0542922	-3.12238
ENSG00000233006.5	AC034220.3	-0.537757	0.89083	-2.8946	0.00498521	0.0544308	-2.58331
ENSG00000158473.6	CD1D	0.618057	0.992188	2.89278	0.00501124	0.0546652	-2.5988
ENSG00000205890.3	RP11-473M20.5	-0.618211	1.46191	-2.89272	0.00501205	0.0546652	-2.64076
ENSG00000154310.15	TNIK	-0.842054	4.59987	-2.89227	0.0050186	0.0546735	-3.0091
ENSG00000063322.12	MED29	-0.248832	5.74945	-2.89216	0.00502009	0.0546735	-3.10159
ENSG00000080709.13	KCNN2	0.893303	-1.15478	2.89211	0.00502087	0.0546735	-2.40913
ENSG00000160602.12	NEK8	-0.472001	2.78708	-2.89172	0.00502635	0.0547039	-2.78974
ENSG00000170608.2	FOXA3	-0.632562	5.01319	-2.89017	0.00504874	0.0549182	-3.0564
ENSG00000124813.19	RUNX2	0.691229	3.05569	2.88942	0.00505948	0.0550056	-2.83198
ENSG00000085231.12	TAF9	-0.381213	3.92225	-2.88732	0.0050899	0.0553068	-2.9495
ENSG00000269867.1	CTD-2583A14.8	-0.583906	1.95396	-2.88695	0.00509535	0.0553365	-2.70568
ENSG00000146535.12	GNA12	0.289157	5.82269	2.88584	0.00511142	0.0554222	-3.1223
ENSG00000197980.10	LEKR1	-0.642808	-0.744363	-2.88558	0.00511517	0.0554222	-2.46066
ENSG00000224122.1	POU6F2-AS1	-1.44337	-3.99791	-2.88557	0.00511539	0.0554222	-2.22978
ENSG00000237765.5	FAM200B	-0.400282	3.751	-2.88549	0.00511655	0.0554222	-2.93269
ENSG00000181240.12	SLC25A41	-0.984585	-2.4584	-2.88547	0.00511686	0.0554222	-2.32029
ENSG00000228288.5	PCAT6	-0.545616	1.1584	-2.88456	0.00513006	0.0555357	-2.63348
ENSG00000180525.11	PRR26	-0.578137	2.73631	-2.88388	0.00514002	0.0556138	-2.80347
ENSG00000203446.2	AC004988.1	1.09788	-3.4705	2.88227	0.00516377	0.0558412	-2.26747
ENSG00000122386.9	ZNF205	-0.388283	4.08701	-2.8818	0.00517067	0.0558861	-2.98413
ENSG00000213928.7	IRF9	0.63458	2.00894	2.88131	0.00517793	0.0559348	-2.72804
ENSG00000182968.4	SOX1	-2.21076	-1.24455	-2.88082	0.00518507	0.0559417	-2.41771
ENSG00000280088.1	RP11-135F9.3	-0.400448	2.0304	-2.88073	0.00518642	0.0559417	-2.73043
ENSG00000136371.8	MTHFS	-0.451674	1.74783	-2.8807	0.00518681	0.0559417	-2.70086
ENSG00000005102.11	MEOX1	0.938054	0.178782	2.88029	0.00519296	0.0559584	-2.55721
ENSG00000145685.12	LHFPL2	0.44214	5.14517	2.88023	0.00519386	0.0559584	-3.09546
ENSG00000197766.6	CFD	0.99902	3.32961	2.87985	0.00519945	0.0559636	-2.89007
ENSG00000001460.16	STPG1	-0.348649	3.13288	-2.87982	0.00519984	0.0559636	-2.86572
ENSG00000140691.15	ARMC5	-0.416447	4.02927	-2.87963	0.00520275	0.0559653	-2.98221
ENSG00000095794.18	CREM	0.355873	3.6861	2.87784	0.00522922	0.0562203	-2.9457
ENSG00000261098.1	RP11-819C21.1	-0.761601	0.109921	-2.87755	0.00523357	0.0562373	-2.55587
ENSG00000159753.12	RLTPR	0.730543	1.28488	2.8764	0.00525069	0.0563698	-2.66795
ENSG00000188511.11	C22orf34	0.978564	-0.579256	2.87629	0.0052524	0.0563698	-2.49991
ENSG00000232838.3	PET117	-0.556008	2.29832	-2.87617	0.0052542	0.0563698	-2.77116
ENSG00000258199.1	RP11-977G19.5	-0.5551	1.27516	-2.87538	0.00526602	0.0564668	-2.66783
ENSG00000134339.7	SAA2	1.39153	-0.135264	2.87331	0.00529711	0.0567553	-2.54353
ENSG00000180113.14	TDRD6	0.767653	0.185345	2.87322	0.0052985	0.0567553	-2.57648
ENSG00000103319.10	EEF2K	-0.254372	5.28155	-2.8718	0.00531994	0.0569549	-3.12675
ENSG00000054967.11	RELT	0.481413	3.15885	2.8715	0.00532444	0.0569562	-2.89228
ENSG00000214300.7	SPDYE3	-0.364014	2.44593	-2.87141	0.00532577	0.0569562	-2.80111
ENSG00000197863.7	ZNF790	-0.721819	1.74222	-2.87123	0.00532845	0.0569562	-2.72365
ENSG00000235142.6	RP1-60O19.1	-1.19194	-2.23869	-2.87003	0.00534667	0.0571209	-2.3734
ENSG00000167733.12	HSD11B1L	-0.521617	2.02562	-2.86978	0.00535052	0.0571321	-2.75761
ENSG00000159055.3	MIS18A	-0.411735	4.16251	-2.86948	0.00535511	0.0571501	-3.02461
ENSG00000114302.14	PRKAR2A	-0.259861	6.42106	-2.8693	0.00535782	0.0571501	-3.18617
ENSG00000005059.14	CCDC109B	0.553547	3.54889	2.86873	0.00536655	0.0572078	-2.95071
ENSG00000232177.1	MTND4P24	-1.21734	-3.00493	-2.86836	0.00537208	0.0572078	-2.32616
ENSG00000270015.1	RP11-540B6.6	-0.423194	1.85106	-2.86835	0.00537222	0.0572078	-2.74315
ENSG00000171219.8	CDC42BPG	-0.455958	4.98958	-2.86821	0.00537448	0.0572078	-3.11223
ENSG00000047662.4	FAM184B	-0.979224	-1.5448	-2.86773	0.00538173	0.0572274	-2.43366
ENSG00000183186.6	C2CD4C	0.807666	-1.05151	2.86772	0.00538194	0.0572274	-2.4802
ENSG00000042062.10	FAM65C	0.826339	1.14815	2.86736	0.00538745	0.0572462	-2.67822
ENSG00000169895.5	SYAP1	-0.33404	6.7906	-2.86723	0.00538933	0.0572462	-3.19927
ENSG00000263874.1	LINC00672	-0.596558	-0.270988	-2.86675	0.00539674	0.0572659	-2.55078
ENSG00000104763.16	ASAH1	0.365834	6.83964	2.86675	0.00539681	0.0572659	-3.20175
ENSG00000230215.1	EIF2B5-AS1	-1.17943	-3.6198	-2.86513	0.00542159	0.0574988	-2.29935
ENSG00000196932.10	TMEM26	0.629584	0.231135	2.86425	0.00543519	0.0576131	-2.60373
ENSG00000235280.2	MCF2L-AS1	-0.816366	2.04915	-2.86382	0.0054418	0.0576531	-2.77471
ENSG00000102962.4	CCL22	0.868843	1.59567	2.86345	0.00544751	0.0576665	-2.73119
ENSG00000137877.9	SPTBN5	-0.853298	2.22815	-2.86337	0.00544874	0.0576665	-2.79507
ENSG00000231345.3	BEND3P1	-1.26687	0.480253	-2.86261	0.00546048	0.0577608	-2.62379
ENSG00000162779.19	AXDND1	-1.48124	-0.30683	-2.86222	0.00546654	0.0577948	-2.55346
ENSG00000237857.2	RP11-435O5.2	-0.487215	1.32729	-2.86148	0.00547808	0.0578868	-2.70868
ENSG00000273466.1	RP11-548H3.1	-0.686486	-0.837745	-2.86094	0.00548645	0.0579362	-2.51365
ENSG00000153094.20	BCL2L11	0.282043	4.50165	2.86081	0.00548845	0.0579362	-3.0882
ENSG00000270170.1	NCBP2-AS2	-0.498012	4.67352	-2.85775	0.0055362	0.0584099	-3.11078
ENSG00000239763.2	AC009120.3	-0.597003	-1.06425	-2.85737	0.00554216	0.0584425	-2.50336
ENSG00000205629.10	LCMT1	-0.249804	5.1539	-2.85315	0.0056088	0.0591146	-3.16602
ENSG00000175772.10	LINC01106	-0.563382	0.969908	-2.85288	0.00561316	0.0591299	-2.69688
ENSG00000242110.6	AMACR	-0.625294	4.17919	-2.85209	0.00562576	0.059232	-3.07026
ENSG00000137672.11	TRPC6	0.678912	0.213537	2.85174	0.00563135	0.0592602	-2.63385
ENSG00000250318.1	CTA-963H5.5	-0.610358	1.70288	-2.85153	0.00563465	0.0592643	-2.77049
ENSG00000131196.16	NFATC1	0.597945	2.13748	2.85101	0.00564289	0.0593203	-2.81976
ENSG00000197535.13	MYO5A	0.652498	2.92822	2.85061	0.00564938	0.0593388	-2.91583
ENSG00000167994.10	RAB3IL1	0.633766	2.71277	2.85054	0.00565048	0.0593388	-2.88875
ENSG00000169519.18	METTL15	-0.375223	3.51473	-2.84838	0.00568505	0.059671	-2.99716
ENSG00000100299.16	ARSA	0.422341	5.10382	2.84566	0.00572891	0.0600859	-3.18175
ENSG00000087237.9	CETP	0.603744	-0.276186	2.84556	0.00573048	0.0600859	-2.60606
ENSG00000085721.11	RRN3	-0.302228	5.73892	-2.84373	0.00576026	0.0603381	-3.22647
ENSG00000173598.12	NUDT4	-0.412557	6.30917	-2.84358	0.0057627	0.0603381	-3.24907
ENSG00000102780.15	DGKH	-0.478001	4.62725	-2.84353	0.00576343	0.0603381	-3.14233
ENSG00000149970.13	CNKSR2	-0.985021	-2.31671	-2.84302	0.00577173	0.0603733	-2.4353
ENSG00000181649.5	PHLDA2	-0.598743	5.32491	-2.84296	0.00577272	0.0603733	-3.20231
ENSG00000254389.3	RHPN1-AS1	-0.712537	0.52312	-2.84219	0.00578538	0.0604705	-2.68296
ENSG00000177721.4	ANXA2R	0.510317	-0.178902	2.84203	0.00578796	0.0604705	-2.62375
ENSG00000172340.13	SUCLG2	-0.343995	6.65557	-2.84046	0.00581366	0.0607079	-3.266
ENSG00000172775.15	FAM192A	-0.206265	6.3193	-2.84027	0.00581685	0.06071	-3.25864
ENSG00000279369.1	RP11-51F16.1	0.549658	-0.506518	2.83956	0.00582841	0.0607995	-2.60055
ENSG00000260317.1	RP11-48B3.4	-0.935044	-0.609865	-2.83873	0.00584216	0.0608978	-2.58827
ENSG00000104332.10	SFRP1	1.48033	-0.0959157	2.83863	0.00584382	0.0608978	-2.63494
ENSG00000280047.1	CTC-463A16.1	-0.507407	-0.865764	-2.83818	0.00585125	0.060944	-2.56987
ENSG00000174944.7	P2RY14	0.685023	0.529649	2.83722	0.00586711	0.0610577	-2.69845
ENSG00000164751.13	PEX2	0.36137	5.51993	2.83715	0.00586816	0.0610577	-3.23223
ENSG00000243989.6	ACY1	-0.47615	3.3172	-2.83674	0.00587499	0.0610975	-3.00034
ENSG00000064932.14	SBNO2	0.381385	6.58711	2.83477	0.00590769	0.0614062	-3.27974
ENSG00000102879.14	CORO1A	0.631338	5.24629	2.83413	0.00591841	0.0614701	-3.22087
ENSG00000105699.15	LSR	-0.388022	8.4794	-2.83404	0.00591988	0.0614701	-3.29205
ENSG00000140876.10	NUDT7	-0.467974	1.55752	-2.83356	0.00592795	0.0615226	-2.80226
ENSG00000145365.10	TIFA	0.399104	3.40185	2.83279	0.00594077	0.0616241	-3.02405
ENSG00000137449.14	CPEB2	-0.425124	3.81482	-2.83239	0.00594755	0.061663	-3.07732
ENSG00000119227.6	PIGZ	-0.627745	4.66023	-2.83212	0.00595204	0.0616781	-3.17372
ENSG00000124444.14	ZNF576	-0.353292	3.84163	-2.83085	0.00597332	0.0618212	-3.08549
ENSG00000132915.9	PDE6A	-1.22534	-0.97445	-2.83081	0.00597395	0.0618212	-2.57297
ENSG00000167550.9	RHEBL1	0.468796	0.902995	2.83075	0.00597496	0.0618212	-2.74898
ENSG00000164307.11	ERAP1	0.456201	6.29921	2.82994	0.00598872	0.0619321	-3.28461
ENSG00000198729.4	PPP1R14C	-1.16133	3.7102	-2.82951	0.0059959	0.0619749	-3.06167
ENSG00000198075.8	SULT1C4	1.11937	-0.679199	2.82909	0.00600305	0.0620173	-2.60839
ENSG00000240857.1	RDH14	-0.24022	3.91058	-2.82876	0.00600852	0.0620423	-3.10009
ENSG00000273306.1	RP11-527J8.1	-0.545874	-1.04166	-2.82834	0.00601563	0.0620807	-2.57821
ENSG00000273456.1	RP11-686O6.2	-0.521545	-0.392295	-2.82808	0.00602002	0.0620807	-2.63776
ENSG00000171649.10	ZIK1	0.603999	-0.731343	2.828	0.00602138	0.0620807	-2.60891
ENSG00000266036.1	RP11-452I5.2	-0.69292	0.0169453	-2.82758	0.00602855	0.0621146	-2.67483
ENSG00000126246.8	IGFLR1	0.53602	-0.0254931	2.82745	0.00603078	0.0621146	-2.67409
ENSG00000175509.8	RP11-395L14.13	-0.953379	-0.819465	-2.82595	0.00605621	0.0623147	-2.60179
ENSG00000198951.10	NAGA	0.284856	5.68792	2.82595	0.00605633	0.0623147	-3.27062
ENSG00000235736.1	RP1-10C16.1	-1.3082	-3.23411	-2.82555	0.00606313	0.0623402	-2.41689
ENSG00000261474.1	RP11-452L6.1	-0.571214	0.04223	-2.82544	0.00606494	0.0623402	-2.68345
ENSG00000262879.4	RP11-156P1.3	-0.405773	1.52817	-2.82525	0.00606826	0.0623428	-2.82058
ENSG00000166340.13	TPP1	0.333209	7.24348	2.82429	0.0060847	0.0624792	-3.31615
ENSG00000160097.14	FNDC5	-0.855883	-1.0532	-2.82411	0.00608767	0.0624792	-2.58594
ENSG00000130724.7	CHMP2A	-0.347459	6.78576	-2.82392	0.006091	0.0624819	-3.31098
ENSG00000180801.12	ARSJ	0.937618	2.25655	2.82265	0.00611267	0.062647	-2.90543
ENSG00000107485.14	GATA3	0.702964	0.642995	2.82262	0.00611326	0.062647	-2.74581
ENSG00000237977.1	EIF4HP2	-0.718384	-1.84968	-2.8222	0.00612047	0.0626894	-2.52344
ENSG00000266896.1	RP1-266L20.9	-0.516878	-1.5534	-2.821	0.00614123	0.0628704	-2.55167
ENSG00000166292.10	TMEM100	0.940451	-1.13259	2.82004	0.0061578	0.0630084	-2.59126
ENSG00000204588.5	LINC01123	-0.625356	0.766746	-2.81961	0.00616516	0.063052	-2.7622
ENSG00000153208.15	MERTK	0.520586	3.07363	2.81849	0.00618456	0.0631869	-3.01696
ENSG00000205189.10	ZBTB10	-0.709798	4.49241	-2.8184	0.00618613	0.0631869	-3.19003
ENSG00000224536.1	RP11-134G8.7	-0.684525	-1.29518	-2.81826	0.00618863	0.0631869	-2.58058
ENSG00000182329.9	KIAA2012	-0.8561	-1.77618	-2.81814	0.00619077	0.0631869	-2.53876
ENSG00000125812.14	GZF1	-0.413913	4.43249	-2.81754	0.00620114	0.0632358	-3.18971
ENSG00000240747.6	KRBOX1	1.32543	-3.20817	2.81749	0.00620194	0.0632358	-2.43999
ENSG00000187796.12	CARD9	0.914961	1.56814	2.81732	0.00620489	0.0632358	-2.84568
ENSG00000069974.14	RAB27A	0.483447	4.30873	2.81702	0.00621018	0.0632581	-3.17836
ENSG00000206503.10	HLA-A	0.375969	10.3236	2.8167	0.0062158	0.0632581	-3.32098
[truncated: 18,353 more rows]
