# Supplementary material for: Cytolytic activity correlates with the mutational burden and deregulated expression of immune checkpoints in colorectal cancer
Source: J Exp Clin Cancer Res. 2019 Aug 20;38:364. doi: 10.1186/s13046-019-1372-z (PMC6701076; doi:10.1186/s13046-019-1372-z)
Supplement: Supplementary file 13 — Table S4. Human Protein Atlas (HPA)-derived protein expression analysis shows that in colorectal cancer GZMA is lowly expressed (3/11, 27%) or not detected (8/11, 72.7%) and PRF1 protein is not detected in any of the 12 colorectal cancer samples. (XLSX 71455 kb) [file 13046_2019_1372_MOESM13_ESM.xlsx]

## Sheet: CYT-high_COAD_all_data_by_genes
Gene Symbol	Locus ID	Cytoband	TCGA-A6-2672-01B	TCGA-AA-3681-01A	TCGA-NH-A6GB-01A	TCGA-AA-3685-01A	TCGA-G4-6295-01A	TCGA-AA-3984-01A	TCGA-AY-6196-01A	TCGA-AA-3679-01A	TCGA-AA-3870-01A	TCGA-A6-2686-01A	TCGA-AA-3544-01A	TCGA-A6-6653-01A	TCGA-AD-6963-01A	TCGA-CK-6746-01A	TCGA-A6-4105-01A	TCGA-AD-6965-01A	TCGA-AA-3977-01A	TCGA-AM-5821-01A	TCGA-AZ-6598-01A	TCGA-CK-5913-01A	TCGA-AA-3662-01A	TCGA-A6-6140-01A	TCGA-AA-A01R-01A	TCGA-A6-6654-01A	TCGA-AA-3966-01A	TCGA-A6-6138-01A	TCGA-AA-A004-01A	TCGA-G4-6299-01A	TCGA-AA-3930-01A	TCGA-AA-3556-01A	TCGA-AA-3524-01A	TCGA-AA-3866-01A	TCGA-CA-6718-01A	TCGA-AZ-4616-01A	TCGA-D5-6931-01A	TCGA-AA-3532-01A	TCGA-F4-6570-01A	TCGA-A6-2678-01A	TCGA-F4-6807-01A	TCGA-CM-4744-01A	TCGA-A6-6142-01A	TCGA-G4-6625-01A	TCGA-AA-3715-01A	TCGA-D5-6534-01A	TCGA-AA-3846-01A	TCGA-AA-3492-01A	TCGA-AD-6899-01A
ACAP3	116983	1p36.33	-0.142	-0.046	-0.089	-0.309	-0.432	-0.076	0.157	-0.793	-0.616	0.005	-0.789	-0.035	-0.052	0.004	-0.448	-0.312	-0.044	0.078	-0.009	0.003	0.052	-0.069	-0.036	-0.22	-0.256	-0.155	-0.046	-0.016	0.077	-0.048	-0.083	-0.511	0	-0.215	0.098	-0.063	0.012	-0.013	0.065	0.001	-0.014	-0.177	-0.052	0.024	-0.149	0.042	-0.107
ACTRT2	140625	1p36.32	-0.142	-0.046	-0.089	-0.309	-0.432	-0.076	0.157	-0.793	-0.616	0.005	-0.789	-0.035	-0.052	0.004	-0.448	-0.312	-0.044	0.078	-0.009	0.003	0.052	-0.069	-0.036	-0.22	-0.256	-0.155	-0.046	-0.016	0.077	-0.048	-0.083	-0.511	0	-0.215	0.098	-0.063	0.012	-0.013	0.065	0.001	-0.014	-0.177	-0.052	0.024	-0.149	0.042	-0.107
AGRN	375790	1p36.33	-0.142	-0.046	-0.089	-0.309	-0.432	-0.076	0.157	-0.793	-0.616	0.005	-0.789	-0.035	-0.052	0.004	-0.448	-0.312	-0.044	0.078	-0.009	0.003	0.052	-0.069	-0.036	-0.22	-0.256	-0.155	-0.046	-0.016	0.077	-0.048	-0.083	-0.511	0	-0.215	0.098	-0.063	0.012	-0.013	0.065	0.001	-0.014	-0.177	-0.052	0.024	-0.149	0.042	-0.107
ANKRD65	441869	1p36.33	-0.142	-0.046	-0.089	-0.309	-0.432	-0.076	0.157	-0.793	-0.616	0.005	-0.789	-0.035	-0.052	0.004	-0.448	-0.312	-0.044	0.078	-0.009	0.003	0.052	-0.069	-0.036	-0.22	-0.256	-0.155	-0.046	-0.016	0.077	-0.048	-0.083	-0.511	0	-0.215	0.098	-0.063	0.012	-0.013	0.065	0.001	-0.014	-0.177	-0.052	0.024	-0.149	0.042	-0.107
ATAD3A	55210	1p36.33	-0.142	-0.046	-0.089	-0.309	-0.432	-0.076	0.157	-0.793	-0.616	0.005	-0.789	-0.035	-0.052	0.004	-0.448	-0.312	-0.044	0.078	-0.009	0.003	0.052	-0.069	-0.036	-0.22	-0.256	-0.155	-0.046	-0.016	0.077	-0.048	-0.083	-0.511	0	-0.215	0.098	-0.063	0.012	-0.013	0.065	0.001	-0.014	-0.177	-0.052	0.024	-0.149	0.042	-0.107
ATAD3B	83858	1p36.33	-0.142	-0.046	-0.089	-0.309	-0.432	-0.076	0.157	-0.793	-0.616	0.005	-0.789	-0.035	-0.052	0.004	-0.448	-0.312	-0.044	0.078	-0.009	0.003	0.052	-0.069	-0.036	-0.22	-0.256	-0.155	-0.046	-0.016	0.077	-0.048	-0.083	-0.511	0	-0.215	0.098	-0.063	0.012	-0.013	0.065	0.001	-0.014	-0.177	-0.052	0.024	-0.149	0.042	-0.107
ATAD3C	219293	1p36.33	-0.142	-0.046	-0.089	-0.309	-0.432	-0.076	0.157	-0.793	-0.616	0.005	-0.789	-0.035	-0.052	0.004	-0.448	-0.312	-0.044	0.078	-0.009	0.003	0.052	-0.069	-0.036	-0.22	-0.256	-0.155	-0.046	-0.016	0.077	-0.048	-0.083	-0.511	0	-0.215	0.098	-0.063	0.012	-0.013	0.065	0.001	-0.014	-0.177	-0.052	0.024	-0.149	0.042	-0.107
AURKAIP1	54998	1p36.33	-0.142	-0.046	-0.089	-0.309	-0.432	-0.076	0.157	-0.793	-0.616	0.005	-0.789	-0.035	-0.052	0.004	-0.448	-0.312	-0.044	0.078	-0.009	0.003	0.052	-0.069	-0.036	-0.22	-0.256	-0.155	-0.046	-0.016	0.077	-0.048	-0.083	-0.511	0	-0.215	0.098	-0.063	0.012	-0.013	0.065	0.001	-0.014	-0.177	-0.052	0.024	-0.149	0.042	-0.107
B3GALT6	126792	1p36.33	-0.142	-0.046	-0.089	-0.309	-0.432	-0.076	0.157	-0.793	-0.616	0.005	-0.789	-0.035	-0.052	0.004	-0.448	-0.312	-0.044	0.078	-0.009	0.003	0.052	-0.069	-0.036	-0.22	-0.256	-0.155	-0.046	-0.016	0.077	-0.048	-0.083	-0.511	0	-0.215	0.098	-0.063	0.012	-0.013	0.065	0.001	-0.014	-0.177	-0.052	0.024	-0.149	0.042	-0.107
C1orf159	54991	1p36.33	-0.142	-0.046	-0.089	-0.309	-0.432	-0.076	0.157	-0.793	-0.616	0.005	-0.789	-0.035	-0.052	0.004	-0.448	-0.312	-0.044	0.078	-0.009	0.003	0.052	-0.069	-0.036	-0.22	-0.256	-0.155	-0.046	-0.016	0.077	-0.048	-0.083	-0.511	0	-0.215	0.098	-0.063	0.012	-0.013	0.065	0.001	-0.014	-0.177	-0.052	0.024	-0.149	0.042	-0.107
C1orf170	84808	1p36.33	-0.142	-0.046	-0.089	-0.309	-0.432	-0.076	0.157	-0.793	-0.616	0.005	-0.789	-0.035	-0.052	0.004	-0.448	-0.312	-0.044	0.078	-0.009	0.003	0.052	-0.069	-0.036	-0.22	-0.256	-0.155	-0.046	-0.016	0.077	-0.048	-0.083	-0.511	0	-0.215	0.098	-0.063	0.012	-0.013	0.065	0.001	-0.014	-0.177	-0.052	0.024	-0.149	0.042	-0.107
C1orf233	643988	1p36.33	-0.142	-0.046	-0.089	-0.309	-0.432	-0.076	0.157	-0.793	-0.616	0.005	-0.789	-0.035	-0.052	0.004	-0.448	-0.312	-0.044	0.078	-0.009	0.003	0.052	-0.069	-0.036	-0.22	-0.256	-0.155	-0.046	-0.016	0.077	-0.048	-0.083	-0.511	0	-0.215	0.098	-0.063	0.012	-0.013	0.065	0.001	-0.014	-0.177	-0.052	0.024	-0.149	0.042	-0.107
C1orf86	199990	1p36.33	-0.142	-0.046	-0.089	-0.309	-0.432	-0.076	0.157	-0.793	-0.616	0.005	-0.789	-0.035	-0.052	0.004	-0.448	-0.312	-0.044	0.078	-0.009	0.003	0.052	-0.069	-0.036	-0.22	-0.256	-0.155	-0.046	-0.016	0.077	-0.048	-0.083	-0.511	0	-0.215	0.098	-0.063	0.012	-0.013	0.065	0.001	-0.014	-0.177	-0.052	0.024	-0.149	0.042	-0.107
CALML6	163688	1p36.33	-0.142	-0.046	-0.089	-0.309	-0.432	-0.076	0.157	-0.793	-0.616	0.005	-0.789	-0.035	-0.052	0.004	-0.448	-0.312	-0.044	0.078	-0.009	0.003	0.052	-0.069	-0.036	-0.22	-0.256	-0.155	-0.046	-0.016	0.077	-0.048	-0.083	-0.511	0	-0.215	0.098	-0.063	0.012	-0.013	0.065	0.001	-0.014	-0.177	-0.052	0.024	-0.149	0.042	-0.107
CCNL2	81669	1p36.33	-0.142	-0.046	-0.089	-0.309	-0.432	-0.076	0.157	-0.793	-0.616	0.005	-0.789	-0.035	-0.052	0.004	-0.448	-0.312	-0.044	0.078	-0.009	0.003	0.052	-0.069	-0.036	-0.22	-0.256	-0.155	-0.046	-0.016	0.077	-0.048	-0.083	-0.511	0	-0.215	0.098	-0.063	0.012	-0.013	0.065	0.001	-0.014	-0.177	-0.052	0.024	-0.149	0.042	-0.107
CDK11A	728642	1p36.33	-0.142	-0.046	-0.089	-0.309	-0.432	-0.076	0.157	-0.793	-0.616	0.005	-0.789	-0.035	-0.052	0.004	-0.448	-0.312	-0.044	0.078	-0.009	0.003	0.052	-0.069	-0.036	-0.22	-0.256	-0.155	-0.046	-0.016	0.077	-0.048	-0.083	-0.511	0	-0.215	0.098	-0.063	0.012	-0.013	0.065	0.001	-0.014	-0.177	-0.052	0.024	-0.149	0.042	-0.107
CDK11B	984	1p36.33	-0.142	-0.046	-0.089	-0.309	-0.432	-0.076	0.157	-0.793	-0.616	0.005	-0.789	-0.035	-0.052	0.004	-0.448	-0.312	-0.044	0.078	-0.009	0.003	0.052	-0.069	-0.036	-0.22	-0.256	-0.155	-0.046	-0.016	0.077	-0.048	-0.083	-0.511	0	-0.215	0.098	-0.063	0.012	-0.013	0.065	0.001	-0.014	-0.177	-0.052	0.024	-0.149	0.042	-0.107
CPSF3L	54973	1p36.33	-0.142	-0.046	-0.089	-0.309	-0.432	-0.076	0.157	-0.793	-0.616	0.005	-0.789	-0.035	-0.052	0.004	-0.448	-0.312	-0.044	0.078	-0.009	0.003	0.052	-0.069	-0.036	-0.22	-0.256	-0.155	-0.046	-0.016	0.077	-0.048	-0.083	-0.511	0	-0.215	0.098	-0.063	0.012	-0.013	0.065	0.001	-0.014	-0.177	-0.052	0.024	-0.149	0.042	-0.107
DDX11L1|chr1	100287102	1p36.33	-0.142	-0.046	-0.089	-0.309	-0.432	-0.076	0.157	-0.793	-0.616	0.005	-0.789	-0.035	-0.052	0.004	-0.448	-0.312	-0.044	0.078	-0.009	0.003	0.052	-0.069	-0.036	-0.22	-0.256	-0.155	-0.046	-0.016	0.077	-0.048	-0.083	-0.511	0	-0.215	0.098	-0.063	0.012	-0.013	0.065	0.001	-0.014	-0.177	-0.052	0.024	-0.149	0.042	-0.107
DVL1	1855	1p36.33	-0.142	-0.046	-0.089	-0.309	-0.432	-0.076	0.157	-0.793	-0.616	0.005	-0.789	-0.035	-0.052	0.004	-0.448	-0.312	-0.044	0.078	-0.009	0.003	0.052	-0.069	-0.036	-0.22	-0.256	-0.155	-0.046	-0.016	0.077	-0.048	-0.083	-0.511	0	-0.215	0.098	-0.063	0.012	-0.013	0.065	0.001	-0.014	-0.177	-0.052	0.024	-0.149	0.042	-0.107
FAM132A	388581	1p36.33	-0.142	-0.046	-0.089	-0.309	-0.432	-0.076	0.157	-0.793	-0.616	0.005	-0.789	-0.035	-0.052	0.004	-0.448	-0.312	-0.044	0.078	-0.009	0.003	0.052	-0.069	-0.036	-0.22	-0.256	-0.155	-0.046	-0.016	0.077	-0.048	-0.083	-0.511	0	-0.215	0.098	-0.063	0.012	-0.013	0.065	0.001	-0.014	-0.177	-0.052	0.024	-0.149	0.042	-0.107
FAM138A|chr1	645520	1p36.33	-0.142	-0.046	-0.089	-0.309	-0.432	-0.076	0.157	-0.793	-0.616	0.005	-0.789	-0.035	-0.052	0.004	-0.448	-0.312	-0.044	0.078	-0.009	0.003	0.052	-0.069	-0.036	-0.22	-0.256	-0.155	-0.046	-0.016	0.077	-0.048	-0.083	-0.511	0	-0.215	0.098	-0.063	0.012	-0.013	0.065	0.001	-0.014	-0.177	-0.052	0.024	-0.149	0.042	-0.107
FAM138F|chr1	641702	1p36.33	-0.142	-0.046	-0.089	-0.309	-0.432	-0.076	0.157	-0.793	-0.616	0.005	-0.789	-0.035	-0.052	0.004	-0.448	-0.312	-0.044	0.078	-0.009	0.003	0.052	-0.069	-0.036	-0.22	-0.256	-0.155	-0.046	-0.016	0.077	-0.048	-0.083	-0.511	0	-0.215	0.098	-0.063	0.012	-0.013	0.065	0.001	-0.014	-0.177	-0.052	0.024	-0.149	0.042	-0.107
FAM213B	127281	1p36.32	-0.142	-0.046	-0.089	-0.309	-0.432	-0.076	0.157	-0.793	-0.616	0.005	-0.789	-0.035	-0.052	0.004	-0.448	-0.312	-0.044	0.078	-0.009	0.003	0.052	-0.069	-0.036	-0.22	-0.256	-0.155	-0.046	-0.016	0.077	-0.048	-0.083	-0.511	0	-0.215	0.098	-0.063	0.012	-0.013	0.065	0.001	-0.014	-0.177	-0.052	0.024	-0.149	0.042	-0.107
FAM41C	284593	1p36.33	-0.142	-0.046	-0.089	-0.309	-0.432	-0.076	0.157	-0.793	-0.616	0.005	-0.789	-0.035	-0.052	0.004	-0.448	-0.312	-0.044	0.078	-0.009	0.003	0.052	-0.069	-0.036	-0.22	-0.256	-0.155	-0.046	-0.016	0.077	-0.048	-0.083	-0.511	0	-0.215	0.098	-0.063	0.012	-0.013	0.065	0.001	-0.014	-0.177	-0.052	0.024	-0.149	0.042	-0.107
FLJ42875	440556	1p36.32	-0.142	-0.046	-0.089	-0.309	-0.432	-0.076	0.157	-0.793	-0.616	0.005	-0.789	-0.035	-0.052	0.004	-0.448	-0.312	-0.044	0.078	-0.009	0.003	0.052	-0.069	-0.036	-0.22	-0.256	-0.155	-0.046	-0.016	0.077	-0.048	-0.083	-0.511	0	-0.215	0.098	-0.063	0.012	-0.013	0.065	0.001	-0.014	-0.177	-0.052	0.024	-0.149	0.042	-0.107
GABRD	2563	1p36.33	-0.142	-0.046	-0.089	-0.309	-0.432	-0.076	0.157	-0.793	-0.616	0.005	-0.789	-0.035	-0.052	0.004	-0.448	-0.312	-0.044	0.078	-0.009	0.003	0.052	-0.069	-0.036	-0.22	-0.256	-0.155	-0.046	-0.016	0.077	-0.048	-0.083	-0.511	0	-0.215	0.098	-0.063	0.012	-0.013	0.065	0.001	-0.014	-0.177	-0.052	0.024	-0.149	0.042	-0.107
GLTPD1	80772	1p36.33	-0.142	-0.046	-0.089	-0.309	-0.432	-0.076	0.157	-0.793	-0.616	0.005	-0.789	-0.035	-0.052	0.004	-0.448	-0.312	-0.044	0.078	-0.009	0.003	0.052	-0.069	-0.036	-0.22	-0.256	-0.155	-0.046	-0.016	0.077	-0.048	-0.083	-0.511	0	-0.215	0.098	-0.063	0.012	-0.013	0.065	0.001	-0.014	-0.177	-0.052	0.024	-0.149	0.042	-0.107
GNB1	2782	1p36.33	-0.142	-0.046	-0.089	-0.309	-0.432	-0.076	0.157	-0.793	-0.616	0.005	-0.789	-0.035	-0.052	0.004	-0.448	-0.312	-0.044	0.078	-0.009	0.003	0.052	-0.069	-0.036	-0.22	-0.256	-0.155	-0.046	-0.016	0.077	-0.048	-0.083	-0.511	0	-0.215	0.098	-0.063	0.012	-0.013	0.065	0.001	-0.014	-0.177	-0.052	0.024	-0.149	0.042	-0.107
HES4	57801	1p36.33	-0.142	-0.046	-0.089	-0.309	-0.432	-0.076	0.157	-0.793	-0.616	0.005	-0.789	-0.035	-0.052	0.004	-0.448	-0.312	-0.044	0.078	-0.009	0.003	0.052	-0.069	-0.036	-0.22	-0.256	-0.155	-0.046	-0.016	0.077	-0.048	-0.083	-0.511	0	-0.215	0.098	-0.063	0.012	-0.013	0.065	0.001	-0.014	-0.177	-0.052	0.024	-0.149	0.042	-0.107
HES5	388585	1p36.32	-0.142	-0.046	-0.089	-0.309	-0.432	-0.076	0.157	-0.793	-0.616	0.005	-0.789	-0.035	-0.052	0.004	-0.448	-0.312	-0.044	0.078	-0.009	0.003	0.052	-0.069	-0.036	-0.22	-0.256	-0.155	-0.046	-0.016	0.077	-0.048	-0.083	-0.511	0	-0.215	0.098	-0.063	0.012	-0.013	0.065	0.001	-0.014	-0.177	-0.052	0.024	-0.149	0.042	-0.107
ISG15	9636	1p36.33	-0.142	-0.046	-0.089	-0.309	-0.432	-0.076	0.157	-0.793	-0.616	0.005	-0.789	-0.035	-0.052	0.004	-0.448	-0.312	-0.044	0.078	-0.009	0.003	0.052	-0.069	-0.036	-0.22	-0.256	-0.155	-0.046	-0.016	0.077	-0.048	-0.083	-0.511	0	-0.215	0.098	-0.063	0.012	-0.013	0.065	0.001	-0.014	-0.177	-0.052	0.024	-0.149	0.042	-0.107
KIAA1751	85452	1p36.33	-0.142	-0.046	-0.089	-0.309	-0.432	-0.076	0.157	-0.793	-0.616	0.005	-0.789	-0.035	-0.052	0.004	-0.448	-0.312	-0.044	0.078	-0.009	0.003	0.052	-0.069	-0.036	-0.22	-0.256	-0.155	-0.046	-0.016	0.077	-0.048	-0.083	-0.511	0	-0.215	0.098	-0.063	0.012	-0.013	0.065	0.001	-0.014	-0.177	-0.052	0.024	-0.149	0.042	-0.107
KLHL17	339451	1p36.33	-0.142	-0.046	-0.089	-0.309	-0.432	-0.076	0.157	-0.793	-0.616	0.005	-0.789	-0.035	-0.052	0.004	-0.448	-0.312	-0.044	0.078	-0.009	0.003	0.052	-0.069	-0.036	-0.22	-0.256	-0.155	-0.046	-0.016	0.077	-0.048	-0.083	-0.511	0	-0.215	0.098	-0.063	0.012	-0.013	0.065	0.001	-0.014	-0.177	-0.052	0.024	-0.149	0.042	-0.107
LINC00115	79854	1p36.33	-0.142	-0.046	-0.089	-0.309	-0.432	-0.076	0.157	-0.793	-0.616	0.005	-0.789	-0.035	-0.052	0.004	-0.448	-0.312	-0.044	0.078	-0.009	0.003	0.052	-0.069	-0.036	-0.22	-0.256	-0.155	-0.046	-0.016	0.077	-0.048	-0.083	-0.511	0	-0.215	0.098	-0.063	0.012	-0.013	0.065	0.001	-0.014	-0.177	-0.052	0.024	-0.149	0.042	-0.107
LOC100129534	100129534	1p36.33	-0.142	-0.046	-0.089	-0.309	-0.432	-0.076	0.157	-0.793	-0.616	0.005	-0.789	-0.035	-0.052	0.004	-0.448	-0.312	-0.044	0.078	-0.009	0.003	0.052	-0.069	-0.036	-0.22	-0.256	-0.155	-0.046	-0.016	0.077	-0.048	-0.083	-0.511	0	-0.215	0.098	-0.063	0.012	-0.013	0.065	0.001	-0.014	-0.177	-0.052	0.024	-0.149	0.042	-0.107
LOC100130417	100130417	1p36.33	-0.142	-0.046	-0.089	-0.309	-0.432	-0.076	0.157	-0.793	-0.616	0.005	-0.789	-0.035	-0.052	0.004	-0.448	-0.312	-0.044	0.078	-0.009	0.003	0.052	-0.069	-0.036	-0.22	-0.256	-0.155	-0.046	-0.016	0.077	-0.048	-0.083	-0.511	0	-0.215	0.098	-0.063	0.012	-0.013	0.065	0.001	-0.014	-0.177	-0.052	0.024	-0.149	0.042	-0.107
LOC100132062|chr1	100132062	1p36.33	-0.142	-0.046	-0.089	-0.309	-0.432	-0.076	0.157	-0.793	-0.616	0.005	-0.789	-0.035	-0.052	0.004	-0.448	-0.312	-0.044	0.078	-0.009	0.003	0.052	-0.069	-0.036	-0.22	-0.256	-0.155	-0.046	-0.016	0.077	-0.048	-0.083	-0.511	0	-0.215	0.098	-0.063	0.012	-0.013	0.065	0.001	-0.014	-0.177	-0.052	0.024	-0.149	0.042	-0.107
LOC100132287|chr1	100132287	1p36.33	-0.142	-0.046	-0.089	-0.309	-0.432	-0.076	0.157	-0.793	-0.616	0.005	-0.789	-0.035	-0.052	0.004	-0.448	-0.312	-0.044	0.078	-0.009	0.003	0.052	-0.069	-0.036	-0.22	-0.256	-0.155	-0.046	-0.016	0.077	-0.048	-0.083	-0.511	0	-0.215	0.098	-0.063	0.012	-0.013	0.065	0.001	-0.014	-0.177	-0.052	0.024	-0.149	0.042	-0.107
LOC100133331|chr1	100133331	1p36.33	-0.142	-0.046	-0.089	-0.309	-0.432	-0.076	0.157	-0.793	-0.616	0.005	-0.789	-0.035	-0.052	0.004	-0.448	-0.312	-0.044	0.078	-0.009	0.003	0.052	-0.069	-0.036	-0.22	-0.256	-0.155	-0.046	-0.016	0.077	-0.048	-0.083	-0.511	0	-0.215	0.098	-0.063	0.012	-0.013	0.065	0.001	-0.014	-0.177	-0.052	0.024	-0.149	0.042	-0.107
LOC100133445	100133445	1p36.32	-0.142	-0.046	-0.089	-0.309	-0.432	-0.076	0.157	-0.793	-0.616	0.005	-0.789	-0.035	-0.052	0.004	-0.448	-0.312	-0.044	0.078	-0.009	0.003	0.052	-0.069	-0.036	-0.22	-0.256	-0.155	-0.046	-0.016	0.077	-0.048	-0.083	-0.511	0	-0.215	0.098	-0.063	0.012	-0.013	0.065	0.001	-0.014	-0.177	-0.052	0.024	-0.149	0.042	-0.107
LOC100288069	100288069	1p36.33	-0.142	-0.046	-0.089	-0.309	-0.432	-0.076	0.157	-0.793	-0.616	0.005	-0.789	-0.035	-0.052	0.004	-0.448	-0.312	-0.044	0.078	-0.009	0.003	0.052	-0.069	-0.036	-0.22	-0.256	-0.155	-0.046	-0.016	0.077	-0.048	-0.083	-0.511	0	-0.215	0.098	-0.063	0.012	-0.013	0.065	0.001	-0.014	-0.177	-0.052	0.024	-0.149	0.042	-0.107
LOC115110	115110	1p36.32	-0.142	-0.046	-0.089	-0.309	-0.432	-0.076	0.157	-0.793	-0.616	0.005	-0.789	-0.035	-0.052	0.004	-0.448	-0.312	-0.044	0.078	-0.009	0.003	0.052	-0.069	-0.036	-0.22	-0.256	-0.155	-0.046	-0.016	0.077	-0.048	-0.083	-0.511	0	-0.215	0.098	-0.063	0.012	-0.013	0.065	0.001	-0.014	-0.177	-0.052	0.024	-0.149	0.042	-0.107
LOC148413	148413	1p36.33	-0.142	-0.046	-0.089	-0.309	-0.432	-0.076	0.157	-0.793	-0.616	0.005	-0.789	-0.035	-0.052	0.004	-0.448	-0.312	-0.044	0.078	-0.009	0.003	0.052	-0.069	-0.036	-0.22	-0.256	-0.155	-0.046	-0.016	0.077	-0.048	-0.083	-0.511	0	-0.215	0.098	-0.063	0.012	-0.013	0.065	0.001	-0.014	-0.177	-0.052	0.024	-0.149	0.042	-0.107
LOC254099	254099	1p36.33	-0.142	-0.046	-0.089	-0.309	-0.432	-0.076	0.157	-0.793	-0.616	0.005	-0.789	-0.035	-0.052	0.004	-0.448	-0.312	-0.044	0.078	-0.009	0.003	0.052	-0.069	-0.036	-0.22	-0.256	-0.155	-0.046	-0.016	0.077	-0.048	-0.083	-0.511	0	-0.215	0.098	-0.063	0.012	-0.013	0.065	0.001	-0.014	-0.177	-0.052	0.024	-0.149	0.042	-0.107
LOC643837	643837	1p36.33	-0.142	-0.046	-0.089	-0.309	-0.432	-0.076	0.157	-0.793	-0.616	0.005	-0.789	-0.035	-0.052	0.004	-0.448	-0.312	-0.044	0.078	-0.009	0.003	0.052	-0.069	-0.036	-0.22	-0.256	-0.155	-0.046	-0.016	0.077	-0.048	-0.083	-0.511	0	-0.215	0.098	-0.063	0.012	-0.013	0.065	0.001	-0.014	-0.177	-0.052	0.024	-0.149	0.042	-0.107
LOC729737	729737	1p36.33	-0.142	-0.046	-0.089	-0.309	-0.432	-0.076	0.157	-0.793	-0.616	0.005	-0.789	-0.035	-0.052	0.004	-0.448	-0.312	-0.044	0.078	-0.009	0.003	0.052	-0.069	-0.036	-0.22	-0.256	-0.155	-0.046	-0.016	0.077	-0.048	-0.083	-0.511	0	-0.215	0.098	-0.063	0.012	-0.013	0.065	0.001	-0.014	-0.177	-0.052	0.024	-0.149	0.042	-0.107
MIB2	142678	1p36.33	-0.142	-0.046	-0.089	-0.309	-0.432	-0.076	0.157	-0.793	-0.616	0.005	-0.789	-0.035	-0.052	0.004	-0.448	-0.312	-0.044	0.078	-0.009	0.003	0.052	-0.069	-0.036	-0.22	-0.256	-0.155	-0.046	-0.016	0.077	-0.048	-0.083	-0.511	0	-0.215	0.098	-0.063	0.012	-0.013	0.065	0.001	-0.014	-0.177	-0.052	0.024	-0.149	0.042	-0.107
MIR200A	406983	1p36.33	-0.142	-0.046	-0.089	-0.309	-0.432	-0.076	0.157	-0.793	-0.616	0.005	-0.789	-0.035	-0.052	0.004	-0.448	-0.312	-0.044	0.078	-0.009	0.003	0.052	-0.069	-0.036	-0.22	-0.256	-0.155	-0.046	-0.016	0.077	-0.048	-0.083	-0.511	0	-0.215	0.098	-0.063	0.012	-0.013	0.065	0.001	-0.014	-0.177	-0.052	0.024	-0.149	0.042	-0.107
MIR200B	406984	1p36.33	-0.142	-0.046	-0.089	-0.309	-0.432	-0.076	0.157	-0.793	-0.616	0.005	-0.789	-0.035	-0.052	0.004	-0.448	-0.312	-0.044	0.078	-0.009	0.003	0.052	-0.069	-0.036	-0.22	-0.256	-0.155	-0.046	-0.016	0.077	-0.048	-0.083	-0.511	0	-0.215	0.098	-0.063	0.012	-0.013	0.065	0.001	-0.014	-0.177	-0.052	0.024	-0.149	0.042	-0.107
MIR4251	100422968	1p36.32	-0.142	-0.046	-0.089	-0.309	-0.432	-0.076	0.157	-0.793	-0.616	0.005	-0.789	-0.035	-0.052	0.004	-0.448	-0.312	-0.044	0.078	-0.009	0.003	0.052	-0.069	-0.036	-0.22	-0.256	-0.155	-0.046	-0.016	0.077	-0.048	-0.083	-0.511	0	-0.215	0.098	-0.063	0.012	-0.013	0.065	0.001	-0.014	-0.177	-0.052	0.024	-0.149	0.042	-0.107
MIR429	554210	1p36.33	-0.142	-0.046	-0.089	-0.309	-0.432	-0.076	0.157	-0.793	-0.616	0.005	-0.789	-0.035	-0.052	0.004	-0.448	-0.312	-0.044	0.078	-0.009	0.003	0.052	-0.069	-0.036	-0.22	-0.256	-0.155	-0.046	-0.016	0.077	-0.048	-0.083	-0.511	0	-0.215	0.098	-0.063	0.012	-0.013	0.065	0.001	-0.014	-0.177	-0.052	0.024	-0.149	0.042	-0.107
MMEL1	79258	1p36.32	-0.142	-0.046	-0.089	-0.309	-0.432	-0.076	0.157	-0.793	-0.616	0.005	-0.789	-0.035	-0.052	0.004	-0.448	-0.312	-0.044	0.078	-0.009	0.003	0.052	-0.069	-0.036	-0.22	-0.256	-0.155	-0.046	-0.016	0.077	-0.048	-0.083	-0.511	0	-0.215	0.098	-0.063	0.012	-0.013	0.065	0.001	-0.014	-0.177	-0.052	0.024	-0.149	0.042	-0.107
MMP23A	8511	1p36.33	-0.142	-0.046	-0.089	-0.309	-0.432	-0.076	0.157	-0.793	-0.616	0.005	-0.789	-0.035	-0.052	0.004	-0.448	-0.312	-0.044	0.078	-0.009	0.003	0.052	-0.069	-0.036	-0.22	-0.256	-0.155	-0.046	-0.016	0.077	-0.048	-0.083	-0.511	0	-0.215	0.098	-0.063	0.012	-0.013	0.065	0.001	-0.014	-0.177	-0.052	0.024	-0.149	0.042	-0.107
MMP23B	8510	1p36.33	-0.142	-0.046	-0.089	-0.309	-0.432	-0.076	0.157	-0.793	-0.616	0.005	-0.789	-0.035	-0.052	0.004	-0.448	-0.312	-0.044	0.078	-0.009	0.003	0.052	-0.069	-0.036	-0.22	-0.256	-0.155	-0.046	-0.016	0.077	-0.048	-0.083	-0.511	0	-0.215	0.098	-0.063	0.012	-0.013	0.065	0.001	-0.014	-0.177	-0.052	0.024	-0.149	0.042	-0.107
MORN1	79906	1p36.33	-0.142	-0.046	-0.089	-0.309	-0.432	-0.076	0.157	-0.793	-0.616	0.005	-0.789	-0.035	-0.052	0.004	-0.448	-0.312	-0.044	0.078	-0.009	0.003	0.052	-0.069	-0.036	-0.22	-0.256	-0.155	-0.046	-0.016	0.077	-0.048	-0.083	-0.511	0	-0.215	0.098	-0.063	0.012	-0.013	0.065	0.001	-0.014	-0.177	-0.052	0.024	-0.149	0.042	-0.107
MRPL20	55052	1p36.33	-0.142	-0.046	-0.089	-0.309	-0.432	-0.076	0.157	-0.793	-0.616	0.005	-0.789	-0.035	-0.052	0.004	-0.448	-0.312	-0.044	0.078	-0.009	0.003	0.052	-0.069	-0.036	-0.22	-0.256	-0.155	-0.046	-0.016	0.077	-0.048	-0.083	-0.511	0	-0.215	0.098	-0.063	0.012	-0.013	0.065	0.001	-0.014	-0.177	-0.052	0.024	-0.149	0.042	-0.107
MXRA8	54587	1p36.33	-0.142	-0.046	-0.089	-0.309	-0.432	-0.076	0.157	-0.793	-0.616	0.005	-0.789	-0.035	-0.052	0.004	-0.448	-0.312	-0.044	0.078	-0.009	0.003	0.052	-0.069	-0.036	-0.22	-0.256	-0.155	-0.046	-0.016	0.077	-0.048	-0.083	-0.511	0	-0.215	0.098	-0.063	0.012	-0.013	0.065	0.001	-0.014	-0.177	-0.052	0.024	-0.149	0.042	-0.107
NADK	65220	1p36.33	-0.142	-0.046	-0.089	-0.309	-0.432	-0.076	0.157	-0.793	-0.616	0.005	-0.789	-0.035	-0.052	0.004	-0.448	-0.312	-0.044	0.078	-0.009	0.003	0.052	-0.069	-0.036	-0.22	-0.256	-0.155	-0.046	-0.016	0.077	-0.048	-0.083	-0.511	0	-0.215	0.098	-0.063	0.012	-0.013	0.065	0.001	-0.014	-0.177	-0.052	0.024	-0.149	0.042	-0.107
NOC2L	26155	1p36.33	-0.142	-0.046	-0.089	-0.309	-0.432	-0.076	0.157	-0.793	-0.616	0.005	-0.789	-0.035	-0.052	0.004	-0.448	-0.312	-0.044	0.078	-0.009	0.003	0.052	-0.069	-0.036	-0.22	-0.256	-0.155	-0.046	-0.016	0.077	-0.048	-0.083	-0.511	0	-0.215	0.098	-0.063	0.012	-0.013	0.065	0.001	-0.014	-0.177	-0.052	0.024	-0.149	0.042	-0.107
OR4F16|chr1	81399	1p36.33	-0.142	-0.046	-0.089	-0.309	-0.432	-0.076	0.157	-0.793	-0.616	0.005	-0.789	-0.035	-0.052	0.004	-0.448	-0.312	-0.044	0.078	-0.009	0.003	0.052	-0.069	-0.036	-0.22	-0.256	-0.155	-0.046	-0.016	0.077	-0.048	-0.083	-0.511	0	-0.215	0.098	-0.063	0.012	-0.013	0.065	0.001	-0.014	-0.177	-0.052	0.024	-0.149	0.042	-0.107
OR4F29|chr1	729759	1p36.33	-0.142	-0.046	-0.089	-0.309	-0.432	-0.076	0.157	-0.793	-0.616	0.005	-0.789	-0.035	-0.052	0.004	-0.448	-0.312	-0.044	0.078	-0.009	0.003	0.052	-0.069	-0.036	-0.22	-0.256	-0.155	-0.046	-0.016	0.077	-0.048	-0.083	-0.511	0	-0.215	0.098	-0.063	0.012	-0.013	0.065	0.001	-0.014	-0.177	-0.052	0.024	-0.149	0.042	-0.107
OR4F3|chr1	26683	1p36.33	-0.142	-0.046	-0.089	-0.309	-0.432	-0.076	0.157	-0.793	-0.616	0.005	-0.789	-0.035	-0.052	0.004	-0.448	-0.312	-0.044	0.078	-0.009	0.003	0.052	-0.069	-0.036	-0.22	-0.256	-0.155	-0.046	-0.016	0.077	-0.048	-0.083	-0.511	0	-0.215	0.098	-0.063	0.012	-0.013	0.065	0.001	-0.014	-0.177	-0.052	0.024	-0.149	0.042	-0.107
OR4F5	79501	1p36.33	-0.142	-0.046	-0.089	-0.309	-0.432	-0.076	0.157	-0.793	-0.616	0.005	-0.789	-0.035	-0.052	0.004	-0.448	-0.312	-0.044	0.078	-0.009	0.003	0.052	-0.069	-0.036	-0.22	-0.256	-0.155	-0.046	-0.016	0.077	-0.048	-0.083	-0.511	0	-0.215	0.098	-0.063	0.012	-0.013	0.065	0.001	-0.014	-0.177	-0.052	0.024	-0.149	0.042	-0.107
PANK4	55229	1p36.32	-0.142	-0.046	-0.089	-0.309	-0.432	-0.076	0.157	-0.793	-0.616	0.005	-0.789	-0.035	-0.052	0.004	-0.448	-0.312	-0.044	0.078	-0.009	0.003	0.052	-0.069	-0.036	-0.22	-0.256	-0.155	-0.046	-0.016	0.077	-0.048	-0.083	-0.511	0	-0.215	0.098	-0.063	0.012	-0.013	0.065	0.001	-0.014	-0.177	-0.052	0.024	-0.149	0.042	-0.107
PEX10	5192	1p36.32	-0.142	-0.046	-0.089	-0.309	-0.432	-0.076	0.157	-0.793	-0.616	0.005	-0.789	-0.035	-0.052	0.004	-0.448	-0.312	-0.044	0.078	-0.009	0.003	0.052	-0.069	-0.036	-0.22	-0.256	-0.155	-0.046	-0.016	0.077	-0.048	-0.083	-0.511	0	-0.215	0.098	-0.063	0.012	-0.013	0.065	0.001	-0.014	-0.177	-0.052	0.024	-0.149	0.042	-0.107
PLCH2	9651	1p36.32	-0.142	-0.046	-0.089	-0.309	-0.432	-0.076	0.157	-0.793	-0.616	0.005	-0.789	-0.035	-0.052	0.004	-0.448	-0.312	-0.044	0.078	-0.009	0.003	0.052	-0.069	-0.036	-0.22	-0.256	-0.155	-0.046	-0.016	0.077	-0.048	-0.083	-0.511	0	-0.215	0.098	-0.063	0.012	-0.013	0.065	0.001	-0.014	-0.177	-0.052	0.024	-0.149	0.042	-0.107
PLEKHN1	84069	1p36.33	-0.142	-0.046	-0.089	-0.309	-0.432	-0.076	0.157	-0.793	-0.616	0.005	-0.789	-0.035	-0.052	0.004	-0.448	-0.312	-0.044	0.078	-0.009	0.003	0.052	-0.069	-0.036	-0.22	-0.256	-0.155	-0.046	-0.016	0.077	-0.048	-0.083	-0.511	0	-0.215	0.098	-0.063	0.012	-0.013	0.065	0.001	-0.014	-0.177	-0.052	0.024	-0.149	0.042	-0.107
PRDM16	63976	1p36.32	-0.142	-0.046	-0.089	-0.309	-0.432	-0.076	0.407	-0.793	-0.616	0.005	-0.789	-0.035	-0.052	0.004	-0.448	-0.312	-0.044	0.078	-0.009	0.003	0.052	-0.069	-0.036	-0.22	-0.256	-0.155	-0.046	-0.016	0.077	-0.048	-0.083	-0.511	0	-0.215	0.098	-0.063	0.012	-0.013	0.065	0.001	-0.014	-0.177	-0.052	0.024	-0.149	0.042	-0.107
PRKCZ	5590	1p36.33	-0.142	-0.046	-0.089	-0.309	-0.432	-0.076	0.157	-0.793	-0.616	0.005	-0.789	-0.035	-0.052	0.004	-0.448	-0.312	-0.044	0.078	-0.009	0.003	0.052	-0.069	-0.036	-0.22	-0.256	-0.155	-0.046	-0.016	0.077	-0.048	-0.083	-0.511	0	-0.215	0.098	-0.063	0.012	-0.013	0.065	0.001	-0.014	-0.177	-0.052	0.024	-0.149	0.042	-0.107
PUSL1	126789	1p36.33	-0.142	-0.046	-0.089	-0.309	-0.432	-0.076	0.157	-0.793	-0.616	0.005	-0.789	-0.035	-0.052	0.004	-0.448	-0.312	-0.044	0.078	-0.009	0.003	0.052	-0.069	-0.036	-0.22	-0.256	-0.155	-0.046	-0.016	0.077	-0.048	-0.083	-0.511	0	-0.215	0.098	-0.063	0.012	-0.013	0.065	0.001	-0.014	-0.177	-0.052	0.024	-0.149	0.042	-0.107
RER1	11079	1p36.32	-0.142	-0.046	-0.089	-0.309	-0.432	-0.076	0.157	-0.793	-0.616	0.005	-0.789	-0.035	-0.052	0.004	-0.448	-0.312	-0.044	0.078	-0.009	0.003	0.052	-0.069	-0.036	-0.22	-0.256	-0.155	-0.046	-0.016	0.077	-0.048	-0.083	-0.511	0	-0.215	0.098	-0.063	0.012	-0.013	0.065	0.001	-0.014	-0.177	-0.052	0.024	-0.149	0.042	-0.107
RNF223	401934	1p36.33	-0.142	-0.046	-0.089	-0.309	-0.432	-0.076	0.157	-0.793	-0.616	0.005	-0.789	-0.035	-0.052	0.004	-0.448	-0.312	-0.044	0.078	-0.009	0.003	0.052	-0.069	-0.036	-0.22	-0.256	-0.155	-0.046	-0.016	0.077	-0.048	-0.083	-0.511	0	-0.215	0.098	-0.063	0.012	-0.013	0.065	0.001	-0.014	-0.177	-0.052	0.024	-0.149	0.042	-0.107
SAMD11	148398	1p36.33	-0.142	-0.046	-0.089	-0.309	-0.432	-0.076	0.157	-0.793	-0.616	0.005	-0.789	-0.035	-0.052	0.004	-0.448	-0.312	-0.044	0.078	-0.009	0.003	0.052	-0.069	-0.036	-0.22	-0.256	-0.155	-0.046	-0.016	0.077	-0.048	-0.083	-0.511	0	-0.215	0.098	-0.063	0.012	-0.013	0.065	0.001	-0.014	-0.177	-0.052	0.024	-0.149	0.042	-0.107
SCNN1D	6339	1p36.33	-0.142	-0.046	-0.089	-0.309	-0.432	-0.076	0.157	-0.793	-0.616	0.005	-0.789	-0.035	-0.052	0.004	-0.448	-0.312	-0.044	0.078	-0.009	0.003	0.052	-0.069	-0.036	-0.22	-0.256	-0.155	-0.046	-0.016	0.077	-0.048	-0.083	-0.511	0	-0.215	0.098	-0.063	0.012	-0.013	0.065	0.001	-0.014	-0.177	-0.052	0.024	-0.149	0.042	-0.107
SDF4	51150	1p36.33	-0.142	-0.046	-0.089	-0.309	-0.432	-0.076	0.157	-0.793	-0.616	0.005	-0.789	-0.035	-0.052	0.004	-0.448	-0.312	-0.044	0.078	-0.009	0.003	0.052	-0.069	-0.036	-0.22	-0.256	-0.155	-0.046	-0.016	0.077	-0.048	-0.083	-0.511	0	-0.215	0.098	-0.063	0.012	-0.013	0.065	0.001	-0.014	-0.177	-0.052	0.024	-0.149	0.042	-0.107
SKI	6497	1p36.33	-0.142	-0.046	-0.089	-0.309	-0.432	-0.076	0.157	-0.793	-0.616	0.005	-0.789	-0.035	-0.052	0.004	-0.448	-0.312	-0.044	0.078	-0.009	0.003	0.052	-0.069	-0.036	-0.22	-0.256	-0.155	-0.046	-0.016	0.077	-0.048	-0.083	-0.511	0	-0.215	0.098	-0.063	0.012	-0.013	0.065	0.001	-0.014	-0.177	-0.052	0.024	-0.149	0.042	-0.107
SLC35E2B	728661	1p36.33	-0.142	-0.046	-0.089	-0.309	-0.432	-0.076	0.157	-0.793	-0.616	0.005	-0.789	-0.035	-0.052	0.004	-0.448	-0.312	-0.044	0.078	-0.009	0.003	0.052	-0.069	-0.036	-0.22	-0.256	-0.155	-0.046	-0.016	0.077	-0.048	-0.083	-0.511	0	-0.215	0.098	-0.063	0.012	-0.013	0.065	0.001	-0.014	-0.177	-0.052	0.024	-0.149	0.042	-0.107
SLC35E2	9906	1p36.33	-0.142	-0.046	-0.089	-0.309	-0.432	-0.076	0.157	-0.793	-0.616	0.005	-0.789	-0.035	-0.052	0.004	-0.448	-0.312	-0.044	0.078	-0.009	0.003	0.052	-0.069	-0.036	-0.22	-0.256	-0.155	-0.046	-0.016	0.077	-0.048	-0.083	-0.511	0	-0.215	0.098	-0.063	0.012	-0.013	0.065	0.001	-0.014	-0.177	-0.052	0.024	-0.149	0.042	-0.107
SSU72	29101	1p36.33	-0.142	-0.046	-0.089	-0.309	-0.432	-0.076	0.157	-0.793	-0.616	0.005	-0.789	-0.035	-0.052	0.004	-0.448	-0.312	-0.044	0.078	-0.009	0.003	0.052	-0.069	-0.036	-0.22	-0.256	-0.155	-0.046	-0.016	0.077	-0.048	-0.083	-0.511	0	-0.215	0.098	-0.063	0.012	-0.013	0.065	0.001	-0.014	-0.177	-0.052	0.024	-0.149	0.042	-0.107
TAS1R3	83756	1p36.33	-0.142	-0.046	-0.089	-0.309	-0.432	-0.076	0.157	-0.793	-0.616	0.005	-0.789	-0.035	-0.052	0.004	-0.448	-0.312	-0.044	0.078	-0.009	0.003	0.052	-0.069	-0.036	-0.22	-0.256	-0.155	-0.046	-0.016	0.077	-0.048	-0.083	-0.511	0	-0.215	0.098	-0.063	0.012	-0.013	0.065	0.001	-0.014	-0.177	-0.052	0.024	-0.149	0.042	-0.107
TMEM240	339453	1p36.33	-0.142	-0.046	-0.089	-0.309	-0.432	-0.076	0.157	-0.793	-0.616	0.005	-0.789	-0.035	-0.052	0.004	-0.448	-0.312	-0.044	0.078	-0.009	0.003	0.052	-0.069	-0.036	-0.22	-0.256	-0.155	-0.046	-0.016	0.077	-0.048	-0.083	-0.511	0	-0.215	0.098	-0.063	0.012	-0.013	0.065	0.001	-0.014	-0.177	-0.052	0.024	-0.149	0.042	-0.107
TMEM52	339456	1p36.33	-0.142	-0.046	-0.089	-0.309	-0.432	-0.076	0.157	-0.793	-0.616	0.005	-0.789	-0.035	-0.052	0.004	-0.448	-0.312	-0.044	0.078	-0.009	0.003	0.052	-0.069	-0.036	-0.22	-0.256	-0.155	-0.046	-0.016	0.077	-0.048	-0.083	-0.511	0	-0.215	0.098	-0.063	0.012	-0.013	0.065	0.001	-0.014	-0.177	-0.052	0.024	-0.149	0.042	-0.107
TMEM88B	643965	1p36.33	-0.142	-0.046	-0.089	-0.309	-0.432	-0.076	0.157	-0.793	-0.616	0.005	-0.789	-0.035	-0.052	0.004	-0.448	-0.312	-0.044	0.078	-0.009	0.003	0.052	-0.069	-0.036	-0.22	-0.256	-0.155	-0.046	-0.016	0.077	-0.048	-0.083	-0.511	0	-0.215	0.098	-0.063	0.012	-0.013	0.065	0.001	-0.014	-0.177	-0.052	0.024	-0.149	0.042	-0.107
TNFRSF14	8764	1p36.32	-0.142	-0.046	-0.089	-0.309	-0.432	-0.076	0.157	-0.793	-0.616	0.005	-0.789	-0.035	-0.052	0.004	-0.448	-0.312	-0.044	0.078	-0.009	0.003	0.052	-0.069	-0.036	-0.22	-0.256	-0.155	-0.046	-0.016	0.077	-0.048	-0.083	-0.511	0	-0.215	0.098	-0.063	0.012	-0.013	0.065	0.001	-0.014	-0.177	-0.052	0.024	-0.149	0.042	-0.107
TNFRSF18	8784	1p36.33	-0.142	-0.046	-0.089	-0.309	-0.432	-0.076	0.157	-0.793	-0.616	0.005	-0.789	-0.035	-0.052	0.004	-0.448	-0.312	-0.044	0.078	-0.009	0.003	0.052	-0.069	-0.036	-0.22	-0.256	-0.155	-0.046	-0.016	0.077	-0.048	-0.083	-0.511	0	-0.215	0.098	-0.063	0.012	-0.013	0.065	0.001	-0.014	-0.177	-0.052	0.024	-0.149	0.042	-0.107
TNFRSF4	7293	1p36.33	-0.142	-0.046	-0.089	-0.309	-0.432	-0.076	0.157	-0.793	-0.616	0.005	-0.789	-0.035	-0.052	0.004	-0.448	-0.312	-0.044	0.078	-0.009	0.003	0.052	-0.069	-0.036	-0.22	-0.256	-0.155	-0.046	-0.016	0.077	-0.048	-0.083	-0.511	0	-0.215	0.098	-0.063	0.012	-0.013	0.065	0.001	-0.014	-0.177	-0.052	0.024	-0.149	0.042	-0.107
TTC34	100287898	1p36.32	-0.142	-0.046	-0.089	-0.309	-0.432	-0.076	0.157	-0.793	-0.616	0.005	-0.789	-0.035	-0.052	0.004	-0.448	-0.312	-0.044	0.078	-0.009	0.003	0.052	-0.069	-0.036	-0.22	-0.256	-0.155	-0.046	-0.016	0.077	-0.048	-0.083	-0.511	0	-0.215	0.098	-0.063	0.012	-0.013	0.065	0.001	-0.014	-0.177	-0.052	0.024	-0.149	0.042	-0.107
TTLL10	254173	1p36.33	-0.142	-0.046	-0.089	-0.309	-0.432	-0.076	0.157	-0.793	-0.616	0.005	-0.789	-0.035	-0.052	0.004	-0.448	-0.312	-0.044	0.078	-0.009	0.003	0.052	-0.069	-0.036	-0.22	-0.256	-0.155	-0.046	-0.016	0.077	-0.048	-0.083	-0.511	0	-0.215	0.098	-0.063	0.012	-0.013	0.065	0.001	-0.014	-0.177	-0.052	0.024	-0.149	0.042	-0.107
UBE2J2	118424	1p36.33	-0.142	-0.046	-0.089	-0.309	-0.432	-0.076	0.157	-0.793	-0.616	0.005	-0.789	-0.035	-0.052	0.004	-0.448	-0.312	-0.044	0.078	-0.009	0.003	0.052	-0.069	-0.036	-0.22	-0.256	-0.155	-0.046	-0.016	0.077	-0.048	-0.083	-0.511	0	-0.215	0.098	-0.063	0.012	-0.013	0.065	0.001	-0.014	-0.177	-0.052	0.024	-0.149	0.042	-0.107
VWA1	64856	1p36.33	-0.142	-0.046	-0.089	-0.309	-0.432	-0.076	0.157	-0.793	-0.616	0.005	-0.789	-0.035	-0.052	0.004	-0.448	-0.312	-0.044	0.078	-0.009	0.003	0.052	-0.069	-0.036	-0.22	-0.256	-0.155	-0.046	-0.016	0.077	-0.048	-0.083	-0.511	0	-0.215	0.098	-0.063	0.012	-0.013	0.065	0.001	-0.014	-0.177	-0.052	0.024	-0.149	0.042	-0.107
WASH7P	653635	1p36.33	-0.142	-0.046	-0.089	-0.309	-0.432	-0.076	0.157	-0.793	-0.616	0.005	-0.789	-0.035	-0.052	0.004	-0.448	-0.312	-0.044	0.078	-0.009	0.003	0.052	-0.069	-0.036	-0.22	-0.256	-0.155	-0.046	-0.016	0.077	-0.048	-0.083	-0.511	0	-0.215	0.098	-0.063	0.012	-0.013	0.065	0.001	-0.014	-0.177	-0.052	0.024	-0.149	0.042	-0.107
hsa-mir-1302-2	-585	1p36.33	-0.142	-0.046	-0.089	-0.309	-0.432	-0.076	0.157	-0.793	-0.616	0.005	-0.789	-0.035	-0.052	0.004	-0.448	-0.312	-0.044	0.078	-0.009	0.003	0.052	-0.069	-0.036	-0.22	-0.256	-0.155	-0.046	-0.016	0.077	-0.048	-0.083	-0.511	0	-0.215	0.098	-0.063	0.012	-0.013	0.065	0.001	-0.014	-0.177	-0.052	0.024	-0.149	0.042	-0.107
hsa-mir-200a	-593	1p36.33	-0.142	-0.046	-0.089	-0.309	-0.432	-0.076	0.157	-0.793	-0.616	0.005	-0.789	-0.035	-0.052	0.004	-0.448	-0.312	-0.044	0.078	-0.009	0.003	0.052	-0.069	-0.036	-0.22	-0.256	-0.155	-0.046	-0.016	0.077	-0.048	-0.083	-0.511	0	-0.215	0.098	-0.063	0.012	-0.013	0.065	0.001	-0.014	-0.177	-0.052	0.024	-0.149	0.042	-0.107
hsa-mir-200b	-593	1p36.33	-0.142	-0.046	-0.089	-0.309	-0.432	-0.076	0.157	-0.793	-0.616	0.005	-0.789	-0.035	-0.052	0.004	-0.448	-0.312	-0.044	0.078	-0.009	0.003	0.052	-0.069	-0.036	-0.22	-0.256	-0.155	-0.046	-0.016	0.077	-0.048	-0.083	-0.511	0	-0.215	0.098	-0.063	0.012	-0.013	0.065	0.001	-0.014	-0.177	-0.052	0.024	-0.149	0.042	-0.107
hsa-mir-4251	-608	1p36.32	-0.142	-0.046	-0.089	-0.309	-0.432	-0.076	0.157	-0.793	-0.616	0.005	-0.789	-0.035	-0.052	0.004	-0.448	-0.312	-0.044	0.078	-0.009	0.003	0.052	-0.069	-0.036	-0.22	-0.256	-0.155	-0.046	-0.016	0.077	-0.048	-0.083	-0.511	0	-0.215	0.098	-0.063	0.012	-0.013	0.065	0.001	-0.014	-0.177	-0.052	0.024	-0.149	0.042	-0.107
hsa-mir-429	-593	1p36.33	-0.142	-0.046	-0.089	-0.309	-0.432	-0.076	0.157	-0.793	-0.616	0.005	-0.789	-0.035	-0.052	0.004	-0.448	-0.312	-0.044	0.078	-0.009	0.003	0.052	-0.069	-0.036	-0.22	-0.256	-0.155	-0.046	-0.016	0.077	-0.048	-0.083	-0.511	0	-0.215	0.098	-0.063	0.012	-0.013	0.065	0.001	-0.014	-0.177	-0.052	0.024	-0.149	0.042	-0.107
ARHGEF16	27237	1p36.32	-0.142	-0.046	-0.089	-0.309	-0.432	-0.076	0.407	-0.793	-0.616	0.005	-0.789	-0.035	-0.052	0.004	-0.448	-0.312	-0.044	0.078	-0.009	0.003	0.052	-0.069	-0.036	-0.22	-0.256	-0.155	-0.046	-0.016	0.077	-0.048	-0.083	-0.511	0	-0.215	0.098	-0.063	0.012	-0.013	0.065	0.001	-0.014	-0.177	-0.052	0.024	-0.149	0.042	-0.107
MEGF6	1953	1p36.32	-0.142	-0.046	-0.089	-0.309	-0.432	-0.076	0.407	-0.793	-0.616	0.005	-0.789	-0.035	-0.052	0.004	-0.448	-0.312	-0.044	0.078	-0.009	0.003	0.052	-0.069	-0.036	-0.22	-0.256	-0.155	-0.046	-0.016	0.077	-0.048	-0.083	-0.511	0	-0.215	0.098	-0.063	0.012	-0.013	0.065	0.001	-0.014	-0.177	-0.052	0.024	-0.149	0.042	-0.107
CCDC27	148870	1p36.32	-0.142	-0.046	-0.089	-0.309	-0.432	-0.076	0.407	-0.793	-0.616	0.005	-0.789	-0.035	-0.052	0.004	-0.448	-0.312	-0.044	0.078	-0.009	0.003	0.052	-0.069	-0.036	-0.22	-0.256	-0.155	-0.046	-0.016	0.077	-0.048	-0.083	-0.511	0	-0.215	-0.017	-0.063	0.012	-0.013	0.065	0.001	-0.014	-0.177	-0.052	0.024	-0.149	0.042	-0.107
LOC388588	388588	1p36.32	-0.142	-0.046	-0.089	-0.309	-0.432	-0.076	0.407	-0.793	-0.616	0.005	-0.789	-0.035	-0.052	0.004	-0.448	-0.312	-0.044	0.078	-0.009	0.003	0.052	-0.069	-0.036	-0.22	-0.256	-0.155	-0.046	-0.016	0.077	-0.048	-0.083	-0.511	0	-0.215	-0.017	-0.063	0.012	-0.013	0.065	0.001	-0.014	-0.177	-0.052	0.024	-0.149	0.042	-0.107
LRRC47	57470	1p36.32	-0.142	-0.046	-0.089	-0.309	-0.432	-0.076	0.407	-0.793	-0.616	0.005	-0.789	-0.035	-0.052	0.004	-0.448	-0.312	-0.044	0.078	-0.009	0.003	0.052	-0.069	-0.036	-0.22	-0.256	-0.155	-0.15	-0.016	0.077	-0.048	-0.083	-0.511	0	-0.215	-0.017	-0.063	0.012	-0.013	0.065	0.001	-0.014	-0.177	-0.052	0.024	-0.149	0.042	-0.107
MIR551A	693135	1p36.32	-0.142	-0.046	-0.089	-0.309	-0.432	-0.076	0.407	-0.793	-0.616	0.005	-0.789	-0.035	-0.052	0.004	-0.448	-0.312	-0.044	0.078	-0.009	0.003	0.052	-0.069	-0.036	-0.22	-0.256	-0.155	-0.046	-0.016	0.077	-0.048	-0.083	-0.511	0	-0.215	-0.017	-0.063	0.012	-0.013	0.065	0.001	-0.014	-0.177	-0.052	0.024	-0.149	0.042	-0.107
TP73-AS1	57212	1p36.32	-0.142	-0.046	-0.089	-0.309	-0.432	-0.076	0.407	-0.793	-0.616	0.005	-0.789	-0.035	-0.052	0.004	-0.448	-0.312	-0.044	0.078	-0.009	0.003	0.052	-0.069	-0.036	-0.22	-0.256	-0.155	-0.046	-0.016	0.077	-0.048	-0.083	-0.511	0	-0.215	-0.017	-0.063	0.012	-0.013	0.065	0.001	-0.014	-0.177	-0.052	0.024	-0.149	0.042	-0.107
TP73	7161	1p36.32	-0.142	-0.046	-0.089	-0.309	-0.432	-0.076	0.407	-0.793	-0.616	0.005	-0.789	-0.035	-0.052	0.004	-0.448	-0.312	-0.044	0.078	-0.009	0.003	0.052	-0.069	-0.036	-0.22	-0.256	-0.155	-0.046	-0.016	0.077	-0.048	-0.083	-0.511	0	-0.215	-0.017	-0.063	0.012	-0.013	0.065	0.001	-0.014	-0.177	-0.052	0.024	-0.149	0.042	-0.107
TPRG1L	127262	1p36.32	-0.142	-0.046	-0.089	-0.309	-0.432	-0.076	0.407	-0.793	-0.616	0.005	-0.789	-0.035	-0.052	0.004	-0.448	-0.312	-0.044	0.078	-0.009	0.003	0.052	-0.069	-0.036	-0.22	-0.256	-0.155	-0.046	-0.016	0.077	-0.048	-0.083	-0.511	0	-0.215	-0.017	-0.063	0.012	-0.013	0.065	0.001	-0.014	-0.177	-0.052	0.024	-0.149	0.042	-0.107
WRAP73	49856	1p36.32	-0.142	-0.046	-0.089	-0.309	-0.432	-0.076	0.407	-0.793	-0.616	0.005	-0.789	-0.035	-0.052	0.004	-0.448	-0.312	-0.044	0.078	-0.009	0.003	0.052	-0.069	-0.036	-0.22	-0.256	-0.155	-0.046	-0.016	0.077	-0.048	-0.083	-0.511	0	-0.215	-0.017	-0.063	0.012	-0.013	0.065	0.001	-0.014	-0.177	-0.052	0.024	-0.149	0.042	-0.107
hsa-mir-551a	-611	1p36.32	-0.142	-0.046	-0.089	-0.309	-0.432	-0.076	0.407	-0.793	-0.616	0.005	-0.789	-0.035	-0.052	0.004	-0.448	-0.312	-0.044	0.078	-0.009	0.003	0.052	-0.069	-0.036	-0.22	-0.256	-0.155	-0.046	-0.016	0.077	-0.048	-0.083	-0.511	0	-0.215	-0.017	-0.063	0.012	-0.013	0.065	0.001	-0.014	-0.177	-0.052	0.024	-0.149	0.042	-0.107
CEP104	9731	1p36.32	-0.142	-0.046	-0.089	-0.309	-0.432	-0.076	0.407	-0.793	-0.616	0.005	-0.789	-0.035	-0.052	0.004	-0.448	-0.312	-0.044	0.078	-0.009	0.003	0.052	-0.069	-0.036	-0.22	-0.256	-0.155	-0.15	-0.016	0.077	-0.048	-0.083	-0.511	0	-0.275	-0.017	-0.063	0.012	-0.013	0.065	0.001	-0.014	-0.177	-0.052	0.024	-0.149	0.042	-0.107
C1orf174	339448	1p36.32	-0.142	-0.046	-0.089	-0.309	-0.432	-0.076	0.407	-0.793	-0.616	0.005	-0.789	-0.035	-0.052	0.004	-0.448	-0.312	-0.044	0.078	-0.009	0.003	0.052	-0.069	-0.036	-0.22	-0.256	-0.155	-0.15	-0.016	0.077	-0.048	-0.083	-0.511	0	-0.275	-0.017	-0.063	0.012	-0.013	0.065	-0.103	-0.014	-0.177	-0.052	0.024	-0.149	0.042	-0.107
DFFB	1677	1p36.32	-0.142	-0.046	-0.089	-0.309	-0.432	-0.076	0.407	-0.793	-0.616	0.005	-0.789	-0.035	-0.052	0.004	-0.448	-0.312	-0.044	0.078	-0.009	0.003	0.052	-0.069	-0.036	-0.22	-0.256	-0.155	-0.15	-0.016	0.077	-0.048	-0.083	-0.511	0	-0.275	-0.017	-0.063	0.012	-0.013	0.065	0.001	-0.014	-0.177	-0.052	0.024	-0.149	0.042	-0.107
LOC100133612	100133612	1p36.32	-0.142	-0.046	-0.089	-0.309	-0.432	-0.076	0.407	-0.793	-0.616	0.005	-0.789	-0.035	-0.052	0.004	-0.448	-0.312	-0.044	0.078	-0.009	0.003	0.052	-0.069	-0.036	-0.22	-0.256	-0.155	-0.15	-0.016	0.077	-0.048	-0.083	-0.511	0	-0.275	-0.017	-0.063	0.012	-0.013	0.065	-0.103	-0.014	-0.177	-0.052	0.024	-0.149	0.042	-0.107
LOC728716	728716	1p36.32	-0.142	-0.046	-0.089	-0.309	-0.432	-0.076	0.407	-0.793	-0.616	0.005	-0.789	-0.035	-0.052	0.004	-0.448	-0.312	-0.044	0.078	-0.009	0.003	0.052	-0.069	-0.036	-0.22	-0.256	-0.155	-0.15	-0.016	0.077	-0.048	-0.083	-0.511	0	-0.275	-0.017	-0.063	0.012	-0.013	0.065	-0.103	-0.014	-0.177	-0.052	0.024	-0.149	-0.027	-0.107
LOC284661	284661	1p36.32	-0.142	-0.046	-0.089	-0.309	-0.432	-0.076	0.407	-0.793	-0.616	0.005	-0.789	-0.035	-0.052	0.004	-0.448	-0.38	-0.044	0.018	-0.009	0.003	0.052	-0.069	-0.036	-0.22	-0.256	-0.155	-0.15	-0.016	0.077	-0.048	-0.083	-0.511	0	-0.275	-0.017	-0.063	0.012	-0.013	0.065	-0.103	-0.014	-0.177	-0.052	0.024	-0.149	-0.027	-0.107
AJAP1	55966	1p36.32	-0.142	0.017	-0.089	-0.309	-0.432	-0.076	0.407	-0.793	-0.616	0.005	-0.789	-0.035	-0.052	0.004	-0.448	-0.38	-0.044	0.018	-0.009	0.003	0.052	-0.069	-0.036	-0.22	-0.256	-0.155	-0.15	-0.016	0.077	-0.048	-0.083	-0.511	0	-0.275	-0.017	-0.063	0.012	-0.013	0.065	-0.103	-0.014	-0.177	-0.052	0.024	-0.149	-0.027	-0.107
MIR4417	100616489	1p36.31	-0.142	0.017	-0.089	-0.309	-0.432	-0.076	0.407	-0.793	-0.616	0.005	-0.789	-0.035	-0.052	0.004	-0.448	-0.282	-0.044	0.018	0.032	0.003	0.052	-0.069	-0.036	-0.22	-0.256	-0.155	-0.15	-0.016	0.077	0.013	-0.083	-0.511	0	-0.197	-0.017	-0.168	0.012	-0.013	0.065	-0.02	-0.014	-0.177	-0.052	0.024	-0.073	-0.027	-0.107
MIR4689	100616421	1p36.31	-0.142	0.017	0.014	-0.221	-0.432	0.011	0.407	-0.793	-0.616	-0.044	-0.789	0.024	-0.052	0.004	-0.448	-0.282	0.012	0.018	0.032	0.003	0.052	-0.069	-0.036	-0.22	-0.256	-0.155	-0.07	-0.016	0.077	0.013	-0.083	-0.511	0	-0.197	-0.017	-0.005	0.012	-0.013	0.065	-0.02	-0.014	-0.177	-0.052	0.024	-0.073	-0.027	-0.107
NPHP4	261734	1p36.31	-0.142	0.017	0.014	-0.221	-0.432	0.011	0.407	-0.793	-0.616	-0.044	-0.789	0.024	-0.052	0.004	-0.448	-0.282	0.012	0.018	0.032	0.003	0.052	-0.069	-0.036	-0.22	-0.256	-0.155	-0.07	-0.016	0.077	0.013	-0.083	-0.511	0	-0.197	-0.017	-0.005	0.012	-0.013	0.065	-0.02	-0.014	-0.177	-0.052	0.024	-0.073	-0.027	-0.107
KCNAB2	8514	1p36.31	-0.142	0.017	0.014	-0.221	-0.432	0.011	0.407	-0.793	-0.616	-0.044	-0.723	0.024	-0.052	0.004	-0.448	-0.282	0.012	0.018	0.032	0.003	0.052	-0.069	-0.036	-0.22	-0.256	-0.155	-0.07	-0.016	0.077	0.013	0.007	-0.511	0	-0.197	-0.017	-0.005	0.012	-0.013	0.065	-0.02	-0.014	-0.177	0.004	0.024	-0.073	-0.027	-0.107
CHD5	26038	1p36.31	-0.142	0.017	0.014	-0.221	-0.432	0.011	0.407	-0.793	-0.616	-0.044	-0.723	0.024	0.001	0.004	-0.448	-0.282	0.012	0.018	0.032	0.003	0.052	-0.069	-0.036	-0.22	-0.256	-0.155	-0.07	-0.016	0.077	0.013	0.007	-0.511	0	-0.197	-0.017	-0.005	0.012	-0.013	0.065	-0.02	-0.014	-0.177	0.004	0.024	-0.073	-0.027	-0.107
ACOT7	11332	1p36.31	-0.142	0.017	0.014	-0.221	-0.432	0.011	0.407	-0.793	-0.616	-0.044	-0.723	0.024	0.001	0.004	-0.448	-0.282	0.012	0.018	0.032	0.003	0.052	-0.069	-0.036	-0.22	-0.256	-0.155	-0.07	-0.016	0.077	0.013	0.007	-0.511	0	-0.197	-0.017	-0.005	0.012	-0.013	0.065	-0.02	-0.014	-0.177	0.004	0.024	-0.073	-0.027	-0.107
ESPN	83715	1p36.31	-0.142	0.017	0.014	-0.221	-0.432	0.011	0.407	-0.793	-0.616	-0.044	-0.723	0.024	0.001	0.004	-0.448	-0.282	0.012	0.018	0.032	0.003	0.052	-0.069	-0.036	-0.22	-0.256	-0.155	-0.07	-0.016	0.077	0.013	0.007	-0.511	0	-0.197	-0.017	-0.005	0.012	-0.013	0.065	-0.02	-0.014	-0.177	0.004	0.024	-0.073	-0.027	-0.107
GPR153	387509	1p36.31	-0.142	0.017	0.014	-0.221	-0.432	0.011	0.407	-0.793	-0.616	-0.044	-0.723	0.024	0.001	0.004	-0.448	-0.282	0.012	0.018	0.032	0.003	0.052	-0.069	-0.036	-0.22	-0.256	-0.155	-0.07	-0.016	0.077	0.013	0.007	-0.511	0	-0.197	-0.017	-0.005	0.012	-0.013	0.065	-0.02	-0.014	-0.177	0.004	0.024	-0.073	-0.027	-0.107
HES2	54626	1p36.31	-0.142	0.017	0.014	-0.221	-0.432	0.011	0.407	-0.793	-0.616	-0.044	-0.723	0.024	0.001	0.004	-0.448	-0.282	0.012	0.018	0.032	0.003	0.052	-0.069	-0.036	-0.22	-0.256	-0.155	-0.07	-0.016	0.077	0.013	0.007	-0.511	0	-0.197	-0.017	-0.005	0.012	-0.013	0.065	-0.02	-0.014	-0.177	0.004	0.024	-0.073	-0.027	-0.107
HES3	390992	1p36.31	-0.142	0.017	0.014	-0.221	-0.432	0.011	0.407	-0.793	-0.616	-0.044	-0.723	0.024	0.001	0.004	-0.448	-0.282	0.012	0.018	0.032	0.003	0.052	-0.069	-0.036	-0.22	-0.256	-0.155	-0.07	-0.016	0.077	0.013	0.007	-0.511	0	-0.197	-0.017	-0.005	0.012	-0.013	0.065	-0.02	-0.014	-0.177	0.004	0.024	-0.073	-0.027	-0.107
ICMT	23463	1p36.31	-0.142	0.017	0.014	-0.221	-0.432	0.011	0.407	-0.793	-0.616	-0.044	-0.723	0.024	0.001	0.004	-0.448	-0.282	0.012	0.018	0.032	0.003	0.052	-0.069	-0.036	-0.22	-0.256	-0.155	-0.07	-0.016	0.077	0.013	0.007	-0.511	0	-0.197	-0.017	-0.005	0.012	-0.013	0.065	-0.02	-0.014	-0.177	0.004	0.024	-0.073	-0.027	-0.107
MIR4252	100422975	1p36.31	-0.142	0.017	0.014	-0.221	-0.432	0.011	0.407	-0.793	-0.616	-0.044	-0.723	0.024	0.001	0.004	-0.448	-0.282	0.012	0.018	0.032	0.003	0.052	-0.069	-0.036	-0.22	-0.256	-0.155	-0.07	-0.016	0.077	0.013	0.007	-0.511	0	-0.197	-0.017	-0.005	0.012	-0.013	0.065	-0.02	-0.014	-0.177	0.004	0.024	-0.073	-0.027	-0.107
NOL9	79707	1p36.31	-0.142	0.017	0.014	-0.221	-0.432	0.011	0.407	-0.793	-0.616	-0.044	-0.723	0.024	0.001	0.004	-0.448	-0.282	0.012	0.018	0.032	0.003	0.052	-0.069	-0.036	-0.22	-0.256	-0.155	-0.07	-0.016	0.077	0.013	0.007	-0.511	0	-0.197	-0.017	-0.005	0.012	-0.013	0.065	-0.02	-0.014	-0.177	0.004	0.024	-0.073	-0.027	-0.107
PLEKHG5	57449	1p36.31	-0.142	0.017	0.014	-0.221	-0.432	0.011	0.407	-0.793	-0.616	-0.044	-0.723	0.024	0.001	0.004	-0.448	-0.282	0.012	0.018	0.032	0.003	0.052	-0.069	-0.036	-0.22	-0.256	-0.155	-0.07	-0.016	0.077	0.013	0.007	-0.511	0	-0.197	-0.017	-0.005	0.012	-0.013	0.065	-0.02	-0.014	-0.177	0.004	0.024	-0.073	-0.027	-0.107
RNF207	388591	1p36.31	-0.142	0.017	0.014	-0.221	-0.432	0.011	0.407	-0.793	-0.616	-0.044	-0.723	0.024	0.001	0.004	-0.448	-0.282	0.012	0.018	0.032	0.003	0.052	-0.069	-0.036	-0.22	-0.256	-0.155	-0.07	-0.016	0.077	0.013	0.007	-0.511	0	-0.197	-0.017	-0.005	0.012	-0.013	0.065	-0.02	-0.014	-0.177	0.004	0.024	-0.073	-0.027	-0.107
RPL22	6146	1p36.31	-0.142	0.017	0.014	-0.221	-0.432	0.011	0.407	-0.793	-0.616	-0.044	-0.723	0.024	0.001	0.004	-0.448	-0.282	0.012	0.018	0.032	0.003	0.052	-0.069	-0.036	-0.22	-0.256	-0.155	-0.07	-0.016	0.077	0.013	0.007	-0.511	0	-0.197	-0.017	-0.005	0.012	-0.013	0.065	-0.02	-0.014	-0.177	0.004	0.024	-0.073	-0.027	-0.107
TNFRSF25	8718	1p36.31	-0.142	0.017	0.014	-0.221	-0.432	0.011	0.407	-0.793	-0.616	-0.044	-0.723	0.024	0.001	0.004	-0.448	-0.282	0.012	0.018	0.032	0.003	0.052	-0.069	-0.036	-0.22	-0.256	-0.155	-0.07	-0.016	0.077	0.013	0.007	-0.511	0	-0.197	-0.017	-0.005	0.012	-0.013	0.065	-0.02	-0.014	-0.177	0.004	0.024	-0.073	-0.027	-0.107
hsa-mir-4252	-634	1p36.31	-0.142	0.017	0.014	-0.221	-0.432	0.011	0.407	-0.793	-0.616	-0.044	-0.723	0.024	0.001	0.004	-0.448	-0.282	0.012	0.018	0.032	0.003	0.052	-0.069	-0.036	-0.22	-0.256	-0.155	-0.07	-0.016	0.077	0.013	0.007	-0.511	0	-0.197	-0.017	-0.005	0.012	-0.013	0.065	-0.02	-0.014	-0.177	0.004	0.024	-0.073	-0.027	-0.107
CAMTA1	23261	1p36.31	-0.142	0.017	0.014	-0.258	-0.471	0.011	0.407	-0.793	-0.616	-0.044	-0.723	0.024	0.001	0.004	-0.448	-0.282	0.012	0.018	0.032	0.003	0.052	-0.069	-0.036	-0.22	-0.256	-0.155	-0.07	-0.016	0.077	0.013	0.007	-0.511	0	-0.197	-0.017	-0.005	0.012	-0.03	0.065	-0.02	0.019	-0.177	0.004	0.024	-0.073	-0.027	-0.107
DNAJC11	55735	1p36.31	-0.142	0.017	0.014	-0.221	-0.432	0.011	0.407	-0.793	-0.616	-0.044	-0.723	0.024	0.001	0.004	-0.448	-0.282	0.012	0.018	0.032	0.003	0.052	-0.069	-0.036	-0.22	-0.256	-0.155	-0.07	-0.016	0.077	0.013	0.007	-0.511	0	-0.197	-0.017	-0.005	0.012	-0.013	0.065	-0.02	-0.014	-0.177	0.004	0.024	-0.073	-0.027	-0.107
KLHL21	9903	1p36.31	-0.142	0.017	0.014	-0.221	-0.432	0.011	0.407	-0.793	-0.616	-0.044	-0.723	0.024	0.001	0.004	-0.448	-0.282	0.012	0.018	0.032	0.003	0.052	-0.069	-0.036	-0.22	-0.256	-0.155	-0.07	-0.016	0.077	0.013	0.007	-0.511	0	-0.197	-0.017	-0.005	0.012	-0.013	0.065	-0.02	-0.014	-0.177	0.004	0.024	-0.073	-0.027	-0.107
PHF13	148479	1p36.31	-0.142	0.017	0.014	-0.221	-0.432	0.011	0.407	-0.793	-0.616	-0.044	-0.723	0.024	0.001	0.004	-0.448	-0.282	0.012	0.018	0.032	0.003	0.052	-0.069	-0.036	-0.22	-0.256	-0.155	-0.07	-0.016	0.077	0.013	0.007	-0.511	0	-0.197	-0.017	-0.005	0.012	-0.013	0.065	-0.02	-0.014	-0.177	0.004	0.024	-0.073	-0.027	-0.107
TAS1R1	80835	1p36.31	-0.142	0.017	0.014	-0.221	-0.432	0.011	0.407	-0.793	-0.616	-0.044	-0.723	0.024	0.001	0.004	-0.448	-0.282	0.012	0.018	0.032	0.003	0.052	-0.069	-0.036	-0.22	-0.256	-0.155	-0.07	-0.016	0.077	0.013	0.007	-0.511	0	-0.197	-0.017	-0.005	0.012	-0.013	0.065	-0.02	-0.014	-0.177	0.004	0.024	-0.073	-0.027	-0.107
THAP3	90326	1p36.31	-0.142	0.017	0.014	-0.221	-0.432	0.011	0.407	-0.793	-0.616	-0.044	-0.723	0.024	0.001	0.004	-0.448	-0.282	0.012	0.018	0.032	0.003	0.052	-0.069	-0.036	-0.22	-0.256	-0.155	-0.07	-0.016	0.077	0.013	0.007	-0.511	0	-0.197	-0.017	-0.005	0.012	-0.013	0.065	-0.02	-0.014	-0.177	0.004	0.024	-0.073	-0.027	-0.107
ZBTB48	3104	1p36.31	-0.142	0.017	0.014	-0.221	-0.432	0.011	0.407	-0.793	-0.616	-0.044	-0.723	0.024	0.001	0.004	-0.448	-0.282	0.012	0.018	0.032	0.003	0.052	-0.069	-0.036	-0.22	-0.256	-0.155	-0.07	-0.016	0.077	0.013	0.007	-0.511	0	-0.197	-0.017	-0.005	0.012	-0.013	0.065	-0.02	-0.014	-0.177	0.004	0.024	-0.073	-0.027	-0.107
ERRFI1	54206	1p36.23	-0.142	0.017	0.014	-0.258	-0.344	0.011	0.407	-0.793	-0.616	-0.044	-0.723	0.024	0.001	0.004	-0.448	-0.282	0.012	0.018	0.032	0.003	0.052	-0.009	-0.036	-0.22	-0.256	-0.155	-0.07	-0.016	0.077	0.013	0.007	-0.511	0	-0.197	-0.017	-0.005	0.012	-0.03	0.065	-0.02	0.019	-0.177	0.004	0.024	-0.073	-0.027	-0.107
PARK7	11315	1p36.23	-0.142	0.017	0.014	-0.258	-0.344	0.011	0.407	-0.793	-0.616	-0.044	-0.723	0.024	0.001	0.004	-0.448	-0.282	0.012	0.018	0.032	0.003	0.052	-0.009	-0.036	-0.22	-0.256	-0.155	-0.07	-0.016	0.077	0.013	0.007	-0.511	0	-0.197	-0.017	-0.005	0.012	-0.03	0.065	-0.02	0.019	-0.177	0.004	0.024	-0.073	-0.027	-0.107
PER3	8863	1p36.23	-0.142	0.017	0.014	-0.258	-0.344	0.011	0.407	-0.793	-0.616	-0.044	-0.723	0.024	0.001	0.004	-0.448	-0.282	0.012	0.018	0.032	0.003	0.052	-0.009	-0.036	-0.22	-0.256	-0.155	-0.07	-0.016	0.077	0.013	0.007	-0.511	0	-0.197	-0.017	-0.005	0.012	-0.03	0.065	-0.02	0.019	-0.177	0.004	0.024	-0.073	-0.027	-0.107
TNFRSF9	3604	1p36.23	-0.142	0.017	0.014	-0.258	-0.344	0.011	0.407	-0.793	-0.616	-0.044	-0.723	0.024	0.001	0.004	-0.448	-0.282	0.012	0.018	0.032	0.003	0.052	-0.009	-0.036	-0.22	-0.256	-0.155	-0.07	-0.016	0.077	0.013	0.007	-0.511	0	-0.197	-0.017	-0.005	0.012	-0.03	0.065	-0.02	0.019	-0.177	0.004	0.024	-0.073	-0.027	-0.107
UTS2	10911	1p36.23	-0.142	0.017	0.014	-0.258	-0.344	0.011	0.407	-0.793	-0.616	-0.044	-0.723	0.024	0.001	0.004	-0.448	-0.282	0.012	0.018	0.032	0.003	0.052	-0.009	-0.036	-0.22	-0.256	-0.155	-0.07	-0.016	0.077	0.013	0.007	-0.511	0	-0.197	-0.017	-0.005	0.012	-0.03	0.065	-0.02	0.019	-0.177	0.004	0.024	-0.073	-0.027	-0.107
VAMP3	9341	1p36.23	-0.142	0.017	0.014	-0.258	-0.344	0.011	0.407	-0.793	-0.616	-0.044	-0.723	0.024	0.001	0.004	-0.448	-0.282	0.012	0.018	0.032	0.003	0.052	-0.009	-0.036	-0.22	-0.256	-0.155	-0.07	-0.016	0.077	0.013	0.007	-0.511	0	-0.197	-0.017	-0.005	0.012	-0.03	0.065	-0.02	0.019	-0.177	0.004	0.024	-0.073	-0.027	-0.107
RERE	473	1p36.23	-0.142	0.017	0.014	-0.258	-0.344	0.011	0.7	-0.793	-0.616	-0.044	-0.723	0.024	0.001	0.004	-0.448	-0.282	0.012	0.018	0.032	0.003	0.052	-0.009	-0.036	-0.22	-0.256	-0.155	-0.07	-0.016	0.077	0.013	0.007	-0.511	0	-0.197	-0.017	-0.005	0.012	-0.03	-0.235	-0.02	0.019	-0.177	0.004	0.024	-0.073	-0.027	-0.107
SLC45A1	50651	1p36.23	-0.142	0.017	0.014	-0.258	-0.344	0.011	0.407	-0.793	-0.616	-0.044	-0.723	0.024	0.001	0.004	-0.448	-0.282	0.012	0.018	0.032	0.003	0.052	-0.009	-0.036	-0.22	-0.256	-0.155	-0.07	-0.016	0.077	0.013	0.007	-0.511	0	-0.197	-0.017	-0.005	0.012	-0.03	-0.235	-0.02	0.019	-0.177	0.004	0.024	-0.073	-0.027	-0.107
CA6	765	1p36.23	-0.142	0.017	0.014	-0.258	-0.344	0.011	0.7	-0.793	-0.616	-0.044	-0.723	0.024	0.001	0.004	-0.448	-0.282	0.012	0.018	0.032	0.003	0.052	-0.009	0	-0.22	-0.256	-0.155	-0.07	-0.016	0.077	0.013	0.007	-0.511	0	-0.197	-0.017	-0.005	0.012	-0.03	0.066	-0.02	0.019	-0.177	0.004	0.024	-0.073	-0.027	-0.107
ENO1-AS1	100505975	1p36.23	-0.142	0.017	0.014	-0.258	-0.344	0.011	0.7	-0.793	-0.616	-0.044	-0.723	0.024	0.001	0.004	-0.448	-0.282	0.012	0.018	0.032	0.003	0.052	-0.009	0	-0.22	-0.256	-0.155	-0.07	-0.016	0.077	0.013	0.007	-0.511	0	-0.197	-0.017	-0.005	0.012	-0.03	0.066	-0.02	0.019	-0.177	0.004	0.024	-0.073	-0.027	-0.107
ENO1	2023	1p36.23	-0.142	0.017	0.014	-0.258	-0.344	0.011	0.7	-0.793	-0.616	-0.044	-0.723	0.024	0.001	0.004	-0.448	-0.282	0.012	0.018	0.032	0.003	0.052	-0.009	0	-0.22	-0.256	-0.155	-0.07	-0.016	0.077	0.013	0.007	-0.511	0	-0.197	-0.017	-0.005	0.012	-0.03	0.066	-0.02	0.019	-0.177	0.004	0.024	-0.073	-0.027	-0.107
GPR157	80045	1p36.23	-0.142	0.017	0.014	-0.258	-0.344	0.011	0.7	-0.793	-0.616	-0.044	-0.723	0.024	0.001	0.004	-0.448	-0.282	0.012	0.018	0.032	0.003	0.052	-0.009	0	-0.22	-0.256	-0.155	-0.07	-0.016	0.077	0.013	0.007	-0.511	0	-0.197	-0.017	-0.005	0.012	-0.03	0.066	-0.02	0.019	-0.177	0.004	0.024	-0.073	-0.027	-0.107
H6PD	9563	1p36.22	-0.142	0.017	0.014	-0.258	-0.344	0.011	0.7	-0.793	-0.616	-0.044	-0.723	0.024	0.001	0.004	-0.448	-0.282	0.012	0.018	0.032	0.003	0.052	-0.009	0	-0.22	-0.256	-0.155	-0.07	-0.016	0.077	0.013	0.007	-0.511	0	-0.197	-0.017	-0.005	0.012	-0.03	0.066	-0.02	0.019	-0.177	0.004	0.024	-0.073	-0.027	-0.107
MIR34A	407040	1p36.22	-0.142	0.017	0.014	-0.258	-0.344	0.011	0.7	-0.793	-0.616	-0.044	-0.723	0.024	0.001	0.004	-0.448	-0.282	0.012	0.018	0.032	0.003	0.052	-0.009	0	-0.22	-0.256	-0.155	-0.07	-0.016	0.077	0.013	0.007	-0.511	0	-0.197	-0.017	-0.005	0.012	-0.03	0.066	-0.02	0.019	-0.177	0.004	0.024	-0.073	-0.027	-0.107
SLC2A5	6518	1p36.23	-0.142	0.017	0.014	-0.258	-0.344	0.011	0.7	-0.793	-0.616	-0.044	-0.723	0.024	0.001	0.004	-0.448	-0.282	0.012	0.018	0.032	0.003	0.052	-0.009	0	-0.22	-0.256	-0.155	-0.07	-0.016	0.077	0.013	0.007	-0.511	0	-0.197	-0.017	-0.005	0.012	-0.03	0.066	-0.02	0.019	-0.177	0.004	0.024	-0.073	-0.027	-0.107
SLC2A7	155184	1p36.23	-0.142	0.017	0.014	-0.258	-0.344	0.011	0.7	-0.793	-0.616	-0.044	-0.723	0.024	0.001	0.004	-0.448	-0.282	0.012	0.018	0.032	0.003	0.052	-0.009	0	-0.22	-0.256	-0.155	-0.07	-0.016	0.077	0.013	0.007	-0.511	0	-0.197	-0.017	-0.005	0.012	-0.03	0.066	-0.02	0.019	-0.177	0.004	0.024	-0.073	-0.027	-0.107
SPSB1	80176	1p36.22	-0.142	0.017	0.014	-0.258	-0.344	0.011	0.7	-0.793	-0.616	-0.044	-0.723	0.024	0.001	0.004	-0.448	-0.282	0.012	0.018	0.032	0.003	0.052	-0.009	0	-0.22	-0.256	-0.155	-0.07	-0.016	0.077	0.013	0.007	-0.511	0	-0.197	-0.017	-0.005	0.012	-0.03	0.066	-0.02	0.019	-0.177	0.004	0.024	-0.073	-0.027	-0.107
hsa-mir-34a	-655	1p36.22	-0.142	0.017	0.014	-0.258	-0.344	0.011	0.7	-0.793	-0.616	-0.044	-0.723	0.024	0.001	0.004	-0.448	-0.282	0.012	0.018	0.032	0.003	0.052	-0.009	0	-0.22	-0.256	-0.155	-0.07	-0.016	0.077	0.013	0.007	-0.511	0	-0.197	-0.017	-0.005	0.012	-0.03	0.066	-0.02	0.019	-0.177	0.004	0.024	-0.073	-0.027	-0.107
C1orf200	644997	1p36.22	-0.142	0.017	0.014	-0.258	-0.344	0.011	0.7	-0.793	-0.616	-0.044	-0.723	0.024	0.001	0.004	-0.448	-0.282	0.012	0.018	0.032	0.003	0.052	-0.009	0	-0.22	-0.256	-0.155	-0.07	-0.016	0.077	0.013	0.007	-0.511	0	-0.197	-0.017	-0.005	0.012	-0.03	0.066	-0.02	0.019	-0.177	0.004	0.024	-0.073	-0.027	-0.107
CLSTN1	22883	1p36.22	-0.142	0.017	0.014	-0.258	-0.344	0.011	0.7	-0.793	-0.616	-0.044	-0.723	0.024	0.001	0.004	-0.448	-0.282	0.012	0.018	0.032	0.003	0.052	-0.009	0	-0.22	-0.256	-0.155	-0.07	-0.016	0.077	0.013	0.007	-0.511	0	-0.197	-0.017	-0.005	0.012	-0.03	0.066	-0.02	0.019	-0.177	0.004	0.024	-0.073	-0.027	-0.107
CTNNBIP1	56998	1p36.22	-0.142	0.017	0.014	-0.258	-0.344	0.011	0.7	-0.793	-0.616	-0.044	-0.723	0.024	0.001	0.004	-0.448	-0.282	0.012	0.018	0.032	0.003	0.052	-0.009	0	-0.22	-0.256	-0.155	-0.07	-0.016	0.077	0.013	0.007	-0.511	0	-0.197	-0.017	-0.005	0.012	-0.03	0.066	-0.02	0.019	-0.177	0.004	0.024	-0.073	-0.027	-0.107
LZIC	84328	1p36.22	-0.142	0.017	0.014	-0.258	-0.344	0.011	0.7	-0.793	-0.616	-0.044	-0.723	0.024	0.001	0.004	-0.448	-0.282	0.012	0.018	0.032	0.003	0.052	-0.009	0	-0.22	-0.256	-0.155	-0.07	-0.016	0.077	0.013	0.007	-0.511	0	-0.197	-0.017	-0.005	0.012	-0.03	0.066	-0.02	0.019	-0.177	0.004	0.024	-0.073	-0.027	-0.107
PIK3CD	5293	1p36.22	-0.142	0.017	0.014	-0.258	-0.344	0.011	0.7	-0.793	-0.616	-0.044	-0.723	0.024	0.001	0.004	-0.448	-0.282	0.012	0.018	0.032	0.003	0.052	-0.009	0	-0.22	-0.256	-0.155	-0.07	-0.016	0.077	0.013	0.007	-0.511	0	-0.197	-0.017	-0.005	0.012	-0.03	0.066	-0.02	0.019	-0.177	0.004	0.024	-0.073	-0.027	-0.107
SLC25A33	84275	1p36.22	-0.142	0.017	0.014	-0.258	-0.344	0.011	0.7	-0.793	-0.616	-0.044	-0.723	0.024	0.001	0.004	-0.448	-0.282	0.012	0.018	0.032	0.003	0.052	-0.009	0	-0.22	-0.256	-0.155	-0.07	-0.016	0.077	0.013	0.007	-0.511	0	-0.197	-0.017	-0.005	0.012	-0.03	0.066	-0.02	0.019	-0.177	0.004	0.024	-0.073	-0.027	-0.107
TMEM201	199953	1p36.22	-0.142	0.017	0.014	-0.258	-0.344	0.011	0.7	-0.793	-0.616	-0.044	-0.723	0.024	0.001	0.004	-0.448	-0.282	0.012	0.018	0.032	0.003	0.052	-0.009	0	-0.22	-0.256	-0.155	-0.07	-0.016	0.077	0.013	0.007	-0.511	0	-0.197	-0.017	-0.005	0.012	-0.03	0.066	-0.02	0.019	-0.177	0.004	0.024	-0.073	-0.027	-0.107
NMNAT1	64802	1p36.22	-0.142	0.017	0.014	-0.258	-0.344	0.011	0.7	-0.793	-0.616	-0.044	-0.723	0.024	0.001	0.004	-0.448	-0.282	0.012	0.018	0.032	0.003	0.052	-0.009	0	-0.22	-0.256	-0.155	-0.07	-0.016	0.077	0.013	0.007	-0.511	0	-0.197	-0.017	-0.005	0.012	-0.03	0.066	-0.02	0.019	-0.177	0.004	0.024	-0.073	-0.027	-0.107
KIF1B	23095	1p36.22	-0.142	0.017	0.014	-0.258	-0.344	0.011	0.404	-0.793	-0.616	-0.044	-0.723	0.024	0.001	0.025	-0.448	-0.282	0.012	0.018	0.032	0.003	0.052	-0.009	0	-0.22	-0.256	-0.155	-0.07	-0.016	0.077	0.013	0.007	-0.511	0	-0.197	-0.017	-0.005	0.012	-0.03	0.066	-0.02	0.019	-0.177	0.004	0.024	-0.073	-0.027	-0.107
RBP7	116362	1p36.22	-0.142	0.017	0.014	-0.258	-0.344	0.011	0.404	-0.793	-0.616	-0.044	-0.723	0.024	0.001	0.004	-0.448	-0.282	0.012	0.018	0.032	0.003	0.052	-0.009	0	-0.22	-0.256	-0.155	-0.07	-0.016	0.077	0.013	0.007	-0.511	0	-0.197	-0.017	-0.005	0.012	-0.03	0.066	-0.02	0.019	-0.177	0.004	0.024	-0.073	-0.027	-0.107
UBE4B	10277	1p36.22	-0.142	0.017	0.014	-0.258	-0.344	0.011	0.404	-0.793	-0.616	-0.044	-0.723	0.024	0.001	0.004	-0.448	-0.282	0.012	0.018	0.032	0.003	0.052	-0.009	0	-0.22	-0.256	-0.155	-0.07	-0.016	0.077	0.013	0.007	-0.511	0	-0.197	-0.017	-0.005	0.012	-0.03	0.066	-0.02	0.019	-0.177	0.004	0.024	-0.073	-0.027	-0.107
hsa-mir-1273d	-663	1p36.22	-0.142	0.017	0.014	-0.258	-0.344	0.011	0.404	-0.793	-0.616	-0.044	-0.723	0.024	0.001	0.004	-0.448	-0.282	0.012	0.018	0.032	0.003	0.052	-0.009	0	-0.22	-0.256	-0.155	-0.07	-0.016	0.077	0.013	0.007	-0.511	0	-0.197	-0.017	-0.005	0.012	-0.03	0.066	-0.02	0.019	-0.177	0.004	0.024	-0.073	-0.027	-0.107
PGD	5226	1p36.22	-0.142	0.017	0.014	-0.258	-0.344	0.011	0.404	-0.793	-0.616	-0.044	-0.723	0.024	0.001	0.025	-0.448	-0.282	0.012	0.018	0.032	0.003	0.052	-0.009	0	-0.22	-0.256	-0.155	-0.07	-0.016	0.077	0.013	0.007	-0.511	0	-0.197	-0.017	-0.005	0.012	-0.03	0.066	-0.02	0.019	-0.177	0.004	0.024	-0.073	-0.027	-0.107
APITD1-CORT	100526739	1p36.22	-0.142	0.017	0.014	-0.258	-0.344	0.011	0.404	-0.793	-0.616	-0.044	-0.723	0.024	0.001	0.025	-0.448	-0.282	0.012	0.018	0.032	0.003	0.052	-0.009	0	-0.22	-0.256	-0.155	-0.07	-0.016	0.077	0.013	0.007	-0.511	0	-0.197	-0.017	-0.005	0.012	-0.03	0.066	-0.02	0.019	-0.177	0.004	0.024	-0.073	-0.027	-0.107
APITD1	378708	1p36.22	-0.142	0.017	0.014	-0.258	-0.344	0.011	0.404	-0.793	-0.616	-0.044	-0.723	0.024	0.001	0.025	-0.448	-0.282	0.012	0.018	0.032	0.003	0.052	-0.009	0	-0.22	-0.256	-0.155	-0.07	-0.016	0.077	0.013	0.007	-0.511	0	-0.197	-0.017	-0.005	0.012	-0.03	0.066	-0.02	0.019	-0.177	0.004	0.024	-0.073	-0.027	-0.107
C1orf127	148345	1p36.22	-0.142	0.017	0.014	-0.258	-0.344	0.011	0.404	-0.793	-0.616	-0.044	-0.723	0.024	0.001	0.025	-0.448	-0.282	0.012	0.018	0.032	0.003	0.052	-0.009	0	-0.22	-0.256	-0.155	-0.07	-0.016	0.077	0.013	0.007	-0.511	0	-0.197	-0.017	-0.005	0.012	-0.03	0.066	-0.02	0.019	-0.177	0.004	0.024	-0.073	-0.027	-0.107
CASZ1	54897	1p36.22	-0.142	0.017	0.014	-0.258	-0.344	0.011	0.404	-0.793	-0.616	-0.044	-0.723	0.024	0.001	0.025	-0.448	-0.282	0.012	0.018	0.032	0.003	0.052	-0.009	0	-0.22	-0.256	-0.155	-0.07	-0.016	0.077	0.013	0.007	-0.511	0	-0.197	-0.017	-0.005	0.012	-0.03	0.066	-0.02	0.019	-0.177	0.004	0.024	-0.073	-0.027	-0.107
CORT	1325	1p36.22	-0.142	0.017	0.014	-0.258	-0.344	0.011	0.404	-0.793	-0.616	-0.044	-0.723	0.024	0.001	0.025	-0.448	-0.282	0.012	0.018	0.032	0.003	0.052	-0.009	0	-0.22	-0.256	-0.155	-0.07	-0.016	0.077	0.013	0.007	-0.511	0	-0.197	-0.017	-0.005	0.012	-0.03	0.066	-0.02	0.019	-0.177	0.004	0.024	-0.073	-0.027	-0.107
DFFA	1676	1p36.22	-0.142	0.017	0.014	-0.258	-0.344	0.011	0.404	-0.793	-0.616	-0.044	-0.723	0.024	0.001	0.025	-0.448	-0.282	0.012	0.018	0.032	0.003	0.052	-0.009	0	-0.22	-0.256	-0.155	-0.07	-0.016	0.077	0.013	0.007	-0.511	0	-0.197	-0.017	-0.005	0.012	-0.03	0.066	-0.02	0.019	-0.177	0.004	0.024	-0.073	-0.027	-0.107
PEX14	5195	1p36.22	-0.142	0.017	0.014	-0.258	-0.344	0.011	0.404	-0.793	-0.616	-0.044	-0.723	0.024	0.001	0.025	-0.448	-0.282	0.012	0.018	0.032	0.003	0.052	-0.009	0	-0.22	-0.256	-0.155	-0.07	-0.016	0.077	0.013	0.007	-0.511	0	-0.197	-0.017	-0.005	0.012	-0.03	0.066	-0.02	0.019	-0.177	0.004	0.024	-0.073	-0.027	-0.107
TARDBP	23435	1p36.22	-0.142	0.017	0.014	-0.258	-0.344	0.011	0.404	-0.793	-0.616	-0.044	-0.723	0.024	0.001	0.025	-0.448	-0.282	0.012	0.018	0.032	0.003	0.052	-0.009	0	-0.22	-0.256	-0.155	-0.07	-0.016	0.077	0.013	0.007	-0.511	0	-0.197	-0.017	-0.005	0.012	-0.03	0.066	-0.02	0.019	-0.177	0.004	0.024	-0.073	-0.027	-0.107
AGTRAP	57085	1p36.22	-0.142	0.017	0.014	-0.258	-0.344	0.011	0.404	0.007	-0.616	-0.044	-0.723	0.024	0.001	0.025	-0.448	-0.282	0.012	0.018	0.032	0.003	0.052	-0.009	0	-0.22	-0.256	-0.155	-0.07	-0.016	0.077	0.013	0.007	-0.511	0	-0.197	-0.017	-0.005	0.012	-0.03	0.066	-0.02	0.019	-0.177	0.004	0.024	-0.073	-0.027	-0.107
ANGPTL7	10218	1p36.22	-0.142	0.017	0.014	-0.258	-0.344	0.011	0.404	0.007	-0.616	-0.044	-0.723	0.024	0.001	0.025	-0.448	-0.282	0.012	0.018	0.032	0.003	0.052	-0.009	0	-0.22	-0.256	-0.155	-0.07	-0.016	0.077	0.013	0.007	-0.511	0	-0.197	-0.017	-0.005	0.012	-0.03	0.066	-0.02	0.019	-0.177	0.004	0.024	-0.073	-0.027	-0.107
C1orf187	374946	1p36.22	-0.142	0.017	0.014	-0.258	-0.344	0.011	0.404	0.007	-0.616	-0.044	-0.723	0.024	0.001	0.025	-0.448	-0.282	0.012	0.018	0.032	0.003	0.052	-0.009	0	-0.22	-0.256	-0.155	-0.07	-0.016	0.077	0.013	0.007	-0.511	0	-0.197	-0.017	-0.005	0.012	-0.03	0.066	-0.02	0.019	-0.177	0.004	0.024	-0.073	-0.027	-0.107
CLCN6	1185	1p36.22	-0.142	0.017	0.014	-0.258	-0.344	0.011	0.404	0.007	-0.616	-0.044	-0.723	0.024	0.001	0.025	-0.448	-0.282	0.012	0.018	0.032	0.003	0.052	-0.009	0	-0.22	-0.256	-0.155	-0.07	-0.016	0.077	0.013	0.007	-0.511	0	-0.197	-0.017	-0.005	0.012	-0.03	0.066	-0.02	0.019	-0.177	0.004	0.024	-0.073	-0.027	-0.107
DHRS3	9249	1p36.22	-0.142	0.017	0.014	-0.258	-0.344	0.011	0.404	0.007	-0.616	-0.044	-0.723	0.024	0.001	0.025	-0.448	-0.282	0.012	0.018	0.032	0.003	0.052	-0.009	0	-0.22	-0.256	-0.155	-0.07	-0.016	-0.595	0.013	0.007	-0.511	0	-0.376	-0.017	-0.005	0.012	-0.03	0.066	-0.02	0.019	-0.177	0.004	0.024	-0.073	-0.027	-0.107
EXOSC10	5394	1p36.22	-0.142	0.017	0.014	-0.258	-0.344	0.011	0.404	0.007	-0.616	-0.044	-0.723	0.024	0.001	0.025	-0.448	-0.282	0.012	0.018	0.032	0.003	0.052	-0.009	0	-0.22	-0.256	-0.155	-0.07	-0.016	0.077	0.013	0.007	-0.511	0	-0.197	-0.017	-0.005	0.012	-0.03	0.066	-0.02	0.019	-0.177	0.004	0.024	-0.073	-0.027	-0.107
FBXO2	26232	1p36.22	-0.142	0.017	0.014	-0.258	-0.344	0.011	0.404	0.007	-0.616	-0.044	-0.723	0.024	0.001	0.025	-0.448	-0.282	0.012	0.018	0.032	0.003	0.052	-0.009	0	-0.22	-0.256	-0.155	-0.07	-0.016	0.077	0.013	0.007	-0.511	0	-0.197	-0.017	-0.005	0.012	-0.03	0.066	-0.02	0.019	-0.177	0.004	0.024	-0.073	-0.027	-0.107
FBXO44	93611	1p36.22	-0.142	0.017	0.014	-0.258	-0.344	0.011	0.404	0.007	-0.616	-0.044	-0.723	0.024	0.001	0.025	-0.448	-0.282	0.012	0.018	0.032	0.003	0.052	-0.009	0	-0.22	-0.256	-0.155	-0.07	-0.016	0.077	0.013	0.007	-0.511	0	-0.197	-0.017	-0.005	0.012	-0.03	0.066	-0.02	0.019	-0.177	0.004	0.024	-0.073	-0.027	-0.107
FBXO6	26270	1p36.22	-0.142	0.017	0.014	-0.258	-0.344	0.011	0.404	0.007	-0.616	-0.044	-0.723	0.024	0.001	0.025	-0.448	-0.282	0.012	0.018	0.032	0.003	0.052	-0.009	0	-0.22	-0.256	-0.155	-0.07	-0.016	0.077	0.013	0.007	-0.511	0	-0.197	-0.017	-0.005	0.012	-0.03	0.066	-0.02	0.019	-0.177	0.004	0.024	-0.073	-0.027	-0.107
KIAA2013	90231	1p36.22	-0.142	0.017	0.014	-0.258	-0.344	0.011	0.404	0.007	-0.616	-0.044	-0.723	0.024	0.001	0.025	-0.448	-0.282	0.012	0.018	0.032	0.003	0.052	-0.009	0	-0.22	-0.256	-0.155	-0.07	-0.016	0.077	0.013	0.007	-0.511	0	-0.197	-0.017	-0.005	0.012	-0.03	0.066	-0.02	0.019	-0.177	0.004	0.024	-0.073	-0.027	-0.107
MAD2L2	10459	1p36.22	-0.142	0.017	0.014	-0.258	-0.344	0.011	0.404	0.007	-0.616	-0.044	-0.723	0.024	0.001	0.025	-0.448	-0.282	0.012	0.018	0.032	0.003	0.052	-0.009	0	-0.22	-0.256	-0.155	-0.07	-0.016	0.077	0.013	0.007	-0.511	0	-0.197	-0.017	-0.005	0.012	-0.03	0.066	-0.02	0.019	-0.177	0.004	0.024	-0.073	-0.027	-0.107
MASP2	10747	1p36.22	-0.142	0.017	0.014	-0.258	-0.344	0.011	0.404	0.007	-0.616	-0.044	-0.723	0.024	0.001	0.025	-0.448	-0.282	0.012	0.018	0.032	0.003	0.052	-0.009	0	-0.22	-0.256	-0.155	-0.07	-0.016	0.077	0.013	0.007	-0.511	0	-0.197	-0.017	-0.005	0.012	-0.03	0.066	-0.02	0.019	-0.177	0.004	0.024	-0.073	-0.027	-0.107
MFN2	9927	1p36.22	-0.142	0.017	0.014	-0.258	-0.344	0.011	0.404	0.007	-0.616	-0.044	-0.723	0.024	0.001	0.025	-0.448	-0.282	0.012	0.018	0.032	0.003	0.052	-0.009	0	-0.22	-0.256	-0.155	-0.07	-0.016	0.077	0.013	0.007	-0.511	0	-0.197	-0.017	-0.005	0.012	-0.03	0.066	-0.02	0.019	-0.177	0.004	0.024	-0.073	-0.027	-0.107
MIIP	60672	1p36.22	-0.142	0.017	0.014	-0.258	-0.344	0.011	0.404	0.007	-0.616	-0.044	-0.723	0.024	0.001	0.025	-0.448	-0.282	0.012	0.018	0.032	0.003	0.052	-0.009	0	-0.22	-0.256	-0.155	-0.07	-0.016	0.077	0.013	0.007	-0.511	0	-0.197	-0.017	-0.005	0.012	-0.03	0.066	-0.02	0.019	-0.177	0.004	0.024	-0.073	-0.027	-0.107
MIR4632	100616438	1p36.22	-0.142	0.017	0.014	-0.258	-0.344	0.011	0.404	0.007	-0.616	-0.044	-0.723	0.024	0.001	0.025	-0.448	-0.282	0.012	0.018	0.032	0.003	0.052	-0.009	0	-0.22	-0.256	-0.155	-0.07	-0.016	0.077	0.013	0.007	-0.511	0	-0.197	-0.017	-0.005	0.012	-0.03	0.066	-0.02	0.019	-0.177	0.004	0.024	-0.073	-0.027	-0.107
MTHFR	4524	1p36.22	-0.142	0.017	0.014	-0.258	-0.344	0.011	0.404	0.007	-0.616	-0.044	-0.723	0.024	0.001	0.025	-0.448	-0.282	0.012	0.018	0.032	0.003	0.052	-0.009	0	-0.22	-0.256	-0.155	-0.07	-0.016	0.077	0.013	0.007	-0.511	0	-0.197	-0.017	-0.005	0.012	-0.03	0.066	-0.02	0.019	-0.177	0.004	0.024	-0.073	-0.027	-0.107
MTOR	2475	1p36.22	-0.142	0.017	0.014	-0.258	-0.344	0.011	0.404	0.007	-0.616	-0.044	-0.723	0.024	0.001	0.025	-0.448	-0.282	0.012	0.018	0.032	0.003	0.052	-0.009	0	-0.22	-0.256	-0.155	-0.07	-0.016	0.077	0.013	0.007	-0.511	0	-0.197	-0.017	-0.005	0.012	-0.03	0.066	-0.02	0.019	-0.177	0.004	0.024	-0.073	-0.027	-0.107
NPPA-AS1	100379251	1p36.22	-0.142	0.017	0.014	-0.258	-0.344	0.011	0.404	0.007	-0.616	-0.044	-0.723	0.024	0.001	0.025	-0.448	-0.282	0.012	0.018	0.032	0.003	0.052	-0.009	0	-0.22	-0.256	-0.155	-0.07	-0.016	0.077	0.013	0.007	-0.511	0	-0.197	-0.017	-0.005	0.012	-0.03	0.066	-0.02	0.019	-0.177	0.004	0.024	-0.073	-0.027	-0.107
NPPA	4878	1p36.22	-0.142	0.017	0.014	-0.258	-0.344	0.011	0.404	0.007	-0.616	-0.044	-0.723	0.024	0.001	0.025	-0.448	-0.282	0.012	0.018	0.032	0.003	0.052	-0.009	0	-0.22	-0.256	-0.155	-0.07	-0.016	0.077	0.013	0.007	-0.511	0	-0.197	-0.017	-0.005	0.012	-0.03	0.066	-0.02	0.019	-0.177	0.004	0.024	-0.073	-0.027	-0.107
NPPB	4879	1p36.22	-0.142	0.017	0.014	-0.258	-0.344	0.011	0.404	0.007	-0.616	-0.044	-0.723	0.024	0.001	0.025	-0.448	-0.282	0.012	0.018	0.032	0.003	0.052	-0.009	0	-0.22	-0.256	-0.155	-0.07	-0.016	0.077	0.013	0.007	-0.511	0	-0.197	-0.017	-0.005	0.012	-0.03	0.066	-0.02	0.019	-0.177	0.004	0.024	-0.073	-0.027	-0.107
PLOD1	5351	1p36.22	-0.142	0.017	0.014	-0.258	-0.344	0.011	0.404	0.007	-0.616	-0.044	-0.723	0.024	0.001	0.025	-0.448	-0.282	0.012	0.018	0.032	0.003	0.052	-0.009	0	-0.22	-0.256	-0.155	-0.07	-0.016	0.077	0.013	0.007	-0.511	0	-0.197	-0.017	-0.005	0.012	-0.03	0.066	-0.02	0.019	-0.177	0.004	0.024	-0.073	-0.027	-0.107
PTCHD2	57540	1p36.22	-0.142	0.017	0.014	-0.258	-0.344	0.011	0.404	0.007	-0.616	-0.044	-0.723	0.024	0.001	0.025	-0.448	-0.282	0.012	0.018	0.032	0.003	0.052	-0.009	0	-0.22	-0.256	-0.155	-0.07	-0.016	0.077	0.013	0.007	-0.511	0	-0.197	-0.017	-0.005	0.012	-0.03	0.066	-0.02	0.019	-0.177	0.004	0.024	-0.073	-0.027	-0.107
SNORA59A|chr1	677885	1p36.22	-0.142	0.017	0.014	-0.258	-0.344	0.011	0.404	0.007	-0.616	-0.044	-0.723	0.024	0.001	0.025	-0.448	-0.282	0.012	0.018	0.032	0.003	0.052	-0.009	0	-0.22	-0.256	-0.155	-0.07	-0.016	0.077	0.013	0.007	-0.511	0	-0.197	-0.017	-0.005	0.012	-0.03	0.066	-0.02	0.019	-0.177	0.004	0.024	-0.073	-0.027	-0.107
SNORA59B|chr1	677882	1p36.22	-0.142	0.017	0.014	-0.258	-0.344	0.011	0.404	0.007	-0.616	-0.044	-0.723	0.024	0.001	0.025	-0.448	-0.282	0.012	0.018	0.032	0.003	0.052	-0.009	0	-0.22	-0.256	-0.155	-0.07	-0.016	0.077	0.013	0.007	-0.511	0	-0.197	-0.017	-0.005	0.012	-0.03	0.066	-0.02	0.019	-0.177	0.004	0.024	-0.073	-0.027	-0.107
SRM	6723	1p36.22	-0.142	0.017	0.014	-0.258	-0.344	0.011	0.404	0.007	-0.616	-0.044	-0.723	0.024	0.001	0.025	-0.448	-0.282	0.012	0.018	0.032	0.003	0.052	-0.009	0	-0.22	-0.256	-0.155	-0.07	-0.016	0.077	0.013	0.007	-0.511	0	-0.197	-0.017	-0.005	0.012	-0.03	0.066	-0.02	0.019	-0.177	0.004	0.024	-0.073	-0.027	-0.107
TNFRSF1B	7133	1p36.22	-0.142	0.017	0.014	-0.258	-0.344	0.011	0.404	0.007	-0.616	-0.044	-0.723	0.024	0.001	0.025	-0.448	-0.282	0.012	0.018	0.032	0.003	0.052	-0.009	0	-0.22	-0.256	-0.155	-0.07	-0.016	0.077	0.013	0.007	-0.511	0	-0.197	-0.017	-0.005	0.012	-0.03	0.066	-0.02	0.019	-0.177	0.004	0.024	-0.073	-0.027	-0.107
TNFRSF8	943	1p36.22	-0.142	0.017	0.014	-0.258	-0.344	0.011	0.404	0.007	-0.616	-0.044	-0.723	0.024	0.001	0.025	-0.448	-0.282	0.012	0.018	0.032	0.003	0.052	-0.009	0	-0.22	-0.256	-0.155	-0.07	-0.016	0.077	0.013	0.007	-0.511	0	-0.197	-0.017	-0.005	0.012	-0.03	0.066	-0.02	0.019	-0.177	0.004	0.024	-0.073	-0.027	-0.107
UBIAD1	29914	1p36.22	-0.142	0.017	0.014	-0.258	-0.344	0.011	0.404	0.007	-0.616	-0.044	-0.723	0.024	0.001	0.025	-0.448	-0.282	0.012	0.018	0.032	0.003	0.052	-0.009	0	-0.22	-0.256	-0.155	-0.07	-0.016	0.077	0.013	0.007	-0.511	0	-0.197	-0.017	-0.005	0.012	-0.03	0.066	-0.02	0.019	-0.177	0.004	0.024	-0.073	-0.027	-0.107
VPS13D	55187	1p36.22	-0.142	0.017	0.014	-0.258	-0.344	0.011	0.404	0.007	-0.616	-0.044	-0.723	0.024	0.001	0.025	-0.448	-0.282	0.012	0.018	0.032	0.003	0.052	-0.009	0	-0.22	-0.256	-0.155	-0.07	-0.016	0.077	0.013	0.007	-0.511	0	-0.197	-0.017	-0.005	0.012	-0.03	0.066	-0.02	0.019	-0.177	0.004	0.024	-0.073	-0.027	-0.107
AADACL4	343066	1p36.21	-0.142	0.017	0.014	-0.258	-0.344	0.011	0.404	0.007	-0.616	-0.044	-0.723	0.024	0.001	0.025	-0.448	-0.282	0.012	0.018	0.032	0.003	0.052	-0.009	0	-0.22	-0.256	-0.155	-0.07	-0.016	-0.595	0.013	0.007	-0.511	0	-0.376	-0.017	-0.005	0.012	-0.03	0.066	-0.02	0.019	-0.177	0.004	0.024	-0.073	-0.027	-0.107
AADACL3	126767	1p36.21	-0.142	0.017	0.014	-0.258	-0.344	0.011	0.404	0.007	-0.616	-0.044	-0.723	0.024	0.001	0.025	-0.448	-0.282	0.012	0.018	0.032	0.003	0.052	-0.009	0	-0.22	-0.256	-0.155	-0.07	-0.016	-0.595	0.013	0.007	-0.511	0	-0.376	-0.017	-0.005	0.012	-0.03	0.066	-0.02	0.019	-0.177	0.004	0.024	-0.073	-0.027	-0.107
C1orf158	93190	1p36.21	-0.142	0.017	0.014	-0.258	-0.344	0.011	0.404	0.007	-0.616	-0.044	-0.723	0.024	0.001	0.025	-0.448	-0.282	0.012	0.018	0.032	0.003	0.052	-0.009	0	-0.22	-0.256	-0.155	-0.07	-0.016	-0.595	0.013	0.007	-0.511	0	-0.376	-0.017	-0.005	0.012	-0.03	0.066	-0.02	0.019	-0.177	0.004	0.024	-0.073	-0.027	-0.107
HNRNPCL1	343069	1p36.21	-0.142	0.017	0.014	-0.258	-0.344	0.011	0.404	0.007	-0.616	-0.044	-0.723	0.024	0.001	0.025	-0.448	-0.282	0.012	0.018	0.032	0.003	0.052	-0.009	0	-0.22	-0.256	-0.155	-0.07	-0.016	-0.595	0.013	0.007	-0.511	0	-0.376	-0.017	-0.005	0.012	-0.03	0.066	-0.02	0.019	-0.177	0.004	0.024	-0.073	-0.027	-0.107
LOC440563	440563	1p36.21	-0.142	0.017	0.014	-0.258	-0.344	0.011	0.404	0.007	-0.616	-0.044	-0.723	0.024	0.001	0.025	-0.448	-0.282	0.012	0.018	0.032	0.003	0.052	-0.009	0	-0.22	-0.256	-0.155	-0.07	-0.016	-0.595	0.013	0.007	-0.511	0	-0.376	-0.017	-0.005	0.012	-0.03	0.066	-0.02	0.019	-0.177	0.004	0.024	-0.073	-0.027	-0.107
LOC649330	649330	1p36.21	-0.142	0.017	0.014	-0.258	-0.344	0.011	0.404	0.007	-0.616	-0.044	-0.723	0.024	0.001	0.025	-0.448	-0.282	0.012	0.018	0.032	0.003	0.052	-0.009	0	-0.22	-0.256	-0.155	-0.07	-0.016	-0.595	0.013	0.007	-0.511	0	-0.376	-0.017	-0.005	0.012	-0.03	0.066	-0.02	0.019	-0.177	0.004	0.024	-0.073	-0.027	-0.107
PRAMEF10	343071	1p36.21	-0.142	0.017	0.014	-0.258	-0.344	0.011	0.404	0.007	-0.616	-0.044	-0.723	0.024	0.001	0.025	-0.448	-0.282	0.012	0.018	0.032	0.003	0.052	-0.009	0	-0.22	-0.256	-0.155	-0.07	-0.016	-0.595	0.013	0.007	-0.511	0	-0.376	-0.017	-0.005	0.012	-0.03	0.066	-0.02	0.019	-0.177	0.004	0.024	-0.073	-0.027	-0.107
PRAMEF11	440560	1p36.21	-0.142	0.017	0.014	-0.258	-0.344	0.011	0.404	0.007	-0.616	-0.044	-0.723	0.024	0.001	0.025	-0.448	-0.282	0.012	0.018	0.032	0.003	0.052	-0.009	0	-0.22	-0.256	-0.155	-0.07	-0.016	-0.595	0.013	0.007	-0.511	0	-0.376	-0.017	-0.005	0.012	-0.03	0.066	-0.02	0.019	-0.177	0.004	0.024	-0.073	-0.027	-0.107
PRAMEF12	390999	1p36.21	-0.142	0.017	0.014	-0.258	-0.344	0.011	0.404	0.007	-0.616	-0.044	-0.723	0.024	0.001	0.025	-0.448	-0.282	0.012	0.018	0.032	0.003	0.052	-0.009	0	-0.22	-0.256	-0.155	-0.07	-0.016	-0.595	0.013	0.007	-0.511	0	-0.376	-0.017	-0.005	0.012	-0.03	0.066	-0.02	0.019	-0.177	0.004	0.024	-0.073	-0.027	-0.107
PRAMEF13	400736	1p36.21	-0.142	0.017	0.014	-0.258	-0.344	0.011	0.404	0.007	-0.616	-0.044	-0.723	0.024	0.001	0.025	-0.448	-0.282	0.012	0.018	0.032	0.003	0.052	-0.009	0	-0.22	-0.256	-0.155	-0.07	-0.016	-0.595	0.013	0.007	-0.511	0	-0.376	-0.017	-0.005	0.012	-0.03	0.066	-0.02	0.019	-0.177	0.004	0.024	-0.073	-0.027	-0.107
PRAMEF14	729528	1p36.21	-0.142	0.017	-0.075	-0.258	-0.344	0.011	0.404	0.007	-0.616	-0.044	-0.723	-0.041	0.001	0.025	-0.448	-0.282	0.012	0.018	0.032	0.003	0.052	-0.009	0	-0.22	-0.256	-0.155	-0.07	-0.016	-0.595	0.013	0.007	-0.511	0	-0.376	-0.017	-0.005	0.012	-0.03	0.066	-0.109	0.019	-0.177	0.004	0.024	-0.073	-0.027	-0.107
PRAMEF15	653619	1p36.21	-0.142	0.017	-0.075	-0.258	-0.344	0.011	0.404	0.007	-0.616	-0.044	-0.723	-0.041	0.001	0.025	-0.448	-0.282	0.012	0.018	0.032	0.003	0.052	-0.009	0	-0.22	-0.256	-0.155	-0.07	-0.016	-0.595	0.013	0.007	-0.511	0	-0.376	-0.017	-0.005	0.012	-0.03	0.066	-0.109	0.019	-0.177	0.004	0.024	-0.073	-0.027	0.206
PRAMEF1	65121	1p36.21	-0.142	0.017	0.014	-0.258	-0.344	0.011	0.404	0.007	-0.616	-0.044	-0.723	0.024	0.001	0.025	-0.448	-0.282	0.012	0.018	0.032	0.003	0.052	-0.009	0	-0.22	-0.256	-0.155	-0.07	-0.016	-0.595	0.013	0.007	-0.511	0	-0.376	-0.017	-0.005	0.012	-0.03	0.066	-0.02	0.019	-0.177	0.004	0.024	-0.073	-0.027	-0.107
PRAMEF22	653606	1p36.21	-0.142	0.017	0.014	-0.258	-0.344	0.011	0.404	0.007	-0.616	-0.044	-0.723	0.024	0.001	0.025	-0.448	-0.282	0.012	0.018	0.032	0.003	0.052	-0.009	0	-0.22	-0.256	-0.155	-0.07	-0.016	-0.595	0.013	0.007	-0.511	0	-0.376	-0.017	-0.005	0.012	-0.03	0.066	-0.02	0.019	-0.177	0.004	0.024	-0.073	-0.027	-0.107
PRAMEF2	65122	1p36.21	-0.142	0.017	0.014	-0.258	-0.344	0.011	0.404	0.007	-0.616	-0.044	-0.723	0.024	0.001	0.025	-0.448	-0.282	0.012	0.018	0.032	0.003	0.052	-0.009	0	-0.22	-0.256	-0.155	-0.07	-0.016	-0.595	0.013	0.007	-0.511	0	-0.376	-0.017	-0.005	0.012	-0.03	0.066	-0.02	0.019	-0.177	0.004	0.024	-0.073	-0.027	-0.107
PRAMEF3	401940	1p36.21	-0.142	0.017	0.014	-0.258	-0.344	0.011	0.404	0.007	-0.616	-0.044	-0.723	0.024	0.001	0.025	-0.448	-0.282	0.012	0.018	0.032	0.003	0.052	-0.009	0	-0.22	-0.256	-0.155	-0.07	-0.016	-0.595	0.013	0.007	-0.511	0	-0.376	-0.017	-0.005	0.012	-0.03	0.066	-0.02	0.019	-0.177	0.004	0.024	-0.073	-0.027	-0.107
PRAMEF4	400735	1p36.21	-0.142	0.017	0.014	-0.258	-0.344	0.011	0.404	0.007	-0.616	-0.044	-0.723	0.024	0.001	0.025	-0.448	-0.282	0.012	0.018	0.032	0.003	0.052	-0.009	0	-0.22	-0.256	-0.155	-0.07	-0.016	-0.595	0.013	0.007	-0.511	0	-0.376	-0.017	-0.005	0.012	-0.03	0.066	-0.02	0.019	-0.177	0.004	0.024	-0.073	-0.027	-0.107
PRAMEF5	343068	1p36.21	-0.142	0.017	0.014	-0.258	-0.344	0.011	0.404	0.007	-0.616	-0.044	-0.723	0.024	0.001	0.025	-0.448	-0.282	0.012	0.018	0.032	0.003	0.052	-0.009	0	-0.22	-0.256	-0.155	-0.07	-0.016	-0.595	0.013	0.007	-0.511	0	-0.376	-0.017	-0.005	0.012	-0.03	0.066	-0.02	0.019	-0.177	0.004	0.024	-0.073	-0.027	-0.107
PRAMEF6	440561	1p36.21	-0.142	0.017	0.014	-0.258	-0.344	0.011	0.404	0.007	-0.616	-0.044	-0.723	0.024	0.001	0.025	-0.448	-0.282	0.012	0.018	0.032	0.003	0.052	-0.009	0	-0.22	-0.256	-0.155	-0.07	-0.016	-0.595	0.013	0.007	-0.511	0	-0.376	-0.017	-0.005	0.012	-0.03	0.066	-0.02	0.019	-0.177	0.004	0.024	-0.073	-0.027	-0.107
PRAMEF7	441871	1p36.21	-0.142	0.017	-0.075	-0.258	-0.344	0.011	0.404	0.007	-0.616	-0.044	-0.723	-0.041	0.001	0.025	-0.448	-0.282	0.012	0.018	0.032	0.003	0.052	-0.009	0	-0.22	-0.256	-0.155	-0.07	-0.016	-0.595	0.013	0.007	-0.511	0	-0.376	-0.017	-0.005	0.012	-0.03	0.066	-0.109	0.019	-0.177	0.004	0.024	-0.073	-0.027	0.206
PRAMEF8	391002	1p36.21	-0.142	0.017	-0.075	-0.258	-0.344	0.011	0.404	0.007	-0.616	-0.044	-0.723	-0.041	0.001	0.025	-0.448	-0.282	0.012	0.018	0.032	0.003	0.052	-0.009	0	-0.22	-0.256	-0.155	-0.07	-0.016	-0.595	0.013	0.007	-0.511	0	-0.376	-0.017	-0.005	0.012	-0.03	0.066	-0.109	0.019	-0.177	0.004	0.024	-0.073	-0.027	0.206
PRAMEF9	343070	1p36.21	-0.142	0.017	-0.075	-0.258	-0.344	0.011	0.404	0.007	-0.616	-0.044	-0.723	-0.041	0.001	0.025	-0.448	-0.282	0.012	0.018	0.032	0.003	0.052	-0.009	0	-0.22	-0.256	-0.155	-0.07	-0.016	-0.595	0.013	0.007	-0.511	0	-0.376	-0.017	-0.005	0.012	-0.03	0.066	-0.109	0.019	-0.177	0.004	0.024	-0.073	-0.027	0.206
PRAMEF18	391003	1p36.21	-0.142	0.017	-0.075	-0.258	-0.344	0.011	0.404	0.007	-0.616	-0.044	-0.723	-0.041	0.001	0.025	-0.448	-0.282	0.012	0.018	0.032	0.003	0.052	-0.009	0	-0.22	-0.256	-0.155	-0.07	-0.016	-0.595	0.013	0.007	-0.511	0	-0.376	-0.017	-0.005	0.012	-0.03	0.066	-0.109	0.019	-0.177	0.004	0.024	-0.073	-0.027	0.206
PRAMEF19	645414	1p36.21	-0.142	0.017	-0.075	-0.258	-0.344	0.011	0.404	0.007	-0.616	-0.044	-0.723	-0.041	0.001	0.025	-0.448	-0.282	0.012	0.018	0.032	0.003	0.052	-0.009	0	-0.22	-0.256	-0.155	-0.07	-0.016	-0.595	0.013	0.007	-0.511	0	-0.376	-0.017	-0.005	0.012	-0.03	0.066	-0.109	0.019	-0.177	0.004	0.024	-0.073	-0.027	0.206
PRAMEF16	654348	1p36.21	-0.142	0.017	-0.075	-0.258	-0.344	0.011	0.404	0.007	-0.616	-0.044	-0.723	-0.041	0.001	0.025	-0.448	-0.282	0.012	0.018	0.032	0.003	0.052	-0.009	0	-0.22	-0.256	-0.155	-0.07	-0.016	-0.595	0.013	0.007	-0.511	0	-0.376	-0.017	-0.005	0.012	-0.03	0.066	-0.02	0.019	-0.177	0.004	0.024	-0.073	-0.027	0.206
PRAMEF20	645425	1p36.21	-0.142	0.017	-0.075	-0.258	-0.424	0.011	0.404	0.007	-0.616	-0.044	-0.723	-0.041	0.001	0.025	-0.448	-0.282	0.012	0.018	0.032	0.003	0.052	-0.009	0	-0.22	-0.256	-0.155	-0.07	-0.016	-0.595	0.013	0.007	-0.511	0	-0.376	-0.017	-0.005	0.012	-0.03	0.066	-0.109	0.019	-0.177	0.004	0.024	-0.073	-0.027	0.206
PRAMEF21	391001	1p36.21	-0.142	0.017	-0.075	-0.258	-0.424	0.011	0.404	0.007	-0.616	-0.044	-0.723	-0.041	0.001	0.025	-0.448	-0.282	0.012	0.018	0.032	0.003	0.052	-0.009	0	-0.22	-0.256	-0.155	-0.07	-0.016	-0.595	0.013	0.007	-0.511	0	-0.376	-0.017	-0.005	0.012	-0.03	0.066	-0.109	0.019	-0.177	0.004	0.024	-0.073	-0.027	0.206
PRAMEF17	391004	1p36.21	-0.142	0.017	-0.075	-0.258	-0.344	0.011	0.093	0.007	-0.616	-0.044	-0.723	-0.041	0.001	0.025	-0.448	-0.282	0.012	0.018	0.032	0.003	0.052	-0.009	0	-0.22	-0.256	-0.155	-0.07	-0.016	-0.595	0.013	0.007	-0.511	0	-0.376	-0.017	-0.005	0.012	-0.03	0.066	-0.109	0.019	-0.177	0.004	0.024	-0.073	-0.027	-0.1
LRRC38	126755	1p36.21	-0.142	0.017	-0.075	-0.258	-0.424	0.011	0.093	0.007	-0.616	-0.044	-0.723	-0.041	0.001	0.025	-0.448	-0.282	0.012	0.018	0.032	0.003	0.052	-0.009	0	-0.22	-0.256	-0.155	-0.07	-0.016	-0.595	0.013	0.007	-0.511	0	-0.376	-0.017	-0.005	0.012	-0.03	0.066	-0.109	0.019	-0.177	0.004	0.024	-0.073	-0.027	-0.1
PDPN	10630	1p36.21	-0.142	0.017	-0.075	-0.258	-0.424	0.011	0.093	0.007	-0.616	-0.044	-0.723	-0.041	0.001	0.025	-0.448	-0.282	0.012	0.018	0.032	0.003	0.052	-0.009	0	-0.22	-0.256	-0.155	-0.07	-0.016	-0.595	0.013	0.007	-0.511	0	-0.376	-0.017	-0.005	0.012	-0.03	0.066	-0.109	0.019	-0.177	0.004	0.024	-0.073	-0.027	-0.1
PRDM2	7799	1p36.21	-0.142	0.017	-0.075	-0.258	-0.424	0.011	0.093	0.007	-0.616	-0.044	-0.723	-0.041	0.001	0.025	-0.448	-0.282	0.012	0.018	0.032	0.003	0.052	-0.009	0	-0.22	-0.256	-0.155	-0.07	-0.016	-0.595	0.013	0.007	-0.511	0	-0.376	-0.017	-0.005	0.012	-0.03	0.066	-0.109	0.019	-0.177	0.004	0.024	-0.073	-0.027	-0.1
KAZN	23254	1p36.21	-0.087	0.017	-0.075	-0.258	-0.424	0.011	0.456	0.007	-0.616	-0.044	-0.723	0.027	0.001	0.025	-0.448	-0.282	0.012	0.018	0.032	0.003	0.052	-0.009	0	-0.22	-0.256	-0.155	-0.07	-0.016	-0.595	0.013	0.007	-0.511	0	-0.376	0.024	-0.005	0.012	-0.03	0.066	-0.008	0.019	-0.177	0.004	0.024	-0.073	-0.027	-0.1
AGMAT	79814	1p36.21	-0.087	0.017	0.018	-0.258	-0.354	0.011	0.125	0.007	-0.616	-0.044	-0.723	0.027	0.001	0.025	-0.448	-0.282	0.012	0.018	0.032	0.003	0.052	-0.009	0	-0.22	-0.256	-0.155	-0.07	-0.016	-0.46	0.013	0.007	-0.511	0	-0.376	0.024	-0.005	0.012	-0.03	0.066	-0.008	0.019	-0.177	0.004	0.024	-0.073	-0.027	-0.1
C1orf126	200197	1p36.21	-0.087	0.017	0.018	-0.258	-0.354	0.011	0.125	0.007	-0.616	-0.044	-0.723	0.027	0.001	0.025	-0.448	-0.282	0.012	0.018	0.032	0.003	0.052	-0.009	0	-0.22	-0.256	-0.155	-0.07	-0.016	-0.46	0.013	0.007	-0.511	0	-0.376	0.024	-0.005	0.012	-0.03	0.066	-0.008	0.019	-0.177	0.004	0.024	-0.073	-0.027	-0.1
CASP9	842	1p36.21	-0.087	0.017	0.018	-0.258	-0.354	0.011	0.125	0.007	-0.616	-0.044	-0.723	0.027	0.001	0.025	-0.448	-0.282	0.012	0.018	0.032	0.003	0.052	-0.009	0	-0.22	-0.256	-0.155	-0.07	-0.016	-0.46	0.013	0.007	-0.511	0	-0.376	0.024	-0.005	0.012	-0.03	0.066	-0.008	0.019	-0.177	0.004	0.024	-0.073	-0.027	-0.1
CELA2A	63036	1p36.21	-0.087	0.017	0.018	-0.258	-0.354	0.011	0.125	0.007	-0.616	-0.044	-0.723	0.027	0.001	0.025	-0.448	-0.282	0.012	0.018	0.032	0.003	0.052	-0.009	0	-0.22	-0.256	-0.155	-0.07	-0.016	-0.46	0.013	0.007	-0.511	0	-0.376	0.024	-0.005	0.012	-0.03	0.066	-0.008	0.019	-0.177	0.004	0.024	-0.073	-0.027	-0.1
CELA2B	51032	1p36.21	-0.087	0.017	0.018	-0.258	-0.354	0.011	0.125	0.007	-0.616	-0.044	-0.723	0.027	0.001	0.025	-0.448	-0.282	0.012	0.018	0.032	0.003	0.052	-0.009	0	-0.22	-0.256	-0.155	-0.07	-0.016	-0.46	0.013	0.007	-0.511	0	-0.376	0.024	-0.005	0.012	-0.03	0.066	-0.008	0.019	-0.177	0.004	0.024	-0.073	-0.027	-0.1
CTRC	11330	1p36.21	-0.087	0.017	0.018	-0.258	-0.354	0.011	0.125	0.007	-0.616	-0.044	-0.723	0.027	0.001	0.025	-0.448	-0.282	0.012	0.018	0.032	0.003	0.052	-0.009	0	-0.22	-0.256	-0.155	-0.07	-0.016	-0.46	0.013	0.007	-0.511	0	-0.376	0.024	-0.005	0.012	-0.03	0.066	-0.008	0.019	-0.177	0.004	0.024	-0.073	-0.027	-0.1
DDI2	84301	1p36.21	-0.087	0.017	0.018	-0.258	-0.354	0.011	0.125	0.007	-0.616	-0.044	-0.723	0.027	0.001	0.025	-0.448	-0.282	0.012	0.018	0.032	0.003	0.052	-0.009	0	-0.22	-0.256	-0.155	-0.07	-0.016	-0.46	0.013	0.007	-0.511	0	-0.376	0.024	-0.005	0.012	-0.03	0.066	-0.008	0.019	-0.177	0.004	0.024	-0.073	-0.027	-0.1
DNAJC16	23341	1p36.21	-0.087	0.017	0.018	-0.258	-0.354	0.011	0.125	0.007	-0.616	-0.044	-0.723	0.027	0.001	0.025	-0.448	-0.282	0.012	0.018	0.032	0.003	0.052	-0.009	0	-0.22	-0.256	-0.155	-0.07	-0.016	-0.46	0.013	0.007	-0.511	0	-0.376	0.024	-0.005	0.012	-0.03	0.066	-0.008	0.019	-0.177	0.004	0.024	-0.073	-0.027	-0.1
EFHD2	79180	1p36.21	-0.087	0.017	0.018	-0.258	-0.354	0.011	0.125	0.007	-0.616	-0.044	-0.723	0.027	0.001	0.025	-0.448	-0.282	0.012	0.018	0.032	0.003	0.052	-0.009	0	-0.22	-0.256	-0.155	-0.07	-0.016	-0.46	0.013	0.007	-0.511	0	-0.376	0.024	-0.005	0.012	-0.03	0.066	-0.008	0.019	-0.177	0.004	0.024	-0.073	-0.027	-0.1
FHAD1	114827	1p36.21	-0.087	0.017	0.018	-0.258	-0.354	0.011	0.125	0.007	-0.616	-0.044	-0.723	0.027	0.001	0.025	-0.448	-0.282	0.012	0.018	0.032	0.003	0.052	-0.009	0	-0.22	-0.256	-0.155	-0.07	-0.016	-0.46	0.013	0.007	-0.511	0	-0.376	0.024	-0.005	0.012	-0.03	0.066	-0.008	0.019	-0.177	0.004	0.024	-0.073	-0.027	-0.1
RSC1A1	6248	1p36.21	-0.087	0.017	0.018	-0.258	-0.354	0.011	0.125	0.007	-0.616	-0.044	-0.723	0.027	0.001	0.025	-0.448	-0.282	0.012	0.018	0.032	0.003	0.052	-0.009	0	-0.22	-0.256	-0.155	-0.07	-0.016	-0.46	0.013	0.007	-0.511	0	-0.376	0.024	-0.005	0.012	-0.03	0.066	-0.008	0.019	-0.177	0.004	0.024	-0.073	-0.027	-0.1
TMEM51	55092	1p36.21	-0.087	0.017	0.018	-0.258	-0.354	0.011	0.125	0.007	-0.616	-0.044	-0.723	0.027	0.001	0.025	-0.448	-0.282	0.012	0.018	0.032	0.003	0.052	-0.009	0	-0.22	-0.256	-0.155	-0.07	-0.016	-0.46	0.013	0.007	-0.511	0	-0.376	0.024	-0.005	0.012	-0.03	0.066	-0.008	0.019	-0.177	0.004	0.024	-0.073	-0.027	-0.1
C1orf64	149563	1p36.13	-0.087	0.017	0.018	-0.258	-0.354	0.011	0.125	0.007	-0.616	-0.044	-0.723	0.027	0.001	0.025	-0.448	-0.282	0.012	0.018	0.032	0.003	0.052	-0.009	0	-0.22	-0.256	-0.155	-0.07	-0.016	-0.46	0.013	0.007	-0.511	0	-0.376	0.024	-0.005	0.012	-0.03	0.066	-0.008	0.019	-0.177	0.004	0.024	-0.073	-0.027	-0.1
CLCNKA	1187	1p36.13	-0.087	0.017	0.018	-0.258	-0.354	0.011	0.125	0.007	-0.616	-0.044	-0.723	0.027	0.001	0.025	-0.448	-0.282	0.012	0.018	0.032	0.003	0.052	-0.009	0	-0.22	-0.256	-0.155	-0.07	-0.016	-0.46	0.013	0.007	-0.511	0	-0.376	0.024	-0.005	0.012	-0.03	0.066	-0.008	0.019	-0.177	0.004	0.024	-0.073	-0.027	-0.1
CLCNKB	1188	1p36.13	-0.087	0.017	0.018	-0.258	-0.354	0.011	0.125	0.007	-0.616	-0.044	-0.723	0.027	0.001	0.025	-0.448	-0.282	0.012	0.018	0.032	0.003	0.052	-0.009	0	-0.22	-0.256	-0.155	-0.07	-0.016	-0.46	0.013	0.007	-0.511	0	-0.376	0.024	-0.005	0.012	-0.03	0.066	-0.008	0.019	-0.177	0.004	0.024	-0.073	-0.027	-0.1
EPHA2	1969	1p36.13	-0.087	0.017	0.018	-0.258	-0.354	0.011	0.125	0.007	-0.616	-0.044	-0.723	0.027	0.001	0.025	-0.448	-0.282	0.012	0.018	0.032	0.003	0.052	-0.009	0	-0.22	-0.256	-0.155	-0.07	-0.016	-0.46	0.013	0.007	-0.511	0	-0.376	0.024	-0.005	0.012	-0.03	0.066	-0.008	0.019	-0.177	0.004	0.024	-0.073	-0.027	-0.1
FAM131C	348487	1p36.13	-0.087	0.017	0.018	-0.258	-0.354	0.011	0.125	0.007	-0.616	-0.044	-0.723	0.027	0.001	0.025	-0.448	-0.282	0.012	0.018	0.032	0.003	0.052	-0.009	0	-0.22	-0.256	-0.155	-0.07	-0.016	-0.46	0.013	0.007	-0.511	0	-0.376	0.024	-0.005	0.012	-0.03	0.066	-0.008	0.019	-0.177	0.004	0.024	-0.073	-0.027	-0.1
FBLIM1	54751	1p36.21	-0.087	0.017	0.018	-0.258	-0.354	0.011	0.125	0.007	-0.616	-0.044	-0.723	0.027	0.001	0.025	-0.448	-0.282	0.012	0.018	0.032	0.003	0.052	-0.009	0	-0.22	-0.256	-0.155	-0.07	-0.016	-0.46	0.013	0.007	-0.511	0	-0.376	0.024	-0.005	0.012	-0.03	0.066	-0.008	0.019	-0.177	0.004	0.024	-0.073	-0.027	-0.1
FLJ37453	729614	1p36.21	-0.087	0.017	0.018	-0.258	-0.354	0.011	0.125	0.007	-0.616	-0.044	-0.723	0.027	0.001	0.025	-0.448	-0.282	0.012	0.018	0.032	0.003	0.052	-0.009	0	-0.22	-0.256	-0.155	-0.07	-0.016	-0.46	0.013	0.007	-0.511	0	-0.376	0.024	-0.005	0.012	-0.03	0.066	-0.008	0.019	-0.177	0.004	0.024	-0.073	-0.027	-0.1
HSPB7	27129	1p36.13	-0.087	0.017	0.018	-0.258	-0.354	0.011	0.125	0.007	-0.616	-0.044	-0.723	0.027	0.001	0.025	-0.448	-0.282	0.012	0.018	0.032	0.003	0.052	-0.009	0	-0.22	-0.256	-0.155	-0.07	-0.016	-0.46	0.013	0.007	-0.511	0	-0.376	0.024	-0.005	0.012	-0.03	0.066	-0.008	0.019	-0.177	0.004	0.024	-0.073	-0.027	-0.1
PLEKHM2	23207	1p36.21	-0.087	0.017	0.018	-0.258	-0.354	0.011	0.125	0.007	-0.616	-0.044	-0.723	0.027	0.001	0.025	-0.448	-0.282	0.012	0.018	0.032	0.003	0.052	-0.009	0	-0.22	-0.256	-0.155	-0.07	-0.016	-0.46	0.013	0.007	-0.511	0	-0.376	0.024	-0.005	0.012	-0.03	0.066	-0.008	0.019	-0.177	0.004	0.024	-0.073	-0.027	-0.1
SLC25A34	284723	1p36.21	-0.087	0.017	0.018	-0.258	-0.354	0.011	0.125	0.007	-0.616	-0.044	-0.723	0.027	0.001	0.025	-0.448	-0.282	0.012	0.018	0.032	0.003	0.052	-0.009	0	-0.22	-0.256	-0.155	-0.07	-0.016	-0.46	0.013	0.007	-0.511	0	-0.376	0.024	-0.005	0.012	-0.03	0.066	-0.008	0.019	-0.177	0.004	0.024	-0.073	-0.027	-0.1
SPEN	23013	1p36.21	-0.087	0.017	0.018	-0.258	-0.354	0.011	0.125	0.007	-0.616	-0.044	-0.723	0.027	0.001	0.025	-0.448	-0.282	0.012	0.018	0.032	0.003	0.052	-0.009	0	-0.22	-0.256	-0.155	-0.07	-0.016	-0.46	0.013	0.007	-0.511	0	-0.376	0.024	-0.005	0.012	-0.03	0.066	-0.008	0.019	-0.177	0.004	0.024	-0.073	-0.027	-0.1
TMEM82	388595	1p36.21	-0.087	0.017	0.018	-0.258	-0.354	0.011	0.125	0.007	-0.616	-0.044	-0.723	0.027	0.001	0.025	-0.448	-0.282	0.012	0.018	0.032	0.003	0.052	-0.009	0	-0.22	-0.256	-0.155	-0.07	-0.016	-0.46	0.013	0.007	-0.511	0	-0.376	0.024	-0.005	0.012	-0.03	0.066	-0.008	0.019	-0.177	0.004	0.024	-0.073	-0.027	-0.1
UQCRHL	440567	1p36.21	-0.087	0.017	0.018	-0.258	-0.354	0.011	0.125	0.007	-0.616	-0.044	-0.723	0.027	0.001	0.025	-0.448	-0.282	0.012	0.018	0.032	0.003	0.052	-0.009	0	-0.22	-0.256	-0.155	-0.07	-0.016	-0.46	0.013	0.007	-0.511	0	-0.376	0.024	-0.005	0.012	-0.03	0.066	-0.008	0.019	-0.177	0.004	0.024	-0.073	-0.027	-0.1
ZBTB17	7709	1p36.13	-0.087	0.017	0.018	-0.258	-0.354	0.011	0.125	0.007	-0.616	-0.044	-0.723	0.027	0.001	0.025	-0.448	-0.282	0.012	0.018	0.032	0.003	0.052	-0.009	0	-0.22	-0.256	-0.155	-0.07	-0.016	-0.46	0.013	0.007	-0.511	0	-0.376	0.024	-0.005	0.012	-0.03	0.066	-0.008	0.019	-0.177	0.004	0.024	-0.073	-0.027	-0.1
ARHGEF19	128272	1p36.13	-0.087	0.017	0.018	-0.258	-0.354	0.011	0.125	0.007	-0.616	-0.044	-0.723	0.027	0.001	0.025	-0.448	-0.282	0.012	0.018	0.032	0.003	0.052	-0.009	0	-0.22	-0.256	-0.155	-0.07	-0.016	-0.46	0.013	0.007	-0.511	0	-0.376	0.024	-0.005	0.012	-0.03	0.066	-0.008	0.019	-0.177	0.004	0.024	-0.073	-0.027	-0.1
C1orf144	26099	1p36.13	-0.087	0.017	0.018	-0.258	-0.354	0.011	0.125	0.007	-0.616	-0.044	-0.723	0.027	0.001	0.025	-0.448	-0.282	0.012	0.018	0.032	0.003	0.052	-0.009	0	-0.22	-0.256	-0.155	-0.07	-0.016	-0.46	0.013	0.007	-0.511	0	-0.376	0.024	-0.005	0.012	-0.03	0.066	-0.008	0.019	-0.177	0.004	0.024	-0.073	-0.027	-0.1
CROCCP2	84809	1p36.13	-0.087	0.017	0.018	-0.258	-0.354	0.011	0.125	0.007	-0.616	-0.044	-0.723	0.027	0.001	0.025	-0.448	-0.282	0.012	0.018	0.032	0.003	0.052	-0.009	0	-0.22	-0.256	-0.155	-0.07	-0.016	-0.46	0.013	0.007	-0.511	0	-0.376	0.024	-0.005	0.012	-0.03	0.066	-0.008	0.019	-0.177	0.004	0.024	-0.073	-0.027	-0.1
CROCCP3	114819	1p36.13	-0.087	0.017	0.018	-0.258	-0.354	0.011	0.125	0.007	-0.616	-0.044	-0.723	0.027	0.001	0.025	-0.448	-0.282	0.012	0.018	0.032	0.003	0.052	-0.009	0	-0.22	-0.256	-0.155	-0.07	-0.016	-0.46	0.013	0.007	-0.511	0	-0.376	0.024	-0.005	0.012	-0.03	0.066	-0.008	0.019	-0.177	0.004	0.024	-0.073	-0.027	-0.1
FBXO42	54455	1p36.13	-0.087	0.017	0.018	-0.258	-0.354	0.011	0.125	0.007	-0.616	-0.044	-0.723	0.027	0.001	0.025	-0.448	-0.282	0.012	0.018	0.032	0.003	0.052	-0.009	0	-0.22	-0.256	-0.155	-0.07	-0.016	-0.46	0.013	0.007	-0.511	0	-0.376	0.024	-0.005	0.012	-0.03	0.066	-0.008	0.019	-0.177	0.004	0.024	-0.073	-0.027	-0.1
MIR3675	100500876	1p36.13	-0.087	0.017	0.018	-0.258	-0.354	0.011	0.125	0.007	-0.616	-0.044	-0.723	0.027	0.001	0.025	-0.448	-0.282	0.012	0.018	0.032	0.003	0.052	-0.009	0	-0.22	-0.256	-0.155	-0.07	-0.016	-0.46	0.013	0.007	-0.511	0	-0.376	0.024	-0.005	0.012	-0.03	0.066	-0.008	0.019	-0.177	0.004	0.024	-0.073	-0.027	-0.1
MST1P2	11209	1p36.13	-0.087	0.017	0.018	-0.258	-0.354	0.011	0.125	0.007	-0.616	-0.044	-0.723	0.027	0.001	0.025	-0.448	-0.282	0.012	0.018	0.032	0.003	0.052	-0.009	0	-0.22	-0.256	-0.155	-0.07	-0.016	-0.46	0.013	0.007	-0.511	0	-0.376	0.024	-0.005	0.012	-0.03	0.066	-0.008	0.019	-0.177	0.004	0.024	-0.073	-0.027	-0.1
NBPF1	55672	1p36.13	-0.087	0.017	0.018	-0.258	-0.354	0.011	0.125	0.007	-0.616	-0.044	-0.723	0.027	0.001	0.025	-0.448	-0.282	0.012	0.018	0.032	0.003	0.052	-0.009	0	-0.22	-0.256	-0.155	-0.07	-0.016	-0.46	0.013	0.007	-0.511	0	-0.376	0.024	-0.005	0.012	-0.03	0.066	-0.008	0.019	-0.177	0.004	0.024	-0.073	-0.027	-0.1
NECAP2	55707	1p36.13	-0.087	0.017	0.018	-0.258	-0.354	0.011	0.125	0.007	-0.616	-0.044	-0.723	0.027	0.001	0.025	-0.448	-0.282	0.012	0.018	0.032	0.003	0.052	-0.009	0	-0.22	-0.256	-0.155	-0.07	-0.016	-0.46	0.013	0.007	-0.511	0	-0.376	0.024	-0.005	0.012	-0.03	0.066	-0.008	0.019	-0.177	0.004	0.024	-0.073	-0.027	-0.1
RSG1	79363	1p36.13	-0.087	0.017	0.018	-0.258	-0.354	0.011	0.125	0.007	-0.616	-0.044	-0.723	0.027	0.001	0.025	-0.448	-0.282	0.012	0.018	0.032	0.003	0.052	-0.009	0	-0.22	-0.256	-0.155	-0.07	-0.016	-0.46	0.013	0.007	-0.511	0	-0.376	0.024	-0.005	0.012	-0.03	0.066	-0.008	0.019	-0.177	0.004	0.024	-0.073	-0.027	-0.1
SPATA21	374955	1p36.13	-0.087	0.017	0.018	-0.258	-0.354	0.011	0.125	0.007	-0.616	-0.044	-0.723	0.027	0.001	0.025	-0.448	-0.282	0.012	0.018	0.032	0.003	0.052	-0.009	0	-0.22	-0.256	-0.155	-0.07	-0.016	-0.46	0.013	0.007	-0.511	0	-0.376	0.024	-0.005	0.012	-0.03	0.066	-0.008	0.019	-0.177	0.004	0.024	-0.073	-0.027	-0.1
CROCC	9696	1p36.13	-0.087	0.017	0.018	-0.258	-0.354	0.011	0.125	0.007	-0.616	-0.044	-0.723	0.027	0.001	0.025	-0.448	-0.282	0.012	0.018	0.032	0.003	0.052	-0.009	0	-0.22	-0.256	-0.155	-0.07	-0.016	-0.46	0.013	0.007	-0.511	0	-0.376	0.024	-0.005	0.012	-0.03	0.066	-0.008	0.019	-0.177	0.004	0.024	-0.073	-0.027	-0.1
ESPNP	284729	1p36.13	-0.087	0.017	0.018	-0.258	-0.354	0.011	0.125	0.007	-0.616	-0.044	-0.723	0.027	0.001	0.025	-0.448	-0.282	0.012	0.018	0.032	0.003	0.052	-0.009	0	-0.22	-0.256	-0.155	-0.07	-0.016	-0.46	0.013	0.007	-0.511	0	-0.376	0.024	-0.005	0.012	-0.03	0.066	-0.008	0.019	-0.177	0.004	0.024	-0.073	-0.027	-0.1
MFAP2	4237	1p36.13	-0.087	0.017	0.018	-0.258	-0.354	0.011	0.125	0.007	-0.616	-0.044	-0.723	0.027	0.001	0.025	-0.448	-0.282	0.012	0.018	0.032	0.003	0.138	-0.009	0	-0.22	-0.256	-0.155	-0.07	-0.016	-0.46	0.013	0.007	-0.511	0	-0.376	0.024	-0.005	0.012	-0.03	0.066	-0.008	0.019	-0.177	0.004	0.024	-0.073	-0.027	-0.1
MST1P9	11223	1p36.13	-0.087	0.017	0.018	-0.258	-0.354	0.011	0.125	0.007	-0.616	-0.044	-0.723	0.027	0.001	0.025	-0.448	-0.282	0.012	0.018	0.032	0.003	0.052	-0.009	0	-0.22	-0.256	-0.155	-0.07	-0.016	-0.46	0.013	0.007	-0.511	0	-0.376	0.024	-0.005	0.012	-0.03	0.066	-0.008	0.019	-0.177	0.004	0.024	-0.073	-0.027	-0.1
ATP13A2	23400	1p36.13	-0.087	0.017	0.018	-0.258	-0.354	0.011	0.125	0.007	-0.616	-0.044	-0.723	0.027	0.001	0.025	-0.448	-0.282	0.012	0.018	0.032	0.003	0.138	-0.009	0	-0.22	-0.256	-0.155	-0.07	-0.016	-0.46	0.013	0.007	-0.511	0	-0.376	0.024	-0.005	0.012	-0.03	0.066	-0.008	0.019	-0.177	0.004	0.024	-0.073	-0.027	-0.1
PADI2	11240	1p36.13	-0.087	0.017	0.018	-0.258	-0.354	0.011	0.125	0.007	-0.616	-0.044	-0.723	0.027	0.001	0.025	-0.448	-0.282	0.012	0.018	0.032	0.003	0.138	-0.009	0	-0.22	-0.256	-0.155	-0.07	-0.016	-0.46	0.013	0.007	-0.511	0	-0.376	0.024	-0.005	0.012	-0.03	0.066	-0.008	0.019	-0.177	0.004	0.024	-0.073	-0.027	-0.1
SDHB	6390	1p36.13	-0.087	0.017	0.018	-0.258	-0.354	0.011	0.125	0.007	-0.616	-0.044	-0.723	0.027	0.001	0.025	-0.448	-0.282	0.012	0.018	0.032	0.003	0.138	-0.009	0	-0.22	-0.256	-0.155	-0.07	-0.016	-0.46	0.013	0.007	-0.511	0	-0.376	0.024	-0.005	0.012	-0.03	0.066	-0.008	0.019	-0.177	0.004	0.024	-0.073	-0.027	-0.1
PADI1	29943	1p36.13	-0.087	0.017	0.018	-0.258	-0.354	0.011	0.125	0.007	-0.616	-0.044	-0.723	0.027	0.001	0.025	-0.448	-0.282	0.012	0.018	0.032	0.003	0.138	-0.009	0	-0.22	-0.256	-0.155	-0.07	-0.016	-0.46	0.013	0.007	-0.511	0	-0.376	0.024	-0.005	0.012	-0.03	0.066	-0.008	0.019	-0.177	0.004	0.024	-0.073	-0.027	-0.1
PADI3	51702	1p36.13	-0.087	0.017	0.018	-0.258	-0.354	0.011	0.125	0.007	-0.616	-0.044	-0.723	0.027	0.001	0.025	-0.448	-0.282	0.012	0.018	0.032	0.003	0.138	-0.009	0	-0.22	-0.256	-0.155	-0.07	-0.016	-0.46	0.013	0.007	-0.511	0	-0.376	0.024	-0.005	0.012	-0.03	0.066	-0.008	0.019	-0.177	0.004	0.024	-0.073	-0.027	-0.1
PADI4	23569	1p36.13	-0.087	0.017	0.018	-0.258	-0.354	0.011	0.125	0.007	-0.616	-0.044	-0.723	0.027	0.001	0.025	-0.448	-0.282	0.012	0.018	0.032	0.003	0.138	-0.009	0	-0.22	-0.256	-0.155	-0.07	-0.016	-0.46	0.013	0.007	-0.511	0	-0.376	0.024	-0.005	0.012	-0.03	0.066	-0.008	0.019	-0.177	0.004	0.024	-0.073	-0.027	-0.1
PADI6	353238	1p36.13	-0.087	0.017	0.018	-0.258	-0.354	0.011	0.125	0.007	-0.616	-0.044	-0.723	0.027	0.001	0.025	-0.448	-0.282	0.012	0.018	0.032	0.003	0.138	-0.009	0	-0.22	-0.256	-0.155	-0.07	-0.016	-0.46	0.013	0.007	-0.511	0	-0.376	0.024	-0.005	0.012	-0.03	0.066	-0.008	0.019	-0.177	0.004	0.024	-0.073	-0.027	-0.1
RCC2	55920	1p36.13	-0.087	0.017	0.018	-0.258	-0.354	0.011	0.125	0.007	-0.616	-0.044	-0.723	0.027	0.001	0.025	-0.448	-0.282	0.012	0.018	0.032	0.003	0.138	-0.009	0	-0.22	-0.256	-0.155	-0.07	-0.016	-0.46	0.013	0.007	-0.511	0	-0.376	0.024	-0.005	0.012	-0.03	0.066	-0.008	0.019	-0.177	0.004	0.024	-0.151	-0.027	-0.1
ACTL8	81569	1p36.13	-0.087	0.017	0.018	-0.258	-0.354	0.011	0.125	0.007	-0.616	-0.044	-0.723	0.027	0.001	0.025	-0.448	-0.282	0.012	0.018	0.032	0.003	0.138	-0.009	0	-0.22	-0.256	-0.155	-0.07	-0.016	-0.46	0.013	0.007	-0.511	0	-0.376	0.024	-0.005	0.012	-0.03	0.066	-0.008	0.019	-0.177	0.004	0.024	-0.151	-0.027	-0.1
ARHGEF10L	55160	1p36.13	-0.087	0.017	0.018	-0.258	-0.354	0.011	0.125	0.007	-0.616	-0.044	-0.723	0.027	0.001	0.025	-0.448	-0.282	0.012	0.018	0.032	0.003	0.138	-0.009	0	-0.22	-0.256	-0.155	-0.07	-0.016	-0.46	0.013	0.007	-0.511	0	-0.376	0.024	-0.005	0.012	-0.03	0.066	-0.008	0.019	-0.177	0.004	0.024	-0.151	-0.027	-0.1
IGSF21	84966	1p36.13	-0.087	0.017	0.018	-0.258	-0.354	0.011	0.125	0.007	-0.616	-0.044	-0.723	0.027	0.001	0.025	-0.448	-0.282	0.012	0.018	0.032	0.003	0.138	-0.009	0	-0.22	-0.256	-0.155	-0.07	-0.016	-0.46	0.013	0.01	-0.511	0	-0.376	0.024	-0.005	0.012	-0.03	0.066	-0.008	0.019	-0.177	0.004	0.024	-0.151	-0.027	-0.1
KLHDC7A	127707	1p36.13	-0.087	0.017	0.018	-0.258	-0.354	0.011	0.125	0.007	-0.616	-0.044	-0.723	0.027	0.001	0.025	-0.448	-0.282	0.012	0.018	0.032	0.003	0.138	-0.009	0	-0.22	-0.256	-0.155	-0.07	-0.016	-0.46	0.013	0.01	-0.511	0	-0.376	0.024	-0.005	0.012	-0.03	0.066	-0.008	0.019	-0.177	0.004	0.024	-0.151	-0.027	-0.1
PAX7	5081	1p36.13	-0.087	0.017	0.018	-0.258	-0.354	0.011	0.125	0.007	-0.616	-0.044	-0.723	0.027	0.001	0.025	-0.448	-0.282	0.012	0.018	0.032	0.003	0.138	-0.009	0	-0.22	-0.256	-0.155	-0.07	-0.016	-0.46	0.013	0.01	-0.511	0	-0.376	0.024	-0.005	0.012	-0.03	0.066	-0.008	0.019	-0.177	0.004	0.024	-0.151	-0.027	-0.1
AKR7A2	8574	1p36.13	-0.087	0.017	0.018	-0.258	-0.354	0.011	0.125	0.007	-0.616	-0.044	-0.723	0.027	0.001	0.025	-0.448	-0.282	0.012	0.018	0.032	0.003	0.138	-0.009	0	-0.22	-0.256	-0.155	-0.07	-0.016	-0.46	0.013	0.01	-0.511	0	-0.376	0.024	-0.005	0.012	-0.03	0.066	-0.008	0.019	-0.177	0.004	0.024	-0.059	-0.027	-0.1
AKR7A3	22977	1p36.13	-0.087	0.017	0.018	-0.258	-0.354	0.011	0.125	0.007	-0.616	-0.044	-0.723	0.027	0.001	0.025	-0.448	-0.282	0.012	0.018	0.032	0.003	0.138	-0.009	0	-0.22	-0.256	-0.155	-0.07	-0.016	-0.46	0.013	0.01	-0.511	0	-0.376	0.024	-0.005	0.012	-0.03	0.066	-0.008	0.019	-0.177	0.004	0.024	-0.059	-0.027	-0.1
AKR7L	246181	1p36.13	-0.087	0.017	0.018	-0.258	-0.354	0.011	0.125	0.007	-0.616	-0.044	-0.723	0.027	0.001	0.025	-0.448	-0.282	0.012	0.018	0.032	0.003	0.138	-0.009	0	-0.22	-0.256	-0.155	-0.07	-0.016	-0.46	0.013	0.01	-0.511	0	-0.376	0.024	-0.005	0.012	-0.03	0.066	-0.008	0.019	-0.177	0.004	0.024	-0.059	-0.027	-0.1
ALDH4A1	8659	1p36.13	-0.087	0.017	0.018	-0.258	-0.354	0.011	0.125	0.007	-0.616	-0.044	-0.723	0.027	0.001	0.025	-0.448	-0.282	0.012	0.018	0.032	0.003	0.138	-0.009	0	-0.22	-0.256	-0.155	-0.07	-0.016	-0.46	0.013	0.01	-0.511	0	-0.376	0.024	-0.005	0.012	-0.03	0.066	-0.008	0.019	-0.177	0.004	0.024	-0.059	-0.027	-0.1
CAPZB	832	1p36.13	-0.087	0.017	0.018	-0.258	-0.354	0.011	0.125	0.007	-0.616	-0.044	-0.723	0.027	0.001	0.025	-0.448	-0.282	0.012	0.018	0.032	0.003	0.138	-0.009	0	-0.22	-0.256	-0.155	-0.07	-0.016	-0.46	0.013	0.01	-0.511	0	-0.376	0.024	-0.005	0.012	-0.03	0.066	-0.008	0.019	-0.177	0.004	0.024	-0.059	-0.027	-0.1
IFFO2	126917	1p36.13	-0.087	0.017	0.018	-0.258	-0.354	0.011	0.125	0.007	-0.616	-0.044	-0.723	0.027	0.001	0.025	-0.448	-0.282	0.012	0.018	0.032	0.003	0.138	-0.009	0	-0.22	-0.256	-0.155	-0.07	-0.016	-0.46	0.013	0.01	-0.511	0	-0.376	0.024	-0.005	0.012	-0.03	0.066	-0.008	0.019	-0.177	0.004	0.024	-0.059	-0.027	-0.1
KIAA0090	23065	1p36.13	-0.087	0.017	0.018	-0.258	-0.354	0.011	0.125	0.007	-0.616	-0.044	-0.723	0.027	0.001	0.025	-0.448	-0.282	0.012	0.018	0.032	0.003	0.138	-0.009	0	-0.22	-0.256	-0.155	-0.07	-0.016	-0.46	0.013	0.01	-0.511	0	-0.376	0.024	-0.005	0.012	-0.03	0.066	-0.008	0.019	-0.177	0.004	0.024	-0.059	-0.027	-0.1
LOC100506730	100506730	1p36.13	-0.087	0.017	0.018	-0.258	-0.354	0.011	0.125	0.007	-0.616	-0.044	-0.723	0.027	0.001	0.025	-0.448	-0.282	0.012	0.018	0.032	0.003	0.138	-0.009	0	-0.22	-0.256	-0.155	-0.07	-0.016	-0.46	0.013	0.01	-0.511	0	-0.376	0.024	-0.005	0.012	-0.03	0.066	-0.008	0.019	-0.177	0.004	0.024	-0.059	-0.027	-0.1
MIR4695	100616120	1p36.13	-0.087	0.017	0.018	-0.258	-0.354	0.011	0.125	0.007	-0.616	-0.044	-0.723	0.027	0.001	0.025	-0.448	-0.282	0.012	0.018	0.032	0.003	0.138	-0.009	0	-0.22	-0.256	-0.155	-0.07	-0.016	-0.46	0.013	0.01	-0.511	0	-0.376	0.024	-0.005	0.012	-0.03	0.066	-0.008	0.019	-0.177	0.004	0.024	-0.059	-0.027	-0.1
MRTO4	51154	1p36.13	-0.087	0.017	0.018	-0.258	-0.354	0.011	0.125	0.007	-0.616	-0.044	-0.723	0.027	0.001	0.025	-0.448	-0.282	0.012	0.018	0.032	0.003	0.138	-0.009	0	-0.22	-0.256	-0.155	-0.07	-0.016	-0.46	0.013	0.01	-0.511	0	-0.376	0.024	-0.005	0.012	-0.03	0.066	-0.008	0.019	-0.177	0.004	0.024	-0.059	-0.027	-0.1
PQLC2	54896	1p36.13	-0.087	0.017	0.018	-0.258	-0.354	0.011	0.125	0.007	-0.616	-0.044	-0.723	0.027	0.001	0.025	-0.448	-0.282	0.012	0.018	0.032	0.003	0.138	-0.009	0	-0.22	-0.256	-0.155	-0.07	-0.016	-0.46	0.013	0.01	-0.511	0	-0.376	0.024	-0.005	0.012	-0.03	0.066	-0.008	0.019	-0.177	0.004	0.024	-0.059	-0.027	-0.1
TAS1R2	80834	1p36.13	-0.087	0.017	0.018	-0.258	-0.354	0.011	0.125	0.007	-0.616	-0.044	-0.723	0.027	0.001	0.025	-0.448	-0.282	0.012	0.018	0.032	0.003	0.138	-0.009	0	-0.22	-0.256	-0.155	-0.07	-0.016	-0.46	0.013	0.01	-0.511	0	-0.376	0.024	-0.005	0.012	-0.03	0.066	-0.008	0.019	-0.177	0.004	0.024	-0.059	-0.027	-0.1
UBR4	23352	1p36.13	-0.087	0.017	0.018	-0.258	-0.354	0.011	0.125	0.007	-0.616	-0.044	-0.723	0.027	0.001	0.025	-0.448	-0.282	0.012	0.018	0.032	0.003	0.138	-0.009	0	-0.22	-0.256	-0.155	-0.07	-0.016	-0.46	0.013	0.01	-0.511	0	-0.376	0.024	-0.005	0.012	-0.03	0.066	-0.008	0.019	-0.177	0.004	0.024	-0.059	-0.027	-0.1
hsa-mir-1290	-731	1p36.13	-0.087	0.017	0.018	-0.258	-0.354	0.011	0.125	0.007	-0.616	-0.044	-0.723	0.027	0.001	0.025	-0.448	-0.282	0.012	0.018	0.032	0.003	0.138	-0.009	0	-0.22	-0.256	-0.155	-0.07	-0.016	-0.46	0.013	0.01	-0.511	0	-0.376	0.024	-0.005	0.012	-0.03	0.066	-0.008	0.019	-0.177	0.004	0.024	-0.059	-0.027	-0.1
C1orf151-NBL1	100532736	1p36.13	-0.087	0.017	0.018	-0.258	-0.354	0.011	0.125	0.007	-0.616	-0.044	-0.723	0.027	0.001	0.025	-0.448	-0.282	0.012	0.018	0.032	0.003	0.071	-0.009	0	-0.22	-0.256	-0.155	-0.07	-0.016	-0.46	0.013	0.01	-0.511	0	-0.376	0.024	-0.005	0.012	-0.03	0.066	-0.02	0.019	-0.177	0.004	0.024	-0.059	-0.027	-0.1
MINOS1	440574	1p36.13	-0.087	0.017	0.018	-0.258	-0.354	0.011	0.125	0.007	-0.616	-0.044	-0.723	0.027	0.001	0.025	-0.448	-0.282	0.012	0.018	0.032	0.003	0.071	-0.009	0	-0.22	-0.256	-0.155	-0.07	-0.016	-0.46	0.013	0.01	-0.511	0	-0.376	0.024	-0.005	0.012	-0.03	0.066	-0.02	0.019	-0.177	0.004	0.024	-0.059	-0.027	-0.1
HTR6	3362	1p36.13	-0.087	0.017	0.018	-0.258	-0.354	0.011	0.125	0.007	-0.616	-0.044	-0.723	0.027	0.001	0.025	-0.448	-0.282	0.012	0.018	0.032	0.003	0.071	-0.009	0	-0.22	-0.256	-0.155	-0.07	-0.016	-0.46	0.013	0.01	-0.511	0	-0.376	0.024	-0.005	0.012	-0.03	0.066	-0.02	0.019	-0.177	0.004	0.024	-0.059	-0.027	-0.1
NBL1	4681	1p36.13	-0.087	0.017	0.018	-0.258	-0.354	0.011	0.125	0.007	-0.616	-0.044	-0.723	0.027	0.001	0.025	-0.448	-0.282	0.012	0.018	0.032	0.003	0.071	-0.009	0	-0.22	-0.256	-0.155	-0.07	-0.016	-0.46	0.013	0.01	-0.511	0	-0.376	0.024	-0.005	0.012	-0.03	0.066	-0.02	0.019	-0.177	0.004	0.024	-0.059	-0.027	-0.1
OTUD3	23252	1p36.13	-0.087	0.017	0.018	-0.258	-0.354	0.011	0.125	0.007	-0.616	-0.044	-0.723	0.027	0.001	0.025	-0.448	-0.282	0.012	0.018	0.032	0.003	0.071	-0.009	0	-0.22	-0.256	-0.155	-0.07	-0.016	-0.46	0.013	0.01	-0.511	0	-0.376	0.024	-0.005	0.012	-0.03	0.066	-0.02	0.019	-0.177	0.004	0.024	-0.059	-0.027	-0.1
PLA2G2A	5320	1p36.13	-0.087	0.017	0.018	-0.258	-0.354	0.011	0.125	0.007	-0.616	-0.044	-0.723	0.027	0.001	0.025	-0.448	-0.282	0.012	0.018	0.032	0.003	0.071	-0.009	0	-0.22	-0.256	-0.155	-0.07	-0.016	-0.46	0.013	0.01	-0.511	0	-0.376	0.024	-0.005	0.012	-0.03	0.066	-0.02	0.019	-0.177	0.004	0.024	-0.059	-0.027	-0.1
PLA2G2D	26279	1p36.12	-0.087	0.017	0.018	-0.258	-0.354	0.011	0.125	0.007	-0.616	-0.044	-0.723	0.027	0.001	0.025	-0.448	-0.282	0.012	0.018	0.032	0.003	0.071	-0.009	0	-0.22	-0.256	-0.155	-0.07	-0.016	-0.46	0.013	0.01	-0.511	0	-0.376	0.024	-0.005	0.012	-0.03	0.066	-0.02	0.019	-0.177	0.004	0.024	-0.059	-0.027	-0.1
PLA2G2E	30814	1p36.13	-0.087	0.017	0.018	-0.258	-0.354	0.011	0.125	0.007	-0.616	-0.044	-0.723	0.027	0.001	0.025	-0.448	-0.282	0.012	0.018	0.032	0.003	0.071	-0.009	0	-0.22	-0.256	-0.155	-0.07	-0.016	-0.46	0.013	0.01	-0.511	0	-0.376	0.024	-0.005	0.012	-0.03	0.066	-0.02	0.019	-0.177	0.004	0.024	-0.059	-0.027	-0.1
PLA2G2F	64600	1p36.12	-0.087	0.017	0.018	-0.258	-0.354	0.011	0.125	0.007	-0.616	-0.044	-0.723	0.027	0.001	0.025	-0.448	-0.282	0.012	0.018	0.032	0.003	0.071	-0.009	0	-0.22	-0.256	-0.155	-0.07	-0.016	-0.46	0.013	0.01	-0.511	0	-0.376	0.024	-0.005	0.012	-0.03	0.066	-0.02	0.019	-0.177	0.004	0.024	-0.059	-0.027	0.171
PLA2G5	5322	1p36.13	-0.087	0.017	0.018	-0.258	-0.354	0.011	0.125	0.007	-0.616	-0.044	-0.723	0.027	0.001	0.025	-0.448	-0.282	0.012	0.018	0.032	0.003	0.071	-0.009	0	-0.22	-0.256	-0.155	-0.07	-0.016	-0.46	0.013	0.01	-0.511	0	-0.376	0.024	-0.005	0.012	-0.03	0.066	-0.02	0.019	-0.177	0.004	0.024	-0.059	-0.027	-0.1
RNF186	54546	1p36.13	-0.087	0.017	0.018	-0.258	-0.354	0.011	0.125	0.007	-0.616	-0.044	-0.723	0.027	0.001	0.025	-0.448	-0.282	0.012	0.018	0.032	0.003	0.071	-0.009	0	-0.22	-0.256	-0.155	-0.07	-0.016	-0.46	0.013	0.01	-0.511	0	-0.376	0.024	-0.005	0.012	-0.03	0.066	-0.02	0.019	-0.177	0.004	0.024	-0.059	-0.027	-0.1
TMCO4	255104	1p36.13	-0.087	0.017	0.018	-0.258	-0.354	0.011	0.125	0.007	-0.616	-0.044	-0.723	0.027	0.001	0.025	-0.448	-0.282	0.012	0.018	0.032	0.003	0.071	-0.009	0	-0.22	-0.256	-0.155	-0.07	-0.016	-0.46	0.013	0.01	-0.511	0	-0.376	0.024	-0.005	0.012	-0.03	0.066	-0.02	0.019	-0.177	0.004	0.024	-0.059	-0.027	-0.1
PLA2G2C	391013	1p36.12	-0.087	0.017	0.018	-0.258	-0.354	0.011	0.125	0.007	-0.616	-0.044	-0.723	0.027	0.001	0.025	-0.448	-0.282	0.012	0.018	0.032	0.003	0.071	-0.009	0	-0.22	-0.256	-0.155	-0.07	-0.016	-0.46	0.013	0.01	-0.511	0	-0.376	0.024	-0.005	0.012	-0.03	0.066	-0.02	0.019	-0.177	0.004	0.024	-0.059	-0.027	0.171
UBXN10	127733	1p36.12	-0.087	0.017	0.018	-0.258	-0.354	0.011	0.125	0.007	-0.616	-0.044	-0.723	0.027	0.001	0.025	-0.448	-0.282	0.012	0.018	0.032	0.003	0.071	-0.009	0	-0.22	-0.256	-0.155	-0.07	-0.016	-0.46	0.013	0.01	-0.511	0	-0.376	0.024	-0.005	0.012	-0.03	0.066	-0.02	0.019	-0.177	0.004	0.024	-0.059	-0.027	0.171
CAMK2N1	55450	1p36.12	-0.087	0.017	0.018	-0.258	-0.354	0.011	0.125	0.007	-0.616	-0.044	-0.723	0.027	0.001	0.025	-0.448	-0.282	0.012	0.018	0.032	0.003	0.071	-0.009	0	-0.22	-0.256	-0.155	-0.07	-0.016	-0.46	0.013	0.01	-0.511	0	-0.376	0.024	-0.005	0.012	-0.03	0.066	-0.02	0.019	-0.177	0.004	0.024	-0.059	-0.027	0.171
CDA	978	1p36.12	-0.087	0.017	0.018	-0.258	-0.354	0.011	-0.161	0.007	-0.616	-0.044	-0.723	0.027	0.001	0.025	-0.448	-0.282	0.012	0.018	0.032	0.003	0.071	-0.009	0	-0.22	-0.256	-0.155	-0.07	-0.016	-0.46	0.013	0.01	-0.511	0	-0.376	0.024	-0.005	0.012	-0.03	0.066	-0.02	0.019	-0.177	0.004	0.024	-0.059	-0.027	0.171
FAM43B	163933	1p36.12	-0.087	0.017	0.018	-0.258	-0.354	0.011	0.125	0.007	-0.616	-0.044	-0.723	0.027	0.001	0.025	-0.448	-0.282	0.012	0.018	0.032	0.003	0.071	-0.009	0	-0.22	-0.256	-0.155	-0.07	-0.016	-0.46	0.013	0.01	-0.511	0	-0.376	0.024	-0.005	0.012	-0.03	0.066	-0.02	0.019	-0.177	0.004	0.024	-0.059	-0.027	0.171
LOC339505	339505	1p36.12	-0.087	0.017	0.018	-0.258	-0.354	0.011	0.125	0.007	-0.616	-0.044	-0.723	0.027	0.001	0.025	-0.448	-0.282	0.012	0.018	0.032	0.003	0.071	-0.009	0	-0.22	-0.256	-0.155	-0.07	-0.016	-0.46	0.013	0.01	-0.511	0	-0.376	0.024	-0.005	0.012	-0.03	0.066	-0.02	0.019	-0.177	0.004	0.024	-0.059	-0.027	0.171
MUL1	79594	1p36.12	-0.087	0.017	0.018	-0.258	-0.354	0.011	0.125	0.007	-0.616	-0.044	-0.723	0.027	0.001	0.025	-0.448	-0.282	0.012	0.018	0.032	0.003	0.071	-0.009	0	-0.22	-0.256	-0.155	-0.07	-0.016	-0.46	0.013	0.01	-0.511	0	-0.376	0.024	-0.005	0.012	-0.03	0.066	-0.02	0.019	-0.177	0.004	0.024	-0.059	-0.027	0.171
VWA5B1	127731	1p36.12	-0.087	0.017	0.018	-0.258	-0.354	0.011	0.125	0.007	-0.616	-0.044	-0.723	0.027	0.001	0.025	-0.448	-0.282	0.012	0.018	0.032	0.003	0.071	-0.009	0	-0.22	-0.256	-0.155	-0.07	-0.016	-0.46	0.013	0.01	-0.511	0	-0.376	0.024	-0.005	0.012	-0.03	0.066	-0.02	0.019	-0.177	0.004	0.024	-0.059	-0.027	0.171
DDOST	1650	1p36.12	-0.087	0.017	0.018	-0.258	-0.354	0.011	-0.161	0.007	-0.616	-0.044	-0.723	0.027	0.001	0.025	-0.448	-0.282	0.012	0.018	0.032	0.003	0.071	-0.009	0	-0.22	-0.256	-0.155	-0.07	-0.016	-0.46	0.013	0.01	-0.511	0	-0.376	0.024	-0.005	0.012	-0.03	0.066	-0.02	0.019	-0.177	0.004	0.024	-0.059	-0.027	0.171
KIF17	57576	1p36.12	-0.087	0.017	0.018	-0.258	-0.354	0.011	-0.161	0.007	-0.616	-0.044	-0.723	0.027	0.001	0.025	-0.448	-0.282	0.012	0.018	0.032	0.003	0.071	-0.009	0	-0.22	-0.256	-0.155	-0.07	-0.016	-0.46	0.013	0.01	-0.511	0	-0.376	0.024	-0.005	0.012	-0.03	0.066	-0.02	0.019	-0.177	0.004	0.024	-0.059	-0.027	0.171
PINK1	65018	1p36.12	-0.087	0.017	0.018	-0.258	-0.354	0.011	-0.161	0.007	-0.616	-0.044	-0.723	0.027	0.001	0.025	-0.448	-0.282	0.012	0.018	0.032	0.003	0.071	-0.009	0	-0.22	-0.256	-0.155	-0.07	-0.016	-0.46	0.013	0.01	-0.511	0	-0.376	0.024	-0.005	0.012	-0.03	0.066	-0.02	0.019	-0.177	0.004	0.024	-0.059	-0.027	0.171
HP1BP3	50809	1p36.12	-0.087	0.017	0.018	-0.258	-0.354	0.011	-0.161	0.007	-0.616	-0.044	-0.723	0.027	0.001	0.025	-0.448	-0.282	0.012	0.018	0.032	0.003	0.071	-0.009	0	-0.22	-0.256	-0.155	-0.07	-0.016	-0.46	0.013	0.01	-0.511	0	-0.376	0.024	-0.005	0.012	-0.03	0.066	-0.02	0.019	-0.177	0.004	0.024	-0.059	-0.027	0.171
SH2D5	400745	1p36.12	-0.087	0.017	0.018	-0.258	-0.354	0.011	-0.161	0.007	-0.616	-0.044	-0.723	0.027	0.001	0.025	-0.448	-0.282	0.012	0.018	0.032	0.003	0.071	-0.009	0	-0.22	-0.256	-0.155	-0.07	-0.016	-0.46	0.013	0.01	-0.511	0	-0.376	0.024	-0.005	0.012	-0.03	0.066	-0.02	0.019	-0.177	0.004	0.024	-0.059	-0.027	0.171
ALPL	249	1p36.12	-0.087	0.017	0.018	-0.258	-0.354	0.011	-0.161	0.007	-0.616	-0.044	-0.723	0.027	0.001	0.025	-0.448	-0.282	0.012	0.018	0.032	0.003	0.071	-0.009	0	-0.22	-0.256	-0.155	-0.07	-0.016	-0.46	0.013	0.01	-0.511	0	-0.376	0.024	-0.005	0.012	-0.03	0.066	-0.02	0.019	-0.177	0.004	0.024	-0.059	-0.027	0.171
CELA3B	23436	1p36.12	-0.087	0.017	0.018	-0.258	-0.354	0.011	-0.161	0.007	-0.616	-0.044	-0.723	0.027	0.001	0.025	-0.448	-0.282	0.012	0.018	0.032	0.003	0.071	-0.009	0	-0.22	-0.256	-0.155	-0.07	-0.016	-0.46	0.013	0.01	-0.511	0	-0.376	0.024	-0.005	0.012	-0.03	0.066	-0.02	0.019	-0.177	0.004	0.024	-0.059	-0.027	0.171
ECE1	1889	1p36.12	-0.087	0.017	0.018	-0.258	-0.354	0.011	-0.161	0.007	-0.616	-0.044	-0.723	0.027	0.001	0.025	-0.448	-0.282	0.012	0.018	0.032	0.003	0.071	-0.009	0	-0.22	-0.256	-0.155	-0.07	-0.016	-0.46	0.013	0.01	-0.511	0	-0.376	0.024	-0.005	0.012	-0.03	0.066	-0.02	0.019	-0.177	0.004	0.024	-0.059	-0.027	0.171
EIF4G3	8672	1p36.12	-0.087	0.017	0.018	-0.258	-0.354	0.011	-0.161	0.007	-0.616	-0.044	-0.723	0.027	0.001	0.025	-0.448	-0.282	0.012	0.018	0.032	0.003	0.071	-0.009	0	-0.22	-0.256	-0.155	-0.07	-0.016	-0.46	0.013	0.01	-0.511	0	-0.376	0.024	-0.005	0.012	-0.03	0.066	-0.02	0.019	-0.177	0.004	0.024	-0.059	-0.027	0.171
HSPG2	3339	1p36.12	-0.087	0.017	0.018	-0.258	-0.354	0.011	-0.161	0.007	-0.616	-0.044	-0.723	0.027	0.001	0.025	-0.448	-0.282	0.012	0.018	0.032	0.003	0.071	-0.009	0	-0.22	-0.256	-0.155	-0.07	-0.016	-0.46	0.013	0.01	-0.511	0	-0.376	0.024	-0.005	0.012	-0.03	0.066	-0.02	0.019	-0.177	0.004	0.024	-0.059	-0.027	0.171
LDLRAD2	401944	1p36.12	-0.087	0.017	0.018	-0.258	-0.354	0.011	-0.161	0.007	-0.616	-0.044	-0.723	0.027	0.001	0.025	-0.448	-0.282	0.012	0.018	0.032	0.003	0.071	-0.009	0	-0.22	-0.256	-0.155	-0.07	-0.016	-0.46	0.013	0.01	-0.511	0	-0.376	0.024	-0.005	0.012	-0.03	0.066	-0.02	0.019	-0.177	0.004	0.024	-0.059	-0.027	0.171
LOC100506801	100506801	1p36.12	-0.087	0.017	0.018	-0.258	-0.354	0.011	-0.161	0.007	-0.616	-0.044	-0.723	0.027	0.001	0.025	-0.448	-0.282	0.012	0.018	0.032	0.003	0.071	-0.009	0	-0.22	-0.256	-0.155	-0.07	-0.016	-0.46	0.013	0.01	-0.511	0	-0.376	0.024	-0.005	0.012	-0.03	0.066	-0.02	0.019	-0.177	0.004	0.024	-0.059	-0.027	0.171
NBPF3	84224	1p36.12	-0.087	0.017	0.018	-0.258	-0.354	0.011	-0.161	0.007	-0.616	-0.044	-0.723	0.027	0.001	0.025	-0.448	-0.282	0.012	0.018	0.032	0.003	0.071	-0.009	0	-0.22	-0.256	-0.155	-0.07	-0.016	-0.46	0.013	0.01	-0.511	0	-0.376	0.024	-0.005	0.012	-0.03	0.066	-0.02	0.019	-0.177	0.004	0.024	-0.059	-0.027	0.171
RAP1GAP	5909	1p36.12	-0.087	0.017	0.018	-0.258	-0.354	0.011	-0.161	0.007	-0.616	-0.044	-0.723	0.027	0.001	0.025	-0.448	-0.282	0.012	0.018	0.032	0.003	0.071	-0.009	0	-0.22	-0.256	-0.155	-0.07	-0.016	-0.46	0.013	0.01	-0.511	0	-0.376	0.024	-0.005	0.012	-0.03	0.066	-0.02	0.019	-0.177	0.004	0.024	-0.059	-0.027	0.171
USP48	84196	1p36.12	-0.087	0.017	0.018	-0.258	-0.354	0.011	-0.161	0.007	-0.616	-0.044	-0.723	0.027	0.001	0.025	-0.448	-0.282	0.012	0.018	0.032	0.003	0.071	-0.009	0	-0.22	-0.256	-0.155	-0.07	-0.016	-0.46	0.013	0.01	-0.511	0	-0.376	0.024	-0.005	0.012	-0.03	0.066	-0.02	0.019	-0.177	0.004	0.024	-0.059	-0.027	0.171
hsa-mir-1256	-747	1p36.12	-0.087	0.017	0.018	-0.258	-0.354	0.011	-0.161	0.007	-0.616	-0.044	-0.723	0.027	0.001	0.025	-0.448	-0.282	0.012	0.018	0.032	0.003	0.071	-0.009	0	-0.22	-0.256	-0.155	-0.07	-0.016	-0.46	0.013	0.01	-0.511	0	-0.376	0.024	-0.005	0.012	-0.03	0.066	-0.02	0.019	-0.177	0.004	0.024	-0.059	-0.027	0.171
CELA3A	10136	1p36.12	-0.087	0.017	0.018	-0.258	-0.354	0.011	-0.161	0.007	-0.616	-0.044	-0.723	0.027	0.001	0.025	-0.448	-0.282	0.012	0.018	0.032	0.003	0.071	-0.009	0	-0.22	-0.256	-0.155	-0.07	-0.016	-0.46	0.013	0.01	-0.511	0	-0.376	-0.096	-0.005	0.012	-0.03	0.066	-0.02	0.019	-0.177	0.004	0.024	-0.059	-0.027	0.171
CDC42	998	1p36.12	-0.087	0.017	0.018	-0.258	-0.354	0.011	-0.161	0.007	-0.616	-0.044	-0.723	0.027	0.001	0.025	-0.448	-0.282	0.012	0.018	0.032	0.003	0.071	-0.009	0	-0.22	-0.256	-0.155	-0.07	-0.016	-0.46	0.013	0.01	-0.511	0	-0.376	-0.096	-0.005	0.012	-0.03	0.066	-0.02	0.019	-0.177	0.004	0.024	-0.059	-0.027	0.171
LINC00339	29092	1p36.12	-0.087	0.017	0.018	-0.258	-0.354	0.011	-0.161	0.007	-0.616	-0.044	-0.723	0.027	0.001	0.025	-0.448	-0.282	0.012	0.018	0.032	0.003	0.071	-0.009	0	-0.22	-0.256	-0.155	-0.07	-0.016	-0.46	0.013	0.01	-0.511	0	-0.376	-0.096	-0.005	0.012	-0.03	0.066	-0.02	0.019	-0.177	0.004	0.024	-0.059	-0.027	0.171
WNT4	54361	1p36.12	-0.087	0.017	0.018	-0.258	-0.354	0.011	-0.161	0.007	-0.616	-0.044	-0.723	0.027	0.001	0.025	-0.448	-0.282	0.012	0.018	0.032	0.003	0.071	-0.009	0	-0.22	-0.256	-0.155	-0.07	-0.016	-0.46	0.013	0.01	-0.511	0	-0.376	-0.096	-0.005	0.012	-0.03	0.066	-0.02	0.019	-0.177	0.004	0.024	-0.059	-0.027	0.171
C1QA	712	1p36.12	-0.087	0.017	0.018	-0.258	-0.354	0.011	-0.161	0.007	-0.616	-0.043	-0.723	0.027	0.001	0.025	-0.448	-0.282	0.012	0.018	0.032	0.003	0.071	-0.009	0	-0.22	-0.256	-0.155	-0.07	-0.016	-0.46	0.013	0.01	-0.511	0	-0.376	-0.096	-0.005	0.012	-0.03	0.066	-0.02	0.019	-0.177	0.004	0.024	-0.059	-0.027	0.171
C1QB	713	1p36.12	-0.087	0.017	0.018	-0.258	-0.354	0.011	-0.161	0.007	-0.616	-0.043	-0.723	0.027	0.001	0.025	-0.448	-0.282	0.012	0.018	0.032	0.003	0.071	-0.009	0	-0.22	-0.256	-0.155	-0.07	-0.016	-0.46	0.013	0.01	-0.511	0	-0.376	-0.096	-0.005	0.012	-0.03	0.066	-0.02	0.019	-0.177	0.004	0.024	-0.059	-0.027	0.171
C1QC	714	1p36.12	-0.087	0.017	0.018	-0.258	-0.354	0.011	-0.161	0.007	-0.616	-0.043	-0.723	0.027	0.001	0.025	-0.448	-0.282	0.012	0.018	0.032	0.003	0.071	-0.009	0	-0.22	-0.256	-0.155	-0.07	-0.016	-0.46	0.013	0.01	-0.511	0	-0.376	-0.096	-0.005	0.012	-0.03	0.066	-0.02	0.019	-0.177	0.004	0.024	-0.059	-0.027	0.171
EPHA8	2046	1p36.12	-0.087	0.017	0.018	-0.258	-0.354	0.011	-0.161	0.007	-0.616	-0.043	-0.723	0.027	0.001	0.025	-0.448	-0.282	0.012	0.018	0.032	0.003	0.071	-0.009	0	-0.22	-0.256	-0.155	-0.07	-0.016	-0.46	0.013	0.01	-0.511	0	-0.376	-0.096	-0.005	0.012	-0.03	0.066	-0.02	0.019	-0.177	0.004	0.024	-0.059	-0.027	0.171
EPHB2	2048	1p36.12	-0.087	0.017	0.018	-0.258	-0.354	0.011	-0.161	0.007	-0.616	-0.043	-0.723	0.027	0.001	0.025	-0.448	-0.282	0.012	0.018	0.032	0.003	0.071	-0.009	0	-0.22	-0.256	-0.155	-0.07	-0.016	-0.46	0.013	0.01	-0.511	0	-0.376	-0.096	-0.005	0.012	-0.03	0.066	-0.02	0.019	-0.177	0.004	0.024	-0.059	-0.027	0.171
KDM1A	23028	1p36.12	-0.087	0.017	0.018	-0.258	-0.354	0.011	-0.161	0.007	-0.616	-0.043	-0.723	0.027	0.001	0.025	-0.448	-0.282	0.012	0.018	0.032	0.003	0.071	-0.009	0	-0.22	-0.256	-0.155	-0.07	-0.016	-0.46	0.013	0.01	-0.511	0	-0.376	-0.096	-0.005	0.012	-0.03	0.066	-0.02	0.019	-0.177	0.004	0.024	-0.059	-0.027	0.171
LOC729059	729059	1p36.12	-0.087	0.017	0.018	-0.258	-0.354	0.011	-0.161	0.007	-0.616	-0.043	-0.723	0.027	0.001	0.025	-0.448	-0.282	0.012	0.018	0.032	0.003	0.071	-0.009	0	-0.22	-0.256	-0.155	-0.07	-0.016	-0.46	0.013	0.01	-0.511	0	-0.376	-0.096	-0.005	0.012	-0.03	0.066	-0.02	0.019	-0.177	0.004	0.024	-0.059	-0.027	0.171
LUZP1	7798	1p36.12	-0.087	0.017	0.018	-0.258	-0.354	0.011	-0.161	0.007	-0.616	-0.043	-0.723	0.027	0.001	0.025	-0.448	-0.282	0.012	0.018	0.032	0.003	0.071	-0.009	0	-0.22	-0.256	-0.155	-0.07	-0.016	-0.46	0.013	0.01	-0.511	0	-0.376	-0.096	-0.005	0.012	-0.03	0.066	-0.02	0.019	-0.177	0.004	0.024	-0.059	-0.027	0.171
MIR3115	100422866	1p36.12	-0.087	0.017	0.018	-0.258	-0.354	0.011	-0.161	0.007	-0.616	-0.043	-0.723	0.027	0.001	0.025	-0.448	-0.282	0.012	0.018	0.032	0.003	0.071	-0.009	0	-0.22	-0.256	-0.155	-0.07	-0.016	-0.46	0.013	0.01	-0.511	0	-0.376	-0.096	-0.005	0.012	-0.03	0.066	-0.02	0.019	-0.177	0.004	0.024	-0.059	-0.027	0.171
MIR4253	100422914	1p36.12	-0.087	0.017	0.018	-0.258	-0.354	0.011	-0.161	0.007	-0.616	-0.043	-0.723	0.027	0.001	0.025	-0.448	-0.282	0.012	0.018	0.032	0.003	0.071	-0.009	0	-0.22	-0.256	-0.155	-0.07	-0.016	-0.46	0.013	0.01	-0.511	0	-0.376	-0.096	-0.005	0.012	-0.03	0.066	-0.02	0.019	-0.177	0.004	0.024	-0.059	-0.027	0.171
MIR4684	100616391	1p36.12	-0.087	0.017	0.018	-0.258	-0.354	0.011	-0.161	0.007	-0.616	-0.043	-0.723	0.027	0.001	0.025	-0.448	-0.282	0.012	0.018	0.032	0.003	0.071	-0.009	0	-0.22	-0.256	-0.155	-0.07	-0.016	-0.46	0.013	0.01	-0.511	0	-0.376	-0.096	-0.005	0.012	-0.03	0.066	-0.02	0.019	-0.177	0.004	0.024	-0.059	-0.027	0.171
ZBTB40	9923	1p36.12	-0.087	0.017	0.018	-0.258	-0.354	0.011	-0.161	0.007	-0.616	-0.043	-0.723	0.027	0.001	0.025	-0.448	-0.282	0.012	0.018	0.032	0.003	0.071	-0.009	0	-0.22	-0.256	-0.155	-0.07	-0.016	-0.46	0.013	0.01	-0.511	0	-0.376	-0.096	-0.005	0.012	-0.03	0.066	-0.02	0.019	-0.177	0.004	0.024	-0.059	-0.027	0.171
hsa-mir-3115	-763	1p36.12	-0.087	0.017	0.018	-0.258	-0.354	0.011	-0.161	0.007	-0.616	-0.043	-0.723	0.027	0.001	0.025	-0.448	-0.282	0.012	0.018	0.032	0.003	0.071	-0.009	0	-0.22	-0.256	-0.155	-0.07	-0.016	-0.46	0.013	0.01	-0.511	0	-0.376	-0.096	-0.005	0.012	-0.03	0.066	-0.02	0.019	-0.177	0.004	0.024	-0.059	-0.027	0.171
hsa-mir-4253	-761	1p36.12	-0.087	0.017	0.018	-0.258	-0.354	0.011	-0.161	0.007	-0.616	-0.043	-0.723	0.027	0.001	0.025	-0.448	-0.282	0.012	0.018	0.032	0.003	0.071	-0.009	0	-0.22	-0.256	-0.155	-0.07	-0.016	-0.46	0.013	0.01	-0.511	0	-0.376	-0.096	-0.005	0.012	-0.03	0.066	-0.02	0.019	-0.177	0.004	0.024	-0.059	-0.027	0.171
ASAP3	55616	1p36.12	-0.087	0.017	0.018	-0.258	-0.354	0.011	-0.161	0.007	-0.616	-0.043	-0.723	0.027	0.001	0.025	-0.448	-0.282	0.012	0.018	0.032	0.003	0.071	-0.009	0	-0.22	-0.256	-0.155	-0.07	-0.016	-0.46	0.013	0.01	-0.511	0	-0.376	-0.096	-0.005	0.002	-0.03	0.066	-0.02	0.019	-0.177	0.004	0.024	-0.059	-0.027	0.171
C1orf213	148898	1p36.12	-0.087	0.017	0.018	-0.258	-0.354	0.011	-0.161	0.007	-0.616	-0.043	-0.723	0.027	0.001	0.025	-0.448	-0.282	0.012	0.018	0.032	0.003	0.071	-0.009	0	-0.22	-0.256	-0.155	-0.07	-0.016	-0.46	0.013	0.01	-0.511	0	-0.376	-0.096	-0.005	0.002	-0.03	0.066	-0.02	0.019	-0.177	0.004	0.024	-0.059	-0.027	0.171
HNRNPR	10236	1p36.12	-0.087	0.017	0.018	-0.258	-0.354	0.011	-0.161	0.007	-0.616	-0.043	-0.723	0.027	0.001	0.025	-0.448	-0.282	0.012	0.018	0.032	0.003	0.071	-0.009	0	-0.22	-0.256	-0.155	-0.07	-0.016	-0.46	0.013	0.01	-0.511	0	-0.376	-0.096	-0.005	0.002	-0.03	0.066	-0.02	0.019	-0.177	0.004	0.024	-0.059	-0.027	0.171
HTR1D	3352	1p36.12	-0.087	0.017	0.018	-0.258	-0.354	0.011	-0.161	0.007	-0.616	-0.043	-0.723	0.027	0.001	0.025	-0.448	-0.282	0.012	0.018	0.032	0.003	0.071	-0.009	0	-0.22	-0.256	-0.155	-0.07	-0.016	-0.46	0.013	0.01	-0.511	0	-0.376	-0.096	-0.005	0.002	-0.03	0.066	-0.02	0.019	-0.177	0.004	0.024	-0.059	-0.027	0.171
TCEA3	6920	1p36.12	-0.087	0.017	0.018	-0.258	-0.354	0.011	-0.161	0.007	-0.616	-0.043	-0.723	0.027	0.001	0.025	-0.448	-0.282	0.012	0.018	0.032	0.003	0.071	-0.009	0	-0.22	-0.256	-0.155	-0.07	-0.016	-0.46	0.013	0.01	-0.511	0	-0.376	-0.096	-0.005	0.002	-0.03	0.066	-0.02	0.019	-0.177	0.004	0.024	-0.059	-0.027	0.171
ZNF436	80818	1p36.12	-0.087	0.017	0.018	-0.258	-0.354	0.011	-0.161	0.007	-0.616	-0.043	-0.723	0.027	0.001	0.025	-0.448	-0.282	0.012	0.018	0.032	0.003	0.071	-0.009	0	-0.22	-0.256	-0.155	-0.07	-0.016	-0.46	0.013	0.01	-0.511	0	-0.376	-0.096	-0.005	0.002	-0.03	0.066	-0.02	0.019	-0.177	0.004	0.024	-0.059	-0.027	0.171
E2F2	1870	1p36.12	-0.087	0.017	0.018	-0.258	-0.354	0.011	-0.161	0.007	-0.616	-0.043	-0.723	0.027	0.001	0.025	-0.448	-0.282	0.012	0.018	0.032	0.003	0.071	-0.009	0	-0.22	-0.256	-0.155	-0.07	-0.016	-0.46	0.013	0.01	-0.511	0	-0.376	-0.096	-0.005	0.002	-0.03	0.066	-0.02	0.019	-0.177	0.004	0.024	-0.059	-0.027	0.171
CNR2	1269	1p36.11	-0.087	0.017	0.018	-0.258	-0.354	0.011	-0.161	0.007	-0.616	-0.043	-0.723	0.027	0.001	0.025	-0.448	-0.282	0.012	0.018	0.032	0.003	0.071	-0.009	0	-0.22	-0.256	-0.155	-0.07	-0.016	-0.46	0.013	0.01	-0.511	0	-0.376	-0.096	-0.005	0.002	-0.03	0.066	-0.02	0.019	-0.177	0.004	0.024	-0.059	-0.027	0.171
FUCA1	2517	1p36.11	-0.087	0.017	0.018	-0.258	-0.354	0.011	-0.161	0.007	-0.616	-0.043	-0.723	0.027	0.001	0.025	-0.448	-0.282	0.012	0.018	0.032	0.003	0.071	-0.009	0	-0.22	-0.256	-0.155	-0.07	-0.016	-0.46	0.013	0.01	-0.511	0	-0.376	-0.096	-0.005	0.002	-0.03	0.066	-0.02	0.019	-0.177	0.004	0.024	-0.059	-0.027	0.171
GALE	2582	1p36.11	-0.087	0.017	0.018	-0.258	-0.354	0.011	-0.161	0.007	-0.616	-0.043	-0.723	0.027	0.001	0.025	-0.448	-0.282	0.012	0.018	0.032	0.003	0.071	-0.009	0	-0.22	-0.256	-0.155	-0.07	-0.016	-0.46	0.013	0.01	-0.511	0	-0.376	-0.096	-0.005	0.002	-0.03	0.066	-0.02	0.019	-0.177	0.004	0.024	-0.059	-0.027	0.171
HMGCL	3155	1p36.11	-0.087	0.017	0.018	-0.258	-0.354	0.011	-0.161	0.007	-0.616	-0.043	-0.723	0.027	0.001	0.025	-0.448	-0.282	0.012	0.018	0.032	0.003	0.071	-0.009	0	-0.22	-0.256	-0.155	-0.07	-0.016	-0.46	0.013	0.01	-0.511	0	-0.376	-0.096	-0.005	0.002	-0.03	0.066	-0.02	0.019	-0.177	0.004	0.024	-0.059	-0.027	0.171
ID3	3399	1p36.12	-0.087	0.017	0.018	-0.258	-0.354	0.011	-0.161	0.007	-0.616	-0.043	-0.723	0.027	0.001	0.025	-0.448	-0.282	0.012	0.018	0.032	0.003	0.071	-0.009	0	-0.22	-0.256	-0.155	-0.07	-0.016	-0.46	0.013	0.01	-0.511	0	-0.376	-0.096	-0.005	0.002	-0.03	0.066	-0.02	0.019	-0.177	0.004	0.024	-0.059	-0.027	0.171
LOC100506963	100506963	1p36.11	-0.087	0.017	0.018	-0.258	-0.354	0.011	-0.161	0.007	-0.616	-0.043	-0.723	0.027	0.001	0.025	-0.448	-0.282	0.012	0.018	0.032	0.003	0.071	-0.009	0	-0.22	-0.256	-0.155	-0.07	-0.016	-0.46	0.013	0.01	-0.511	0	-0.376	-0.096	-0.005	0.002	-0.03	0.066	-0.02	0.019	-0.177	0.004	0.024	-0.059	-0.027	0.171
LYPLA2	11313	1p36.11	-0.087	0.017	0.018	-0.258	-0.354	0.011	-0.161	0.007	-0.616	-0.043	-0.723	0.027	0.001	0.025	-0.448	-0.282	0.012	0.018	0.032	0.003	0.071	-0.009	0	-0.22	-0.256	-0.155	-0.07	-0.016	-0.46	0.013	0.01	-0.511	0	-0.376	-0.096	-0.005	0.002	-0.03	0.066	-0.02	0.019	-0.177	0.004	0.024	-0.059	-0.027	0.171
MDS2	259283	1p36.11	-0.087	0.017	0.018	-0.258	-0.354	0.011	-0.161	0.007	-0.616	-0.043	-0.723	0.027	0.001	0.025	-0.448	-0.282	0.012	0.018	0.032	0.003	0.071	-0.009	0	-0.22	-0.256	-0.155	-0.07	-0.016	-0.46	0.013	0.01	-0.511	0	-0.376	-0.096	-0.005	0.002	-0.03	0.066	-0.02	0.019	-0.177	0.004	0.024	-0.059	-0.027	0.171
MIR378F	100616492	1p36.11	-0.087	0.017	0.018	-0.258	-0.354	0.011	-0.161	0.007	-0.616	-0.043	-0.723	0.027	0.001	0.025	-0.448	-0.282	0.012	0.018	0.032	0.003	0.071	-0.009	0	-0.22	-0.256	-0.155	-0.07	-0.016	-0.46	0.013	0.01	-0.511	0	-0.376	-0.096	-0.005	0.002	-0.03	0.066	-0.02	0.019	-0.177	0.004	0.024	-0.059	-0.027	0.171
PITHD1	57095	1p36.11	-0.087	0.017	0.018	-0.258	-0.354	0.011	-0.161	0.007	-0.616	-0.043	-0.723	0.027	0.001	0.025	-0.448	-0.282	0.012	0.018	0.032	0.003	0.071	-0.009	0	-0.22	-0.256	-0.155	-0.07	-0.016	-0.46	0.013	0.01	-0.511	0	-0.376	-0.096	-0.005	0.002	-0.03	0.066	-0.02	0.019	-0.177	0.004	0.024	-0.059	-0.027	0.171
RPL11	6135	1p36.11	-0.087	0.017	0.018	-0.258	-0.354	0.011	-0.161	0.007	-0.616	-0.043	-0.723	0.027	0.001	0.025	-0.448	-0.282	0.012	0.018	0.032	0.003	0.071	-0.009	0	-0.22	-0.256	-0.155	-0.07	-0.016	-0.46	0.013	0.01	-0.511	0	-0.376	-0.096	-0.005	0.002	-0.03	0.066	-0.02	0.019	-0.177	0.004	0.024	-0.059	-0.027	0.171
TCEB3	6924	1p36.11	-0.087	0.017	0.018	-0.258	-0.354	0.011	-0.161	0.007	-0.616	-0.043	-0.723	0.027	0.001	0.025	-0.448	-0.282	0.012	0.018	0.032	0.003	0.071	-0.009	0	-0.22	-0.256	-0.155	-0.07	-0.016	-0.46	0.013	0.01	-0.511	0	-0.376	-0.096	-0.005	0.002	-0.03	0.066	-0.02	0.019	-0.177	0.004	0.024	-0.059	-0.027	0.171
C1orf130	400746	1p36.11	-0.087	0.017	0.018	-0.258	-0.354	0.011	-0.161	0.007	-0.616	-0.043	-0.723	0.027	0.001	0.025	-0.448	-0.282	0.012	0.018	0.032	0.003	0.071	-0.009	0	-0.22	-0.256	-0.155	-0.07	-0.016	-0.46	0.013	0.01	-0.511	0	-0.376	-0.096	-0.005	0.002	-0.03	0.066	-0.02	0.019	-0.177	0.004	0.024	-0.059	-0.027	-0.106
C1orf201	90529	1p36.11	-0.087	0.017	0.018	-0.258	-0.354	0.011	-0.161	0.007	-0.616	-0.043	-0.723	0.027	0.001	0.025	-0.448	-0.282	0.012	0.018	0.032	0.003	0.071	-0.009	0	-0.22	-0.256	-0.155	-0.07	-0.016	-0.46	0.013	0.01	-0.511	0	-0.376	-0.096	-0.005	0.002	-0.03	0.066	-0.02	0.019	-0.177	0.004	0.024	-0.059	-0.027	-0.106
CLIC4	25932	1p36.11	-0.087	0.017	0.018	-0.258	-0.354	0.011	-0.161	0.007	-0.616	-0.043	-0.723	0.027	0.001	0.025	-0.448	-0.282	0.012	0.018	0.032	0.003	0.071	-0.009	0	-0.22	-0.256	-0.155	-0.07	-0.016	-0.46	0.013	0.01	-0.511	0	-0.376	-0.096	-0.005	0.002	-0.03	0.066	-0.02	0.019	-0.177	0.004	0.024	-0.059	-0.027	-0.106
GRHL3	57822	1p36.11	-0.087	0.017	0.018	-0.258	-0.354	0.011	-0.161	0.007	-0.616	-0.043	-0.723	0.027	0.001	0.025	-0.448	-0.282	0.012	0.018	0.032	0.003	0.071	-0.009	0	-0.22	-0.256	-0.155	-0.07	-0.016	-0.46	0.013	0.01	-0.511	0	-0.376	-0.096	-0.005	0.002	-0.03	0.066	-0.02	0.019	-0.177	0.004	0.024	-0.059	-0.027	-0.106
IL22RA1	58985	1p36.11	-0.087	0.017	0.018	-0.258	-0.354	0.011	-0.161	0.007	-0.616	-0.043	-0.723	0.027	0.001	0.025	-0.448	-0.282	0.012	0.018	0.032	0.003	0.071	-0.009	0	-0.22	-0.256	-0.155	-0.07	-0.016	-0.46	0.013	0.01	-0.511	0	-0.376	-0.096	-0.005	0.002	-0.03	0.066	-0.02	0.019	-0.177	0.004	0.024	-0.059	-0.027	-0.106
IL28RA	163702	1p36.11	-0.087	0.017	0.018	-0.258	-0.354	0.011	-0.161	0.007	-0.616	-0.043	-0.723	0.027	0.001	0.025	-0.448	-0.282	0.012	0.018	0.032	0.003	0.071	-0.009	0	-0.22	-0.256	-0.155	-0.07	-0.016	-0.46	0.013	0.01	-0.511	0	-0.376	-0.096	-0.005	0.002	-0.03	0.066	-0.02	0.019	-0.177	0.004	0.024	-0.059	-0.027	-0.106
LOC284632	284632	1p36.11	-0.087	0.017	0.018	-0.258	-0.354	0.011	-0.161	0.007	-0.616	-0.043	-0.723	0.027	0.001	0.025	-0.448	-0.282	0.012	0.018	0.032	0.003	0.071	-0.009	0	-0.22	-0.256	-0.155	-0.07	-0.016	-0.46	0.013	0.01	-0.511	0	-0.376	-0.096	-0.005	0.002	-0.03	0.066	-0.02	0.019	-0.177	0.004	0.024	-0.059	-0.027	-0.106
MYOM3	127294	1p36.11	-0.087	0.017	0.018	-0.258	-0.354	0.011	-0.161	0.007	-0.616	-0.043	-0.723	0.027	0.001	0.025	-0.448	-0.282	0.012	0.018	0.032	0.003	0.071	-0.009	0	-0.22	-0.256	-0.155	-0.07	-0.016	-0.46	0.013	0.01	-0.511	0	-0.376	-0.096	-0.005	0.002	-0.03	0.066	-0.02	0.019	-0.177	0.004	0.024	-0.059	-0.027	-0.106
NIPAL3	57185	1p36.11	-0.087	0.017	0.018	-0.258	-0.354	0.011	-0.161	0.007	-0.616	-0.043	-0.723	0.027	0.001	0.025	-0.448	-0.282	0.012	0.018	0.032	0.003	0.071	-0.009	0	-0.22	-0.256	-0.155	-0.07	-0.016	-0.46	0.013	0.01	-0.511	0	-0.376	-0.096	-0.005	0.002	-0.03	0.066	-0.02	0.019	-0.177	0.004	0.024	-0.059	-0.027	-0.106
PNRC2	55629	1p36.11	-0.087	0.017	0.018	-0.258	-0.354	0.011	-0.161	0.007	-0.616	-0.043	-0.723	0.027	0.001	0.025	-0.448	-0.282	0.012	0.018	0.032	0.003	0.071	-0.009	0	-0.22	-0.256	-0.155	-0.07	-0.016	-0.46	0.013	0.01	-0.511	0	-0.376	-0.096	-0.005	0.002	-0.03	0.066	-0.02	0.019	-0.177	0.004	0.024	-0.059	-0.027	-0.106
RCAN3AS	100750325	1p36.11	-0.087	0.017	0.018	-0.258	-0.354	0.011	-0.161	0.007	-0.616	-0.043	-0.723	0.027	0.001	0.025	-0.448	-0.282	0.012	0.018	0.032	0.003	0.071	-0.009	0	-0.22	-0.256	-0.155	-0.07	-0.016	-0.46	0.013	0.01	-0.511	0	-0.376	-0.096	-0.005	0.002	-0.03	0.066	-0.02	0.019	-0.177	0.004	0.024	-0.059	-0.027	-0.106
RCAN3	11123	1p36.11	-0.087	0.017	0.018	-0.258	-0.354	0.011	-0.161	0.007	-0.616	-0.043	-0.723	0.027	0.001	0.025	-0.448	-0.282	0.012	0.018	0.032	0.003	0.071	-0.009	0	-0.22	-0.256	-0.155	-0.07	-0.016	-0.46	0.013	0.01	-0.511	0	-0.376	-0.096	-0.005	0.002	-0.03	0.066	-0.02	0.019	-0.177	0.004	0.024	-0.059	-0.027	-0.106
RUNX3	864	1p36.11	-0.087	0.017	0.018	-0.258	-0.354	0.011	-0.161	0.007	-0.616	-0.043	-0.723	0.027	0.001	0.025	-0.448	-0.282	0.012	0.018	0.032	0.003	0.071	-0.009	0	-0.22	-0.256	-0.155	-0.07	-0.016	-0.46	0.013	0.01	-0.511	0	-0.376	-0.096	-0.005	0.002	-0.03	0.066	-0.02	0.019	-0.177	0.004	0.024	-0.059	-0.027	-0.106
SRRM1	10250	1p36.11	-0.087	0.017	0.018	-0.258	-0.354	0.011	-0.161	0.007	-0.616	-0.043	-0.723	0.027	0.001	0.025	-0.448	-0.282	0.012	0.018	0.032	0.003	0.071	-0.009	0	-0.22	-0.256	-0.155	-0.07	-0.016	-0.46	0.013	0.01	-0.511	0	-0.376	-0.096	-0.005	0.002	-0.03	0.066	-0.02	0.019	-0.177	0.004	0.024	-0.059	-0.027	-0.106
SRSF10	10772	1p36.11	-0.087	0.017	0.018	-0.258	-0.354	0.011	-0.161	0.007	-0.616	-0.043	-0.723	0.027	0.001	0.025	-0.448	-0.282	0.012	0.018	0.032	0.003	0.071	-0.009	0	-0.22	-0.256	-0.155	-0.07	-0.016	-0.46	0.013	0.01	-0.511	0	-0.376	-0.096	-0.005	0.002	-0.03	0.066	-0.02	0.019	-0.177	0.004	0.024	-0.059	-0.027	-0.106
C1orf63	57035	1p36.11	-0.087	0.017	0.018	-0.258	-0.354	0.011	-0.161	0.007	-0.616	-0.043	-0.723	0.027	0.001	0.025	-0.448	-0.282	0.012	0.018	0.032	0.003	0.071	-0.009	0	-0.22	-0.256	-0.155	-0.07	-0.016	-0.46	0.013	0.01	-0.511	0	-0.376	-0.096	-0.005	0.002	-0.03	0.066	-0.02	0.019	-0.177	0.004	0.024	-0.059	-0.027	-0.106
RHCE	6006	1p36.11	-0.087	0.017	0.018	-0.258	-0.354	0.011	-0.161	0.007	-0.616	-0.043	-0.723	0.027	0.001	0.025	-0.448	-0.282	0.012	0.018	0.032	0.003	0.071	-0.009	0	-0.22	-0.256	-0.155	-0.07	-0.016	-0.46	0.013	0.01	-0.511	0	-0.376	-0.096	-0.005	0.002	-0.03	0.066	-0.02	0.019	-0.177	0.004	0.024	-0.059	-0.027	-0.106
RHD	6007	1p36.11	-0.087	0.017	0.018	-0.258	-0.354	0.011	-0.161	0.007	-0.616	-0.043	-0.723	0.027	0.001	0.025	-0.448	-0.282	0.012	0.018	0.032	0.003	0.071	-0.009	0	-0.22	-0.256	-0.155	-0.07	-0.016	-0.46	0.013	0.01	-0.511	0	-0.376	-0.096	-0.005	0.002	-0.03	0.066	-0.02	0.019	-0.177	0.004	0.024	-0.059	-0.027	-0.106
SYF2	25949	1p36.11	-0.087	0.017	0.018	-0.258	-0.354	0.011	-0.161	0.007	-0.616	-0.043	-0.723	0.027	0.001	0.025	-0.448	-0.282	0.012	0.018	0.032	0.003	0.071	-0.009	0	-0.22	-0.256	-0.155	-0.07	-0.016	-0.46	0.013	0.01	-0.511	0	-0.376	-0.096	-0.005	0.002	-0.03	0.066	-0.02	0.019	-0.177	0.004	0.024	-0.059	-0.027	-0.106
TMEM50A	23585	1p36.11	-0.087	0.017	0.018	-0.258	-0.354	0.011	-0.161	0.007	-0.616	-0.043	-0.723	0.027	0.001	0.025	-0.448	-0.282	0.012	0.018	0.032	0.003	0.071	-0.009	0	-0.22	-0.256	-0.155	-0.07	-0.016	-0.46	0.013	0.01	-0.511	0	-0.376	-0.096	-0.005	0.002	-0.03	0.066	-0.02	0.019	-0.177	0.004	0.024	-0.059	-0.027	-0.106
TMEM57	55219	1p36.11	-0.087	0.017	0.018	-0.258	-0.354	0.011	-0.161	0.007	-0.616	-0.043	-0.723	0.027	0.001	0.025	-0.448	-0.282	0.012	0.018	0.032	0.003	0.071	-0.009	0	-0.22	-0.256	-0.155	-0.07	-0.016	-0.46	0.013	0.01	-0.511	0	-0.376	-0.096	-0.005	0.002	-0.03	0.066	-0.02	0.019	-0.177	0.004	0.024	-0.059	-0.027	-0.106
LDLRAP1	26119	1p36.11	-0.087	0.017	0.018	-0.258	-0.354	0.011	-0.161	0.007	-0.616	-0.043	-0.723	0.027	0.001	0.025	-0.448	-0.282	0.012	0.018	0.032	0.003	0.071	-0.674	0	-0.22	-0.256	-0.155	-0.07	-0.016	-0.46	0.013	0.01	-0.511	0	-0.376	-0.096	-0.005	0.002	-0.03	0.066	-0.02	0.019	-0.177	0.004	0.024	-0.059	-0.027	-0.106
MAN1C1	57134	1p36.11	-0.087	0.017	0.018	-0.258	-0.354	0.011	-0.161	0.007	-0.616	-0.043	-0.723	0.027	0.001	0.025	-0.448	-0.282	0.012	0.018	0.032	0.003	0.071	-0.674	0	-0.22	-0.256	-0.155	-0.07	-0.016	-0.46	0.013	0.01	-0.511	0	-0.376	-0.096	-0.005	0.002	-0.03	0.066	-0.02	0.019	-0.177	0.004	0.024	-0.059	-0.027	-0.106
C1orf135	79000	1p36.11	-0.087	0.017	0.018	-0.258	-0.295	0.011	-0.161	0.007	-0.616	-0.043	-0.723	0.027	0.001	0.025	-0.448	-0.282	0.012	0.018	0.032	0.003	0.071	-0.674	0	-0.22	-0.256	-0.155	-0.07	-0.016	-0.46	0.013	0.01	-0.511	0	-0.376	-0.096	-0.005	0.002	-0.03	0.066	-0.02	0.019	-0.177	0.004	0.024	-0.059	-0.027	-0.106
FAM54B	56181	1p36.11	-0.087	0.017	0.018	-0.258	-0.295	0.011	-0.161	0.007	-0.616	-0.043	-0.723	0.027	0.001	0.025	-0.448	-0.282	0.012	0.018	0.032	0.003	0.071	-0.674	0	-0.22	-0.256	-0.155	-0.07	-0.016	-0.46	0.013	0.01	-0.511	0	-0.376	-0.096	-0.005	0.002	-0.03	0.066	-0.02	0.019	-0.177	0.004	0.024	-0.059	-0.027	-0.106
LOC646471	646471	1p36.11	-0.087	0.017	0.018	-0.258	-0.295	0.011	-0.161	0.007	-0.616	-0.043	-0.723	0.027	0.001	0.025	-0.448	-0.282	0.012	0.018	0.032	0.003	0.071	-0.674	0	-0.22	-0.256	-0.155	-0.07	-0.016	-0.46	0.013	0.01	-0.511	0	-0.376	-0.096	-0.005	0.002	-0.03	0.066	-0.02	0.019	-0.177	0.004	0.024	-0.059	-0.027	-0.106
MIR3917	100500808	1p36.11	-0.087	0.017	0.018	-0.258	-0.295	0.011	-0.161	0.007	-0.616	-0.043	-0.723	0.027	0.001	0.025	-0.448	-0.282	0.012	0.018	0.032	0.003	0.071	-0.674	0	-0.22	-0.256	-0.155	-0.07	-0.016	-0.46	0.013	0.01	-0.511	0	-0.376	-0.096	-0.005	0.002	-0.03	0.066	-0.02	0.019	-0.177	0.004	0.024	-0.059	-0.027	-0.106
PAQR7	164091	1p36.11	-0.087	0.017	0.018	-0.258	-0.295	0.011	-0.161	0.007	-0.616	-0.043	-0.723	0.027	0.001	0.025	-0.448	-0.282	0.012	0.018	0.032	0.003	0.071	-0.674	0	-0.22	-0.256	-0.155	-0.07	-0.016	-0.46	0.013	0.01	-0.511	0	-0.376	-0.096	-0.005	0.002	-0.03	0.066	-0.02	0.019	-0.177	0.004	0.024	-0.059	-0.027	-0.106
SEPN1	57190	1p36.11	-0.087	0.017	0.018	-0.258	-0.295	0.011	-0.161	0.007	-0.616	-0.043	-0.723	0.027	0.001	0.025	-0.448	-0.282	0.012	0.018	0.032	0.003	0.071	-0.674	0	-0.22	-0.256	-0.155	-0.07	-0.016	-0.46	0.013	0.01	-0.511	0	-0.376	-0.096	-0.005	0.002	-0.03	0.066	-0.02	0.019	-0.177	0.004	0.024	-0.059	-0.027	-0.106
STMN1	3925	1p36.11	-0.087	0.017	0.018	-0.258	-0.295	0.011	-0.161	0.007	-0.616	-0.043	-0.723	0.027	0.001	0.025	-0.448	-0.282	0.012	0.018	0.032	0.003	0.071	-0.674	0	-0.22	-0.256	-0.155	-0.07	-0.016	-0.46	0.013	0.01	-0.511	0	-0.376	-0.096	-0.005	0.002	-0.03	0.066	-0.02	0.019	-0.177	0.004	0.024	-0.059	-0.027	-0.106
AIM1L	55057	1p36.11	-0.087	0.017	0.018	-0.258	-0.295	0.011	-0.161	0.007	-0.616	-0.043	-0.723	0.027	0.001	0.025	-0.448	-0.282	0.012	0.018	0.032	0.003	0.071	-0.674	0	-0.22	-0.256	-0.155	-0.07	-0.016	-0.46	-0.77	0.01	-0.511	0	-0.376	-0.096	-0.005	0.002	-0.03	0.066	-0.02	0.019	-0.177	0.004	0.024	-0.059	-0.027	-0.106
CATSPER4	378807	1p36.11	-0.087	0.017	0.018	-0.258	-0.295	0.011	-0.161	0.007	-0.616	-0.043	-0.723	0.027	0.001	0.025	-0.448	-0.282	0.012	0.018	0.032	0.003	0.071	-0.674	0	-0.22	-0.256	-0.155	-0.07	-0.016	-0.46	-0.77	0.01	-0.511	0	-0.376	-0.096	-0.005	0.002	-0.03	0.066	-0.02	0.019	-0.177	0.004	0.024	-0.059	-0.027	-0.106
CD52	1043	1p36.11	-0.087	0.017	0.018	-0.258	-0.295	0.011	-0.161	0.007	-0.616	-0.043	-0.723	0.027	0.001	0.025	-0.448	-0.282	0.012	0.018	0.032	0.003	0.071	-0.674	0	-0.22	-0.256	-0.155	-0.07	-0.016	-0.46	-0.77	0.01	-0.511	0	-0.376	-0.096	-0.005	0.002	-0.03	0.066	-0.02	0.019	-0.177	0.004	0.024	-0.059	-0.027	-0.106
CEP85	64793	1p36.11	-0.087	0.017	0.018	-0.258	-0.295	0.011	-0.161	0.007	-0.616	-0.043	-0.723	0.027	0.001	0.025	-0.448	-0.282	0.012	0.018	0.032	0.003	0.071	-0.674	0	-0.22	-0.256	-0.155	-0.07	-0.016	-0.46	-0.77	0.01	-0.511	0	-0.376	-0.096	-0.005	0.002	-0.03	0.066	-0.02	0.019	-0.177	0.004	0.024	-0.059	-0.027	-0.106
CNKSR1	10256	1p36.11	-0.087	0.017	0.018	-0.258	-0.295	0.011	-0.161	0.007	-0.616	-0.043	-0.723	0.027	0.001	0.025	-0.448	-0.282	0.012	0.018	0.032	0.003	0.071	-0.674	0	-0.22	-0.256	-0.155	-0.07	-0.016	-0.46	-0.77	0.01	-0.511	0	-0.376	-0.096	-0.005	0.002	-0.03	0.066	-0.02	0.019	-0.177	0.004	0.024	-0.059	-0.027	-0.106
EXTL1	2134	1p36.11	-0.087	0.017	0.018	-0.258	-0.295	0.011	-0.161	0.007	-0.616	-0.043	-0.723	0.027	0.001	0.025	-0.448	-0.282	0.012	0.018	0.032	0.003	0.071	-0.674	0	-0.22	-0.256	-0.155	-0.07	-0.016	-0.46	-0.77	0.01	-0.511	0	-0.376	-0.096	-0.005	0.002	-0.03	0.066	-0.02	0.019	-0.177	0.004	0.024	-0.059	-0.027	-0.106
FAM110D	79927	1p36.11	-0.087	0.017	0.018	-0.258	-0.295	0.011	-0.161	0.007	-0.616	-0.043	-0.723	0.027	0.001	0.025	-0.448	-0.282	0.012	0.018	0.032	0.003	0.071	-0.674	0	-0.22	-0.256	-0.155	-0.07	-0.016	-0.46	-0.77	0.01	-0.511	0	-0.376	-0.096	-0.005	0.002	-0.03	0.066	-0.02	0.019	-0.177	0.004	0.024	-0.059	-0.027	-0.106
PAFAH2	5051	1p36.11	-0.087	0.017	0.018	-0.258	-0.295	0.011	-0.161	0.007	-0.616	-0.043	-0.723	0.027	0.001	0.025	-0.448	-0.282	0.012	0.018	0.032	0.003	0.071	-0.674	0	-0.22	-0.256	-0.155	-0.07	-0.016	-0.46	-0.77	0.01	-0.511	0	-0.376	-0.096	-0.005	0.002	-0.03	0.066	-0.02	0.019	-0.177	0.004	0.024	-0.059	-0.027	-0.106
PDIK1L	149420	1p36.11	-0.087	0.017	0.018	-0.258	-0.295	0.011	-0.161	0.007	-0.616	-0.043	-0.723	0.027	0.001	0.025	-0.448	-0.282	0.012	0.018	0.032	0.003	0.071	-0.674	0	-0.22	-0.256	-0.155	-0.07	-0.016	-0.46	-0.77	0.01	-0.511	0	-0.376	-0.096	-0.005	0.002	-0.03	0.066	-0.02	0.019	-0.177	0.004	0.024	-0.059	-0.027	-0.106
SH3BGRL3	83442	1p36.11	-0.087	0.017	0.018	-0.258	-0.295	0.011	-0.161	0.007	-0.616	-0.043	-0.723	0.027	0.001	0.025	-0.448	-0.282	0.012	0.018	0.032	0.003	0.071	-0.674	0	-0.22	-0.256	-0.155	-0.07	-0.016	-0.46	-0.77	0.01	-0.511	0	-0.376	-0.096	-0.005	0.002	-0.03	0.066	-0.02	0.019	-0.177	0.004	0.024	-0.059	-0.027	-0.106
SLC30A2	7780	1p36.11	-0.087	0.017	0.018	-0.258	-0.295	0.011	-0.161	0.007	-0.616	-0.043	-0.723	0.027	0.001	0.025	-0.448	-0.282	0.012	0.018	0.032	0.003	0.071	-0.674	0	-0.22	-0.256	-0.155	-0.07	-0.016	-0.46	-0.77	0.01	-0.511	0	-0.376	-0.096	-0.005	0.002	-0.03	0.066	-0.02	0.019	-0.177	0.004	0.024	-0.059	-0.027	-0.106
TRIM63	84676	1p36.11	-0.087	0.017	0.018	-0.258	-0.295	0.011	-0.161	0.007	-0.616	-0.043	-0.723	0.027	0.001	0.025	-0.448	-0.282	0.012	0.018	0.032	0.003	0.071	-0.674	0	-0.22	-0.256	-0.155	-0.07	-0.016	-0.46	-0.77	0.01	-0.511	0	-0.376	-0.096	-0.005	0.002	-0.03	0.066	-0.02	0.019	-0.177	0.004	0.024	-0.059	-0.027	-0.106
UBXN11	91544	1p36.11	-0.087	0.017	0.018	-0.258	-0.295	0.011	-0.161	0.007	-0.616	-0.043	-0.723	0.027	0.001	0.025	-0.448	-0.282	0.012	0.018	0.032	0.003	0.071	-0.674	0	-0.22	-0.256	-0.155	-0.07	-0.016	-0.46	-0.77	0.01	-0.511	0	-0.376	-0.096	-0.005	0.002	-0.03	0.066	-0.02	0.019	-0.177	0.004	0.024	-0.059	-0.027	-0.106
ZNF593	51042	1p36.11	-0.087	0.017	0.018	-0.258	-0.295	0.011	-0.161	0.007	-0.616	-0.043	-0.723	0.027	0.001	0.025	-0.448	-0.282	0.012	0.018	0.032	0.003	0.071	-0.674	0	-0.22	-0.256	-0.155	-0.07	-0.016	-0.46	-0.77	0.01	-0.511	0	-0.376	-0.096	-0.005	0.002	-0.03	0.066	-0.02	0.019	-0.177	0.004	0.024	-0.059	-0.027	-0.106
ZNF683	257101	1p36.11	-0.087	0.017	0.018	-0.258	-0.295	0.011	-0.161	0.007	-0.616	-0.043	-0.723	0.027	0.001	0.025	-0.448	-0.282	0.012	0.018	0.032	0.003	0.071	-0.674	0	-0.22	-0.256	-0.155	-0.07	-0.016	-0.46	-0.77	0.01	-0.511	0	-0.376	-0.096	-0.005	0.002	-0.03	0.066	-0.02	0.019	-0.177	0.004	0.024	-0.059	-0.027	-0.106
DHDDS	79947	1p36.11	-0.087	0.017	0.018	-0.258	-0.295	0.011	-0.161	0.007	-0.616	-0.043	-0.723	0.027	0.001	0.025	-0.448	-0.282	0.012	0.018	0.032	0.003	0.071	-0.674	0	-0.22	-0.256	-0.155	-0.07	-0.016	-0.46	-0.77	0.01	-0.511	0	-0.376	-0.096	-0.005	0.002	-0.03	0.066	-0.02	0.019	-0.177	0.004	0.011	-0.059	-0.027	-0.106
HMGN2	3151	1p36.11	-0.087	0.017	0.018	-0.258	-0.295	0.011	-0.161	0.007	-0.616	-0.043	-0.723	0.027	0.001	0.025	-0.448	-0.282	0.012	0.018	0.032	0.003	0.071	-0.674	0	-0.22	-0.256	-0.155	-0.07	-0.016	-0.46	-0.77	0.01	-0.511	0	-0.376	-0.096	-0.005	0.002	-0.03	0.066	-0.02	0.019	-0.177	0.004	0.011	-0.059	-0.027	-0.106
LIN28A	79727	1p36.11	-0.087	0.017	0.018	-0.258	-0.295	0.011	-0.161	0.007	-0.616	-0.043	-0.723	0.027	0.001	0.025	-0.448	-0.282	0.012	0.018	0.032	0.003	0.071	-0.674	0	-0.22	-0.256	-0.155	-0.07	-0.016	-0.46	-0.77	0.01	-0.511	0	-0.376	-0.096	-0.005	0.002	-0.03	0.066	-0.02	0.019	-0.177	0.004	0.011	-0.059	-0.027	-0.106
RPS6KA1	6195	1p36.11	-0.087	0.017	0.018	-0.258	-0.295	0.011	-0.161	0.007	-0.616	-0.043	-0.723	0.027	0.001	0.025	-0.448	-0.282	0.012	0.018	0.032	0.003	0.071	-0.674	0	-0.22	-0.256	-0.155	-0.07	-0.016	-0.46	-0.77	0.01	-0.511	0	-0.376	-0.096	-0.005	0.002	-0.03	0.066	-0.02	0.019	-0.177	0.004	0.011	-0.059	-0.027	-0.106
ARID1A	8289	1p36.11	-0.087	0.017	0.018	-0.258	-0.295	0.011	-0.161	0.007	-0.616	-0.043	-0.723	0.027	0.001	0.025	-0.448	-0.282	0.012	0.018	0.032	0.003	0.071	-0.674	0	-0.22	-0.256	-0.155	-0.07	-0.016	-0.46	-0.77	0.01	-0.511	0	-0.376	-0.096	-0.005	0.002	-0.03	0.066	-0.02	0.019	-0.177	0.004	0.011	-0.059	-0.027	-0.106
C1orf172	126695	1p36.11	-0.087	0.017	0.018	-0.258	-0.295	0.011	-0.161	0.007	-0.616	-0.043	-0.723	0.027	0.001	0.025	-0.448	-0.282	0.012	0.018	0.032	0.003	0.071	-0.674	0	-0.22	-0.256	-0.155	-0.07	-0.016	-0.46	-0.77	0.01	-0.511	0	-0.376	-0.096	-0.005	0.002	-0.03	0.066	-0.02	0.019	-0.177	0.004	0.011	-0.059	-0.027	-0.106
GPATCH3	63906	1p36.11	-0.087	0.017	0.018	-0.258	-0.295	0.011	-0.161	0.007	-0.616	-0.043	-0.723	0.027	0.001	0.025	-0.448	-0.282	0.012	0.018	0.032	0.003	0.071	-0.674	0	-0.22	-0.256	-0.155	-0.07	-0.016	-0.46	-0.77	0.01	-0.511	0	-0.376	-0.096	-0.005	0.002	-0.03	0.066	-0.02	0.019	-0.177	0.004	0.011	-0.059	-0.027	-0.106
GPN2	54707	1p36.11	-0.087	0.017	0.018	-0.258	-0.295	0.011	-0.161	0.007	-0.616	-0.043	-0.723	0.027	0.001	0.025	-0.448	-0.282	0.012	0.018	0.032	0.003	0.071	-0.674	0	-0.22	-0.256	-0.155	-0.07	-0.016	-0.46	-0.77	0.01	-0.511	0	-0.376	-0.096	-0.005	0.002	-0.03	0.066	-0.02	0.019	-0.177	0.004	0.011	-0.059	-0.027	-0.106
MIR1976	100302190	1p36.11	-0.087	0.017	0.018	-0.258	-0.295	0.011	-0.161	0.007	-0.616	-0.043	-0.723	0.027	0.001	0.025	-0.448	-0.282	0.012	0.018	0.032	0.003	0.071	-0.674	0	-0.22	-0.256	-0.155	-0.07	-0.016	-0.46	-0.77	0.01	-0.511	0	-0.376	-0.096	-0.005	0.002	-0.03	0.066	-0.02	0.019	-0.177	0.004	0.011	-0.059	-0.027	-0.106
NR0B2	8431	1p36.11	-0.087	0.017	0.018	-0.258	-0.295	0.011	-0.161	0.007	-0.616	-0.043	-0.723	0.027	0.001	0.025	-0.448	-0.282	0.012	0.018	0.032	0.003	0.071	-0.674	0	-0.22	-0.256	-0.155	-0.07	-0.016	-0.46	-0.77	0.01	-0.511	0	-0.376	-0.096	-0.005	0.002	-0.03	0.066	-0.02	0.019	-0.177	0.004	0.011	-0.059	-0.027	-0.106
NUDC	10726	1p36.11	-0.087	0.017	0.018	-0.258	-0.295	0.011	-0.161	0.007	-0.616	-0.043	-0.723	0.027	0.001	0.025	-0.448	-0.282	0.012	0.018	0.032	0.003	0.071	-0.674	0	-0.22	-0.256	-0.155	-0.07	-0.016	-0.46	-0.77	0.01	-0.511	0	-0.376	-0.096	-0.005	0.002	-0.03	0.066	-0.02	0.019	-0.177	0.004	0.011	-0.059	-0.027	-0.106
PIGV	55650	1p36.11	-0.087	0.017	0.018	-0.258	-0.295	0.011	-0.161	0.007	-0.616	-0.043	-0.723	0.027	0.001	0.025	-0.448	-0.282	0.012	0.018	0.032	0.003	0.071	-0.674	0	-0.22	-0.256	-0.155	-0.07	-0.016	-0.46	-0.77	0.01	-0.511	0	-0.376	-0.096	-0.005	0.002	-0.03	0.066	-0.02	0.019	-0.177	0.004	0.011	-0.059	-0.027	-0.106
SFN	2810	1p36.11	-0.087	0.017	0.018	-0.258	-0.295	0.011	-0.161	0.007	-0.616	-0.043	-0.723	0.027	0.001	0.025	-0.448	-0.282	0.012	0.018	0.032	0.003	0.071	-0.674	0	-0.22	-0.256	-0.155	-0.07	-0.016	-0.46	-0.77	0.01	-0.511	0	-0.376	-0.096	-0.005	0.002	-0.03	0.066	-0.02	0.019	-0.177	0.004	0.011	-0.059	-0.027	-0.106
ZDHHC18	84243	1p36.11	-0.087	0.017	0.018	-0.258	-0.295	0.011	-0.161	0.007	-0.616	-0.043	-0.723	0.027	0.001	0.025	-0.448	-0.282	0.012	0.018	0.032	0.003	0.071	-0.674	0	-0.22	-0.256	-0.155	-0.07	-0.016	-0.46	-0.77	0.01	-0.511	0	-0.376	-0.096	-0.005	0.002	-0.03	0.066	-0.02	0.019	-0.177	0.004	0.011	-0.059	-0.027	-0.106
hsa-mir-1976	-790	1p36.11	-0.087	0.017	0.018	-0.258	-0.295	0.011	-0.161	0.007	-0.616	-0.043	-0.723	0.027	0.001	0.025	-0.448	-0.282	0.012	0.018	0.032	0.003	0.071	-0.674	0	-0.22	-0.256	-0.155	-0.07	-0.016	-0.46	-0.77	0.01	-0.511	0	-0.376	-0.096	-0.005	0.002	-0.03	0.066	-0.02	0.019	-0.177	0.004	0.011	-0.059	-0.027	-0.106
AHDC1	27245	1p36.11	-0.087	0.017	0.018	-0.258	-0.295	0.011	-0.161	0.007	-0.616	-0.043	-0.723	0.027	0.001	0.025	-0.448	-0.282	0.012	0.018	0.032	0.003	0.071	-0.674	0	-0.22	-0.256	-0.155	-0.07	-0.016	-0.46	0.027	0.01	-0.511	0	-0.376	-0.096	-0.005	0.002	-0.03	0.066	-0.02	0.019	-0.177	0.004	0.011	-0.059	-0.027	-0.106
C1orf38	9473	1p35.3	-0.087	0.017	0.018	-0.258	-0.295	0.011	-0.161	0.007	-0.616	-0.043	-0.723	0.027	0.001	0.025	-0.448	-0.282	0.012	0.018	0.032	0.003	0.071	-0.674	0	-0.22	-0.256	-0.155	-0.07	-0.016	-0.46	0.027	0.01	-0.511	0	-0.376	-0.096	-0.005	0.002	-0.03	0.066	-0.02	0.019	-0.177	0.004	0.011	-0.059	-0.027	-0.106
CD164L2	388611	1p36.11	-0.087	0.017	0.018	-0.258	-0.295	0.011	-0.161	0.007	-0.616	-0.043	-0.723	0.027	0.001	0.025	-0.448	-0.282	0.012	0.018	0.032	0.003	0.071	-0.674	0	-0.22	-0.256	-0.155	-0.07	-0.016	-0.46	0.027	0.01	-0.511	0	-0.376	-0.096	-0.005	0.002	-0.03	0.066	-0.02	0.019	-0.177	0.004	0.011	-0.059	-0.027	-0.106
DNAJC8	22826	1p35.3	-0.087	0.017	0.018	-0.258	-0.295	0.011	-0.161	0.007	-0.616	-0.043	-0.723	0.027	0.001	0.025	-0.448	-0.282	0.012	0.018	0.032	0.003	0.071	-0.674	0	-0.22	-0.256	-0.155	-0.07	-0.016	-0.46	0.027	0.01	-0.511	0	-0.376	-0.096	-0.005	0.002	-0.03	0.066	-0.02	0.019	-0.177	0.004	0.011	-0.059	-0.027	-0.106
EYA3	2140	1p35.3	-0.087	0.017	0.018	-0.258	-0.295	0.011	-0.161	0.007	-0.616	-0.043	-0.723	0.027	0.001	0.025	-0.448	-0.282	0.012	0.018	0.032	0.003	0.071	-0.674	0	-0.22	-0.256	-0.155	-0.07	-0.016	-0.46	0.027	0.01	-0.511	0	-0.376	-0.096	-0.005	0.002	-0.03	0.066	-0.02	0.019	-0.177	0.004	0.011	-0.059	-0.027	-0.106
FAM46B	115572	1p36.11	-0.087	0.017	0.018	-0.258	-0.295	0.011	-0.161	0.007	-0.616	-0.043	-0.723	0.027	0.001	0.025	-0.448	-0.282	0.012	0.018	0.032	0.003	0.071	-0.674	0	-0.22	-0.256	-0.155	-0.07	-0.016	-0.46	0.027	0.01	-0.511	0	-0.376	-0.096	-0.005	0.002	-0.03	0.066	-0.02	0.019	-0.177	0.004	0.011	-0.059	-0.027	-0.106
FAM76A	199870	1p35.3	-0.087	0.017	0.018	-0.258	-0.295	0.011	-0.161	0.007	-0.616	-0.043	-0.723	0.027	0.001	0.025	-0.448	-0.282	0.012	0.018	0.032	0.003	0.071	-0.674	0	-0.22	-0.256	-0.155	-0.07	-0.016	-0.46	0.027	0.01	-0.511	0	-0.376	-0.096	-0.005	0.002	-0.03	0.066	-0.02	0.019	-0.177	0.004	0.011	-0.059	-0.027	-0.106
FCN3	8547	1p36.11	-0.087	0.017	0.018	-0.258	-0.295	0.011	-0.161	0.007	-0.616	-0.043	-0.723	0.027	0.001	0.025	-0.448	-0.282	0.012	0.018	0.032	0.003	0.071	-0.674	0	-0.22	-0.256	-0.155	-0.07	-0.016	-0.46	0.027	0.01	-0.511	0	-0.376	-0.096	-0.005	0.002	-0.03	0.066	-0.02	0.019	-0.177	0.004	0.011	-0.059	-0.027	-0.106
FGR	2268	1p36.11	-0.087	0.017	0.018	-0.258	-0.295	0.011	-0.161	0.007	-0.616	-0.043	-0.723	0.027	0.001	0.025	-0.448	-0.282	0.012	0.018	0.032	0.003	0.071	-0.674	0	-0.22	-0.256	-0.155	-0.07	-0.016	-0.46	0.027	0.01	-0.511	0	-0.376	-0.096	-0.005	0.002	-0.03	0.066	-0.02	0.019	-0.177	0.004	0.011	-0.059	-0.027	-0.106
GPR3	2827	1p36.11	-0.087	0.017	0.018	-0.258	-0.295	0.011	-0.161	0.007	-0.616	-0.043	-0.723	0.027	0.001	0.025	-0.448	-0.282	0.012	0.018	0.032	0.003	0.071	-0.674	0	-0.22	-0.256	-0.155	-0.07	-0.016	-0.46	0.027	0.01	-0.511	0	-0.376	-0.096	-0.005	0.002	-0.03	0.066	-0.02	0.019	-0.177	0.004	0.011	-0.059	-0.027	-0.106
IFI6	2537	1p36.11	-0.087	0.017	0.018	-0.258	-0.295	0.011	-0.161	0.007	-0.616	-0.043	-0.723	0.027	0.001	0.025	-0.448	-0.282	0.012	0.018	0.032	0.003	0.071	-0.674	0	-0.22	-0.256	-0.155	-0.07	-0.016	-0.46	0.027	0.01	-0.511	0	-0.376	-0.096	-0.005	0.002	-0.03	0.066	-0.02	0.019	-0.177	0.004	0.011	-0.059	-0.027	-0.106
LOC644961	644961	1p36.11	-0.087	0.017	0.018	-0.258	-0.295	0.011	-0.161	0.007	-0.616	-0.043	-0.723	0.027	0.001	0.025	-0.448	-0.282	0.012	0.018	0.032	0.003	0.071	-0.674	0	-0.22	-0.256	-0.155	-0.07	-0.016	-0.46	0.027	0.01	-0.511	0	-0.376	-0.096	-0.005	0.002	-0.03	0.066	-0.02	0.019	-0.177	0.004	0.011	-0.059	-0.027	-0.106
LOC653566	653566	1p35.3	-0.087	0.017	0.018	-0.258	-0.295	0.011	-0.161	0.007	-0.616	-0.043	-0.723	0.027	0.001	0.025	-0.448	-0.282	0.012	0.018	0.032	0.003	0.071	-0.674	0	-0.22	-0.256	-0.155	-0.07	-0.016	-0.46	0.027	0.01	-0.511	0	-0.376	-0.096	-0.005	0.002	-0.03	0.066	-0.02	0.019	-0.177	0.004	0.011	-0.059	-0.027	-0.106
MAP3K6	9064	1p36.11	-0.087	0.017	0.018	-0.258	-0.295	0.011	-0.161	0.007	-0.616	-0.043	-0.723	0.027	0.001	0.025	-0.448	-0.282	0.012	0.018	0.032	0.003	0.071	-0.674	0	-0.22	-0.256	-0.155	-0.07	-0.016	-0.46	0.027	0.01	-0.511	0	-0.376	-0.096	-0.005	0.002	-0.03	0.066	-0.02	0.019	-0.177	0.004	0.011	-0.059	-0.027	-0.106
PPP1R8	5511	1p35.3	-0.087	0.017	0.018	-0.258	-0.295	0.011	-0.161	0.007	-0.616	-0.043	-0.723	0.027	0.001	0.025	-0.448	-0.282	0.012	0.018	0.032	0.003	0.071	-0.674	0	-0.22	-0.256	-0.155	-0.07	-0.016	-0.46	0.027	0.01	-0.511	0	-0.376	-0.096	-0.005	0.002	-0.03	0.066	-0.02	0.019	-0.177	0.004	0.011	-0.059	-0.027	-0.106
PTAFR	5724	1p35.3	-0.087	0.017	0.018	-0.258	-0.295	0.011	-0.161	0.007	-0.616	-0.043	-0.723	0.027	0.001	0.025	-0.448	-0.282	0.012	0.018	0.032	0.003	0.071	-0.674	0	-0.22	-0.256	-0.155	-0.07	-0.016	-0.46	0.027	0.01	-0.511	0	-0.376	-0.096	-0.005	0.002	-0.03	0.066	-0.02	0.019	-0.177	0.004	0.011	-0.059	-0.027	-0.106
RPA2	6118	1p35.3	-0.087	0.017	0.018	-0.258	-0.295	0.011	-0.161	0.007	-0.616	-0.043	-0.723	0.027	0.001	0.025	-0.448	-0.282	0.012	0.018	0.032	0.003	0.071	-0.674	0	-0.22	-0.256	-0.155	-0.07	-0.016	-0.46	0.027	0.01	-0.511	0	-0.376	-0.096	-0.005	0.002	-0.03	0.066	-0.02	0.019	-0.177	0.004	0.011	-0.059	-0.027	-0.106
SCARNA1	677774	1p35.3	-0.087	0.017	0.018	-0.258	-0.295	0.011	-0.161	0.007	-0.616	-0.043	-0.723	0.027	0.001	0.025	-0.448	-0.282	0.012	0.018	0.032	0.003	0.071	-0.674	0	-0.22	-0.256	-0.155	-0.07	-0.016	-0.46	0.027	0.01	-0.511	0	-0.376	-0.096	-0.005	0.002	-0.03	0.066	-0.02	0.019	-0.177	0.004	0.011	-0.059	-0.027	-0.106
SLC9A1	6548	1p36.11	-0.087	0.017	0.018	-0.258	-0.295	0.011	-0.161	0.007	-0.616	-0.043	-0.723	0.027	0.001	0.025	-0.448	-0.282	0.012	0.018	0.032	0.003	0.071	-0.674	0	-0.22	-0.256	-0.155	-0.07	-0.016	-0.46	0.027	0.01	-0.511	0	-0.376	-0.096	-0.005	0.002	-0.03	0.066	-0.02	0.019	-0.177	0.004	0.011	-0.059	-0.027	-0.106
SMPDL3B	27293	1p35.3	-0.087	0.017	0.018	-0.258	-0.295	0.011	-0.161	0.007	-0.616	-0.043	-0.723	0.027	0.001	0.025	-0.448	-0.282	0.012	0.018	0.032	0.003	0.071	-0.674	0	-0.22	-0.256	-0.155	-0.07	-0.016	-0.46	0.027	0.01	-0.511	0	-0.376	-0.096	-0.005	0.002	-0.03	0.066	-0.02	0.019	-0.177	0.004	0.011	-0.059	-0.027	-0.106
STX12	23673	1p35.3	-0.087	0.017	0.018	-0.258	-0.295	0.011	-0.161	0.007	-0.616	-0.043	-0.723	0.027	0.001	0.025	-0.448	-0.282	0.012	0.018	0.032	0.003	0.071	-0.674	0	-0.22	-0.256	-0.155	-0.07	-0.016	-0.46	0.027	0.01	-0.511	0	-0.376	-0.096	-0.005	0.002	-0.03	0.066	-0.02	0.019	-0.177	0.004	0.011	-0.059	-0.027	-0.106
SYTL1	84958	1p36.11	-0.087	0.017	0.018	-0.258	-0.295	0.011	-0.161	0.007	-0.616	-0.043	-0.723	0.027	0.001	0.025	-0.448	-0.282	0.012	0.018	0.032	0.003	0.071	-0.674	0	-0.22	-0.256	-0.155	-0.07	-0.016	-0.46	0.027	0.01	-0.511	0	-0.376	-0.096	-0.005	0.002	-0.03	0.066	-0.02	0.019	-0.177	0.004	0.011	-0.059	-0.027	-0.106
TMEM222	84065	1p36.11	-0.087	0.017	0.018	-0.258	-0.295	0.011	-0.161	0.007	-0.616	-0.043	-0.723	0.027	0.001	0.025	-0.448	-0.282	0.012	0.018	0.032	0.003	0.071	-0.674	0	-0.22	-0.256	-0.155	-0.07	-0.016	-0.46	0.027	0.01	-0.511	0	-0.376	-0.096	-0.005	0.002	-0.03	0.066	-0.02	0.019	-0.177	0.004	0.011	-0.059	-0.027	-0.106
TRNP1	388610	1p36.11	-0.087	0.017	0.018	-0.258	-0.295	0.011	-0.161	0.007	-0.616	-0.043	-0.723	0.027	0.001	0.025	-0.448	-0.282	0.012	0.018	0.032	0.003	0.071	-0.674	0	-0.22	-0.256	-0.155	-0.07	-0.016	-0.46	0.027	0.01	-0.511	0	-0.376	-0.096	-0.005	0.002	-0.03	0.066	-0.02	0.019	-0.177	0.004	0.011	-0.059	-0.027	-0.106
WASF2	10163	1p36.11	-0.087	0.017	0.018	-0.258	-0.295	0.011	-0.161	0.007	-0.616	-0.043	-0.723	0.027	0.001	0.025	-0.448	-0.282	0.012	0.018	0.032	0.003	0.071	-0.674	0	-0.22	-0.256	-0.155	-0.07	-0.016	-0.46	0.027	0.01	-0.511	0	-0.376	-0.096	-0.005	0.002	-0.03	0.066	-0.02	0.019	-0.177	0.004	0.011	-0.059	-0.027	-0.106
WDTC1	23038	1p36.11	-0.087	0.017	0.018	-0.258	-0.295	0.011	-0.161	0.007	-0.616	-0.043	-0.723	0.027	0.001	0.025	-0.448	-0.282	0.012	0.018	0.032	0.003	0.071	-0.674	0	-0.22	-0.256	-0.155	-0.07	-0.016	-0.46	0.027	0.01	-0.511	0	-0.376	-0.096	-0.005	0.002	-0.03	0.066	-0.02	0.019	-0.177	0.004	0.011	-0.059	-0.027	-0.106
XKR8	55113	1p35.3	-0.087	0.017	0.018	-0.258	-0.295	0.011	-0.161	0.007	-0.616	-0.043	-0.723	0.027	0.001	0.025	-0.448	-0.282	0.012	0.018	0.032	0.003	0.071	-0.674	0	-0.22	-0.256	-0.155	-0.07	-0.016	-0.46	0.027	0.01	-0.511	0	-0.376	-0.096	-0.005	0.002	-0.03	0.066	-0.02	0.019	-0.177	0.004	0.011	-0.059	-0.027	-0.106
ATPIF1	93974	1p35.3	-0.087	0.017	0.018	-0.258	-0.295	0.011	-0.161	0.007	-0.616	-0.043	-0.723	0.027	0.001	0.025	-0.448	-0.282	0.012	0.018	0.032	0.003	0.071	-0.674	0	-0.22	-0.256	-0.155	-0.07	-0.016	-0.46	0.027	0.01	-0.511	0	-0.376	-0.44	-0.005	0.002	-0.03	0.066	-0.02	0.019	-0.177	0.004	0.011	-0.059	-0.027	-0.106
MED18	54797	1p35.3	-0.087	0.017	0.018	-0.258	-0.295	0.011	-0.161	0.007	-0.616	-0.043	-0.723	0.027	0.001	0.025	-0.448	-0.282	0.012	0.018	0.032	0.003	0.071	-0.674	0	-0.22	-0.256	-0.155	-0.07	-0.016	-0.46	0.027	0.01	-0.511	0	-0.376	-0.44	-0.005	0.002	-0.03	0.066	-0.02	0.019	-0.177	0.004	0.011	-0.059	-0.027	-0.106
PHACTR4	65979	1p35.3	-0.087	0.017	0.018	-0.258	-0.295	0.011	-0.161	0.007	-0.616	-0.043	-0.723	0.027	0.001	0.025	-0.448	-0.282	0.012	0.018	0.032	0.003	0.071	-0.674	0	-0.22	-0.256	-0.155	-0.07	-0.016	-0.46	0.027	0.01	-0.511	0	-0.376	-0.44	-0.005	0.002	-0.03	0.066	-0.02	0.019	-0.177	0.004	0.011	-0.059	-0.027	-0.106
RCC1	1104	1p35.3	-0.087	0.017	0.018	-0.258	-0.295	0.011	-0.161	0.007	-0.616	-0.043	-0.723	0.027	0.001	0.025	-0.448	-0.282	0.012	0.018	0.032	0.003	0.071	-0.674	0	-0.22	-0.256	-0.155	-0.07	-0.016	-0.46	0.027	0.01	-0.511	0	-0.376	-0.44	-0.005	0.002	-0.03	0.066	-0.02	0.019	-0.177	0.004	0.011	-0.059	-0.027	-0.106
SESN2	83667	1p35.3	-0.087	0.017	0.018	-0.258	-0.295	0.011	-0.161	0.007	-0.616	-0.043	-0.723	0.027	0.001	0.025	-0.448	-0.282	0.012	0.018	0.032	0.003	0.071	-0.674	0	-0.22	-0.256	-0.155	-0.07	-0.016	-0.46	0.027	0.01	-0.511	0	-0.376	-0.44	-0.005	0.002	-0.03	0.066	-0.02	0.019	-0.177	0.004	0.011	-0.059	-0.027	-0.106
SNHG3	8420	1p35.3	-0.087	0.017	0.018	-0.258	-0.295	0.011	-0.161	0.007	-0.616	-0.043	-0.723	0.027	0.001	0.025	-0.448	-0.282	0.012	0.018	0.032	0.003	0.071	-0.674	0	-0.22	-0.256	-0.155	-0.07	-0.016	-0.46	0.027	0.01	-0.511	0	-0.376	-0.44	-0.005	0.002	-0.03	0.066	-0.02	0.019	-0.177	0.004	0.011	-0.059	-0.027	-0.106
GMEB1	10691	1p35.3	-0.087	0.017	0.018	-0.258	-0.295	0.011	-0.161	0.007	-0.616	-0.043	-0.723	-0.006	0.001	0.025	-0.448	-0.282	0.012	0.018	0.032	0.003	0.071	-0.674	0	-0.22	-0.256	-0.155	-0.07	-0.016	-0.46	0.027	0.01	-0.511	0	-0.376	-0.44	-0.005	0.002	-0.03	0.066	-0.02	0.019	-0.177	0.004	0.011	-0.059	-0.027	-0.106
OPRD1	4985	1p35.3	-0.087	0.017	0.018	-0.258	-0.295	0.011	-0.161	0.007	-0.616	-0.043	-0.723	-0.006	0.001	0.025	-0.448	-0.282	0.012	0.018	0.032	0.003	0.071	-0.674	0	-0.22	-0.256	-0.155	-0.07	-0.016	-0.46	0.027	0.01	-0.511	0	-0.376	-0.44	-0.005	0.002	-0.03	0.066	-0.02	0.019	-0.177	0.004	0.011	-0.059	-0.027	-0.106
RAB42	115273	1p35.3	-0.087	0.017	0.018	-0.258	-0.295	0.011	-0.161	0.007	-0.616	-0.043	-0.723	-0.006	0.001	0.025	-0.448	-0.282	0.012	0.018	0.032	0.003	0.071	-0.674	0	-0.22	-0.256	-0.155	-0.07	-0.016	-0.46	0.027	0.01	-0.511	0	-0.376	-0.44	-0.005	0.002	-0.03	0.066	-0.02	0.019	-0.177	0.004	0.011	-0.059	-0.027	-0.106
RNU11	26824	1p35.3	-0.087	0.017	0.018	-0.258	-0.295	0.011	-0.161	0.007	-0.616	-0.043	-0.723	-0.006	0.001	0.025	-0.448	-0.282	0.012	0.018	0.032	0.003	0.071	-0.674	0	-0.22	-0.256	-0.155	-0.07	-0.016	-0.46	0.027	0.01	-0.511	0	-0.376	-0.44	-0.005	0.002	-0.03	0.066	-0.02	0.019	-0.177	0.004	0.011	-0.059	-0.027	-0.106
SNHG12	85028	1p35.3	-0.087	0.017	0.018	-0.258	-0.295	0.011	-0.161	0.007	-0.616	-0.043	-0.723	-0.006	0.001	0.025	-0.448	-0.282	0.012	0.018	0.032	0.003	0.071	-0.674	0	-0.22	-0.256	-0.155	-0.07	-0.016	-0.46	0.027	0.01	-0.511	0	-0.376	-0.44	-0.005	0.002	-0.03	0.066	-0.02	0.019	-0.177	0.004	0.011	-0.059	-0.027	-0.106
SNORA16A	692073	1p35.3	-0.087	0.017	0.018	-0.258	-0.295	0.011	-0.161	0.007	-0.616	-0.043	-0.723	-0.006	0.001	0.025	-0.448	-0.282	0.012	0.018	0.032	0.003	0.071	-0.674	0	-0.22	-0.256	-0.155	-0.07	-0.016	-0.46	0.027	0.01	-0.511	0	-0.376	-0.44	-0.005	0.002	-0.03	0.066	-0.02	0.019	-0.177	0.004	0.011	-0.059	-0.027	-0.106
SNORA44	677825	1p35.3	-0.087	0.017	0.018	-0.258	-0.295	0.011	-0.161	0.007	-0.616	-0.043	-0.723	-0.006	0.001	0.025	-0.448	-0.282	0.012	0.018	0.032	0.003	0.071	-0.674	0	-0.22	-0.256	-0.155	-0.07	-0.016	-0.46	0.027	0.01	-0.511	0	-0.376	-0.44	-0.005	0.002	-0.03	0.066	-0.02	0.019	-0.177	0.004	0.011	-0.059	-0.027	-0.106
SNORA61	677838	1p35.3	-0.087	0.017	0.018	-0.258	-0.295	0.011	-0.161	0.007	-0.616	-0.043	-0.723	-0.006	0.001	0.025	-0.448	-0.282	0.012	0.018	0.032	0.003	0.071	-0.674	0	-0.22	-0.256	-0.155	-0.07	-0.016	-0.46	0.027	0.01	-0.511	0	-0.376	-0.44	-0.005	0.002	-0.03	0.066	-0.02	0.019	-0.177	0.004	0.011	-0.059	-0.027	-0.106
SNORD99	692212	1p35.3	-0.087	0.017	0.018	-0.258	-0.295	0.011	-0.161	0.007	-0.616	-0.043	-0.723	-0.006	0.001	0.025	-0.448	-0.282	0.012	0.018	0.032	0.003	0.071	-0.674	0	-0.22	-0.256	-0.155	-0.07	-0.016	-0.46	0.027	0.01	-0.511	0	-0.376	-0.44	-0.005	0.002	-0.03	0.066	-0.02	0.019	-0.177	0.004	0.011	-0.059	-0.027	-0.106
TAF12	6883	1p35.3	-0.087	0.017	0.018	-0.258	-0.295	0.011	-0.161	0.007	-0.616	-0.043	-0.723	-0.006	0.001	0.025	-0.448	-0.282	0.012	0.018	0.032	0.003	0.071	-0.674	0	-0.22	-0.256	-0.155	-0.07	-0.016	-0.46	0.027	0.01	-0.511	0	-0.376	-0.44	-0.005	0.002	-0.03	0.066	-0.02	0.019	-0.177	0.004	0.011	-0.059	-0.027	-0.106
TRNAU1AP	54952	1p35.3	-0.087	0.017	0.018	-0.258	-0.295	0.011	-0.161	0.007	-0.616	-0.043	-0.723	-0.006	0.001	0.025	-0.448	-0.282	0.012	0.018	0.032	0.003	0.071	-0.674	0	-0.22	-0.256	-0.155	-0.07	-0.016	-0.46	0.027	0.01	-0.511	0	-0.376	-0.44	-0.005	0.002	-0.03	0.066	-0.02	0.019	-0.177	0.004	0.011	-0.059	-0.027	-0.106
YTHDF2	51441	1p35.3	-0.087	0.017	0.018	-0.258	-0.295	0.011	-0.161	0.007	-0.616	-0.043	-0.723	-0.006	0.001	0.025	-0.448	-0.282	0.012	0.018	0.032	0.003	0.071	-0.674	0	-0.22	-0.256	-0.155	-0.07	-0.016	-0.46	0.027	0.01	-0.511	0	-0.376	-0.44	-0.005	0.002	-0.03	0.066	-0.02	0.019	-0.177	0.004	0.011	-0.059	-0.027	-0.106
EPB41	2035	1p35.3	-1.293	0.017	-0.097	-0.32	-0.379	0.011	-0.161	0.007	-0.616	-0.043	-0.814	-0.006	0.001	0.025	-0.448	-0.282	0.012	0.018	0.032	0.003	0.071	-0.674	0	-0.22	-0.256	-0.155	-0.07	-0.016	-0.46	-0.065	0.01	-0.511	0	-0.376	-0.44	-0.005	0.002	-0.03	0.066	-0.02	0.019	-0.177	0.004	0.011	-0.059	-0.027	-0.106
TMEM200B	399474	1p35.3	-1.293	0.017	-0.097	-0.32	-0.379	0.011	-0.161	0.007	-0.616	-0.043	-0.814	-0.006	0.001	0.025	-0.448	-0.282	0.012	0.018	0.032	0.003	0.071	-0.674	0	-0.22	-0.256	-0.155	-0.07	-0.016	-0.46	-0.065	0.01	-0.511	0	-0.376	0	-0.005	0.002	-0.03	0.066	-0.02	0.019	-0.177	0.004	0.011	-0.059	-0.027	-0.106
MECR	51102	1p35.3	-1.293	-0.105	-0.097	-0.32	-0.379	0.011	-0.161	0.007	-0.616	-0.043	-0.814	-0.006	0.001	0.025	-0.448	-0.282	0.012	0.018	0.032	0.003	0.071	-0.674	0	-0.22	-0.256	-0.155	-0.07	-0.016	-0.46	-0.065	0.01	-0.511	0	-0.376	0	-0.005	0.002	-0.03	0.066	-0.02	0.019	-0.177	0.004	0.011	-0.059	-0.027	-0.106
SRSF4	6429	1p35.3	-1.293	0.017	-0.097	-0.32	-0.379	0.011	-0.161	0.007	-0.616	-0.043	-0.814	-0.006	0.001	0.025	-0.448	-0.282	0.012	0.018	0.032	0.003	0.071	-0.674	0	-0.22	-0.256	-0.155	-0.07	-0.016	-0.46	-0.065	0.01	-0.511	0	-0.376	0	-0.005	0.002	-0.03	0.066	-0.02	0.019	-0.177	0.004	0.011	-0.059	-0.027	-0.106
PTPRU	10076	1p35.3	-1.293	-0.105	-0.097	-0.32	-0.379	0.011	-0.161	0.007	-0.616	-0.043	-0.814	-0.006	0.001	0.025	-0.448	-0.282	0.012	0.018	0.032	0.003	0.071	-0.795	0	-0.22	-0.256	-0.155	-0.07	-0.016	-0.46	-0.065	0.01	-0.511	0	-0.376	0	-0.005	0.002	-0.03	0.066	-0.02	0.019	-0.177	0.004	0.011	-0.059	-0.027	-0.106
FABP3	2170	1p35.2	-0.601	0.021	-0.126	-0.254	-0.379	0.011	-0.161	0.007	-0.616	-0.043	-0.722	-0.006	0.001	0.025	-0.448	-0.282	0.012	0.018	0.032	0.003	0.071	-0.711	0	-0.22	-0.256	-0.155	-0.07	-0.016	-0.46	0.016	0.008	-0.511	0	-0.376	0	-0.005	0.002	-0.03	0.066	-0.02	0.019	-0.177	0.004	0.011	-0.059	-0.027	-0.106
LAPTM5	7805	1p35.2	-0.601	0.021	-0.126	-0.254	-0.379	0.011	-0.161	0.007	-0.616	-0.043	-0.722	-0.006	0.001	0.025	-0.448	-0.282	0.012	0.018	0.032	0.003	0.071	-0.711	0	-0.22	-0.256	-0.155	-0.07	-0.016	-0.46	0.016	0.008	-0.511	0	-0.376	0	-0.005	0.002	-0.03	0.066	-0.02	0.019	-0.177	0.004	0.011	-0.059	-0.027	-0.106
LOC100129196	100129196	1p35.2	-0.601	0.021	-0.126	-0.254	-0.379	0.011	-0.161	0.007	-0.616	-0.043	-0.722	-0.006	0.001	0.025	-0.448	-0.282	0.012	0.018	0.032	0.003	0.071	-0.711	0	-0.22	-0.256	-0.155	-0.07	-0.016	-0.46	0.016	0.008	-0.511	0	-0.376	0	-0.005	0.002	-0.03	0.066	-0.02	0.019	-0.177	0.004	0.011	-0.059	-0.027	-0.106
LOC149086	149086	1p35.2	-0.601	0.021	-0.126	-0.254	-0.379	0.011	-0.161	0.007	-0.616	-0.043	-0.722	-0.006	0.001	0.025	-0.448	-0.282	0.012	0.018	0.032	0.003	0.071	-0.711	0	-0.22	-0.256	-0.155	-0.07	-0.016	-0.46	0.016	0.008	-0.511	0	-0.376	0	-0.005	0.002	-0.03	0.066	-0.02	0.019	-0.177	0.004	0.011	-0.059	-0.027	-0.106
LOC284551	284551	1p35.2	-0.601	0.021	-0.126	-0.254	-0.379	0.011	-0.161	0.007	-0.616	-0.043	-0.722	-0.006	0.001	0.025	-0.448	-0.282	0.012	0.018	0.032	0.003	0.071	-0.711	0	-0.22	-0.256	-0.155	-0.07	-0.016	-0.46	0.016	0.008	-0.511	0	-0.376	0	-0.005	0.002	-0.03	0.066	-0.02	0.019	-0.177	0.004	0.011	-0.059	-0.027	-0.106
MATN1	4146	1p35.2	-0.601	0.021	-0.126	-0.254	-0.379	0.011	-0.161	0.007	-0.616	-0.043	-0.722	-0.006	0.001	0.025	-0.448	-0.282	0.012	0.018	0.032	0.003	0.071	-0.711	0	-0.22	-0.256	-0.155	-0.07	-0.016	-0.46	0.016	0.008	-0.511	0	-0.376	0	-0.005	0.002	-0.03	0.066	-0.02	0.019	-0.177	0.004	0.011	-0.059	-0.027	-0.106
MIR4420	100616164	1p35.2	-0.601	0.021	-0.126	-0.254	-0.379	0.011	-0.161	0.007	-0.616	-0.043	-0.722	-0.006	0.001	0.025	-0.448	-0.282	0.012	0.018	0.032	0.003	0.071	-0.711	0	-0.22	-0.256	-0.155	-0.07	-0.016	-0.46	0.016	0.008	-0.511	0	-0.376	0	-0.005	0.002	-0.03	0.066	-0.02	0.019	-0.177	0.004	0.011	-0.059	-0.027	-0.106
NKAIN1	79570	1p35.2	-0.601	0.021	-0.126	-0.254	-0.379	0.011	-0.161	0.007	-0.616	-0.043	-0.722	-0.006	0.001	0.025	-0.448	-0.282	0.012	0.018	0.032	0.003	0.071	-0.711	0	-0.22	-0.256	-0.155	-0.07	-0.016	-0.46	0.016	0.008	-0.511	0	-0.376	0	-0.005	0.002	-0.03	0.066	-0.02	0.019	-0.177	0.004	0.011	-0.059	-0.027	-0.106
PRO0611	28997	1p35.2	-0.601	0.021	-0.126	-0.254	-0.379	0.011	-0.161	0.007	-0.616	-0.043	-0.722	-0.006	0.001	0.025	-0.448	-0.282	0.012	0.018	0.032	0.003	0.071	-0.711	0	-0.22	-0.256	-0.155	-0.07	-0.016	-0.46	0.016	0.008	-0.511	0	-0.376	0	-0.005	0.002	-0.03	0.066	-0.02	0.019	-0.177	0.004	0.011	-0.059	-0.027	-0.106
PUM1	9698	1p35.2	-0.601	0.021	-0.126	-0.254	-0.379	0.011	-0.161	0.007	-0.616	-0.043	-0.722	-0.006	0.001	0.025	-0.448	-0.282	0.012	0.018	0.032	0.003	0.071	-0.711	0	-0.22	-0.256	-0.155	-0.07	-0.016	-0.46	0.016	0.008	-0.511	0	-0.376	0	-0.005	0.002	-0.03	0.066	-0.02	0.019	-0.177	0.004	0.011	-0.059	-0.027	-0.106
SDC3	9672	1p35.2	-0.601	0.021	-0.126	-0.254	-0.379	0.011	-0.161	0.007	-0.616	-0.043	-0.722	-0.006	0.001	0.025	-0.448	-0.282	0.012	0.018	0.032	0.003	0.071	-0.711	0	-0.22	-0.256	-0.155	-0.07	-0.016	-0.46	0.016	0.008	-0.511	0	-0.376	0	-0.005	0.002	-0.03	0.066	-0.02	0.019	-0.177	0.004	0.011	-0.059	-0.027	-0.106
SERINC2	347735	1p35.2	-0.601	0.021	-0.126	-0.254	-0.379	0.011	-0.161	0.007	-0.616	-0.043	-0.722	-0.006	0.001	0.025	-0.448	-0.282	0.012	0.018	0.032	0.003	0.071	-0.711	0	-0.22	-0.256	-0.155	-0.07	-0.016	-0.46	0.016	0.008	-0.511	0	-0.376	0	-0.005	0.002	-0.03	0.066	-0.02	0.019	-0.177	0.004	0.011	-0.059	-0.027	-0.106
SNORD103A	692234	1p35.2	-0.601	0.021	-0.126	-0.254	-0.379	0.011	-0.161	0.007	-0.616	-0.043	-0.722	-0.006	0.001	0.025	-0.448	-0.282	0.012	0.018	0.032	0.003	0.071	-0.711	0	-0.22	-0.256	-0.155	-0.07	-0.016	-0.46	0.016	0.008	-0.511	0	-0.376	0	-0.005	0.002	-0.03	0.066	-0.02	0.019	-0.177	0.004	0.011	-0.059	-0.027	-0.106
SNORD103B	692235	1p35.2	-0.601	0.021	-0.126	-0.254	-0.379	0.011	-0.161	0.007	-0.616	-0.043	-0.722	-0.006	0.001	0.025	-0.448	-0.282	0.012	0.018	0.032	0.003	0.071	-0.711	0	-0.22	-0.256	-0.155	-0.07	-0.016	-0.46	0.016	0.008	-0.511	0	-0.376	0	-0.005	0.002	-0.03	0.066	-0.02	0.019	-0.177	0.004	0.011	-0.059	-0.027	-0.106
SNORD85	692200	1p35.2	-0.601	0.021	-0.126	-0.254	-0.379	0.011	-0.161	0.007	-0.616	-0.043	-0.722	-0.006	0.001	0.025	-0.448	-0.282	0.012	0.018	0.032	0.003	0.071	-0.711	0	-0.22	-0.256	-0.155	-0.07	-0.016	-0.46	0.016	0.008	-0.511	0	-0.376	0	-0.005	0.002	-0.03	0.066	-0.02	0.019	-0.177	0.004	0.011	-0.059	-0.027	-0.106
SNRNP40	9410	1p35.2	-0.601	0.021	-0.126	-0.254	-0.379	0.011	-0.161	0.007	-0.616	-0.043	-0.722	-0.006	0.001	0.025	-0.448	-0.282	0.012	0.018	0.032	0.003	0.071	-0.711	0	-0.22	-0.256	-0.155	-0.07	-0.016	-0.46	0.016	0.008	-0.511	0	-0.376	0	-0.005	0.002	-0.03	0.066	-0.02	0.019	-0.177	0.004	0.011	-0.059	-0.027	-0.106
ZCCHC17	51538	1p35.2	-0.601	0.021	-0.126	-0.254	-0.379	0.011	-0.161	0.007	-0.616	-0.043	-0.722	-0.006	0.001	0.025	-0.448	-0.282	0.012	0.018	0.032	0.003	0.071	-0.711	0	-0.22	-0.256	-0.155	-0.07	-0.016	-0.46	0.016	0.008	-0.511	0	-0.376	0	-0.005	0.002	-0.03	0.066	-0.02	0.019	-0.177	0.004	0.011	-0.059	-0.027	-0.106
TINAGL1	64129	1p35.2	-0.601	0.021	-0.126	-0.254	-0.379	0.011	-0.161	0.007	-0.616	-0.043	-0.722	-0.006	0.001	0.025	-0.448	-0.282	0.012	0.018	0.032	0.003	0.071	-0.711	0	-0.22	-0.256	-0.155	-0.07	-0.016	-0.46	0.016	0.008	-0.511	0	-0.376	0	-0.005	0.002	-0.03	0.066	-0.02	0.019	-0.177	0.004	0.011	-0.059	-0.027	-0.106
BAI2	576	1p35.2	-0.601	0.021	-0.126	-0.254	-0.379	0.011	-0.161	0.007	-0.616	-0.043	-0.722	-0.006	0.001	0.025	-0.448	-0.282	0.012	0.018	0.032	0.003	0.071	-0.711	0	-0.22	-0.256	-0.155	-0.07	-0.016	-0.46	0.016	0.008	-0.511	0	-0.376	0	-0.005	0.002	-0.03	0.066	-0.02	0.019	-0.177	0.004	0.011	-0.059	-0.027	-0.106
CCDC28B	79140	1p35.1	-0.601	0.021	-0.126	-0.254	-0.379	0.011	-0.161	0.007	-0.616	-0.043	-0.722	-0.006	0.001	0.025	-0.448	-0.282	0.012	0.018	0.032	0.003	0.071	-0.711	0	-0.22	-0.256	-0.155	-0.07	-0.016	-0.46	0.016	0.008	-0.511	0	-0.376	0	-0.005	0.002	-0.03	0.066	-0.02	0.019	-0.177	0.004	0.011	-0.059	-0.027	-0.106
COL16A1	1307	1p35.2	-0.601	0.021	-0.126	-0.254	-0.379	0.011	-0.161	0.007	-0.616	-0.043	-0.722	-0.006	0.001	0.025	-0.448	-0.282	0.012	0.018	0.032	0.003	0.071	-0.711	0	-0.22	-0.256	-0.155	-0.07	-0.016	-0.46	0.016	0.008	-0.511	0	-0.376	0	-0.005	0.002	-0.03	0.066	-0.02	0.019	-0.177	0.004	0.011	-0.059	-0.027	-0.106
DCDC2B	149069	1p35.1	-0.601	0.021	-0.126	-0.254	-0.379	0.011	-0.161	0.007	-0.616	-0.043	-0.722	-0.006	0.001	0.025	-0.448	-0.282	0.012	0.018	0.032	0.003	0.071	-0.711	0	-0.22	-0.256	-0.155	-0.07	-0.016	-0.46	0.016	0.008	-0.511	0	-0.376	0	-0.005	0.002	-0.03	0.066	-0.02	0.019	-0.177	0.004	0.011	-0.059	-0.027	-0.106
EIF3I	8668	1p35.1	-0.601	0.021	-0.126	-0.254	-0.379	0.011	-0.161	0.007	-0.616	-0.043	-0.722	-0.006	0.001	0.025	-0.448	-0.282	0.012	0.018	0.032	0.003	0.071	-0.711	0	-0.22	-0.256	-0.155	-0.07	-0.016	-0.46	0.016	0.008	-0.511	0	-0.376	0	-0.005	0.002	-0.03	0.066	-0.02	0.019	-0.177	0.004	0.011	-0.059	-0.027	-0.106
FAM167B	84734	1p35.1	-0.601	0.021	-0.126	-0.254	-0.379	0.011	-0.161	0.007	-0.616	-0.043	-0.722	-0.006	0.001	0.025	-0.448	-0.282	0.012	0.018	0.032	0.003	0.071	-0.711	0	-0.22	-0.256	-0.155	-0.07	-0.016	-0.46	0.016	0.008	-0.511	0	-0.376	0	-0.005	0.002	-0.03	0.066	-0.02	0.019	-0.177	0.004	0.011	-0.059	-0.027	-0.106
HCRTR1	3061	1p35.2	-0.601	0.021	-0.126	-0.254	-0.379	0.011	-0.161	0.007	-0.616	-0.043	-0.722	-0.006	0.001	0.025	-0.448	-0.282	0.012	0.018	0.032	0.003	0.071	-0.711	0	-0.22	-0.256	-0.155	-0.07	-0.016	-0.46	0.016	0.008	-0.511	0	-0.376	0	-0.005	0.002	-0.03	0.066	-0.02	0.019	-0.177	0.004	0.011	-0.059	-0.027	-0.106
IQCC	55721	1p35.1	-0.601	0.021	-0.126	-0.254	-0.379	0.011	-0.161	0.007	-0.616	-0.043	-0.722	-0.006	0.001	0.025	-0.448	-0.282	0.012	0.018	0.032	0.003	0.071	-0.711	0	-0.22	-0.256	-0.155	-0.07	-0.016	-0.46	0.016	0.008	-0.511	0	-0.376	0	-0.005	0.002	-0.03	0.066	-0.02	0.019	-0.177	0.004	0.011	-0.059	-0.027	-0.106
KHDRBS1	10657	1p35.1	-0.601	0.021	-0.126	-0.254	-0.379	0.011	-0.161	0.007	-0.616	-0.043	-0.722	-0.006	0.001	0.025	-0.448	-0.282	0.012	0.018	0.032	0.003	0.071	-0.711	0	-0.22	-0.256	-0.155	-0.07	-0.016	-0.46	0.016	0.008	-0.511	0	-0.376	0	-0.005	0.002	-0.03	0.066	-0.02	0.019	-0.177	0.004	0.011	-0.059	-0.027	-0.106
KPNA6	23633	1p35.1	-0.601	0.021	-0.126	-0.254	-0.379	0.011	-0.161	0.007	-0.616	-0.043	-0.722	-0.006	0.001	0.025	-0.448	-0.282	0.012	0.018	0.032	0.003	0.071	-0.711	0	-0.22	-0.256	-0.155	-0.07	-0.016	-0.46	0.016	0.008	-0.511	0	-0.376	0	-0.005	0.002	-0.03	0.066	-0.02	0.019	-0.177	0.004	0.011	-0.059	-0.027	-0.106
LCK	3932	1p35.1	-0.601	0.021	-0.126	-0.254	-0.379	0.011	-0.161	0.007	-0.616	-0.043	-0.722	-0.006	0.001	0.025	-0.448	-0.282	0.012	0.018	0.032	0.003	0.071	-0.711	0	-0.22	-0.256	-0.155	-0.07	-0.016	-0.46	0.016	0.008	-0.511	0	-0.376	0	-0.005	0.002	-0.03	0.066	-0.02	0.019	-0.177	0.004	0.011	-0.059	-0.027	-0.106
MIR4254	100423028	1p35.2	-0.601	0.021	-0.126	-0.254	-0.379	0.011	-0.161	0.007	-0.616	-0.043	-0.722	-0.006	0.001	0.025	-0.448	-0.282	0.012	0.018	0.032	0.003	0.071	-0.711	0	-0.22	-0.256	-0.155	-0.07	-0.016	-0.46	0.016	0.008	-0.511	0	-0.376	0	-0.005	0.002	-0.03	0.066	-0.02	0.019	-0.177	0.004	0.011	-0.059	-0.027	-0.106
MTMR9LP	339483	1p35.1	-0.601	0.021	-0.126	-0.254	-0.379	0.011	-0.161	0.007	-0.616	-0.043	-0.722	-0.006	0.001	0.025	-0.448	-0.282	0.012	0.018	0.032	0.003	0.071	-0.711	0	-0.22	-0.256	-0.155	-0.07	-0.016	-0.46	0.016	0.008	-0.511	0	-0.376	0	-0.005	0.002	-0.03	0.066	-0.02	0.019	-0.177	0.004	0.011	-0.059	-0.027	-0.106
PEF1	553115	1p35.2	-0.601	0.021	-0.126	-0.254	-0.379	0.011	-0.161	0.007	-0.616	-0.043	-0.722	-0.006	0.001	0.025	-0.448	-0.282	0.012	0.018	0.032	0.003	0.071	-0.711	0	-0.22	-0.256	-0.155	-0.07	-0.016	-0.46	0.016	0.008	-0.511	0	-0.376	0	-0.005	0.002	-0.03	0.066	-0.02	0.019	-0.177	0.004	0.011	-0.059	-0.027	-0.106
PTP4A2	8073	1p35.2	-0.601	0.021	-0.126	-0.254	-0.379	0.011	-0.161	0.007	-0.616	-0.043	-0.722	-0.006	0.001	0.025	-0.448	-0.282	0.012	0.018	0.032	0.003	0.071	-0.711	0	-0.22	-0.256	-0.155	-0.07	-0.016	-0.46	0.016	0.008	-0.511	0	-0.376	0	-0.005	0.002	-0.03	0.066	-0.02	0.019	-0.177	0.004	0.011	-0.059	-0.027	-0.106
SPOCD1	90853	1p35.2	-0.601	0.021	-0.126	-0.254	-0.379	0.011	-0.161	0.007	-0.616	-0.043	-0.722	-0.006	0.001	0.025	-0.448	-0.282	0.012	0.018	0.032	0.003	0.071	-0.711	0	-0.22	-0.256	-0.155	-0.07	-0.016	-0.46	0.016	0.008	-0.511	0	-0.376	0	-0.005	0.002	-0.03	0.066	-0.02	0.019	-0.177	0.004	0.011	-0.059	-0.027	-0.106
TMEM234	56063	1p35.1	-0.601	0.021	-0.126	-0.254	-0.379	0.011	-0.161	0.007	-0.616	-0.043	-0.722	-0.006	0.001	0.025	-0.448	-0.282	0.012	0.018	0.032	0.003	0.071	-0.711	0	-0.22	-0.256	-0.155	-0.07	-0.016	-0.46	0.016	0.008	-0.511	0	-0.376	0	-0.005	0.002	-0.03	0.066	-0.02	0.019	-0.177	0.004	0.011	-0.059	-0.027	-0.106
TMEM39B	55116	1p35.1	-0.601	0.021	-0.126	-0.254	-0.379	0.011	-0.161	0.007	-0.616	-0.043	-0.722	-0.006	0.001	0.025	-0.448	-0.282	0.012	0.018	0.032	0.003	0.071	-0.711	0	-0.22	-0.256	-0.155	-0.07	-0.016	-0.46	0.016	0.008	-0.511	0	-0.376	0	-0.005	0.002	-0.03	0.066	-0.02	0.019	-0.177	0.004	0.011	-0.059	-0.027	-0.106
TXLNA	200081	1p35.1	-0.601	0.021	-0.126	-0.254	-0.379	0.011	-0.161	0.007	-0.616	-0.043	-0.722	-0.006	0.001	0.025	-0.448	-0.282	0.012	0.018	0.032	0.003	0.071	-0.711	0	-0.22	-0.256	-0.155	-0.07	-0.016	-0.46	0.016	0.008	-0.511	0	-0.376	0	-0.005	0.002	-0.03	0.066	-0.02	0.019	-0.177	0.004	0.011	-0.059	-0.027	-0.106
hsa-mir-4254	-830	1p35.2	-0.601	0.021	-0.126	-0.254	-0.379	0.011	-0.161	0.007	-0.616	-0.043	-0.722	-0.006	0.001	0.025	-0.448	-0.282	0.012	0.018	0.032	0.003	0.071	-0.711	0	-0.22	-0.256	-0.155	-0.07	-0.016	-0.46	0.016	0.008	-0.511	0	-0.376	0	-0.005	0.002	-0.03	0.066	-0.02	0.019	-0.177	0.004	0.011	-0.059	-0.027	-0.106
HDAC1	3065	1p35.1	-0.601	0.021	-0.126	-0.254	-0.379	0.011	-0.161	0.007	-0.616	-0.043	-0.722	-0.006	0.001	0.025	-0.448	-0.282	0.012	0.018	0.032	0.003	0.071	-0.711	0	-0.22	-0.256	-0.155	-0.07	-0.016	-0.46	0.016	0.008	-0.511	0	-0.376	0	-0.005	0.002	-0.03	0.066	-0.02	0.019	-0.177	0.004	0.011	-0.059	-0.027	-0.106
BSDC1	55108	1p35.1	-0.601	0.021	-0.126	-0.254	-0.379	0.011	-0.161	0.007	0.2	-0.043	-0.722	-0.006	0.001	0.025	-0.448	-0.282	0.012	0.018	0.032	0.003	0.071	-0.711	0	-0.22	-0.256	-0.155	-0.07	-0.016	-0.46	0.016	0.008	-0.511	0	-0.376	0	-0.005	0.002	-0.03	0.066	-0.02	0.019	-0.177	0.004	0.011	-0.059	-0.027	-0.106
FNDC5	252995	1p35.1	-0.601	0.021	-0.126	-0.254	-0.379	0.011	-0.161	0.007	0.2	-0.043	-0.722	-0.006	0.001	0.025	-0.448	-0.282	0.012	0.018	0.032	0.003	0.071	-0.711	0	-0.22	-0.256	-0.155	-0.07	-0.016	-0.46	0.016	0.008	-0.511	0	-0.376	0	-0.005	0.002	-0.03	0.066	-0.02	0.019	-0.177	0.004	0.011	-0.059	-0.027	-0.106
KIAA1522	57648	1p35.1	-0.601	0.021	-0.126	-0.254	-0.379	0.011	-0.161	0.007	0.2	-0.043	-0.722	-0.006	0.001	0.025	-0.448	-0.282	0.012	0.018	0.032	0.003	0.071	-0.711	0	-0.22	-0.256	-0.155	-0.07	-0.016	-0.46	0.016	0.008	-0.511	0	-0.376	0	-0.005	0.002	-0.03	0.066	-0.02	0.019	-0.177	0.004	0.011	-0.059	-0.027	-0.106
LOC100128071	100128071	1p35.1	-0.601	0.021	-0.126	-0.254	-0.379	0.011	-0.161	0.007	0.2	-0.043	-0.722	-0.006	0.001	0.025	-0.448	-0.282	0.012	0.018	0.032	0.003	0.071	-0.711	0	-0.22	-0.256	-0.155	-0.07	-0.016	-0.46	0.016	0.008	-0.511	0	-0.376	0	-0.005	0.002	-0.03	0.066	-0.02	0.019	-0.177	0.004	0.011	-0.059	-0.027	-0.106
MARCKSL1	65108	1p35.1	-0.601	0.021	-0.126	-0.254	-0.379	0.011	-0.161	0.007	0.2	-0.043	-0.722	-0.006	0.001	0.025	-0.448	-0.282	0.012	0.018	0.032	0.003	0.071	-0.711	0	-0.22	-0.256	-0.155	-0.07	-0.016	-0.46	0.016	0.008	-0.511	0	-0.376	0	-0.005	0.002	-0.03	0.066	-0.02	0.019	-0.177	0.004	0.011	-0.059	-0.027	-0.106
RBBP4	5928	1p35.1	-0.601	0.021	-0.126	-0.254	-0.379	0.011	-0.161	0.007	0.2	-0.043	-0.722	-0.006	0.001	0.025	-0.448	-0.282	0.012	0.018	0.032	0.003	0.071	-0.711	0	-0.22	-0.256	-0.155	-0.07	-0.016	-0.46	0.016	0.008	-0.511	0	-0.376	0	-0.005	0.002	-0.03	0.066	-0.02	0.019	-0.177	0.004	0.011	-0.059	-0.027	-0.106
S100PBP	64766	1p35.1	-0.601	0.021	-0.126	-0.254	-0.379	0.011	-0.161	0.007	0.2	-0.043	-0.722	-0.006	0.001	0.025	-0.448	-0.282	0.012	0.018	0.032	0.003	0.071	-0.711	0	-0.22	-0.256	-0.155	-0.07	-0.016	-0.46	0.016	0.008	-0.511	0	-0.376	0	-0.005	0.002	-0.03	0.066	-0.02	0.019	-0.177	0.004	0.011	-0.059	-0.027	-0.106
SYNC	81493	1p35.1	-0.601	0.021	-0.126	-0.254	-0.379	0.011	-0.161	0.007	0.2	-0.043	-0.722	-0.006	0.001	0.025	-0.448	-0.282	0.012	0.018	0.032	0.003	0.071	-0.711	0	-0.22	-0.256	-0.155	-0.07	-0.016	-0.46	0.016	0.008	-0.511	0	-0.376	0	-0.005	0.002	-0.03	0.066	-0.02	0.019	-0.177	0.004	0.011	-0.059	-0.027	-0.106
TSSK3	81629	1p35.1	-0.601	0.021	-0.126	-0.254	-0.379	0.011	-0.161	0.007	0.2	-0.043	-0.722	-0.006	0.001	0.025	-0.448	-0.282	0.012	0.018	0.032	0.003	0.071	-0.711	0	-0.22	-0.256	-0.155	-0.07	-0.016	-0.46	0.016	0.008	-0.511	0	-0.376	0	-0.005	0.002	-0.03	0.066	-0.02	0.019	-0.177	0.004	0.011	-0.059	-0.027	-0.106
YARS	8565	1p35.1	-0.601	0.021	-0.126	-0.254	-0.379	0.011	-0.161	0.007	0.2	-0.043	-0.722	-0.006	0.001	0.025	-0.448	-0.282	0.012	0.018	0.032	0.003	0.071	-0.711	0	-0.22	-0.256	-0.155	-0.07	-0.016	-0.46	0.016	0.008	-0.511	0	-0.376	0	-0.005	0.002	-0.03	0.066	-0.02	0.019	-0.177	0.004	0.011	-0.059	-0.027	-0.106
ZBTB8A	653121	1p35.1	-0.601	0.021	-0.126	-0.254	-0.379	0.011	-0.161	0.007	0.2	-0.043	-0.722	-0.006	0.001	0.025	-0.448	-0.282	0.012	0.018	0.032	0.003	0.071	-0.711	0	-0.22	-0.256	-0.155	-0.07	-0.016	-0.46	0.016	0.008	-0.511	0	-0.376	0	-0.005	0.002	-0.03	0.066	-0.02	0.019	-0.177	0.004	0.011	-0.059	-0.027	-0.106
ZBTB8B	728116	1p35.1	-0.601	0.021	-0.126	-0.254	-0.379	0.011	-0.161	0.007	0.2	-0.043	-0.722	-0.006	0.001	0.025	-0.448	-0.282	0.012	0.018	0.032	0.003	0.071	-0.711	0	-0.22	-0.256	-0.155	-0.07	-0.016	-0.46	0.016	0.008	-0.511	0	-0.376	0	-0.005	0.002	-0.03	0.066	-0.02	0.019	-0.177	0.004	0.011	-0.059	-0.027	-0.106
ZBTB8OS	339487	1p35.1	-0.601	0.021	-0.126	-0.254	-0.379	0.011	-0.161	0.007	0.2	-0.043	-0.722	-0.006	0.001	0.025	-0.448	-0.282	0.012	0.018	0.032	0.003	0.071	-0.711	0	-0.22	-0.256	-0.155	-0.07	-0.016	-0.46	0.016	0.008	-0.511	0	-0.376	0	-0.005	0.002	-0.03	0.066	-0.02	0.019	-0.177	0.004	0.011	-0.059	-0.027	-0.106
HPCA	3208	1p35.1	-0.601	0.021	-0.126	-0.254	-0.379	0.011	-0.161	0.007	0.2	-0.043	-0.722	-0.006	0.001	0.025	-0.448	-0.282	0.012	0.018	0.032	0.003	0.071	-0.711	0	-0.22	-0.256	-0.155	-0.07	-0.016	-0.46	0.016	0.008	-0.511	0	-0.376	0	-0.005	0.002	-0.03	0.066	-0.02	0.019	-0.177	0.004	0.011	-0.059	-0.027	-0.106
ADC	113451	1p35.1	-0.601	0.021	-0.126	-0.254	-0.379	0.011	-0.161	0.007	0.2	-0.043	-0.722	-0.006	0.001	0.025	-0.448	-0.282	0.012	0.018	0.032	0.003	0.071	-0.711	0	-0.22	-0.256	-0.155	-0.07	-0.016	-0.46	0.016	0.008	-0.511	0	-0.376	0	-0.005	0.002	-0.03	0.066	-0.02	0.019	-0.177	0.004	0.011	-0.059	-0.027	-0.106
AK2	204	1p35.1	-0.601	0.021	-0.126	-0.254	-0.379	0.011	-0.161	0.007	0.2	-0.043	-0.722	-0.006	0.001	0.025	-0.448	-0.282	0.012	0.018	0.032	0.003	0.071	-0.711	0	-0.22	-0.256	-0.155	-0.07	-0.016	-0.46	0.016	0.008	-0.511	0	-0.376	0	-0.005	0.002	-0.03	0.066	-0.02	0.019	-0.177	0.004	0.011	-0.059	-0.027	-0.106
MIR3605	100500853	1p35.1	-0.601	0.021	-0.126	-0.254	-0.379	0.011	-0.161	0.007	0.2	-0.043	-0.722	-0.006	0.001	0.025	-0.448	-0.282	0.012	0.018	0.032	0.003	0.071	-0.711	0	-0.22	-0.256	-0.155	-0.07	-0.016	-0.46	0.016	0.008	-0.511	0	-0.376	0	-0.005	0.002	-0.03	0.066	-0.02	0.019	-0.177	0.004	0.011	-0.059	-0.027	-0.106
PHC2	1912	1p35.1	-0.601	0.021	-0.126	-0.254	-0.379	0.011	-0.161	0.007	0.2	-0.043	-0.722	-0.006	0.001	0.025	-0.448	-0.282	0.012	0.018	0.032	0.003	0.071	-0.711	0	-0.22	-0.256	-0.155	-0.07	-0.016	-0.46	0.016	0.008	-0.511	0	-0.376	0	-0.005	0.002	-0.03	0.066	-0.02	0.019	-0.177	0.004	0.011	-0.059	-0.027	-0.106
RNF19B	127544	1p35.1	-0.601	0.021	-0.126	-0.254	-0.379	0.011	-0.161	0.007	0.2	-0.043	-0.722	-0.006	0.001	0.025	-0.448	-0.282	0.012	0.018	0.032	0.003	0.071	-0.711	0	-0.22	-0.256	-0.155	-0.07	-0.016	-0.46	0.016	0.008	-0.511	0	-0.376	0	-0.005	0.002	-0.03	0.066	-0.02	0.019	-0.177	0.004	0.011	-0.059	-0.027	-0.106
TMEM54	113452	1p35.1	-0.601	0.021	-0.126	-0.254	-0.379	0.011	-0.161	0.007	0.2	-0.043	-0.722	-0.006	0.001	0.025	-0.448	-0.282	0.012	0.018	0.032	0.003	0.071	-0.711	0	-0.22	-0.256	-0.155	-0.07	-0.016	-0.46	0.016	0.008	-0.511	0	-0.376	0	-0.005	0.002	-0.03	0.066	-0.02	0.019	-0.177	0.004	0.011	-0.059	-0.027	-0.106
TRIM62	55223	1p35.1	-0.601	0.021	-0.126	-0.254	-0.379	0.011	-0.161	0.007	0.2	-0.043	-0.722	-0.006	0.001	0.025	-0.448	-0.282	0.012	0.018	0.032	0.003	0.071	-0.711	0	-0.22	-0.256	-0.155	-0.07	-0.016	-0.46	0.016	0.008	-0.511	0	-0.376	0	-0.005	0.002	-0.03	0.066	-0.02	0.019	-0.177	0.004	0.011	-0.059	-0.027	-0.106
ZNF362	149076	1p35.1	-0.601	0.021	-0.126	-0.254	-0.379	0.011	-0.161	0.007	0.2	-0.043	-0.722	-0.006	0.001	0.025	-0.448	-0.282	0.012	0.018	0.032	0.003	0.071	-0.711	0	-0.22	-0.256	-0.155	-0.07	-0.016	-0.46	0.016	0.008	-0.511	0	-0.376	0	-0.005	0.002	-0.03	0.066	-0.02	0.019	-0.177	0.004	0.011	-0.059	-0.027	-0.106
CSMD2	114784	1p35.1	-0.232	0.021	-0.126	-0.254	-0.379	0.011	-0.161	0.007	0.2	-0.043	-0.722	-0.006	0.001	0.025	-0.448	-0.282	0.012	0.018	0.032	0.003	0.071	-0.711	0	-0.22	-0.256	-0.155	-0.07	-0.016	-0.46	0.016	0.008	-0.511	0	-0.376	0	-0.005	0.002	-0.03	0.066	-0.02	0.019	-0.177	0.004	0.011	-0.059	-0.027	-0.106
ZSCAN20	7579	1p35.1	-0.232	0.021	-0.126	-0.254	-0.379	0.011	-0.161	0.007	0.2	-0.043	-0.722	-0.006	0.001	0.025	-0.448	-0.282	0.012	0.018	0.032	0.003	0.071	-0.711	0	-0.22	-0.256	-0.155	-0.07	-0.016	-0.46	0.016	0.008	-0.511	0	-0.376	0	-0.005	0.002	-0.03	0.066	-0.02	0.019	-0.177	0.004	0.011	-0.059	-0.027	-0.106
C1orf94	84970	1p34.3	-0.232	0.021	0.008	-0.254	-0.379	0.011	-0.161	0.007	0.2	-0.043	-0.722	-0.006	0.001	0.025	-0.448	-0.282	0.012	0.018	0.032	0.003	0.071	-0.711	0	-0.22	-0.256	-0.155	-0.07	-0.016	-0.46	0.016	0.008	-0.511	0	-0.376	0	-0.005	0.002	-0.03	0.066	-0.02	0.019	-0.177	0.004	0.011	-0.059	-0.027	-0.106
HMGB4	127540	1p35.1	-0.232	0.021	0.008	-0.254	-0.379	0.011	-0.161	0.007	0.2	-0.043	-0.722	-0.006	0.001	0.025	-0.448	-0.282	0.012	0.018	0.032	0.003	0.071	-0.711	0	-0.22	-0.256	-0.155	-0.07	-0.016	-0.46	0.016	0.008	-0.511	0	-0.376	0	-0.005	0.002	-0.03	0.066	-0.02	0.019	-0.177	0.004	0.011	-0.059	-0.027	-0.106
LOC402779	402779	1p35.1	-0.232	0.021	0.008	-0.254	-0.379	0.011	-0.161	0.007	0.2	-0.043	-0.722	-0.006	0.001	0.025	-0.448	-0.282	0.012	0.018	0.032	0.003	0.071	-0.711	0	-0.22	-0.256	-0.155	-0.07	-0.016	-0.46	0.016	0.008	-0.511	0	-0.376	0	-0.005	0.002	-0.03	0.066	-0.02	0.019	-0.177	0.004	0.011	-0.059	-0.027	-0.106
C1orf212	113444	1p34.3	-0.232	0.021	0.008	-0.254	-0.379	0.011	-0.161	0.007	0.2	-0.043	-0.722	-0.006	0.001	0.025	-0.448	-0.282	0.012	0.018	0.032	0.003	0.071	-0.711	0	-0.22	-0.256	-0.155	-0.07	-0.016	-0.46	0.016	0.008	-0.511	0	-0.376	0	-0.005	0.002	-0.03	0.066	-0.02	0.019	-0.177	0.004	0.011	-0.059	-0.027	-0.106
DLGAP3	58512	1p34.3	-0.232	0.021	0.008	-0.254	-0.379	0.011	-0.161	0.007	0.2	-0.043	-0.722	-0.006	0.001	0.025	-0.448	-0.282	0.012	0.018	0.032	0.003	0.071	-0.711	0	-0.22	-0.256	-0.155	-0.07	-0.016	-0.46	0.016	0.008	-0.511	0	-0.376	0	-0.005	0.002	-0.03	0.066	-0.02	0.019	-0.177	0.004	0.011	-0.059	-0.027	-0.106
GJA4	2701	1p34.3	-0.232	0.021	0.008	-0.254	-0.379	0.011	-0.161	0.007	0.2	-0.043	-0.722	-0.006	0.001	0.025	-0.448	-0.282	0.012	0.018	0.032	0.003	0.071	-0.711	0	-0.22	-0.256	-0.155	-0.07	-0.016	-0.46	0.016	0.008	-0.511	0	-0.376	0	-0.005	0.002	-0.03	0.066	-0.02	0.019	-0.177	0.004	0.011	-0.059	-0.027	-0.106
GJB3	2707	1p34.3	-0.232	0.021	0.008	-0.254	-0.379	0.011	-0.161	0.007	0.2	-0.043	-0.722	-0.006	0.001	0.025	-0.448	-0.282	0.012	0.018	0.032	0.003	0.071	-0.711	0	-0.22	-0.256	-0.155	-0.07	-0.016	-0.46	0.016	0.008	-0.511	0	-0.376	0	-0.005	0.002	-0.03	0.066	-0.02	0.019	-0.177	0.004	0.011	-0.059	-0.027	-0.106
GJB4	127534	1p34.3	-0.232	0.021	0.008	-0.254	-0.379	0.011	-0.161	0.007	0.2	-0.043	-0.722	-0.006	0.001	0.025	-0.448	-0.282	0.012	0.018	0.032	0.003	0.071	-0.711	0	-0.22	-0.256	-0.155	-0.07	-0.016	-0.46	0.016	0.008	-0.511	0	-0.376	0	-0.005	0.002	-0.03	0.066	-0.02	0.019	-0.177	0.004	0.011	-0.059	-0.027	-0.106
GJB5	2709	1p34.3	-0.232	0.021	0.008	-0.254	-0.379	0.011	-0.161	0.007	0.2	-0.043	-0.722	-0.006	0.001	0.025	-0.448	-0.282	0.012	0.018	0.032	0.003	0.071	-0.711	0	-0.22	-0.256	-0.155	-0.07	-0.016	-0.46	0.016	0.008	-0.511	0	-0.376	0	-0.005	0.002	-0.03	0.066	-0.02	0.019	-0.177	0.004	0.011	-0.059	-0.027	-0.106
LOC653160	653160	1p34.3	-0.232	0.021	0.008	-0.254	-0.379	0.011	-0.161	0.007	0.2	-0.043	-0.722	-0.006	0.001	0.025	-0.448	-0.282	0.012	0.018	0.032	0.003	0.071	-0.711	0	-0.22	-0.256	-0.155	-0.07	-0.016	-0.46	0.016	0.008	-0.511	0	-0.376	0	-0.005	0.002	-0.03	0.066	-0.02	0.019	-0.177	0.004	0.011	-0.059	-0.027	-0.106
SFPQ	6421	1p34.3	-0.232	0.021	0.008	-0.254	-0.379	0.011	-0.161	0.007	0.2	-0.043	-0.722	-0.006	0.001	0.025	-0.448	-0.282	0.012	0.018	0.032	0.003	0.071	-0.711	0	-0.22	-0.256	-0.155	-0.07	-0.016	-0.46	0.016	0.008	-0.511	0	-0.376	0	-0.005	0.002	-0.03	0.066	-0.02	0.019	-0.177	0.004	0.011	-0.059	-0.027	-0.106
ZMYM1	79830	1p34.3	-0.232	0.021	0.008	-0.254	-0.379	0.011	-0.161	0.007	0.2	-0.043	-0.722	-0.006	0.001	0.025	-0.448	-0.282	0.012	0.018	0.032	0.003	0.071	-0.711	0	-0.22	-0.256	-0.155	-0.07	-0.016	-0.46	0.016	0.008	-0.511	0	-0.376	0	-0.005	0.002	-0.03	0.066	-0.02	0.019	-0.177	0.004	0.011	-0.059	-0.027	-0.106
ZMYM6NB	100506144	1p34.3	-0.232	0.021	0.008	-0.254	-0.379	0.011	-0.161	0.007	0.2	-0.043	-0.722	-0.006	0.001	0.025	-0.448	-0.282	0.012	0.018	0.032	0.003	0.071	-0.711	0	-0.22	-0.256	-0.155	-0.07	-0.016	-0.46	0.016	0.008	-0.511	0	-0.376	0	-0.005	0.002	-0.03	0.066	-0.02	0.019	-0.177	0.004	0.011	-0.059	-0.027	-0.106
ZMYM6	9204	1p34.3	-0.232	0.021	0.008	-0.254	-0.379	0.011	-0.161	0.007	0.2	-0.043	-0.722	-0.006	0.001	0.025	-0.448	-0.282	0.012	0.018	0.032	0.003	0.071	-0.711	0	-0.22	-0.256	-0.155	-0.07	-0.016	-0.46	0.016	0.008	-0.511	0	-0.376	0	-0.005	0.002	-0.03	0.066	-0.02	0.019	-0.177	0.004	0.011	-0.059	-0.027	-0.106
hsa-mir-552	-853	1p34.3	-0.232	0.021	0.008	-0.254	-0.379	0.011	-0.161	0.007	0.2	-0.043	-0.722	-0.006	0.001	0.025	-0.448	-0.282	0.012	0.018	0.032	0.003	0.071	-0.711	0	-0.22	-0.256	-0.155	-0.07	-0.016	-0.46	0.016	0.008	-0.511	0	-0.376	0	-0.005	0.002	-0.03	0.066	-0.02	0.019	-0.177	0.004	0.011	-0.059	-0.027	-0.106
ZMYM4	9202	1p34.3	-0.232	0.021	0.008	-0.254	-0.379	0.011	-0.161	0.007	0.2	-0.043	-0.722	-0.006	0.001	0.025	-0.448	-0.282	0.012	0.018	0.032	0.003	0.071	-0.711	0	-0.22	-0.256	-0.155	-0.07	-0.016	0.071	0.016	0.008	-0.511	0	-0.376	0	-0.005	0.002	-0.03	0.066	-0.02	0.019	-0.177	0.004	0.011	-0.059	-0.027	-0.106
C1orf216	127703	1p34.3	-0.232	0.021	0.008	-0.254	-0.379	0.011	-0.161	0.007	0.045	-0.043	-0.722	-0.006	0.001	0.025	-0.448	-0.282	0.012	0.018	0.032	0.003	0.071	-0.711	0	-0.22	-0.256	-0.155	-0.07	-0.016	0.071	0.016	0.008	-0.511	0	-0.376	0	-0.005	0.002	-0.03	0.066	-0.02	0.019	-0.177	0.004	0.011	-0.059	-0.027	-0.106
CLSPN	63967	1p34.3	-0.232	0.021	0.008	-0.254	-0.379	0.011	-0.161	0.007	0.045	-0.043	-0.722	-0.006	0.001	0.025	-0.448	-0.282	0.012	0.018	0.032	0.003	0.071	-0.711	0	-0.22	-0.256	-0.155	-0.07	-0.016	0.071	0.016	0.008	-0.511	0	-0.376	0	-0.005	0.002	-0.03	0.066	-0.02	0.019	-0.177	0.004	0.011	-0.059	-0.027	-0.106
EIF2C1	26523	1p34.3	-0.232	0.021	0.008	-0.254	-0.379	0.011	-0.161	0.007	0.045	-0.043	-0.722	-0.006	0.001	0.025	-0.448	-0.282	0.012	0.018	0.032	0.003	0.071	-0.711	0	-0.22	-0.256	-0.155	-0.07	-0.016	0.071	0.016	0.008	-0.511	0	-0.376	0	-0.005	0.002	-0.03	0.066	-0.02	0.019	-0.177	0.004	0.011	-0.059	-0.027	-0.106
EIF2C3	192669	1p34.3	-0.232	0.021	0.008	-0.254	-0.379	0.011	-0.161	0.007	0.045	-0.043	-0.722	-0.006	0.001	0.025	-0.448	-0.282	0.012	0.018	0.032	0.003	0.071	-0.711	0	-0.22	-0.256	-0.155	-0.07	-0.016	0.071	0.016	0.008	-0.511	0	-0.376	0	-0.005	0.002	-0.03	0.066	-0.02	0.019	-0.177	0.004	0.011	-0.059	-0.027	-0.106
EIF2C4	192670	1p34.3	-0.232	0.021	0.008	-0.254	-0.379	0.011	-0.161	0.007	0.045	-0.043	-0.722	-0.006	0.001	0.025	-0.448	-0.282	0.012	0.018	0.032	0.003	0.071	-0.711	0	-0.22	-0.256	-0.155	-0.07	-0.016	0.071	0.016	0.008	-0.511	0	-0.376	0	-0.005	0.002	-0.03	0.066	-0.02	0.019	-0.177	0.004	0.011	-0.059	-0.027	-0.106
KIAA0319L	79932	1p34.3	-0.232	0.021	0.008	-0.254	-0.379	0.011	-0.161	0.007	0.045	-0.043	-0.722	-0.006	0.001	0.025	-0.448	-0.282	0.012	0.018	0.032	0.003	0.071	-0.711	0	-0.22	-0.256	-0.155	-0.07	-0.016	0.071	0.016	0.008	-0.511	0	-0.376	0	-0.005	0.002	-0.03	0.066	-0.02	0.019	-0.177	0.004	0.011	-0.059	-0.027	-0.106
NCDN	23154	1p34.3	-0.232	0.021	0.008	-0.254	-0.379	0.011	-0.161	0.007	0.045	-0.043	-0.722	-0.006	0.001	0.025	-0.448	-0.282	0.012	0.018	0.032	0.003	0.071	-0.711	0	-0.22	-0.256	-0.155	-0.07	-0.016	0.071	0.016	0.008	-0.511	0	-0.376	0	-0.005	0.002	-0.03	0.066	-0.02	0.019	-0.177	0.004	0.011	-0.059	-0.027	-0.106
PSMB2	5690	1p34.3	-0.232	0.021	0.008	-0.254	-0.379	0.011	-0.161	0.007	0.045	-0.043	-0.722	-0.006	0.001	0.025	-0.448	-0.282	0.012	0.018	0.032	0.003	0.071	-0.711	0	-0.22	-0.256	-0.155	-0.07	-0.016	0.071	0.016	0.008	-0.511	0	-0.376	0	-0.005	0.002	-0.03	0.066	-0.02	0.019	-0.177	0.004	0.011	-0.059	-0.027	-0.106
TFAP2E	339488	1p34.3	-0.232	0.021	0.008	-0.254	-0.379	0.011	-0.161	0.007	0.045	-0.043	-0.722	-0.006	0.001	0.025	-0.448	-0.282	0.012	0.018	0.032	0.003	0.071	-0.711	0	-0.22	-0.256	-0.155	-0.07	-0.016	0.071	0.016	0.008	-0.511	0	-0.376	0	-0.005	0.002	-0.03	0.066	-0.02	0.019	-0.177	0.004	0.011	-0.059	-0.027	-0.106
ADPRHL2	54936	1p34.3	-0.232	0.021	0.008	-0.254	-0.379	0.011	-0.161	0.007	0.045	-0.043	-0.722	-0.006	0.001	0.025	-0.448	-0.282	0.012	0.018	0.032	0.003	0.071	-0.711	0	-0.22	-0.256	-0.155	-0.07	-0.016	0.071	0.016	0.008	-0.511	0	-0.376	0	-0.005	0.002	-0.03	0.066	-0.02	0.019	-0.177	0.004	0.011	-0.059	-0.027	-0.106
COL8A2	1296	1p34.3	-0.232	0.021	0.008	-0.254	-0.379	0.011	-0.161	0.007	0.045	-0.043	-0.722	-0.006	0.001	0.025	-0.448	-0.282	0.012	0.018	0.032	0.003	0.071	-0.711	0	-0.22	-0.256	-0.155	-0.07	-0.016	0.071	0.016	0.008	-0.511	0	-0.376	0	-0.005	0.002	-0.03	0.066	-0.02	0.019	-0.177	0.004	0.011	-0.059	-0.027	-0.106
CSF3R	1441	1p34.3	-0.232	0.021	0.008	-0.254	-0.379	0.011	-0.161	0.007	0.045	-0.043	-0.722	-0.006	0.001	0.025	-0.448	-0.282	0.012	0.018	0.032	0.003	0.071	-0.711	0	-0.22	-0.256	-0.155	-0.07	-0.016	0.071	0.016	0.008	-0.511	0	-0.376	0	-0.005	0.002	-0.03	0.066	-0.02	0.019	-0.177	0.004	0.011	-0.059	-0.027	-0.106
FAM176B	55194	1p34.3	-0.232	0.021	0.008	-0.254	-0.379	0.011	-0.161	0.007	0.045	-0.043	-0.722	-0.006	0.001	0.025	-0.448	-0.282	0.012	0.018	0.032	0.003	0.071	-0.711	0	-0.22	-0.256	-0.155	-0.07	-0.016	0.071	0.016	0.008	-0.511	0	-0.376	0	-0.005	0.002	-0.03	0.066	-0.02	0.019	-0.177	0.004	0.011	-0.059	-0.027	-0.106
LSM10	84967	1p34.3	-0.232	0.021	0.008	-0.254	-0.379	0.011	-0.161	0.007	0.045	-0.043	-0.722	-0.006	0.001	0.025	-0.448	-0.282	0.012	0.018	0.032	0.003	0.071	-0.711	0	-0.22	-0.256	-0.155	-0.07	-0.016	0.071	0.016	0.008	-0.511	0	-0.376	0	-0.005	0.002	-0.03	0.066	-0.02	0.019	-0.177	0.004	0.011	-0.059	-0.027	-0.106
MAP7D1	55700	1p34.3	-0.232	0.021	0.008	-0.254	-0.379	0.011	-0.161	0.007	0.045	-0.043	-0.722	-0.006	0.001	0.025	-0.448	-0.282	0.012	0.018	0.032	0.003	0.071	-0.711	0	-0.22	-0.256	-0.155	-0.07	-0.016	0.071	0.016	0.008	-0.511	0	-0.376	0	-0.005	0.002	-0.03	0.066	-0.02	0.019	-0.177	0.004	0.011	-0.059	-0.027	-0.106
MRPS15	64960	1p34.3	-0.232	0.021	0.008	-0.254	-0.379	0.011	-0.161	0.007	0.045	-0.043	-0.722	-0.006	0.001	0.025	-0.448	-0.282	0.012	0.018	0.032	0.003	0.071	-0.711	0	-0.22	-0.256	-0.155	-0.07	-0.016	0.071	0.016	0.008	-0.511	0	-0.376	0	-0.005	0.002	-0.03	0.066	-0.02	0.019	-0.177	0.004	0.011	-0.059	-0.027	-0.106
OSCP1	127700	1p34.3	-0.232	0.021	0.008	-0.254	-0.379	0.011	-0.161	0.007	0.045	-0.043	-0.722	-0.006	0.001	0.025	-0.448	-0.282	0.012	0.018	0.032	0.003	0.071	-0.711	0	-0.22	-0.256	-0.155	-0.07	-0.016	0.071	0.016	0.008	-0.511	0	-0.376	0	-0.005	0.002	-0.03	0.066	-0.02	0.019	-0.177	0.004	0.011	-0.059	-0.027	-0.106
SH3D21	79729	1p34.3	-0.232	0.021	0.008	-0.254	-0.379	0.011	-0.161	0.007	0.045	-0.043	-0.722	-0.006	0.001	0.025	-0.448	-0.282	0.012	0.018	0.032	0.003	0.071	-0.711	0	-0.22	-0.256	-0.155	-0.07	-0.016	0.071	0.016	0.008	-0.511	0	-0.376	0	-0.005	0.002	-0.03	0.066	-0.02	0.019	-0.177	0.004	0.011	-0.059	-0.027	-0.106
STK40	83931	1p34.3	-0.232	0.021	0.008	-0.254	-0.379	0.011	-0.161	0.007	0.045	-0.043	-0.722	-0.006	0.001	0.025	-0.448	-0.282	0.012	0.018	0.032	0.003	0.071	-0.711	0	-0.22	-0.256	-0.155	-0.07	-0.016	0.071	0.016	0.008	-0.511	0	-0.376	0	-0.005	0.002	-0.03	0.066	-0.02	0.019	-0.177	0.004	0.011	-0.059	-0.027	-0.106
TEKT2	27285	1p34.3	-0.232	0.021	0.008	-0.254	-0.379	0.011	-0.161	0.007	0.045	-0.043	-0.722	-0.006	0.001	0.025	-0.448	-0.282	0.012	0.018	0.032	0.003	0.071	-0.711	0	-0.22	-0.256	-0.155	-0.07	-0.016	0.071	0.016	0.008	-0.511	0	-0.376	0	-0.005	0.002	-0.03	0.066	-0.02	0.019	-0.177	0.004	0.011	-0.059	-0.027	-0.106
THRAP3	9967	1p34.3	-0.232	0.021	0.008	-0.254	-0.379	0.011	-0.161	0.007	0.045	-0.043	-0.722	-0.006	0.001	0.025	-0.448	-0.282	0.012	0.018	0.032	0.003	0.071	-0.711	0	-0.22	-0.256	-0.155	-0.07	-0.016	0.071	0.016	0.008	-0.511	0	-0.376	0	-0.005	0.002	-0.03	0.066	-0.02	0.019	-0.177	0.004	0.011	-0.059	-0.027	-0.106
TRAPPC3	27095	1p34.3	-0.232	0.021	0.008	-0.254	-0.379	0.011	-0.161	0.007	0.045	-0.043	-0.722	-0.006	0.001	0.025	-0.448	-0.282	0.012	0.018	0.032	0.003	0.071	-0.711	0	-0.22	-0.256	-0.155	-0.07	-0.016	0.071	0.016	0.008	-0.511	0	-0.376	0	-0.005	0.002	-0.03	0.066	-0.02	0.019	-0.177	0.004	0.011	-0.059	-0.027	-0.106
GRIK3	2899	1p34.3	-0.232	0.021	0.008	-0.254	-0.379	0.011	-0.161	0.007	0.045	-0.043	0.526	-0.006	0.001	0.025	-0.448	-0.282	0.012	0.018	0.032	0.003	0.071	-0.711	0	-0.22	-0.256	-0.155	-0.07	-0.016	0.071	0.016	0.008	-0.511	0	-0.376	0	-0.005	0.002	-0.03	0.066	-0.02	0.019	-0.177	0.004	0.011	-0.059	-0.027	-0.106
MIR4255	100422898	1p34.3	-0.232	0.021	0.008	-0.254	-0.379	0.011	-0.161	0.007	0.045	-0.043	0.526	-0.006	0.001	0.025	-0.448	-0.282	0.012	0.018	0.032	0.003	0.071	-0.711	0	-0.22	-0.256	-0.155	-0.07	-0.016	0.071	0.016	0.008	-0.511	0	-0.376	0	-0.005	0.002	-0.03	0.066	-0.02	0.019	-0.177	0.004	0.011	-0.059	-0.027	-0.106
hsa-mir-4255	-872	1p34.3	-0.232	0.021	0.008	-0.254	-0.379	0.011	-0.161	0.007	0.045	-0.043	0.526	-0.006	0.001	0.025	-0.448	-0.282	0.012	0.018	0.032	0.003	0.071	-0.711	0	-0.22	-0.256	-0.155	-0.07	-0.016	0.071	0.016	0.008	-0.511	0	-0.376	0	-0.005	0.002	-0.03	0.066	-0.02	0.019	-0.177	0.004	0.011	-0.059	-0.027	-0.106
DNALI1	7802	1p34.3	-0.232	0.021	0.008	-0.254	-0.379	0.011	-0.161	0.007	0.045	-0.043	0.526	-0.006	0.001	0.025	-0.448	-0.282	0.012	0.018	0.032	0.003	0.071	-0.711	0	-0.22	-0.256	-0.155	-0.07	-0.016	0.071	0.016	0.008	-0.511	0	-0.376	0	-0.005	0.002	-0.03	0.066	-0.02	0.019	-0.177	0.004	0.011	-0.059	-0.027	-0.106
GNL2	29889	1p34.3	-0.232	0.021	0.008	-0.254	-0.379	0.011	-0.161	0.007	0.045	-0.043	0.526	-0.006	0.001	0.025	-0.448	-0.282	0.012	0.018	0.032	0.003	0.071	-0.711	0	-0.22	-0.256	-0.155	-0.07	-0.016	0.071	0.016	0.008	-0.511	0	-0.376	0	-0.005	0.002	-0.03	0.066	-0.02	0.019	-0.177	0.004	0.011	-0.059	-0.027	-0.106
LOC728431	728431	1p34.3	-0.232	0.021	0.008	-0.254	-0.379	0.011	-0.161	0.007	0.045	-0.043	0.526	-0.006	0.001	0.025	-0.448	-0.282	0.012	0.018	0.032	0.003	0.071	-0.711	0	-0.22	-0.256	-0.155	-0.07	-0.016	0.071	0.016	0.008	-0.511	0	-0.376	0	-0.005	0.002	-0.03	0.066	-0.02	0.019	-0.177	0.004	0.011	-0.059	-0.027	-0.106
MEAF6	64769	1p34.3	-0.232	0.021	0.008	-0.254	-0.379	0.011	-0.161	0.007	0.045	-0.043	0.526	-0.006	0.001	0.025	-0.448	-0.282	0.012	0.018	0.032	0.003	0.071	-0.711	0	-0.22	-0.256	-0.155	-0.07	-0.016	0.071	0.016	0.008	-0.511	0	-0.376	0	-0.005	0.002	-0.03	0.066	-0.02	0.019	-0.177	0.004	0.011	-0.059	-0.027	-0.106
RSPO1	284654	1p34.3	-0.232	0.021	0.008	-0.254	-0.379	0.011	-0.161	0.007	0.045	-0.043	0.526	-0.006	0.001	0.025	-0.448	-0.282	0.012	0.018	0.032	0.003	0.071	-0.711	0	-0.22	-0.256	-0.155	-0.07	-0.016	0.071	0.016	0.008	-0.511	0	-0.376	0	-0.005	0.002	-0.03	0.066	-0.02	0.019	-0.177	0.004	0.011	-0.059	-0.027	-0.106
SNIP1	79753	1p34.3	-0.232	0.021	0.008	-0.254	-0.379	0.011	-0.161	0.007	0.045	-0.043	0.526	-0.006	0.001	0.025	-0.448	-0.282	0.012	0.018	0.032	0.003	0.071	-0.711	0	-0.22	-0.256	-0.155	-0.07	-0.016	0.071	0.016	0.008	-0.511	0	-0.376	0	-0.005	0.002	-0.03	0.066	-0.02	0.019	-0.177	0.004	0.011	-0.059	-0.027	-0.106
ZC3H12A	80149	1p34.3	-0.232	0.021	0.008	-0.254	-0.379	0.011	-0.161	0.007	0.045	-0.043	0.526	-0.006	0.001	0.025	-0.448	-0.282	0.012	0.018	0.032	0.003	0.071	-0.711	0	-0.22	-0.256	-0.155	-0.07	-0.016	0.071	0.016	0.008	-0.511	0	-0.376	0	-0.005	0.002	-0.03	0.066	-0.02	0.019	-0.177	0.004	0.011	-0.059	-0.027	-0.106
C1orf109	54955	1p34.3	-0.232	0.021	0.008	-0.254	-0.379	0.011	-0.161	0.007	0.045	-0.043	0.047	-0.006	0.001	0.025	-0.448	-0.282	0.012	0.018	0.032	0.003	0.071	-0.711	0	-0.22	-0.256	-0.155	-0.07	-0.016	0.071	0.016	0.008	-0.511	0	-0.376	0	-0.005	0.002	-0.03	0.066	-0.02	0.019	-0.177	0.004	0.011	-0.059	-0.027	-0.106
CDCA8	55143	1p34.3	-0.232	0.021	0.008	-0.254	-0.379	0.011	-0.161	0.007	0.045	-0.043	0.047	-0.006	0.001	0.025	-0.448	-0.282	0.012	0.018	0.032	0.003	0.071	-0.711	0	-0.22	-0.256	-0.155	-0.07	-0.016	0.071	0.016	0.008	-0.511	0	-0.376	0	-0.005	0.002	-0.03	0.066	-0.02	0.019	-0.177	0.004	0.011	-0.059	-0.027	-0.106
EPHA10	284656	1p34.3	-0.232	0.021	0.008	-0.254	-0.379	0.011	-0.161	0.007	0.045	-0.043	0.047	-0.006	0.001	0.025	-0.448	-0.282	0.012	0.018	0.032	0.003	0.071	-0.711	0	-0.22	-0.256	-0.155	-0.07	-0.016	0.071	0.016	0.008	-0.511	0	-0.376	0	-0.005	0.002	-0.03	0.066	-0.02	0.019	-0.177	0.004	0.011	-0.059	-0.027	-0.106
MANEAL	149175	1p34.3	-0.232	0.021	0.008	-0.254	-0.379	0.011	-0.161	0.007	0.045	-0.043	0.047	-0.006	0.001	0.025	-0.448	-0.282	0.012	0.018	0.032	0.003	0.071	-0.711	0	-0.22	-0.256	-0.155	-0.07	-0.016	0.071	0.016	0.008	-0.511	0	-0.376	0	-0.005	0.002	-0.03	0.066	-0.02	0.019	-0.177	0.004	0.011	-0.059	-0.027	-0.106
YRDC	79693	1p34.3	-0.232	0.021	0.008	-0.254	-0.379	0.011	-0.161	0.007	0.045	-0.043	0.047	-0.006	0.001	0.025	-0.448	-0.282	0.012	0.018	0.032	0.003	0.071	-0.711	0	-0.22	-0.256	-0.155	-0.07	-0.016	0.071	0.016	0.008	-0.511	0	-0.376	0	-0.005	0.002	-0.03	0.066	-0.02	0.019	-0.177	0.004	0.011	-0.059	-0.027	-0.106
C1orf122	127687	1p34.3	-0.232	0.021	0.008	-0.254	-0.379	0.011	-0.161	0.007	0.045	-0.043	0.047	-0.006	0.001	0.025	-0.448	-0.282	0.012	0.018	0.032	0.003	0.071	-0.711	0	-0.22	-0.256	-0.155	-0.07	-0.016	0.071	0.016	0.008	-0.511	0	-0.376	0	-0.005	0.002	-0.03	0.066	-0.02	0.019	-0.177	0.004	0.011	-0.059	-0.027	-0.106
INPP5B	3633	1p34.3	-0.232	0.021	0.008	-0.254	-0.379	0.011	-0.161	0.007	0.045	-0.043	0.047	-0.006	0.001	0.025	-0.448	-0.282	0.012	0.018	0.032	0.003	0.071	-0.711	0	-0.22	-0.256	-0.155	-0.07	-0.016	0.071	0.016	0.008	-0.511	0	-0.376	0	-0.005	0.002	-0.03	0.066	-0.02	0.019	-0.177	0.004	0.011	-0.059	-0.027	-0.106
MTF1	4520	1p34.3	-0.232	0.021	0.008	-0.254	-0.379	0.011	-0.161	0.007	0.045	-0.043	0.047	-0.006	0.001	0.025	-0.448	-0.282	0.012	0.018	0.032	0.003	0.071	-0.711	0	-0.22	-0.256	-0.155	-0.07	-0.016	0.071	0.016	0.008	-0.511	0	-0.376	0	-0.005	0.002	-0.03	0.066	-0.02	0.019	-0.177	0.004	0.011	-0.059	-0.027	-0.106
FHL3	2275	1p34.3	-0.232	0.021	0.008	-0.254	-0.379	0.011	-0.161	0.007	0.045	-0.043	0.047	-0.006	0.001	0.025	-0.448	-0.282	0.012	0.018	0.032	0.003	0.071	-0.711	0	-0.22	-0.256	-0.155	-0.07	-0.016	0.071	0.016	0.008	-0.511	0	-0.376	0	-0.005	0.002	-0.03	0.066	-0.02	0.019	-0.177	0.004	0.011	-0.059	-0.027	-0.106
LOC339442	339442	1p34.3	-0.232	0.021	0.008	-0.254	-0.379	0.011	-0.161	0.007	0.045	-0.043	0.047	-0.006	0.001	0.025	-0.448	-0.282	0.012	0.018	0.032	0.003	0.071	-0.711	0	-0.22	-0.256	-0.155	-0.07	-0.016	0.071	0.016	0.008	-0.511	0	-0.376	0	-0.005	0.002	-0.03	0.066	-0.02	0.019	-0.177	0.004	0.011	-0.059	-0.027	-0.106
MIR3659	100500801	1p34.3	-0.232	0.021	0.008	-0.254	-0.379	0.011	-0.161	0.007	0.045	-0.043	0.047	-0.006	0.001	0.025	-0.448	-0.282	0.012	0.018	0.032	0.003	0.071	-0.711	0	-0.22	-0.256	-0.155	-0.07	-0.016	0.071	0.016	0.008	-0.511	0	-0.376	0	-0.005	0.002	-0.03	0.066	-0.02	0.019	-0.177	0.004	0.011	-0.059	-0.027	-0.106
POU3F1	5453	1p34.3	-0.232	0.021	0.008	-0.254	-0.379	0.011	-0.161	0.007	0.045	-0.043	0.047	-0.006	0.001	0.025	-0.448	-0.282	0.012	0.018	0.032	0.003	0.071	-0.711	0	-0.22	-0.256	-0.155	-0.07	-0.016	0.071	0.016	0.008	-0.511	0	-0.376	0	-0.005	0.002	-0.03	0.066	-0.02	0.019	-0.177	0.004	0.011	-0.059	-0.027	-0.106
SF3A3	10946	1p34.3	-0.232	0.021	0.008	-0.254	-0.379	0.011	-0.161	0.007	0.045	-0.043	0.047	-0.006	0.001	0.025	-0.448	-0.282	0.012	0.018	0.032	0.003	0.071	-0.711	0	-0.22	-0.256	-0.155	-0.07	-0.016	0.071	0.016	0.008	-0.511	0	-0.376	0	-0.005	0.002	-0.03	0.066	-0.02	0.019	-0.177	0.004	0.011	-0.059	-0.027	-0.106
UTP11L	51118	1p34.3	-0.232	0.021	0.008	-0.254	-0.379	0.011	-0.161	0.007	0.045	-0.043	0.047	-0.006	0.001	0.025	-0.448	-0.282	0.012	0.018	0.032	0.003	0.071	-0.711	0	-0.22	-0.256	-0.155	-0.07	-0.016	0.071	0.016	0.008	-0.511	0	-0.376	0	-0.005	0.002	-0.03	0.066	-0.02	0.019	-0.177	0.004	0.011	-0.059	-0.027	-0.106
GJA9-MYCBP	100527950	1p34.3	-0.232	0.021	0.008	-0.254	-0.379	0.011	-0.161	0.007	0.045	-0.043	0.047	-0.006	0.001	0.025	-0.448	-0.282	0.012	0.018	0.032	0.003	0.071	-0.711	0	-0.22	-0.256	-0.155	-0.07	-0.016	0.071	0.016	0.008	-0.511	0	-0.376	0	-0.005	0.002	-0.03	0.066	-0.02	0.019	-0.177	0.004	0.011	-0.059	-0.027	-0.106
GJA9	81025	1p34.3	-0.232	0.021	0.008	-0.254	-0.379	0.011	-0.161	0.007	0.045	-0.043	0.047	-0.006	0.001	0.025	-0.448	-0.282	0.012	0.018	0.032	0.003	0.071	-0.711	0	-0.22	-0.256	-0.155	-0.07	-0.016	0.071	0.016	0.008	-0.511	0	-0.376	0	-0.005	0.002	-0.03	0.066	-0.02	0.019	-0.177	0.004	0.011	-0.059	-0.027	-0.106
MYCBP	26292	1p34.3	-0.232	0.021	0.008	-0.254	-0.379	0.011	-0.161	0.007	0.045	-0.043	0.047	-0.006	0.001	0.025	-0.448	-0.282	0.012	0.018	0.032	0.003	0.071	-0.711	0	-0.22	-0.256	-0.155	-0.07	-0.016	0.071	0.016	0.008	-0.511	0	-0.376	0	-0.005	0.002	-0.03	0.066	-0.02	0.019	-0.177	0.004	0.011	-0.059	-0.027	-0.106
RHBDL2	54933	1p34.3	-0.232	0.021	0.008	-0.254	-0.379	0.011	-0.161	0.007	0.045	-0.043	0.047	-0.006	0.001	0.025	-0.448	-0.282	0.012	0.018	0.032	0.003	0.071	-0.711	0	-0.22	-0.256	-0.155	-0.07	-0.016	0.071	0.016	0.008	-0.511	0	-0.376	0	-0.005	0.002	-0.03	0.066	-0.02	0.019	-0.177	0.004	0.011	-0.059	-0.027	-0.106
RRAGC	64121	1p34.3	-0.232	0.021	0.008	-0.254	-0.379	0.011	-0.161	0.007	0.045	-0.043	0.047	-0.006	0.001	0.025	-0.448	-0.282	0.012	0.018	0.032	0.003	0.071	-0.711	0	-0.22	-0.256	-0.155	-0.07	-0.016	0.071	0.016	0.008	-0.511	0	-0.376	0	-0.005	0.002	-0.03	0.066	-0.02	0.019	-0.177	0.004	0.011	-0.059	-0.027	-0.106
AKIRIN1	79647	1p34.3	-0.232	0.021	0.008	-0.254	-0.379	0.011	-0.161	0.007	0.045	-0.043	0.047	-0.006	0.001	0.025	-0.448	-0.282	0.012	0.018	0.032	0.003	0.071	-0.015	0	-0.22	-0.256	-0.155	-0.07	-0.016	0.071	0.016	0.008	-0.511	0	-0.376	0	-0.005	0.002	-0.03	0.066	-0.02	0.019	-0.177	0.004	0.011	-0.059	-0.027	-0.106
MACF1	23499	1p34.3	-0.232	0.021	0.008	-0.254	-0.379	0.011	-0.161	0.007	0.045	-0.043	0.047	-0.006	0.001	0.025	-0.448	-0.282	0.012	0.018	0.032	0.003	0.071	-0.015	0	-0.22	-0.256	-0.155	-0.07	-0.016	0.071	0.016	0.008	-0.511	0	-0.376	0	-0.005	0.002	-0.03	0.066	-0.02	0.019	-0.177	0.004	0.011	-0.059	-0.027	-0.106
NDUFS5	4725	1p34.3	-0.232	0.021	0.008	-0.254	-0.379	0.011	-0.161	0.007	0.045	-0.043	0.047	-0.006	0.001	0.025	-0.448	-0.282	0.012	0.018	0.032	0.003	0.071	-0.015	0	-0.22	-0.256	-0.155	-0.07	-0.016	0.071	0.016	0.008	-0.511	0	-0.376	0	-0.005	0.002	-0.03	0.066	-0.02	0.019	-0.177	0.004	0.011	-0.059	-0.027	-0.106
BMP8A	353500	1p34.3	0.087	0.021	0.008	-0.254	-0.379	0.011	-0.161	0.007	0.045	-0.043	0.047	-0.006	0.001	0.025	-0.448	-0.282	0.012	0.018	0.032	0.003	0.071	-0.015	0	-0.22	-0.256	-0.155	-0.07	-0.016	0.071	0.016	0.008	-0.511	0	-0.376	0	-0.005	0.002	-0.03	0.066	-0.02	0.019	-0.177	0.004	0.011	-0.059	-0.027	-0.106
KIAA0754	643314	1p34.3	0.087	0.021	0.008	-0.254	-0.379	0.011	-0.161	0.007	0.045	-0.043	0.047	-0.006	0.001	0.025	-0.448	-0.282	0.012	0.018	0.032	0.003	0.071	-0.015	0	-0.22	-0.256	-0.155	-0.07	-0.016	0.071	0.016	0.008	-0.511	0	-0.376	0	-0.005	0.002	-0.03	0.066	-0.02	0.019	-0.177	0.004	0.011	-0.059	-0.027	-0.106
PABPC4	8761	1p34.3	0.087	0.021	0.008	-0.254	-0.379	0.011	-0.161	0.007	0.045	-0.043	0.047	-0.006	0.001	0.025	-0.448	-0.282	0.012	0.018	0.032	0.003	0.071	-0.015	0	-0.22	-0.256	-0.155	-0.07	-0.016	0.071	0.016	0.008	-0.511	0	-0.376	0	-0.005	0.002	-0.03	0.066	-0.02	0.019	-0.177	0.004	0.011	-0.059	-0.027	-0.106
PPIEL	728448	1p34.3	0.087	0.021	0.008	-0.254	-0.379	0.011	-0.161	0.007	0.045	-0.043	0.047	-0.006	0.001	0.025	-0.448	-0.282	0.012	0.018	0.032	0.003	0.071	-0.015	0	-0.22	-0.256	-0.155	-0.07	-0.016	0.071	0.016	0.008	-0.511	0	-0.376	0	-0.005	0.002	-0.03	0.066	-0.02	0.019	-0.177	0.004	0.011	-0.059	-0.027	-0.106
SNORA55	677834	1p34.3	0.087	0.021	0.008	-0.254	-0.379	0.011	-0.161	0.007	0.045	-0.043	0.047	-0.006	0.001	0.025	-0.448	-0.282	0.012	0.018	0.032	0.003	0.071	-0.015	0	-0.22	-0.256	-0.155	-0.07	-0.016	0.071	0.016	0.008	-0.511	0	-0.376	0	-0.005	0.002	-0.03	0.066	-0.02	0.019	-0.177	0.004	0.011	-0.059	-0.027	-0.106
BMP8B	656	1p34.2	0.087	0.021	0.008	-0.254	-0.379	0.011	-0.161	0.007	0.045	-0.043	0.047	0.031	0.001	0.025	-0.448	-0.282	0.012	0.018	0.032	0.003	0.071	-0.015	0	-0.22	-0.256	-0.155	-0.07	-0.016	0.071	0.016	0.008	-0.511	0	-0.376	0	-0.005	0.002	-0.03	0.066	-0.02	0.019	-0.177	0.004	0.011	-0.059	-0.027	-0.106
CAP1	10487	1p34.2	0.087	0.021	0.008	-0.254	-0.379	0.011	-0.161	0.007	0.045	-0.043	0.047	0.031	0.001	0.025	-0.448	-0.282	0.012	0.018	0.032	0.003	0.071	-0.015	0	-0.22	-0.256	-0.155	-0.07	-0.016	0.071	0.016	0.008	-0.511	0	-0.376	0	-0.005	0.002	-0.03	0.066	-0.02	0.019	-0.177	0.004	0.011	-0.059	-0.027	-0.106
COL9A2	1298	1p34.2	0.087	0.021	0.008	-0.254	-0.379	0.011	-0.161	0.007	0.045	-0.043	0.047	0.031	0.001	0.025	-0.448	-0.282	0.012	0.018	0.032	0.003	0.071	-0.015	0	-0.22	-0.256	-0.155	-0.07	-0.016	0.071	0.016	0.008	-0.511	0	-0.376	0	-0.005	0.002	-0.03	0.066	-0.02	0.019	-0.177	0.004	0.011	-0.059	-0.027	-0.106
HEYL	26508	1p34.3	0.087	0.021	0.008	-0.254	-0.379	0.011	-0.161	0.007	0.045	-0.043	0.047	0.031	0.001	0.025	-0.448	-0.282	0.012	0.018	0.032	0.003	0.071	-0.015	0	-0.22	-0.256	-0.155	-0.07	-0.016	0.071	0.016	0.008	-0.511	0	-0.376	0	-0.005	0.002	-0.03	0.066	-0.02	0.019	-0.177	0.004	0.011	-0.059	-0.027	-0.106
HPCAL4	51440	1p34.2	0.087	0.021	0.008	-0.254	-0.379	0.011	-0.161	0.007	0.045	-0.043	0.047	0.031	0.001	0.025	-0.448	-0.282	0.012	0.018	0.032	0.003	0.071	-0.015	0	-0.22	-0.256	-0.155	-0.07	-0.016	0.071	0.016	0.008	-0.511	0	-0.376	0	-0.005	0.002	-0.03	0.066	-0.02	0.019	-0.177	0.004	0.011	-0.059	-0.027	-0.106
MFSD2A	84879	1p34.2	0.087	0.021	0.008	-0.254	-0.379	0.011	-0.161	0.007	0.045	-0.043	0.047	0.031	0.001	0.025	-0.448	-0.282	0.012	0.018	0.032	0.003	0.071	-0.015	0	-0.22	-0.256	-0.155	-0.07	-0.016	0.071	0.016	0.008	-0.511	0	-0.376	0	-0.005	0.002	-0.03	0.066	-0.02	0.019	-0.177	0.004	0.011	-0.059	-0.027	-0.106
MYCL1	4610	1p34.2	0.087	0.021	0.008	-0.254	-0.379	0.011	-0.161	0.007	0.045	-0.043	0.047	0.031	0.001	0.025	-0.448	-0.282	0.012	0.018	0.032	0.003	0.071	-0.015	0	-0.22	-0.256	-0.155	-0.07	-0.016	0.071	0.016	0.008	-0.511	0	-0.376	0	-0.005	0.002	-0.03	0.066	-0.02	0.019	-0.177	0.004	0.011	-0.059	-0.027	-0.106
NT5C1A	84618	1p34.2	0.087	0.021	0.008	-0.254	-0.379	0.011	-0.161	0.007	0.045	-0.043	0.047	0.031	0.001	0.025	-0.448	-0.282	0.012	0.018	0.032	0.003	0.071	-0.015	0	-0.22	-0.256	-0.155	-0.07	-0.016	0.071	0.016	0.008	-0.511	0	-0.376	0	-0.005	0.002	-0.03	0.066	-0.02	0.019	-0.177	0.004	0.011	-0.059	-0.027	-0.106
OXCT2	64064	1p34.2	0.087	0.021	0.008	-0.254	-0.379	0.011	-0.161	0.007	0.045	-0.043	0.047	0.031	0.001	0.025	-0.448	-0.282	0.012	0.018	0.032	0.003	0.071	-0.015	0	-0.22	-0.256	-0.155	-0.07	-0.016	0.071	0.016	0.008	-0.511	0	-0.376	0	-0.005	0.002	-0.03	0.066	-0.02	0.019	-0.177	0.004	0.011	-0.059	-0.027	-0.106
PPIE	10450	1p34.2	0.087	0.021	0.008	-0.254	-0.379	0.011	-0.161	0.007	0.045	-0.043	0.047	0.031	0.001	0.025	-0.448	-0.282	0.012	0.018	0.032	0.003	0.071	-0.015	0	-0.22	-0.256	-0.155	-0.07	-0.016	0.071	0.016	0.008	-0.511	0	-0.376	0	-0.005	0.002	-0.03	0.066	-0.02	0.019	-0.177	0.004	0.011	-0.059	-0.027	-0.106
PPT1	5538	1p34.2	0.087	0.021	0.008	-0.254	-0.379	0.011	-0.161	0.007	0.045	-0.043	0.047	0.031	0.001	0.025	-0.448	-0.282	0.012	0.018	0.032	0.003	0.071	-0.015	0	-0.22	-0.256	-0.155	-0.07	-0.016	0.071	0.016	0.008	-0.511	0	-0.376	0	-0.005	0.002	-0.03	0.066	-0.02	0.019	-0.177	0.004	0.011	-0.059	-0.027	-0.106
RLF	6018	1p34.2	0.087	0.021	0.008	-0.254	-0.379	0.011	-0.161	0.007	0.045	-0.043	0.047	0.031	0.001	0.025	-0.448	-0.282	0.012	0.018	0.032	0.003	0.071	-0.015	0	-0.22	-0.256	-0.155	-0.07	-0.016	0.071	0.016	0.008	-0.511	0	-0.376	0	-0.005	0.002	-0.03	0.066	-0.02	0.019	-0.177	0.004	0.011	-0.059	-0.027	-0.106
TMCO2	127391	1p34.2	0.087	0.021	0.008	-0.254	-0.379	0.011	-0.161	0.007	0.045	-0.043	0.047	0.031	0.001	0.025	-0.448	-0.282	0.012	0.018	0.032	0.003	0.071	-0.015	0	-0.22	-0.256	-0.155	-0.07	-0.016	0.071	0.016	0.008	-0.511	0	-0.376	0	-0.005	0.002	-0.03	0.066	-0.02	0.019	-0.177	0.004	0.011	-0.059	-0.027	-0.106
TRIT1	54802	1p34.2	0.087	0.021	0.008	-0.254	-0.379	0.011	-0.161	0.007	0.045	-0.043	0.047	0.031	0.001	0.025	-0.448	-0.282	0.012	0.018	0.032	0.003	0.071	-0.015	0	-0.22	-0.256	-0.155	-0.07	-0.016	0.071	0.016	0.008	-0.511	0	-0.376	0	-0.005	0.002	-0.03	0.066	-0.02	0.019	-0.177	0.004	0.011	-0.059	-0.027	-0.106
ZMPSTE24	10269	1p34.2	0.087	0.021	0.008	-0.254	-0.379	0.011	-0.161	0.007	0.045	-0.043	0.047	0.031	0.001	0.025	-0.448	-0.282	0.012	0.018	0.032	0.003	0.071	-0.015	0	-0.22	-0.256	-0.155	-0.07	-0.016	0.071	0.016	0.008	-0.511	0	-0.376	0	-0.005	0.002	-0.03	0.066	-0.02	0.019	-0.177	0.004	0.011	-0.059	-0.027	-0.106
CITED4	163732	1p34.2	0.087	0.021	0.008	-0.254	-0.379	0.011	-0.161	0.007	0.045	-0.043	0.047	0.031	0.001	0.025	-0.448	-0.282	0.012	0.018	0.032	0.003	0.071	-0.015	0	-0.22	-0.256	-0.155	-0.07	-0.016	0.071	0.016	0.008	-0.511	0	-0.376	0	-0.005	0.002	-0.03	0.066	-0.02	0.019	-0.177	0.004	0.011	-0.059	-0.027	-0.106
CTPS	1503	1p34.2	0.087	0.021	0.008	-0.254	-0.379	0.011	-0.161	0.007	0.045	-0.043	0.047	0.031	0.001	0.025	-0.448	-0.282	0.012	0.018	0.032	0.003	0.071	-0.015	0	-0.22	-0.256	-0.155	-0.07	-0.016	0.071	0.016	0.008	-0.511	0	-0.376	0	-0.005	0.002	-0.03	0.066	-0.02	0.019	-0.177	0.004	0.011	-0.059	-0.027	-0.106
DEM1	64789	1p34.2	0.087	0.021	0.008	-0.254	-0.379	0.011	-0.161	0.007	0.045	-0.043	0.047	0.031	0.001	0.025	-0.448	-0.282	0.012	0.018	0.032	0.003	0.071	-0.015	0	-0.22	-0.256	-0.155	-0.07	-0.016	0.071	0.016	0.008	-0.511	0	-0.376	0	-0.005	0.002	-0.03	0.066	-0.02	0.019	-0.177	0.004	0.011	-0.059	-0.027	-0.106
KCNQ4	9132	1p34.2	0.087	0.021	0.008	-0.254	-0.379	0.011	-0.161	0.007	0.045	-0.043	0.047	0.031	0.001	0.025	-0.448	-0.282	0.012	0.018	0.032	0.003	0.071	-0.015	0	-0.22	-0.256	-0.155	-0.07	-0.016	0.071	0.016	0.008	-0.511	0	-0.376	0	-0.005	0.002	-0.03	0.066	-0.02	0.019	-0.177	0.004	0.011	-0.059	-0.027	-0.106
LOC100130557	100130557	1p34.2	0.087	0.021	0.008	-0.254	-0.379	0.011	-0.161	0.007	0.045	-0.043	0.047	0.031	0.001	0.025	-0.448	-0.282	0.012	0.018	0.032	0.003	0.071	-0.015	0	-0.22	-0.256	-0.155	-0.07	-0.016	0.071	0.016	0.008	-0.511	0	-0.376	0	-0.005	0.002	-0.03	0.066	-0.02	0.019	-0.177	0.004	0.011	-0.059	-0.027	-0.106
LOC100507178	100507178	1p34.2	0.087	0.021	0.008	-0.254	-0.379	0.011	-0.161	0.007	0.045	-0.043	0.047	0.031	0.001	0.025	-0.448	-0.282	0.012	0.018	0.032	0.003	0.071	-0.015	0	-0.22	-0.256	-0.155	-0.07	-0.016	0.071	0.016	0.008	-0.511	0	-0.376	0	-0.005	0.002	-0.03	0.066	-0.02	0.019	-0.177	0.004	0.011	-0.059	-0.027	-0.106
MIR30C1	407031	1p34.2	0.087	0.021	0.008	-0.254	-0.379	0.011	-0.161	0.007	0.045	-0.043	0.047	0.031	0.001	0.025	-0.448	-0.282	0.012	0.018	0.032	0.003	0.071	-0.015	0	-0.22	-0.256	-0.155	-0.07	-0.016	0.071	0.016	0.008	-0.511	0	-0.376	0	-0.005	0.002	-0.03	0.066	-0.02	0.019	-0.177	0.004	0.011	-0.059	-0.027	-0.106
MIR30E	407034	1p34.2	0.087	0.021	0.008	-0.254	-0.379	0.011	-0.161	0.007	0.045	-0.043	0.047	0.031	0.001	0.025	-0.448	-0.282	0.012	0.018	0.032	0.003	0.071	-0.015	0	-0.22	-0.256	-0.155	-0.07	-0.016	0.071	0.016	0.008	-0.511	0	-0.376	0	-0.005	0.002	-0.03	0.066	-0.02	0.019	-0.177	0.004	0.011	-0.059	-0.027	-0.106
NFYC	4802	1p34.2	0.087	0.021	0.008	-0.254	-0.379	0.011	-0.161	0.007	0.045	-0.043	0.047	0.031	0.001	0.025	-0.448	-0.282	0.012	0.018	0.032	0.003	0.071	-0.015	0	-0.22	-0.256	-0.155	-0.07	-0.016	0.071	0.016	0.008	-0.511	0	-0.376	0	-0.005	0.002	-0.03	0.066	-0.02	0.019	-0.177	0.004	0.011	-0.059	-0.027	-0.106
RIMS3	9783	1p34.2	0.087	0.021	0.008	-0.254	-0.379	0.011	-0.161	0.007	0.045	-0.043	0.047	0.031	0.001	0.025	-0.448	-0.282	0.012	0.018	0.032	0.003	0.071	-0.015	0	-0.22	-0.256	-0.155	-0.07	-0.016	0.071	0.016	0.008	-0.511	0	-0.376	0	-0.005	0.002	-0.03	0.066	-0.02	0.019	-0.177	0.004	0.011	-0.059	-0.027	-0.106
SCMH1	22955	1p34.2	0.087	0.021	0.008	-0.254	-0.379	0.011	-0.161	0.007	0.045	-0.043	0.047	0.031	0.001	0.025	-0.448	-0.282	0.012	0.018	0.032	0.003	0.071	-0.015	0	-0.22	-0.256	-0.155	-0.07	-0.016	0.071	0.016	0.008	-0.511	0	-0.376	0	-0.005	0.002	-0.03	0.066	-0.02	0.019	-0.177	0.004	0.011	-0.059	-0.027	-0.106
SLFNL1	200172	1p34.2	0.087	0.021	0.008	-0.254	-0.379	0.011	-0.161	0.007	0.045	-0.043	0.047	0.031	0.001	0.025	-0.448	-0.282	0.012	0.018	0.032	0.003	0.071	-0.015	0	-0.22	-0.256	-0.155	-0.07	-0.016	0.071	0.016	0.008	-0.511	0	-0.376	0	-0.005	0.002	-0.03	0.066	-0.02	0.019	-0.177	0.004	0.011	-0.059	-0.027	-0.106
SMAP2	64744	1p34.2	0.087	0.021	0.008	-0.254	-0.379	0.011	-0.161	0.007	0.045	-0.043	0.047	0.031	0.001	0.025	-0.448	-0.282	0.012	0.018	0.032	0.003	0.071	-0.015	0	-0.22	-0.256	-0.155	-0.07	-0.016	0.071	0.016	0.008	-0.511	0	-0.376	0	-0.005	0.002	-0.03	0.066	-0.02	0.019	-0.177	0.004	0.011	-0.059	-0.027	-0.106
ZNF642	339559	1p34.2	0.087	0.021	0.008	-0.254	-0.379	0.011	-0.161	0.007	0.045	-0.043	0.047	0.031	0.001	0.025	-0.448	-0.282	0.012	0.018	0.032	0.003	0.071	-0.015	0	-0.22	-0.256	-0.155	-0.07	-0.016	0.071	0.016	0.008	-0.511	0	-0.376	0	-0.005	0.002	-0.03	0.066	-0.02	0.019	-0.177	0.004	0.011	-0.059	-0.027	-0.106
ZNF643	65243	1p34.2	0.087	0.021	0.008	-0.254	-0.379	0.011	-0.161	0.007	0.045	-0.043	0.047	0.031	0.001	0.025	-0.448	-0.282	0.012	0.018	0.032	0.003	0.071	-0.015	0	-0.22	-0.256	-0.155	-0.07	-0.016	0.071	0.016	0.008	-0.511	0	-0.376	0	-0.005	0.002	-0.03	0.066	-0.02	0.019	-0.177	0.004	0.011	-0.059	-0.027	-0.106
ZNF684	127396	1p34.2	0.087	0.021	0.008	-0.254	-0.379	0.011	-0.161	0.007	0.045	-0.043	0.047	0.031	0.001	0.025	-0.448	-0.282	0.012	0.018	0.032	0.003	0.071	-0.015	0	-0.22	-0.256	-0.155	-0.07	-0.016	0.071	0.016	0.008	-0.511	0	-0.376	0	-0.005	0.002	-0.03	0.066	-0.02	0.019	-0.177	0.004	0.011	-0.059	-0.027	-0.106
hsa-mir-30c-1	-899	1p34.2	0.087	0.021	0.008	-0.254	-0.379	0.011	-0.161	0.007	0.045	-0.043	0.047	0.031	0.001	0.025	-0.448	-0.282	0.012	0.018	0.032	0.003	0.071	-0.015	0	-0.22	-0.256	-0.155	-0.07	-0.016	0.071	0.016	0.008	-0.511	0	-0.376	0	-0.005	0.002	-0.03	0.066	-0.02	0.019	-0.177	0.004	0.011	-0.059	-0.027	-0.106
hsa-mir-30e	-899	1p34.2	0.087	0.021	0.008	-0.254	-0.379	0.011	-0.161	0.007	0.045	-0.043	0.047	0.031	0.001	0.025	-0.448	-0.282	0.012	0.018	0.032	0.003	0.071	-0.015	0	-0.22	-0.256	-0.155	-0.07	-0.016	0.071	0.016	0.008	-0.511	0	-0.376	0	-0.005	0.002	-0.03	0.066	-0.02	0.019	-0.177	0.004	0.011	-0.059	-0.027	-0.106
EDN2	1907	1p34.2	0.087	0.021	0.008	-0.254	-0.379	0.011	-0.161	0.007	0.045	-0.043	0.047	0.031	0.001	0.025	-0.448	-0.282	0.012	0.018	0.032	0.003	0.071	-0.015	0	-0.22	-0.256	-0.155	-0.07	-0.016	0.071	0.016	0.008	-0.511	0	-0.376	0	-0.005	0.002	-0.03	0.066	-0.02	0.019	-0.145	0.004	0.011	-0.059	0.024	-0.106
HIVEP3	59269	1p34.2	0.087	0.021	0.008	-0.254	-0.379	0.011	-0.161	0.007	0.667	-0.043	-0.212	0.031	0.001	0.025	-0.448	-0.282	0.012	0.018	0.032	0.003	0.071	-0.015	0	-0.22	-0.256	-0.155	-0.07	-0.016	0.071	0.016	0.008	-0.511	0	-0.376	0	-0.005	0.002	-0.03	0.066	-0.02	0.019	-0.145	0.004	0.011	-0.059	0.024	-0.106
FOXJ3	22887	1p34.2	0.087	0.021	0.008	-0.254	-0.379	0.011	-0.161	0.007	0.667	-0.043	-0.212	0.031	0.001	0.025	-0.448	-0.282	0.012	0.018	0.032	0.003	0.071	-0.015	0	-0.22	-0.256	-0.155	-0.07	-0.016	0.071	0.016	0.008	-0.511	0	-0.376	0	-0.005	0.002	-0.03	0.066	-0.02	0.019	-0.145	0.004	0.011	-0.059	0.024	-0.316
GUCA2A	2980	1p34.2	0.087	0.021	0.008	-0.254	-0.379	0.011	-0.161	0.007	0.667	-0.043	-0.212	0.031	0.001	0.025	-0.448	-0.282	0.012	0.018	0.032	0.003	0.071	-0.015	0	-0.22	-0.256	-0.155	-0.07	-0.016	0.071	0.016	0.008	-0.511	0	-0.376	0	-0.005	0.002	-0.03	0.066	-0.02	0.019	-0.145	0.004	0.011	-0.059	0.024	-0.106
GUCA2B	2981	1p34.2	0.087	0.021	0.008	-0.254	-0.379	0.011	-0.161	0.007	0.667	-0.043	-0.212	0.031	0.001	0.025	-0.448	-0.282	0.012	0.018	0.032	0.003	0.071	-0.015	0	-0.22	-0.256	-0.155	-0.07	-0.016	0.071	0.016	0.008	-0.511	0	-0.376	0	-0.005	0.002	-0.03	0.066	-0.02	0.019	-0.145	0.004	0.011	-0.059	0.024	-0.106
RIMKLA	284716	1p34.2	0.087	0.021	0.008	-0.254	-0.379	0.011	-0.161	0.007	0.667	-0.043	-0.212	0.031	0.001	0.025	-0.448	-0.282	0.012	0.018	0.032	0.003	0.071	-0.015	0	-0.22	-0.256	-0.155	-0.07	-0.016	0.071	0.016	0.008	-0.511	0	-0.376	0	-0.005	0.002	-0.03	0.066	-0.02	0.019	-0.145	0.004	0.011	-0.059	0.024	-0.316
ZMYND12	84217	1p34.2	-1.209	0.021	0.008	-0.254	-0.379	0.011	-0.161	0.007	0.667	-0.043	-0.212	0.031	0.001	0.025	-0.448	-0.282	0.012	0.018	0.032	0.003	0.071	-0.015	0	-0.22	-0.256	-0.155	-0.07	-0.016	0.071	0.016	0.008	-0.511	0	-0.376	0	-0.005	0.002	-0.03	0.066	-0.02	0.019	-0.145	0.004	0.011	-0.059	0.024	-0.316
PPCS	79717	1p34.2	-1.209	0.021	0.008	-0.254	-0.379	0.011	-0.161	0.007	0.667	-0.043	-0.212	0.031	0.001	0.025	-0.448	-0.282	0.012	0.018	0.032	0.003	0.071	-0.015	0	-0.22	-0.256	-0.155	-0.07	-0.016	0.071	0.016	0.008	-0.511	0	-0.376	0	-0.005	0.002	-0.03	0.066	-0.02	0.019	-0.145	0.004	0.011	-0.059	0.024	-0.316
CCDC30	728621	1p34.2	-1.209	0.021	0.008	-0.254	-0.379	0.011	-0.161	0.007	0.667	-0.043	0.094	0.031	0.001	0.025	-0.448	-0.282	0.012	0.018	0.032	0.003	0.071	-0.015	0	-0.22	-0.256	-0.155	-0.07	-0.016	0.071	0.016	0.008	-0.511	0	-0.376	0	-0.005	0.002	-0.03	0.066	-0.02	0.019	-0.145	-0.048	0.011	-0.059	0.024	-0.316
C1orf210	149466	1p34.2	-0.011	0.021	0.008	-0.254	-0.379	0.011	-0.161	0.007	0.667	-0.043	0.094	0.031	0.001	0.025	-0.448	-0.282	0.012	0.018	0.032	0.003	0.071	-0.015	0	-0.22	-0.256	-0.155	-0.07	-0.016	0.071	0.016	0.008	-0.511	0	-0.376	0	-0.005	0.002	-0.03	0.066	-0.02	0.019	-0.145	-0.048	0.011	-0.059	0.024	-0.12
C1orf50	79078	1p34.2	-0.011	0.021	0.008	-0.254	-0.379	0.011	-0.161	0.007	0.667	-0.043	0.094	0.031	0.001	0.025	-0.448	-0.282	0.012	0.018	0.032	0.003	0.071	-0.015	0	-0.22	-0.256	-0.155	-0.07	-0.016	0.071	0.016	0.008	-0.511	0	-0.376	0	-0.005	0.002	-0.03	0.066	-0.02	0.019	-0.145	-0.048	0.011	-0.059	0.024	-0.12
CCDC23	374969	1p34.2	-0.011	0.021	0.008	-0.254	-0.379	0.011	-0.161	0.007	0.667	-0.043	0.094	0.031	0.001	0.025	-0.448	-0.282	0.012	0.018	0.032	0.003	0.071	-0.015	0	-0.22	-0.256	-0.155	-0.07	-0.016	0.071	0.016	0.008	-0.511	0	-0.376	0	-0.005	0.002	-0.03	0.066	-0.02	0.019	-0.145	-0.048	0.011	-0.059	0.024	-0.12
CDC20	991	1p34.2	-0.011	0.021	0.008	-0.254	-0.379	0.011	-0.161	0.007	0.667	-0.043	0.094	0.031	0.001	0.025	-0.448	-0.282	0.012	0.018	0.032	0.003	0.071	-0.015	0	-0.22	-0.256	-0.155	-0.07	-0.016	0.071	0.016	0.008	-0.511	0	-0.376	0	-0.005	0.002	-0.03	0.066	-0.02	0.019	-0.145	-0.048	0.011	-0.059	0.024	-0.12
CLDN19	149461	1p34.2	-0.011	0.021	0.008	-0.254	-0.379	0.011	-0.161	0.007	0.667	-0.043	0.094	0.031	0.001	0.025	-0.448	-0.282	0.012	0.018	0.032	0.003	0.071	-0.015	0	-0.22	-0.256	-0.155	-0.07	-0.016	0.071	0.016	0.008	-0.511	0	-0.376	0	-0.005	0.002	-0.03	0.066	-0.02	0.019	-0.145	-0.048	0.011	-0.059	0.024	-0.12
EBNA1BP2	10969	1p34.2	-0.011	0.021	0.008	-0.254	-0.379	0.011	-0.161	0.007	0.667	-0.043	0.094	0.031	0.001	0.025	-0.448	-0.282	0.012	0.018	0.032	0.003	0.071	-0.015	0	-0.22	-0.256	-0.155	-0.07	-0.016	0.071	0.016	0.008	-0.511	0	-0.376	0	-0.005	0.002	-0.03	0.066	-0.02	0.019	-0.145	-0.048	0.011	-0.059	0.024	-0.12
ELOVL1	64834	1p34.2	-0.011	0.021	0.008	-0.254	-0.379	0.011	-0.161	0.007	0.667	-0.043	0.094	0.031	0.001	0.025	-0.448	-0.282	0.012	0.018	0.032	0.003	0.071	-0.015	0	-0.22	-0.256	-0.155	-0.07	-0.016	0.071	0.016	0.008	-0.511	0	-0.376	0	-0.005	0.002	-0.03	0.066	-0.02	0.019	-0.145	-0.048	0.011	-0.059	0.024	-0.12
ERMAP	114625	1p34.2	-0.011	0.021	0.008	-0.254	-0.379	0.011	-0.161	0.007	0.667	-0.043	0.094	0.031	0.001	0.025	-0.448	-0.282	0.012	0.018	0.032	0.003	0.071	-0.015	0	-0.22	-0.256	-0.155	-0.07	-0.016	0.071	0.016	0.008	-0.511	0	-0.376	0	-0.005	0.002	-0.03	0.066	-0.02	0.019	-0.145	-0.048	0.011	-0.059	0.024	-0.12
FAM183A	440585	1p34.2	-0.011	0.021	0.008	-0.254	-0.379	0.011	-0.161	0.007	0.667	-0.043	0.094	0.031	0.001	0.025	-0.448	-0.282	0.012	0.018	0.032	0.003	0.071	-0.015	0	-0.22	-0.256	-0.155	-0.07	-0.016	0.071	0.016	0.008	-0.511	0	-0.376	0	-0.005	0.002	-0.03	0.066	-0.02	0.019	-0.145	-0.048	0.011	-0.059	0.024	-0.12
FLJ32224	440584	1p34.2	-0.011	0.021	0.008	-0.254	-0.379	0.011	-0.161	0.007	0.667	-0.043	0.094	0.031	0.001	0.025	-0.448	-0.282	0.012	0.018	0.032	0.003	0.071	-0.015	0	-0.22	-0.256	-0.155	-0.07	-0.016	0.071	0.016	0.008	-0.511	0	-0.376	0	-0.005	0.002	-0.03	0.066	-0.02	0.019	-0.145	-0.048	0.011	-0.059	0.024	-0.12
HYI	81888	1p34.2	-0.011	0.021	0.008	-0.254	-0.379	0.011	-0.161	0.007	0.667	-0.043	0.094	0.031	0.001	0.025	-0.448	-0.282	0.012	0.018	0.032	0.003	0.071	-0.015	0	-0.22	-0.256	-0.155	-0.07	-0.016	0.071	0.016	0.008	-0.511	0	-0.376	0	-0.005	0.002	-0.03	0.066	-0.02	0.019	-0.145	-0.048	0.011	-0.059	0.024	-0.12
LEPRE1	64175	1p34.2	-0.011	0.021	0.008	-0.254	-0.379	0.011	-0.161	0.007	0.667	-0.043	0.094	0.031	0.001	0.025	-0.448	-0.282	0.012	0.018	0.032	0.003	0.071	-0.015	0	-0.22	-0.256	-0.155	-0.07	-0.016	0.071	0.016	0.008	-0.511	0	-0.376	0	-0.005	0.002	-0.03	0.066	-0.02	0.019	-0.145	-0.048	0.011	-0.059	0.024	-0.12
LOC100129924	100129924	1p34.2	-0.011	0.021	0.008	-0.254	-0.379	0.011	-0.161	0.007	0.667	-0.043	0.094	0.031	0.001	0.025	-0.448	-0.282	0.012	0.018	0.032	0.003	0.071	-0.015	0	-0.22	-0.256	-0.155	-0.07	-0.016	0.071	0.016	0.008	-0.511	0	-0.376	0	-0.005	0.002	-0.03	0.066	-0.02	0.019	-0.145	-0.048	0.011	-0.059	0.024	-0.12
MED8	112950	1p34.2	-0.011	0.021	0.008	-0.254	-0.379	0.011	-0.161	0.007	0.667	-0.043	0.094	0.031	0.001	0.025	-0.448	-0.282	0.012	0.018	0.032	0.003	0.071	-0.015	0	-0.22	-0.256	-0.155	-0.07	-0.016	0.071	0.016	0.008	-0.511	0	-0.376	0	-0.005	0.002	-0.03	0.066	-0.02	0.019	-0.145	-0.048	0.011	-0.059	0.024	-0.12
MPL	4352	1p34.2	-0.011	0.021	0.008	-0.254	-0.379	0.011	-0.161	0.007	0.667	-0.043	0.094	0.031	0.001	0.025	-0.448	-0.282	0.012	0.018	0.032	0.003	0.071	-0.015	0	-0.22	-0.256	-0.155	-0.07	-0.016	0.071	0.016	0.008	-0.511	0	-0.376	0	-0.005	0.002	-0.03	0.066	-0.02	0.019	-0.145	-0.048	0.011	-0.059	0.024	-0.12
PPIH	10465	1p34.2	-0.011	0.021	0.008	-0.254	-0.379	0.011	-0.161	0.007	0.667	-0.043	0.094	0.031	0.001	0.025	-0.448	-0.282	0.012	0.018	0.032	0.003	0.071	-0.015	0	-0.22	-0.256	-0.155	-0.07	-0.016	0.071	0.016	0.008	-0.511	0	-0.376	0	-0.005	0.002	-0.03	0.066	-0.02	0.019	-0.145	-0.048	0.011	-0.059	0.024	-0.12
PTPRF	5792	1p34.2	-0.011	0.021	0.008	-0.254	-0.379	0.011	-0.161	0.007	0.667	-0.043	0.094	0.031	0.001	0.025	-0.448	-0.282	0.012	0.018	0.032	0.003	0.071	-0.015	0	-0.22	-0.256	-0.155	-0.07	-0.016	0.071	0.016	0.008	-0.511	0	-0.376	0	-0.005	0.002	-0.03	0.066	-0.02	0.019	-0.145	-0.048	0.011	-0.059	0.024	-0.12
SLC2A1	6513	1p34.2	-0.011	0.021	0.008	-0.254	-0.379	0.011	-0.161	0.007	0.667	-0.043	0.094	0.031	0.001	0.025	-0.448	-0.282	0.012	0.018	0.032	0.003	0.071	-0.015	0	-0.22	-0.256	-0.155	-0.07	-0.016	0.071	0.016	0.008	-0.511	0	-0.376	0	-0.005	0.002	-0.03	0.066	-0.02	0.019	-0.145	-0.048	0.011	-0.059	0.024	-0.12
SZT2	23334	1p34.2	-0.011	0.021	0.008	-0.254	-0.379	0.011	-0.161	0.007	0.667	-0.043	0.094	0.031	0.001	0.025	-0.448	-0.282	0.012	0.018	0.032	0.003	0.071	-0.015	0	-0.22	-0.256	-0.155	-0.07	-0.016	0.071	0.016	0.008	-0.511	0	-0.376	0	-0.005	0.002	-0.03	0.066	-0.02	0.019	-0.145	-0.048	0.011	-0.059	0.024	-0.12
TIE1	7075	1p34.2	-0.011	0.021	0.008	-0.254	-0.379	0.011	-0.161	0.007	0.667	-0.043	0.094	0.031	0.001	0.025	-0.448	-0.282	0.012	0.018	0.032	0.003	0.071	-0.015	0	-0.22	-0.256	-0.155	-0.07	-0.016	0.071	0.016	0.008	-0.511	0	-0.376	0	-0.005	0.002	-0.03	0.066	-0.02	0.019	-0.145	-0.048	0.011	-0.059	0.024	-0.12
TMEM125	128218	1p34.2	-0.011	0.021	0.008	-0.254	-0.379	0.011	-0.161	0.007	0.667	-0.043	0.094	0.031	0.001	0.025	-0.448	-0.282	0.012	0.018	0.032	0.003	0.071	-0.015	0	-0.22	-0.256	-0.155	-0.07	-0.016	0.071	0.016	0.008	-0.511	0	-0.376	0	-0.005	0.002	-0.03	0.066	-0.02	0.019	-0.145	-0.048	0.011	-0.059	0.024	-0.12
WDR65	149465	1p34.2	-0.011	0.021	0.008	-0.254	-0.379	0.011	-0.161	0.007	0.667	-0.043	0.094	0.031	0.001	0.025	-0.448	-0.282	0.012	0.018	0.032	0.003	0.071	-0.015	0	-0.22	-0.256	-0.155	-0.07	-0.016	0.071	0.016	0.008	-0.511	0	-0.376	0	-0.005	0.002	-0.03	0.066	-0.02	0.019	-0.145	-0.048	0.011	-0.059	0.024	-0.12
YBX1	4904	1p34.2	-0.011	0.021	0.008	-0.254	-0.379	0.011	-0.161	0.007	0.667	-0.043	0.094	0.031	0.001	0.025	-0.448	-0.282	0.012	0.018	0.032	0.003	0.071	-0.015	0	-0.22	-0.256	-0.155	-0.07	-0.016	0.071	0.016	0.008	-0.511	0	-0.376	0	-0.005	0.002	-0.03	0.066	-0.02	0.019	-0.145	-0.048	0.011	-0.059	0.024	-0.12
ZNF691	51058	1p34.2	-0.011	0.021	0.008	-0.254	-0.379	0.011	-0.161	0.007	0.667	-0.043	0.094	0.031	0.001	0.025	-0.448	-0.282	0.012	0.018	0.032	0.003	0.071	-0.015	0	-0.22	-0.256	-0.155	-0.07	-0.016	0.071	0.016	0.008	-0.511	0	-0.376	0	-0.005	0.002	-0.03	0.066	-0.02	0.019	-0.145	-0.048	0.011	-0.059	0.024	-0.12
KDM4A	9682	1p34.1	-0.011	0.021	0.008	-0.254	-0.379	0.011	-0.161	0.007	0.667	-0.043	0.094	0.031	0.001	0.025	-0.448	-0.282	0.012	0.018	0.032	0.003	0.071	-0.015	0	-0.22	-0.256	-0.155	-0.07	-0.016	0.071	0.044	0.008	-0.511	0	-0.376	0	-0.005	0.002	-0.03	0.066	-0.02	0.019	-0.145	-0.048	0.011	-0.614	0.024	-0.12
LOC100132774	100132774	1p34.1	-0.011	0.021	0.008	-0.254	-0.379	0.011	-0.161	0.007	0.667	-0.043	0.094	0.031	0.001	0.025	-0.448	-0.282	0.012	0.018	0.032	0.003	0.071	-0.015	0	-0.22	-0.256	-0.155	-0.07	-0.016	0.071	0.044	0.008	-0.511	0	-0.376	0	-0.005	0.002	-0.03	0.066	-0.02	0.019	-0.145	-0.048	0.011	-0.614	0.024	-0.12
ST3GAL3	6487	1p34.1	-0.011	0.021	0.008	-0.254	-0.379	0.011	-0.161	0.007	0.667	-0.043	0.094	0.031	0.001	0.025	-0.448	-0.282	0.012	0.018	0.032	0.003	0.071	-0.015	0	-0.22	-0.256	-0.155	-0.07	-0.016	-0.475	0.044	0.008	-0.511	0	-0.376	0	-0.005	0.002	-0.03	0.066	-0.02	0.019	-0.145	-0.048	0.011	-0.614	0.024	-0.12
ARTN	9048	1p34.1	-0.011	0.021	0.008	-0.254	-0.379	0.011	-0.161	0.007	0.667	-0.043	0.094	0.031	0.001	0.025	-0.448	-0.282	0.012	0.018	0.032	0.003	0.071	-0.015	0	-0.22	-0.256	-0.155	-0.07	-0.016	-0.475	0.044	0.008	-0.511	0	-0.376	0	-0.005	0.002	-0.03	0.066	-0.02	0.019	-0.145	-0.048	0.011	-0.614	0.024	-0.12
ATP6V0B	533	1p34.1	-0.011	0.021	0.008	-0.254	-0.379	0.011	-0.161	0.007	0.667	-0.043	0.094	0.031	0.001	0.025	-0.448	-0.282	0.012	0.018	0.032	0.003	0.071	-0.015	0	-0.22	-0.256	-0.155	-0.07	-0.016	-0.475	0.044	0.008	-0.511	0	-0.376	0	-0.005	0.002	-0.03	0.066	-0.02	0.019	-0.145	-0.048	0.011	-0.614	0.024	-0.12
B4GALT2	8704	1p34.1	-0.011	0.021	0.008	-0.254	-0.379	0.011	-0.161	0.007	0.667	-0.043	0.094	0.031	0.001	0.025	-0.448	-0.282	0.012	0.018	0.032	0.003	0.071	-0.015	0	-0.22	-0.256	-0.155	-0.07	-0.016	-0.475	0.044	0.008	-0.511	0	-0.376	0	-0.005	0.002	-0.03	0.066	-0.02	0.019	-0.145	-0.048	0.011	-0.614	0.024	-0.12
CCDC24	149473	1p34.1	-0.011	0.021	0.008	-0.254	-0.379	0.011	-0.161	0.007	0.667	-0.043	0.094	0.031	0.001	0.025	-0.448	-0.282	0.012	0.018	0.032	0.003	0.071	-0.015	0	-0.22	-0.256	-0.155	-0.07	-0.016	-0.475	0.044	0.008	-0.511	0	-0.376	0	-0.005	0.002	-0.03	0.066	-0.02	0.019	-0.145	-0.048	0.011	-0.614	0.024	-0.12
DPH2	1802	1p34.1	-0.011	0.021	0.008	-0.254	-0.379	0.011	-0.161	0.007	0.667	-0.043	0.094	0.031	0.001	0.025	-0.448	-0.282	0.012	0.018	0.032	0.003	0.071	-0.015	0	-0.22	-0.256	-0.155	-0.07	-0.016	-0.475	0.044	0.008	-0.511	0	-0.376	0	-0.005	0.002	-0.03	0.066	-0.02	0.019	-0.145	-0.048	0.011	-0.614	0.024	-0.12
IPO13	9670	1p34.1	-0.011	0.021	0.008	-0.254	-0.379	0.011	-0.161	0.007	0.667	-0.043	0.094	0.031	0.001	0.025	-0.448	-0.282	0.012	0.018	0.032	0.003	0.071	-0.015	0	-0.22	-0.256	-0.155	-0.07	-0.016	-0.475	0.044	0.008	-0.511	0	-0.376	0	-0.005	0.002	-0.03	0.066	-0.02	0.019	-0.145	-0.048	0.011	-0.614	0.024	-0.12
KLF17	128209	1p34.1	-0.011	0.021	0.008	-0.254	-0.379	0.011	-0.161	0.007	0.667	-0.043	0.094	0.031	0.001	0.025	-0.448	-0.282	0.012	0.018	0.032	0.003	0.071	-0.015	0	-0.22	-0.256	-0.155	-0.07	-0.016	-0.475	0.044	0.008	-0.511	0	-0.376	0	-0.005	0.002	-0.03	0.066	-0.02	0.019	-0.145	-0.048	0.011	-0.614	0.024	-0.12
SLC6A9	6536	1p34.1	-0.011	0.021	0.008	-0.254	-0.379	0.011	-0.161	0.007	0.667	-0.043	0.094	0.031	0.001	0.025	-0.448	-0.282	0.012	0.018	0.032	0.003	0.071	-0.015	0	-0.22	-0.256	-0.155	-0.07	-0.016	-0.475	0.044	0.008	-0.511	0	-0.376	0	-0.005	0.002	-0.03	0.066	-0.02	0.019	-0.145	-0.048	0.011	-0.614	0.024	-0.12
DMAP1	55929	1p34.1	-0.011	0.021	0.008	-0.2	-0.379	0.011	-0.161	0.007	0.667	-0.043	0.094	0.031	0.001	0.025	-0.448	-0.282	0.012	0.018	0.032	0.003	0.071	-0.015	0	-0.22	-0.256	-0.155	-0.07	-0.016	-0.475	0.044	0.008	-0.511	0	-0.376	0	-0.005	0.002	-0.03	0.066	-0.02	0.019	-0.145	-0.048	0.011	-0.614	0.024	-0.12
ERI3	79033	1p34.1	-0.011	0.021	0.008	-0.2	-0.379	0.011	-0.161	0.007	0.667	-0.043	0.094	0.031	0.001	0.025	-0.448	-0.282	0.012	0.018	0.032	0.003	0.071	-0.015	0	-0.22	-0.256	-0.155	-0.07	-0.016	-0.475	0.044	0.008	-0.511	0	-0.376	0	-0.005	0.002	-0.03	0.066	-0.02	0.019	-0.145	-0.048	0.011	-0.614	0.024	-0.12
RNF220	55182	1p34.1	-0.011	0.021	0.008	-0.2	-0.379	0.011	-0.161	0.007	0.667	-0.043	0.094	0.031	0.001	0.025	-0.448	-0.282	0.012	0.018	0.032	0.003	0.071	-0.015	0	-0.22	-0.256	-0.155	-0.07	-0.016	-0.475	0.044	0.008	-0.511	0	-0.376	0	-0.005	0.002	0.034	0.066	-0.02	0.019	-0.145	-0.048	0.011	0	0.024	-0.12
C1orf228	339541	1p34.1	-0.011	0.021	0.008	-0.2	-0.379	0.011	-0.161	0.007	0.667	-0.043	0.094	0.031	0.001	0.025	-0.448	-0.282	0.012	0.018	0.032	0.003	0.071	-0.015	0	-0.22	-0.256	-0.155	-0.07	-0.016	-0.475	0.044	0.008	-0.511	0	-0.376	0	-0.005	0.002	0.034	0.066	-0.02	0.019	-0.145	-0.048	0.011	0	0.024	-0.12
KIF2C	11004	1p34.1	-0.011	0.021	0.008	-0.2	-0.379	0.011	-0.161	0.007	0.667	-0.043	0.094	0.031	0.001	0.025	-0.448	-0.282	0.012	0.018	0.032	0.003	0.071	-0.015	0	-0.22	-0.256	-0.155	-0.07	-0.016	-0.475	0.044	0.008	-0.511	0	-0.376	0	-0.005	0.002	0.034	0.066	-0.02	0.019	-0.145	-0.048	0.011	0	0.024	-0.12
RPS8	6202	1p34.1	-0.011	0.021	0.008	-0.2	-0.379	0.011	-0.161	0.007	0.667	-0.043	0.094	0.031	0.001	0.025	-0.448	-0.282	0.012	0.018	0.032	0.003	0.071	-0.015	0	-0.22	-0.256	-0.155	-0.07	-0.016	-0.475	0.044	0.008	-0.511	0	-0.376	0	-0.005	0.002	0.034	0.066	-0.02	0.019	-0.145	-0.048	0.011	0	0.024	-0.12
SNORD55	26811	1p34.1	-0.011	0.021	0.008	-0.2	-0.379	0.011	-0.161	0.007	0.667	-0.043	0.094	0.031	0.001	0.025	-0.448	-0.282	0.012	0.018	0.032	0.003	0.071	-0.015	0	-0.22	-0.256	-0.155	-0.07	-0.016	-0.475	0.044	0.008	-0.511	0	-0.376	0	-0.005	0.002	0.034	0.066	-0.02	0.019	-0.145	-0.048	0.011	0	0.024	-0.12
TMEM53	79639	1p34.1	-0.011	0.021	0.008	-0.2	-0.379	0.011	-0.161	0.007	0.667	-0.043	0.094	0.031	0.001	0.025	-0.448	-0.282	0.012	0.018	0.032	0.003	0.071	-0.015	0	-0.22	-0.256	-0.155	-0.07	-0.016	-0.475	0.044	0.008	-0.511	0	-0.376	0	-0.005	0.002	0.034	0.066	-0.02	0.019	-0.145	-0.048	0.011	0	0.024	-0.12
SNORD38A	94162	1p34.1	-0.011	0.021	0.008	-0.2	-0.379	0.011	-0.161	0.007	0.667	-0.043	0.094	0.031	0.001	0.025	-0.448	-0.282	0.012	0.018	0.032	0.003	0.071	-0.015	0	-0.22	-0.256	-0.155	-0.07	-0.016	-0.475	0.044	0.008	-0.511	0	-0.376	0	-0.005	0.002	0.034	0.066	-0.02	0.019	-0.145	-0.048	0.011	0	0.024	-0.12
SNORD38B	94163	1p34.1	-0.011	0.021	0.008	-0.2	-0.379	0.011	-0.161	0.007	0.667	-0.043	0.094	0.031	0.001	0.025	-0.448	-0.282	0.012	0.018	0.032	0.003	0.071	-0.015	0	-0.22	-0.256	-0.155	-0.07	-0.016	-0.475	0.044	0.008	-0.511	0	-0.376	0	-0.005	0.002	0.034	0.066	-0.02	0.019	-0.145	-0.048	0.011	0	0.024	-0.12
SNORD46	94161	1p34.1	-0.011	0.021	0.008	-0.2	-0.379	0.011	-0.161	0.007	0.667	-0.043	0.094	0.031	0.001	0.025	-0.448	-0.282	0.012	0.018	0.032	0.003	0.071	-0.015	0	-0.22	-0.256	-0.155	-0.07	-0.016	-0.475	0.044	0.008	-0.511	0	-0.376	0	-0.005	0.002	0.034	0.066	-0.02	0.019	-0.145	-0.048	0.011	0	0.024	-0.12
AKR1A1	10327	1p34.1	-0.011	0.021	0.008	-0.2	-0.379	0.011	-0.161	0.007	0.667	-0.043	0.094	0.031	0.001	0.025	-0.448	-0.282	0.012	0.018	0.032	0.003	0.071	-0.015	0	-0.22	-0.256	-0.155	-0.07	-0.016	-0.475	0.044	0.008	-0.511	0	-0.376	0	-0.005	0.002	0.034	0.066	-0.02	0.019	-0.145	-0.048	0.011	0	0.024	-0.12
BEST4	266675	1p34.1	-0.011	0.021	0.008	-0.2	-0.379	0.011	-0.161	0.007	0.667	-0.043	0.094	0.031	0.001	0.025	-0.448	-0.282	0.012	0.018	0.032	0.003	0.071	-0.015	0	-0.22	-0.256	-0.155	-0.07	-0.016	-0.475	0.044	0.008	-0.511	0	-0.376	0	-0.005	0.002	0.034	0.066	-0.02	0.019	-0.145	-0.048	0.011	0	0.024	-0.12
BTBD19	149478	1p34.1	-0.011	0.021	0.008	-0.2	-0.379	0.011	-0.161	0.007	0.667	-0.043	0.094	0.031	0.001	0.025	-0.448	-0.282	0.012	0.018	0.032	0.003	0.071	-0.015	0	-0.22	-0.256	-0.155	-0.07	-0.016	-0.475	0.044	0.008	-0.511	0	-0.376	0	-0.005	0.002	0.034	0.066	-0.02	0.019	-0.145	-0.048	0.011	0	0.024	-0.12
CCDC163P	126661	1p34.1	-0.011	0.021	0.008	-0.2	-0.379	0.011	-0.161	0.007	0.667	-0.043	0.094	0.031	0.001	0.025	-0.448	-0.282	0.012	0.018	0.032	0.003	0.071	-0.015	0	-0.22	-0.256	-0.155	-0.07	-0.016	-0.475	0.044	0.008	-0.511	0	-0.376	0	-0.005	0.002	0.034	0.066	-0.02	0.019	-0.145	-0.048	0.011	0	0.024	-0.12
CCDC17	149483	1p34.1	-0.011	0.021	0.008	-0.2	-0.379	0.011	-0.161	0.007	0.667	-0.043	0.094	0.031	0.001	0.025	-0.448	-0.282	0.012	0.018	0.032	0.003	0.071	-0.015	0	-0.22	-0.256	-0.155	-0.07	-0.016	-0.475	0.044	0.008	-0.511	0	-0.376	0	-0.005	0.002	0.034	0.066	-0.02	0.019	-0.145	-0.048	0.011	0	0.024	-0.12
EIF2B3	8891	1p34.1	-0.011	0.021	0.008	-0.2	-0.379	0.011	-0.161	0.007	0.667	-0.043	0.094	0.031	0.001	0.025	-0.448	-0.282	0.012	0.018	0.032	0.003	0.071	-0.015	0	-0.22	-0.256	-0.155	-0.07	-0.016	-0.475	0.044	0.008	-0.511	0	-0.376	0	-0.005	0.002	0.034	0.066	-0.02	0.019	-0.145	-0.048	0.011	0	0.024	-0.12
GPBP1L1	60313	1p34.1	-0.011	0.021	0.008	-0.2	-0.379	0.011	-0.161	0.007	0.667	-0.043	0.094	0.031	0.001	0.025	-0.448	-0.282	0.012	0.018	0.032	0.003	0.071	-0.015	0	-0.22	-0.256	-0.155	-0.07	-0.016	-0.475	0.044	0.008	-0.511	0	-0.376	0	-0.005	0.002	0.034	0.066	-0.02	0.019	-0.145	-0.048	0.011	0	0.024	-0.12
HECTD3	79654	1p34.1	-0.011	0.021	0.008	-0.2	-0.379	0.011	-0.161	0.007	0.667	-0.043	0.094	0.031	0.001	0.025	-0.448	-0.282	0.012	0.018	0.032	0.003	0.071	-0.015	0	-0.22	-0.256	-0.155	-0.07	-0.016	-0.475	0.044	0.008	-0.511	0	-0.376	0	-0.005	0.002	0.034	0.066	-0.02	0.019	-0.145	-0.048	0.011	0	0.024	-0.12
HPDL	84842	1p34.1	-0.011	0.021	0.008	-0.2	-0.379	0.011	-0.161	0.007	0.667	-0.043	0.094	0.031	0.001	0.025	-0.448	-0.282	0.012	0.018	0.032	0.003	0.071	-0.015	0	-0.22	-0.256	-0.155	-0.07	-0.016	-0.475	0.044	0.008	-0.511	0	-0.376	0	-0.005	0.002	0.034	0.066	-0.02	0.019	-0.145	-0.048	0.011	0	0.024	-0.12
IPP	3652	1p34.1	-0.011	0.021	0.008	-0.2	-0.379	0.011	-0.161	0.007	0.667	-0.043	0.094	0.031	0.001	0.025	-0.448	-0.282	0.012	0.018	0.032	0.003	0.071	-0.015	0	-0.22	-0.256	-0.155	-0.07	-0.016	-0.475	0.044	0.008	-0.511	0	-0.376	0	-0.005	0.002	0.034	0.066	-0.02	0.019	-0.145	-0.048	0.011	0	0.024	-0.12
LOC400752	400752	1p34.1	-0.011	0.021	0.008	-0.2	-0.379	0.011	-0.161	0.007	0.667	-0.043	0.094	0.031	0.001	0.025	-0.448	-0.282	0.012	0.018	0.032	0.003	0.071	-0.015	0	-0.22	-0.256	-0.155	-0.07	-0.016	-0.475	0.044	0.008	-0.511	0	-0.376	0	-0.005	0.002	0.034	0.066	-0.02	0.019	-0.145	-0.048	0.011	0	0.024	-0.12
MAST2	23139	1p34.1	-0.011	0.021	0.008	-0.2	-0.379	0.011	-0.161	0.007	0.667	-0.043	0.094	0.031	0.001	0.025	-0.448	-0.282	0.012	0.018	0.032	0.003	0.071	-0.015	0	-0.22	-0.256	-0.155	-0.07	-0.016	-0.475	0.044	0.008	-0.511	0	-0.376	0	-0.005	0.002	0.034	0.066	-0.02	0.019	-0.145	-0.048	0.011	0	0.024	-0.12
MMACHC	25974	1p34.1	-0.011	0.021	0.008	-0.2	-0.379	0.011	-0.161	0.007	0.667	-0.043	0.094	0.031	0.001	0.025	-0.448	-0.282	0.012	0.018	0.032	0.003	0.071	-0.015	0	-0.22	-0.256	-0.155	-0.07	-0.016	-0.475	0.044	0.008	-0.511	0	-0.376	0	-0.005	0.002	0.034	0.066	-0.02	0.019	-0.145	-0.048	0.011	0	0.024	-0.12
MUTYH	4595	1p34.1	-0.011	0.021	0.008	-0.2	-0.379	0.011	-0.161	0.007	0.667	-0.043	0.094	0.031	0.001	0.025	-0.448	-0.282	0.012	0.018	0.032	0.003	0.071	-0.015	0	-0.22	-0.256	-0.155	-0.07	-0.016	-0.475	0.044	0.008	-0.511	0	-0.376	0	-0.005	0.002	0.034	0.066	-0.02	0.019	-0.145	-0.048	0.011	0	0.024	-0.12
NASP	4678	1p34.1	-0.011	0.021	0.008	-0.2	-0.379	0.011	-0.161	0.007	0.667	-0.043	0.094	0.031	0.001	0.025	-0.448	-0.282	0.012	0.018	0.032	0.003	0.071	-0.015	0	-0.22	-0.256	-0.155	-0.07	-0.016	-0.475	0.044	0.008	-0.511	0	-0.376	0	-0.005	0.002	0.034	0.066	-0.02	0.019	-0.145	-0.048	0.011	0	0.024	-0.12
PIK3R3	8503	1p34.1	-0.011	0.021	0.008	-0.2	-0.379	0.011	-0.161	0.007	0.667	-0.043	0.094	0.031	0.001	0.025	-0.448	-0.282	0.012	0.018	0.032	0.003	0.071	-0.015	0	-0.22	-0.256	-0.155	-0.07	-0.016	-0.475	0.044	0.008	-0.511	0	-0.376	0	-0.005	0.002	0.034	0.066	-0.02	0.019	-0.145	-0.048	0.011	0	0.024	-0.12
PLK3	1263	1p34.1	-0.011	0.021	0.008	-0.2	-0.379	0.011	-0.161	0.007	0.667	-0.043	0.094	0.031	0.001	0.025	-0.448	-0.282	0.012	0.018	0.032	0.003	0.071	-0.015	0	-0.22	-0.256	-0.155	-0.07	-0.016	-0.475	0.044	0.008	-0.511	0	-0.376	0	-0.005	0.002	0.034	0.066	-0.02	0.019	-0.145	-0.048	0.011	0	0.024	-0.12
PRDX1	5052	1p34.1	-0.011	0.021	0.008	-0.2	-0.379	0.011	-0.161	0.007	0.667	-0.043	0.094	0.031	0.001	0.025	-0.448	-0.282	0.012	0.018	0.032	0.003	0.071	-0.015	0	-0.22	-0.256	-0.155	-0.07	-0.016	-0.475	0.044	0.008	-0.511	0	-0.376	0	-0.005	0.002	0.034	0.066	-0.02	0.019	-0.145	-0.048	0.011	0	0.024	-0.12
PTCH2	8643	1p34.1	-0.011	0.021	0.008	-0.2	-0.379	0.011	-0.161	0.007	0.667	-0.043	0.094	0.031	0.001	0.025	-0.448	-0.282	0.012	0.018	0.032	0.003	0.071	-0.015	0	-0.22	-0.256	-0.155	-0.07	-0.016	-0.475	0.044	0.008	-0.511	0	-0.376	0	-0.005	0.002	0.034	0.066	-0.02	0.019	-0.145	-0.048	0.011	0	0.024	-0.12
RPS15AP10	728963	1p34.1	-0.011	0.021	0.008	-0.2	-0.379	0.011	-0.161	0.007	0.667	-0.043	0.094	0.031	0.001	0.025	-0.448	-0.282	0.012	0.018	0.032	0.003	0.071	-0.015	0	-0.22	-0.256	-0.155	-0.07	-0.016	-0.475	0.044	0.008	-0.511	0	-0.376	0	-0.005	0.002	0.034	0.066	-0.02	0.019	-0.145	-0.048	0.011	0	0.024	-0.12
TCTEX1D4	343521	1p34.1	-0.011	0.021	0.008	-0.2	-0.379	0.011	-0.161	0.007	0.667	-0.043	0.094	0.031	0.001	0.025	-0.448	-0.282	0.012	0.018	0.032	0.003	0.071	-0.015	0	-0.22	-0.256	-0.155	-0.07	-0.016	-0.475	0.044	0.008	-0.511	0	-0.376	0	-0.005	0.002	0.034	0.066	-0.02	0.019	-0.145	-0.048	0.011	0	0.024	-0.12
TESK2	10420	1p34.1	-0.011	0.021	0.008	-0.2	-0.379	0.011	-0.161	0.007	0.667	-0.043	0.094	0.031	0.001	0.025	-0.448	-0.282	0.012	0.018	0.032	0.003	0.071	-0.015	0	-0.22	-0.256	-0.155	-0.07	-0.016	-0.475	0.044	0.008	-0.511	0	-0.376	0	-0.005	0.002	0.034	0.066	-0.02	0.019	-0.145	-0.048	0.011	0	0.024	-0.12
TMEM69	51249	1p34.1	-0.011	0.021	0.008	-0.2	-0.379	0.011	-0.161	0.007	0.667	-0.043	0.094	0.031	0.001	0.025	-0.448	-0.282	0.012	0.018	0.032	0.003	0.071	-0.015	0	-0.22	-0.256	-0.155	-0.07	-0.016	-0.475	0.044	0.008	-0.511	0	-0.376	0	-0.005	0.002	0.034	0.066	-0.02	0.019	-0.145	-0.048	0.011	0	0.024	-0.12
TOE1	114034	1p34.1	-0.011	0.021	0.008	-0.2	-0.379	0.011	-0.161	0.007	0.667	-0.043	0.094	0.031	0.001	0.025	-0.448	-0.282	0.012	0.018	0.032	0.003	0.071	-0.015	0	-0.22	-0.256	-0.155	-0.07	-0.016	-0.475	0.044	0.008	-0.511	0	-0.376	0	-0.005	0.002	0.034	0.066	-0.02	0.019	-0.145	-0.048	0.011	0	0.024	-0.12
TSPAN1	10103	1p34.1	-0.011	0.021	0.008	-0.2	-0.379	0.011	-0.161	0.007	0.667	-0.043	0.094	0.031	0.001	0.025	-0.448	-0.282	0.012	0.018	0.032	0.003	0.071	-0.015	0	-0.22	-0.256	-0.155	-0.07	-0.016	-0.475	0.044	0.008	-0.511	0	-0.376	0	-0.005	0.002	0.034	0.066	-0.02	0.019	-0.145	-0.048	0.011	0	0.024	-0.12
UROD	7389	1p34.1	-0.011	0.021	0.008	-0.2	-0.379	0.011	-0.161	0.007	0.667	-0.043	0.094	0.031	0.001	0.025	-0.448	-0.282	0.012	0.018	0.032	0.003	0.071	-0.015	0	-0.22	-0.256	-0.155	-0.07	-0.016	-0.475	0.044	0.008	-0.511	0	-0.376	0	-0.005	0.002	0.034	0.066	-0.02	0.019	-0.145	-0.048	0.011	0	0.024	-0.12
ZSWIM5	57643	1p34.1	-0.011	0.021	0.008	-0.2	-0.379	0.011	-0.161	0.007	0.667	-0.043	0.094	0.031	0.001	0.025	-0.448	-0.282	0.012	0.018	0.032	0.003	0.071	-0.015	0	-0.22	-0.256	-0.155	-0.07	-0.016	-0.475	0.044	0.008	-0.511	0	-0.376	0	-0.005	0.002	0.034	0.066	-0.02	0.019	-0.145	-0.048	0.011	0	0.024	-0.12
DMBX1	127343	1p33	-0.011	0.021	0.008	-0.2	-0.379	0.011	-0.161	0.007	0.667	-0.043	0.094	0.031	0.001	0.025	-0.382	-0.282	0.012	0.018	0.032	0.003	0.071	-0.015	0	-0.169	-0.256	-0.155	-0.07	-0.016	-0.475	0.044	0.008	-0.511	0	-0.376	0	-0.005	0.002	0.034	0.066	-0.02	0.019	-0.145	-0.048	0.011	0	0.024	-0.12
FAAH	2166	1p33	-0.011	0.021	0.008	-0.2	-0.379	0.011	-0.161	0.007	0.667	-0.043	0.094	0.031	0.001	0.025	-0.382	-0.282	0.012	0.018	0.032	0.003	0.071	-0.015	0	-0.169	-0.256	-0.155	-0.07	-0.016	-0.475	0.044	0.008	-0.511	0	-0.376	0	-0.005	0.002	0.034	0.066	-0.02	0.019	-0.145	-0.048	0.011	0	0.024	-0.12
KNCN	148930	1p33	-0.011	0.021	0.008	-0.2	-0.379	0.011	-0.161	0.007	0.667	-0.043	0.094	0.031	0.001	0.025	-0.382	-0.282	0.012	0.018	0.032	0.003	0.071	-0.015	0	-0.169	-0.256	-0.155	-0.07	-0.016	-0.475	0.044	0.008	-0.511	0	-0.376	0	-0.005	0.002	0.034	0.066	-0.02	0.019	-0.145	-0.048	0.011	0	0.024	-0.12
LOC100507423	100507423	1p33	-0.011	0.021	0.008	-0.2	-0.379	0.011	-0.161	0.007	0.667	-0.043	0.094	0.031	0.001	0.025	-0.382	-0.282	0.012	0.018	0.032	0.003	0.071	-0.015	0	-0.169	-0.256	-0.155	-0.07	-0.016	-0.475	0.044	0.008	-0.511	0	-0.376	0	-0.005	0.002	0.034	0.066	-0.02	0.019	-0.145	-0.048	0.011	0	0.024	-0.12
LOC729041	729041	1p33	-0.011	0.021	0.008	-0.2	-0.379	0.011	-0.161	0.007	0.667	-0.043	0.094	0.031	0.001	0.025	-0.382	-0.282	0.012	0.018	0.032	0.003	0.071	-0.015	0	-0.169	-0.256	-0.155	-0.07	-0.016	-0.475	0.044	0.008	-0.511	0	-0.376	0	-0.005	0.002	0.034	0.066	-0.02	0.019	-0.145	-0.048	0.011	0	0.024	-0.12
LRRC41	10489	1p34.1	-0.011	0.021	0.008	-0.2	-0.379	0.011	-0.161	0.007	0.667	-0.043	0.094	0.031	0.001	0.025	-0.382	-0.282	0.012	0.018	0.032	0.003	0.071	-0.015	0	-0.169	-0.256	-0.155	-0.07	-0.016	-0.475	0.044	0.008	-0.511	0	-0.376	0	-0.005	0.002	0.034	0.066	-0.02	0.019	-0.145	-0.048	0.011	0	0.024	-0.12
LURAP1	541468	1p34.1	-0.011	0.021	0.008	-0.2	-0.379	0.011	-0.161	0.007	0.667	-0.043	0.094	0.031	0.001	0.025	-0.382	-0.282	0.012	0.018	0.032	0.003	0.071	-0.015	0	-0.169	-0.256	-0.155	-0.07	-0.016	-0.475	0.044	0.008	-0.511	0	-0.376	0	-0.005	0.002	0.034	0.066	-0.02	0.019	-0.145	-0.048	0.011	0	0.024	-0.12
MKNK1	8569	1p33	-0.011	0.021	0.008	-0.2	-0.379	0.011	-0.161	0.007	0.667	-0.043	0.094	0.031	0.001	0.025	-0.382	-0.282	0.012	0.018	0.032	0.003	0.071	-0.015	0	-0.169	-0.256	-0.155	-0.07	-0.016	-0.475	0.044	0.008	-0.511	0	-0.376	0	-0.005	0.002	0.034	0.066	-0.02	0.019	-0.145	-0.048	0.011	0	0.024	-0.12
NSUN4	387338	1p33	-0.011	0.021	0.008	-0.2	-0.379	0.011	-0.161	0.007	0.667	-0.043	0.094	0.031	0.001	0.025	-0.382	-0.282	0.012	0.018	0.032	0.003	0.071	-0.015	0	-0.169	-0.256	-0.155	-0.07	-0.016	-0.475	0.044	0.008	-0.511	0	-0.376	0	-0.005	0.002	0.034	0.066	-0.02	0.019	-0.145	-0.048	0.011	0	0.024	-0.12
POMGNT1	55624	1p34.1	-0.011	0.021	0.008	-0.2	-0.379	0.011	-0.161	0.007	0.667	-0.043	0.094	0.031	0.001	0.025	-0.382	-0.282	0.012	0.018	0.032	0.003	0.071	-0.015	0	-0.169	-0.256	-0.155	-0.07	-0.016	-0.475	0.044	0.008	-0.511	0	-0.376	0	-0.005	0.002	0.034	0.066	-0.02	0.019	-0.145	-0.048	0.011	0	0.024	-0.12
RAD54L	8438	1p34.1	-0.011	0.021	0.008	-0.2	-0.379	0.011	-0.161	0.007	0.667	-0.043	0.094	0.031	0.001	0.025	-0.382	-0.282	0.012	0.018	0.032	0.003	0.071	-0.015	0	-0.169	-0.256	-0.155	-0.07	-0.016	-0.475	0.044	0.008	-0.511	0	-0.376	0	-0.005	0.002	0.034	0.066	-0.02	0.019	-0.145	-0.048	0.011	0	0.024	-0.12
UQCRH	7388	1p34.1	-0.011	0.021	0.008	-0.2	-0.379	0.011	-0.161	0.007	0.667	-0.043	0.094	0.031	0.001	0.025	-0.382	-0.282	0.012	0.018	0.032	0.003	0.071	-0.015	0	-0.169	-0.256	-0.155	-0.07	-0.016	-0.475	0.044	0.008	-0.511	0	-0.376	0	-0.005	0.002	0.034	0.066	-0.02	0.019	-0.145	-0.048	0.011	0	0.024	-0.12
ATPAF1-AS1	374973	1p33	-0.011	0.021	0.008	-0.2	-0.379	0.011	-0.161	0.007	0.667	-0.043	0.094	0.031	0.001	0.025	-0.382	-0.282	0.012	0.018	0.032	0.003	0.071	-0.015	0	-0.169	-0.256	-0.155	-0.07	-0.016	-0.475	0.044	0.008	-0.511	0	-0.376	0	-0.005	0.002	0.034	0.066	-0.02	0.019	-0.145	-0.048	0.011	0	0.024	-0.12
ATPAF1	64756	1p33	-0.011	0.021	0.008	-0.2	-0.379	0.011	-0.161	0.007	0.667	-0.043	0.094	0.031	0.001	0.025	-0.382	-0.282	0.012	0.018	0.032	0.003	0.071	-0.015	0	-0.169	-0.256	-0.155	-0.07	-0.016	-0.475	0.044	0.008	-0.511	0	-0.376	0	-0.005	0.002	0.034	0.066	-0.02	0.019	-0.145	-0.048	0.011	0	0.024	-0.12
KIAA0494	9813	1p33	-0.011	0.021	0.008	-0.2	-0.379	0.011	-0.161	0.007	0.667	-0.043	0.094	0.031	0.001	0.025	-0.382	-0.282	0.012	0.018	0.032	0.003	0.071	-0.015	0	-0.169	-0.256	-0.155	-0.07	-0.016	-0.475	0.044	0.008	-0.511	0	-0.376	0	-0.005	0.002	0.034	0.066	-0.02	0.019	-0.145	-0.048	0.011	0	0.024	-0.12
LOC100130197	100130197	1p33	-0.011	0.021	0.008	-0.2	-0.379	0.011	-0.161	0.007	0.667	-0.043	0.094	0.031	0.001	0.025	-0.382	-0.282	0.012	0.018	0.032	0.003	0.071	-0.015	0	-0.169	-0.256	-0.155	-0.07	-0.016	-0.475	0.044	0.008	-0.511	0	-0.376	0	-0.005	0.002	0.034	0.066	-0.02	0.019	-0.145	-0.048	0.011	0	0.024	-0.12
MOB3C	148932	1p33	-0.011	0.021	0.008	-0.2	-0.379	0.011	-0.161	0.007	0.667	-0.043	0.094	0.031	0.001	0.025	-0.382	-0.282	0.012	0.018	0.032	0.003	0.071	-0.015	0	-0.169	-0.256	-0.155	-0.07	-0.016	-0.475	0.044	0.008	-0.511	0	-0.376	0	-0.005	0.002	0.034	0.066	-0.02	0.019	-0.145	-0.048	0.011	0	0.024	-0.12
CYP4A11	1579	1p33	-0.011	0.021	0.008	-0.2	-0.379	0.011	-0.161	0.007	0.667	-0.043	0.094	0.031	0.001	0.025	-0.382	-0.282	0.012	0.018	0.032	0.003	0.071	-0.015	0	-0.169	-0.256	-0.155	-0.07	-0.016	-0.475	0.044	0.008	-0.511	0	-0.376	0	-0.005	0.002	0.034	0.066	-0.02	0.019	-0.145	-0.048	0.011	0	0.024	-0.12
CYP4B1	1580	1p33	-0.011	0.021	0.008	-0.2	-0.379	0.011	-0.161	0.007	0.667	-0.043	0.094	0.031	0.001	0.025	-0.382	-0.282	0.012	0.018	0.032	0.003	0.071	-0.015	0	-0.169	-0.256	-0.155	-0.07	-0.016	-0.475	0.044	0.008	-0.511	0	-0.376	0	-0.005	0.002	0.034	0.066	-0.02	0.019	-0.145	-0.048	0.011	0	0.024	-0.12
CYP4X1	260293	1p33	-0.011	0.021	0.008	-0.2	-0.379	0.011	-0.161	0.007	0.667	-0.043	0.094	0.031	0.001	0.025	-0.382	-0.282	0.012	0.018	0.032	0.003	0.071	-0.015	0	-0.169	-0.256	-0.155	-0.07	-0.016	-0.475	0.044	0.008	-0.511	0	-0.376	0	-0.005	0.002	0.034	0.066	-0.02	0.019	-0.145	-0.048	0.011	0	0.024	-0.12
CYP4Z1	199974	1p33	-0.011	0.021	0.008	-0.2	-0.379	0.011	-0.161	0.007	0.667	0.077	0.094	0.031	0.001	0.025	-0.382	-0.282	0.012	0.018	0.032	0.003	0.071	-0.015	0	-0.169	-0.256	-0.155	-0.07	-0.016	-0.475	0.044	0.008	-0.511	0	-0.376	0	-0.005	0.002	0.034	0.066	-0.02	0.019	-0.145	-0.048	0.011	0	0.024	-0.12
CYP4Z2P	163720	1p33	-0.011	0.021	0.008	-0.2	-0.379	0.011	-0.161	0.007	0.667	-0.043	0.094	0.031	0.001	0.025	-0.382	-0.282	0.012	0.018	0.032	0.003	0.071	-0.015	0	-0.169	-0.256	-0.155	-0.07	-0.016	-0.475	0.044	0.008	-0.511	0	-0.376	0	-0.005	0.002	0.034	0.066	-0.02	0.019	-0.145	-0.048	0.011	0	0.024	-0.12
CYP4A22	284541	1p33	-0.011	0.021	0.008	-0.2	-0.379	0.011	-0.161	0.007	0.667	0.077	0.094	0.031	0.001	0.025	-0.382	-0.282	0.012	0.018	0.032	0.003	0.071	-0.015	0	-0.169	-0.256	-0.155	-0.07	-0.016	-0.475	0.044	0.008	-0.511	0	-0.376	0	-0.005	0.002	0.034	0.066	-0.02	0.019	-0.145	-0.048	0.011	0	0.024	-0.12
PDZK1IP1	10158	1p33	-0.011	0.021	0.008	-0.2	-0.379	0.011	-0.161	0.007	0.667	0.077	0.094	0.031	0.001	0.025	-0.382	-0.282	0.012	0.018	0.032	0.003	0.071	-0.015	0	-0.169	-0.256	-0.155	-0.07	-0.016	-0.475	0.044	0.008	-0.511	0	-0.376	0	-0.005	0.002	0.034	0.066	-0.02	0.019	-0.145	-0.048	0.011	0	0.024	-0.12
CMPK1	51727	1p33	-0.011	0.021	0.008	-0.2	-0.43	0.011	-0.161	0.007	0.667	0.077	0.094	0.031	0.001	0.025	-0.382	-0.282	0.012	0.018	0.032	0.003	0.071	-0.015	0	-0.169	-0.256	-0.155	-0.07	-0.016	-0.475	0.044	0.008	-0.511	0	-0.376	0	-0.005	0.002	0.034	0.066	-0.02	0.019	-0.145	-0.048	0.011	0	0.024	-0.12
FOXD2	2306	1p33	-0.011	0.021	0.008	-0.2	-0.43	0.011	-0.161	0.007	0.667	0.077	0.094	0.031	0.001	0.025	-0.382	-0.282	0.012	0.018	0.032	0.003	0.071	-0.015	0	-0.169	-0.256	-0.155	-0.07	-0.016	-0.475	0.044	0.008	-0.511	0	-0.376	0	-0.005	0.002	0.034	0.066	-0.02	0.019	-0.145	-0.048	0.011	0	0.024	-0.12
FOXE3	2301	1p33	-0.011	0.021	0.008	-0.2	-0.43	0.011	-0.161	0.007	0.667	0.077	0.094	0.031	0.001	0.025	-0.382	-0.282	0.012	0.018	0.032	0.003	0.071	-0.015	0	-0.169	-0.256	-0.155	-0.07	-0.016	-0.475	0.044	0.008	-0.511	0	-0.376	0	-0.005	0.002	0.034	0.066	-0.02	0.019	-0.145	-0.048	0.011	0	0.024	-0.12
MGC12982	84793	1p33	-0.011	0.021	0.008	-0.2	-0.43	0.011	-0.161	0.007	0.667	0.077	0.094	0.031	0.001	0.025	-0.382	-0.282	0.012	0.018	0.032	0.003	0.071	-0.015	0	-0.169	-0.256	-0.155	-0.07	-0.016	-0.475	0.044	0.008	-0.511	0	-0.376	0	-0.005	0.002	0.034	0.066	-0.02	0.019	-0.145	-0.048	0.011	0	0.024	-0.12
STIL	6491	1p33	-0.011	0.021	0.008	-0.2	-0.43	0.011	-0.161	0.007	0.667	0.077	0.094	0.031	0.001	0.025	-0.382	-0.282	0.012	0.018	0.032	0.003	0.071	-0.015	0	-0.169	-0.256	-0.155	-0.07	-0.016	-0.475	0.044	0.008	-0.511	0	-0.376	0	-0.005	0.002	0.034	0.066	-0.02	0.019	-0.145	-0.048	0.011	0	0.024	-0.12
TAL1	6886	1p33	-0.011	0.021	0.008	-0.2	-0.43	0.011	-0.161	0.007	0.667	0.077	0.094	0.031	0.001	0.025	-0.382	-0.282	0.012	0.018	0.032	0.003	0.071	-0.015	0	-0.169	-0.256	-0.155	-0.07	-0.016	-0.475	0.044	0.008	-0.511	0	-0.376	0	-0.005	0.002	0.034	0.066	-0.02	0.019	-0.145	-0.048	0.011	0	0.024	-0.12
LOC388630	388630	1p33	-0.011	0.021	0.008	-0.253	-0.43	0.011	-0.161	0.007	0.667	0.077	0.094	0.031	0.001	0.025	-0.382	-0.282	0.012	0.018	0.032	0.003	0.071	-0.015	0	-0.169	-0.256	-0.155	-0.07	-0.016	-0.475	0.044	0.008	-0.511	0	-0.376	0	-0.005	0.002	0.034	0.066	-0.02	0.019	-0.145	-0.048	0.011	0	0.024	-0.12
SKINTL	391037	1p33	-0.011	0.021	-0.095	-0.253	-0.43	0.011	-0.161	0.007	0.667	0.077	0.006	0.031	0.001	0.025	-0.382	-0.282	0.012	0.018	0.032	0.003	0.071	-0.015	0	-0.169	-0.256	-0.155	-0.07	-0.016	-0.475	0.044	0.008	-0.511	0	-0.376	0	-0.005	0.002	0.034	0.066	-0.02	0	-0.145	-0.048	0.011	0	0.024	-0.12
SLC5A9	200010	1p33	-0.011	0.021	-0.095	-0.253	-0.43	0.011	-0.161	0.007	0.667	0.077	0.006	0.031	0.001	0.025	-0.382	-0.282	0.012	0.018	0.032	0.003	0.071	-0.015	0	-0.169	-0.256	-0.155	-0.07	-0.016	-0.475	0.044	0.008	-0.511	0	-0.376	0	-0.005	0.002	0.034	0.066	-0.02	0	-0.145	-0.048	0.011	0	0.024	-0.12
SPATA6	54558	1p33	-0.011	0.021	-0.095	-0.253	-0.43	0.011	-0.161	0.007	0.667	-0.96	0.006	-0.093	-0.009	0.025	-0.382	-0.779	0.012	0.018	0.032	0.003	0.071	-0.015	0	-0.169	-0.256	-0.155	-0.07	-0.016	-0.475	0.044	0.008	-0.511	0	-0.376	0	-0.005	0.002	0.034	0.066	-0.02	0	-0.145	-0.048	0.011	0	0.024	-0.12
AGBL4	84871	1p33	-0.011	0.021	-0.095	-0.253	-0.43	0.011	-0.161	0.007	0.667	-0.96	0.006	-1.202	-0.009	0.919	-1.222	-0.279	0.012	0.018	0.032	0.003	0.071	-0.015	0	-0.169	-0.256	-0.769	-0.07	-0.016	-0.475	0.044	0.008	-0.803	0	-0.376	-0.007	-0.005	-0.538	0.034	0.066	-0.02	0	-0.145	-0.469	-0.302	0	0.024	-0.12
BEND5	79656	1p33	-0.011	0.021	-0.095	-0.253	-0.43	0.011	-0.161	0.007	0.667	-0.028	0.006	-0.699	-0.009	-0.81	-0.382	-0.279	0.012	0.018	0.032	0.003	0.071	-0.015	0	-0.169	-0.256	-0.227	-0.07	-0.016	-0.475	0.044	0.008	-0.511	0	-0.376	0	-0.005	-0.538	0.034	0.066	-0.02	0	-0.145	-0.048	0.011	0	0.024	-0.12
ELAVL4	1996	1p33	-0.011	0.021	-0.095	-0.253	-0.43	0.011	-0.161	0.007	0.017	-0.028	0.006	0	-0.009	0.001	-0.425	-0.279	0.012	0.018	0.032	0.003	0.071	-0.015	0	-0.169	-0.256	-0.145	-0.07	-0.016	-0.475	0.044	0.008	-0.542	0	-0.376	-0.007	-0.005	0.007	0.034	0.066	-0.02	0	-0.145	-0.007	0.003	0	0.024	-0.12
BTF3L4	91408	1p32.3	-0.011	0.021	-0.002	-0.253	-0.356	0.011	-0.161	0.007	0.017	-0.028	0.006	0	-0.009	0.001	-0.425	-0.279	0.012	0.018	0.032	0.003	0.071	-0.015	0	-0.169	-0.256	-0.145	-0.07	-0.016	-0.475	0.044	0.008	-0.542	0	-0.376	-0.007	-0.005	0.007	0.034	0.066	-0.02	0	-0.145	-0.007	0.003	0	0.024	-0.12
C1orf185	284546	1p32.3	-0.011	0.021	-0.002	-0.253	-0.356	0.011	-0.161	0.007	0.017	-0.028	0.006	0	-0.009	0.001	-0.425	-0.279	0.012	0.018	0.032	0.003	0.071	-0.015	0	-0.169	-0.256	-0.145	-0.07	-0.016	-0.475	0.044	0.008	-0.542	0	-0.376	-0.007	-0.005	0.007	0.034	0.066	-0.02	0	-0.145	-0.007	0.003	0	0.024	-0.12
CDKN2C	1031	1p32.3	-0.011	0.021	-0.002	-0.253	-0.356	0.011	-0.161	0.007	0.017	-0.028	0.006	0	-0.009	0.001	-0.425	-0.279	0.012	0.018	0.032	0.003	0.071	-0.015	0	-0.169	-0.256	-0.145	-0.07	-0.016	-0.475	0.044	0.008	-0.542	0	-0.376	-0.007	-0.005	0.007	0.034	0.066	-0.02	0	-0.145	-0.007	0.003	0	0.024	-0.12
DMRTA2	63950	1p32.3	-0.011	0.021	-0.002	-0.253	-0.356	0.011	-0.161	0.007	0.017	-0.028	0.006	0	-0.009	0.001	-0.425	-0.279	0.012	0.018	0.032	0.003	0.071	-0.015	0	-0.169	-0.256	-0.145	-0.07	-0.016	-0.475	0.044	0.008	-0.542	0	-0.376	-0.007	-0.005	0.007	0.034	0.066	-0.02	0	-0.145	-0.007	0.003	0	0.024	-0.12
EPS15	2060	1p32.3	-0.011	0.021	-0.002	-0.253	-0.356	0.011	-0.161	0.007	0.017	-0.028	0.006	0	-0.009	0.001	-0.425	-0.279	0.012	0.018	0.032	0.003	0.071	-0.015	0	-0.169	-0.256	-0.145	-0.07	-0.016	-0.475	0.044	0.008	-0.542	0	-0.376	-0.007	-0.005	0.007	0.034	0.066	-0.02	0	-0.145	-0.007	0.003	0	0.024	-0.12
FAF1	11124	1p32.3	-0.011	0.021	-0.002	-0.253	-0.356	0.011	-0.161	0.007	0.017	-0.028	0.006	0	-0.009	0.001	-0.425	-0.279	0.012	0.018	0.032	0.003	0.071	-0.015	0	-0.169	-0.256	-0.145	-0.07	-0.016	-0.475	0.044	0.008	-0.542	0	-0.376	-0.007	-0.005	0.007	0.034	0.066	-0.02	0	-0.145	-0.007	0.003	0	0.024	-0.12
KTI12	112970	1p32.3	-0.011	0.021	-0.002	-0.253	-0.356	0.011	-0.161	0.007	0.017	-0.028	0.006	0	-0.009	0.001	-0.425	-0.279	0.012	0.018	0.032	0.003	0.071	-0.015	0	-0.169	-0.256	-0.145	-0.07	-0.016	-0.475	0.044	0.008	-0.542	0	-0.376	-0.007	-0.005	0.007	0.034	0.066	-0.02	0	-0.145	-0.007	0.003	0	0.024	-0.12
MIR761	100313892	1p32.3	-0.011	0.021	-0.002	-0.253	-0.356	0.011	-0.161	0.007	0.017	-0.028	0.006	0	-0.009	0.001	-0.425	-0.279	0.012	0.018	0.032	0.003	0.071	-0.015	0	-0.169	-0.256	-0.145	-0.07	-0.016	-0.475	0.044	0.008	-0.542	0	-0.376	-0.007	-0.005	0.007	0.034	0.066	-0.02	0	-0.145	-0.007	0.003	0	0.024	-0.12
NRD1	4898	1p32.3	-0.011	0.021	-0.002	-0.253	-0.356	0.011	-0.161	0.007	0.017	-0.028	0.006	0	-0.009	0.001	-0.425	-0.279	0.012	0.018	0.032	0.003	0.071	-0.015	0	-0.169	-0.256	-0.145	-0.07	-0.016	-0.475	0.044	0.008	-0.542	0	-0.376	-0.007	-0.005	0.007	0.034	0.066	-0.02	0	-0.145	-0.007	0.003	0	0.024	-0.12
OSBPL9	114883	1p32.3	-0.011	0.021	-0.002	-0.253	-0.356	0.011	-0.161	0.007	0.017	-0.028	0.006	0	-0.009	0.001	-0.425	-0.279	0.012	0.018	0.032	0.003	0.071	-0.015	0	-0.169	-0.256	-0.145	-0.07	-0.016	-0.475	0.044	0.008	-0.542	0	-0.376	-0.007	-0.005	0.007	0.034	0.066	-0.02	0	-0.145	-0.007	0.003	0	0.024	-0.12
RAB3B	5865	1p32.3	-0.011	0.021	-0.002	-0.253	-0.356	0.011	-0.161	0.007	0.017	-0.028	0.006	0	-0.009	0.001	-0.425	-0.279	0.012	0.018	0.032	0.003	0.071	-0.015	0	-0.169	-0.256	-0.145	-0.07	-0.016	-0.475	0.044	0.008	-0.542	0	-0.376	-0.007	-0.005	0.007	0.034	0.066	-0.02	0	-0.145	-0.007	0.003	0	0.024	-0.12
RNF11	26994	1p32.3	-0.011	0.021	-0.002	-0.253	-0.356	0.011	-0.161	0.007	0.017	-0.028	0.006	0	-0.009	0.001	-0.425	-0.279	0.012	0.018	0.032	0.003	0.071	-0.015	0	-0.169	-0.256	-0.145	-0.07	-0.016	-0.475	0.044	0.008	-0.542	0	-0.376	-0.007	-0.005	0.007	0.034	0.066	-0.02	0	-0.145	-0.007	0.003	0	0.024	-0.12
TTC39A	22996	1p32.3	-0.011	0.021	-0.002	-0.253	-0.356	0.011	-0.161	0.007	0.017	-0.028	0.006	0	-0.009	0.001	-0.425	-0.279	0.012	0.018	0.032	0.003	0.071	-0.015	0	-0.169	-0.256	-0.145	-0.07	-0.016	-0.475	0.044	0.008	-0.542	0	-0.376	-0.007	-0.005	0.007	0.034	0.066	-0.02	0	-0.145	-0.007	0.003	0	0.024	-0.12
TXNDC12	51060	1p32.3	-0.011	0.021	-0.002	-0.253	-0.356	0.011	-0.161	0.007	0.017	-0.028	0.006	0	-0.009	0.001	-0.425	-0.279	0.012	0.018	0.032	0.003	0.071	-0.015	0	-0.169	-0.256	-0.145	-0.07	-0.016	-0.475	0.044	0.008	-0.542	0	-0.376	-0.007	-0.005	0.007	0.034	0.066	-0.02	0	-0.145	-0.007	0.003	0	0.024	-0.12
ZFYVE9	9372	1p32.3	-0.011	0.021	-0.002	-0.253	-0.356	0.011	-0.161	0.007	0.017	-0.028	0.006	0	-0.009	0.001	-0.425	-0.279	0.012	0.018	0.032	0.003	0.071	-0.015	0	-0.169	-0.256	-0.145	-0.07	-0.016	-0.475	0.044	0.008	-0.542	0	-0.376	-0.007	-0.005	0.007	0.034	0.066	-0.02	0	-0.145	-0.007	0.003	0	0.024	-0.12
hsa-mir-761	-984	1p32.3	-0.011	0.021	-0.002	-0.253	-0.356	0.011	-0.161	0.007	0.017	-0.028	0.006	0	-0.009	0.001	-0.425	-0.279	0.012	0.018	0.032	0.003	0.071	-0.015	0	-0.169	-0.256	-0.145	-0.07	-0.016	-0.475	0.044	0.008	-0.542	0	-0.376	-0.007	-0.005	0.007	0.034	0.066	-0.02	0	-0.145	-0.007	0.003	0	0.024	-0.12
CC2D1B	200014	1p32.3	-0.011	0.021	-0.002	-0.253	-0.356	0.011	-0.161	0.007	0.017	-0.028	0.006	0	-0.009	0.001	-0.425	-0.279	0.012	0.018	0.032	0.003	0.071	-0.015	0	-0.169	-0.256	-0.145	-0.07	-0.016	-0.475	0.044	0.008	-0.542	0	-0.376	-0.007	-0.005	0.007	0.034	0.066	-0.02	0	-0.145	-0.007	0.003	0	0.024	-0.12
GPX7	2882	1p32.3	-0.011	0.021	-0.002	-0.253	-0.438	0.011	-0.161	0.007	0.017	-0.028	0.006	0	-0.009	0.001	-0.425	-0.279	0.012	0.018	0.032	0.003	0.071	-0.015	0	-0.169	-0.256	-0.145	-0.07	-0.016	-0.475	0.044	0.008	-0.542	0	-0.376	-0.007	-0.005	0.007	0.034	0.066	-0.02	0	-0.145	-0.007	0.003	0	0.024	-0.12
ORC1	4998	1p32.3	-0.011	0.021	-0.002	-0.253	-0.356	0.011	-0.161	0.007	0.017	-0.028	0.006	0	-0.009	0.001	-0.425	-0.279	0.012	0.018	0.032	0.003	0.071	-0.015	0	-0.169	-0.256	-0.145	-0.07	-0.016	-0.475	0.044	0.008	-0.542	0	-0.376	-0.007	-0.005	0.007	0.034	0.066	-0.02	0	-0.145	-0.007	0.003	0	0.024	-0.12
PRPF38A	84950	1p32.3	-0.011	0.021	-0.002	-0.253	-0.356	0.011	-0.161	0.007	0.017	-0.028	0.006	0	-0.009	0.001	-0.425	-0.279	0.012	0.018	0.032	0.003	0.071	-0.015	0	-0.169	-0.256	-0.145	-0.07	-0.016	-0.475	0.044	0.008	-0.542	0	-0.376	-0.007	-0.005	0.007	0.034	0.066	-0.02	0	-0.145	-0.007	0.003	0	0.024	-0.12
ZCCHC11	23318	1p32.3	-0.011	0.021	-0.002	-0.253	-0.356	0.011	-0.161	0.007	0.017	-0.028	0.006	0	-0.009	0.001	-0.425	-0.279	0.012	0.018	0.032	0.003	0.071	-0.015	0	-0.169	-0.256	-0.145	-0.07	-0.016	-0.475	0.044	0.008	-0.542	0	-0.376	-0.007	-0.005	0.007	0.034	0.066	-0.02	0	-0.145	-0.007	0.003	0	0.024	-0.12
FAM159A	348378	1p32.3	-0.011	0.021	-0.002	-0.253	-0.438	0.011	-0.161	0.007	0.017	-0.028	0.006	0	-0.009	0.001	-0.425	-0.279	0.012	0.018	0.032	0.003	0.071	-0.015	0	-0.169	-0.256	-0.145	-0.07	-0.016	-0.475	0.044	0.008	-0.542	0	-0.376	-0.007	-0.005	0.007	0.034	0.066	-0.02	0	-0.145	-0.007	0.003	0	0.024	-0.12
SELRC1	65260	1p32.3	-0.011	0.021	-0.002	-0.253	-0.438	0.011	-0.161	0.007	0.017	-0.028	0.006	0	-0.009	0.001	-0.425	-0.279	0.012	0.018	0.032	0.003	0.071	-0.015	0	-0.169	-0.256	-0.145	-0.07	-0.016	-0.475	0.044	0.008	-0.542	0	-0.376	-0.007	-0.005	0.007	0.034	0.066	-0.02	0	-0.145	-0.007	0.003	0	0.024	-0.12
ZYG11B	79699	1p32.3	-0.011	0.021	-0.002	-0.253	-0.438	0.011	-0.161	0.007	0.017	-0.028	0.006	0	-0.009	0.001	-0.425	-0.279	0.012	0.018	0.032	0.003	0.071	-0.015	0	-0.169	-0.256	-0.145	-0.07	-0.016	-0.475	0.044	0.008	-0.542	0	-0.376	-0.007	-0.005	0.007	0.034	0.066	-0.02	0	-0.145	-0.007	0.003	0	0.024	-0.12
ECHDC2	55268	1p32.3	-0.011	0.021	-0.002	-0.253	-0.438	0.011	-0.161	0.007	0.017	0.022	0.006	0	-0.009	0.001	-0.425	-0.279	0.012	0.018	0.032	0.003	0.071	-0.015	0	-0.169	-0.256	-0.145	-0.07	-0.016	-0.475	0.044	0.008	-0.542	0	-0.376	-0.007	-0.005	0.007	0.034	0.066	-0.02	0	-0.145	-0.007	0.003	0	0.024	-0.12
PODN	127435	1p32.3	-0.011	0.021	-0.002	-0.253	-0.438	0.011	-0.161	0.007	0.017	0.022	0.006	0	-0.009	0.001	-0.425	-0.279	0.012	0.018	0.032	0.003	0.071	-0.015	0	-0.169	-0.256	-0.145	-0.07	-0.016	-0.475	0.044	0.008	-0.542	0	-0.376	-0.007	-0.005	0.007	0.034	0.066	-0.02	0	-0.145	-0.007	0.003	0	0.024	-0.12
SCP2	6342	1p32.3	-0.011	0.021	-0.002	-0.253	-0.438	0.011	-0.161	0.007	0.017	0.022	0.006	0	-0.009	0.001	-0.425	-0.279	0.012	0.018	0.032	0.003	0.071	-0.015	0	-0.169	-0.256	-0.145	-0.07	-0.016	-0.475	0.044	0.008	-0.542	0	-0.376	-0.007	-0.005	0.007	0.034	0.066	-0.02	0	-0.145	-0.007	0.003	0	0.024	-0.12
SLC1A7	6512	1p32.3	-0.011	0.021	-0.002	-0.253	-0.438	0.011	-0.161	0.007	0.017	0.022	0.006	0	-0.009	0.001	-0.425	-0.279	0.012	0.018	0.032	0.003	0.071	-0.015	0	-0.169	-0.256	-0.145	-0.07	-0.016	-0.475	0.044	0.008	-0.542	0	-0.376	-0.007	-0.005	0.007	0.034	0.066	-0.02	0	-0.145	-0.007	0.003	0	0.024	-0.12
ZYG11A	440590	1p32.3	-0.011	0.021	-0.002	-0.253	-0.438	0.011	-0.161	0.007	0.017	0.022	0.006	0	-0.009	0.001	-0.425	-0.279	0.012	0.018	0.032	0.003	0.071	-0.015	0	-0.169	-0.256	-0.145	-0.07	-0.016	-0.475	0.044	0.008	-0.542	0	-0.376	-0.007	-0.005	0.007	0.034	0.066	-0.02	0	-0.145	-0.007	0.003	0	0.024	-0.12
CPT2	1376	1p32.3	0.089	0.021	-0.002	-0.253	-0.438	0.011	-0.161	0.007	0.017	0.022	0.006	0	-0.009	0.001	-0.425	-0.279	0.012	0.018	0.032	0.003	0.071	-0.015	0	-0.351	-0.256	-0.145	-0.07	-0.016	-0.475	0.044	0.008	-0.542	0	-0.376	-0.007	-0.005	0.007	0.034	0.066	-0.02	0	-0.145	-0.007	0.003	0	0.024	-0.12
C1orf123	54987	1p32.3	0.089	0.021	-0.002	-0.253	-0.438	0.011	-0.161	0.007	0.017	0.022	0.006	0	-0.009	0.001	-0.425	-0.279	0.012	0.018	0.032	0.003	0.071	-0.015	0	-0.351	-0.256	-0.145	-0.07	-0.016	-0.475	0.044	0.008	-0.542	0	-0.376	-0.007	-0.005	0.007	0.034	0.066	-0.02	0	-0.145	-0.007	0.003	0	0.024	-0.12
DIO1	1733	1p32.3	0.089	0.021	-0.002	-0.253	-0.438	0.011	-0.161	0.007	0.017	0.022	0.006	0	-0.009	0.001	-0.425	-0.279	0.012	0.018	0.032	0.003	0.071	-0.015	0	-0.351	-0.256	-0.145	-0.07	-0.016	-0.475	0.044	0.008	-0.542	0	-0.376	-0.007	-0.005	0.007	0.034	0.066	-0.02	0	-0.145	-0.007	0.003	0	0.024	-0.12
DMRTB1	63948	1p32.3	0.089	0.021	-0.002	-0.253	-0.438	0.011	-0.161	0.007	0.017	0.022	0.006	0	-0.009	0.001	-0.425	-0.279	0.012	0.018	0.032	0.003	0.071	-0.015	0	-0.351	-0.256	-0.145	-0.07	-0.016	-0.475	0.044	0.008	-0.542	0	-0.376	-0.007	-0.005	0.007	0.034	0.066	-0.02	0	-0.145	-0.007	0.003	0	0.024	-0.12
FLJ40434	163742	1p32.3	0.089	0.021	-0.002	-0.253	-0.438	0.011	-0.161	0.007	0.017	0.022	0.006	0	-0.009	0.001	-0.425	-0.279	0.012	0.018	0.032	0.003	0.071	-0.015	0	-0.351	-0.256	-0.145	-0.07	-0.016	-0.475	0.044	0.008	-0.542	0	-0.376	-0.007	-0.005	0.007	0.034	0.066	-0.02	0	-0.145	-0.007	0.003	0	0.024	-0.12
GLIS1	148979	1p32.3	0.089	0.021	-0.002	-0.253	-0.438	0.011	-0.161	0.007	0.017	0.022	0.006	0	-0.009	0.001	-0.425	-0.279	0.012	0.018	0.032	0.003	0.071	-0.015	0	-0.351	-0.256	-0.145	-0.07	-0.016	-0.475	0.044	0.008	-0.542	0	-0.376	-0.007	-0.005	0.007	0.034	0.066	-0.02	0	-0.145	-0.007	0.003	0	0.024	-0.12
HSPB11	51668	1p32.3	0.089	0.021	-0.002	-0.253	-0.438	0.011	-0.161	0.007	0.017	0.022	0.006	0	-0.009	0.001	-0.425	-0.279	0.012	0.018	0.032	0.003	0.071	-0.015	0	-0.351	-0.256	-0.145	-0.07	-0.016	-0.475	0.044	0.008	-0.542	0	-0.376	-0.007	-0.005	0.007	0.034	0.066	-0.02	0	-0.145	-0.007	0.003	0	0.024	-0.12
LDLRAD1	388633	1p32.3	0.089	0.021	-0.002	-0.253	-0.438	0.011	-0.161	0.007	0.017	0.022	0.006	0	-0.009	0.001	-0.425	-0.279	0.012	0.018	0.032	0.003	0.071	-0.015	0	-0.351	-0.256	-0.145	-0.07	-0.016	-0.475	0.044	0.008	-0.542	0	-0.376	-0.007	-0.005	0.007	0.034	0.066	-0.02	0	-0.145	-0.007	0.003	0	0.024	-0.12
LOC100507564	100507564	1p32.3	0.089	0.021	-0.002	-0.253	-0.438	0.011	-0.161	0.007	0.017	0.022	0.006	0	-0.009	0.001	-0.425	-0.279	0.012	0.018	0.032	0.003	0.071	-0.015	0	-0.351	-0.256	-0.145	-0.07	-0.016	-0.475	0.044	0.008	-0.542	0	-0.376	-0.007	-0.005	0.007	0.034	0.066	-0.02	0	-0.145	-0.007	0.003	0	0.024	-0.12
LRP8	7804	1p32.3	0.089	0.021	-0.002	-0.253	-0.438	0.011	-0.161	0.007	0.017	0.022	0.006	0	-0.009	0.001	-0.425	-0.279	0.012	0.018	0.032	0.003	0.071	-0.015	0	-0.351	-0.256	-0.145	-0.07	-0.016	-0.475	0.044	0.008	-0.542	0	-0.376	-0.007	-0.005	0.007	0.034	0.066	-0.02	0	-0.145	-0.007	0.003	0	0.024	-0.12
LRRC42	115353	1p32.3	0.089	0.021	-0.002	-0.253	-0.438	0.011	-0.161	0.007	0.017	0.022	0.006	0	-0.009	0.001	-0.425	-0.279	0.012	0.018	0.032	0.003	0.071	-0.015	0	-0.351	-0.256	-0.145	-0.07	-0.016	-0.475	0.044	0.008	-0.542	0	-0.376	-0.007	-0.005	0.007	0.034	0.066	-0.02	0	-0.145	-0.007	0.003	0	0.024	-0.12
MAGOH	4116	1p32.3	0.089	0.021	-0.002	-0.253	-0.438	0.011	-0.161	0.007	0.017	0.022	0.006	0	-0.009	0.001	-0.425	-0.279	0.012	0.018	0.032	0.003	0.071	-0.015	0	-0.351	-0.256	-0.145	-0.07	-0.016	-0.475	0.044	0.008	-0.542	0	-0.376	-0.007	-0.005	0.007	0.034	0.066	-0.02	0	-0.145	-0.007	0.003	0	0.024	-0.12
TMEM48	55706	1p32.3	0.089	0.021	-0.002	-0.253	-0.438	0.011	-0.161	0.007	0.017	0.022	0.006	0	-0.009	0.001	-0.425	-0.279	0.012	0.018	0.032	0.003	0.071	-0.015	0	-0.351	-0.256	-0.145	-0.07	-0.016	-0.475	0.044	0.008	-0.542	0	-0.376	-0.007	-0.005	0.007	0.034	0.066	-0.02	0	-0.145	-0.007	0.003	0	0.024	-0.12
TMEM59	9528	1p32.3	0.089	0.021	-0.002	-0.253	-0.438	0.011	-0.161	0.007	0.017	0.022	0.006	0	-0.009	0.001	-0.425	-0.279	0.012	0.018	0.032	0.003	0.071	-0.015	0	-0.351	-0.256	-0.145	-0.07	-0.016	-0.475	0.044	0.008	-0.542	0	-0.376	-0.007	-0.005	0.007	0.034	0.066	-0.02	0	-0.145	-0.007	0.003	0	0.024	-0.12
YIPF1	54432	1p32.3	0.089	0.021	-0.002	-0.253	-0.438	0.011	-0.161	0.007	0.017	0.022	0.006	0	-0.009	0.001	-0.425	-0.279	0.012	0.018	0.032	0.003	0.071	-0.015	0	-0.351	-0.256	-0.145	-0.07	-0.016	-0.475	0.044	0.008	-0.542	0	-0.376	-0.007	-0.005	0.007	0.034	0.066	-0.02	0	-0.145	-0.007	0.003	0	0.024	-0.12
ACOT11	26027	1p32.3	-0.32	0.021	-0.002	-0.253	-0.438	0.011	-0.161	0.007	0.017	0.022	0.006	0	-0.009	0.001	-0.425	-0.279	0.012	0.018	0.032	0.003	0.071	-0.015	0	-0.351	-0.256	-0.145	0	-0.016	-0.475	0.073	0.008	-0.542	0	-0.376	-0.007	-0.005	0.007	0.034	0.066	-0.02	0	-0.145	-0.007	0.003	0	0.024	-0.12
CDCP2	200008	1p32.3	0.089	0.021	-0.002	-0.253	-0.438	0.011	-0.161	0.007	0.017	0.022	0.006	0	-0.009	0.001	-0.425	-0.279	0.012	0.018	0.032	0.003	0.071	-0.015	0	-0.351	-0.256	-0.145	0	-0.016	-0.475	0.044	0.008	-0.542	0	-0.376	-0.007	-0.005	0.007	0.034	0.066	-0.02	0	-0.145	-0.007	0.003	0	0.024	-0.12
CYB5RL	606495	1p32.3	0.089	0.021	-0.002	-0.253	-0.438	0.011	-0.161	0.007	0.017	0.022	0.006	0	-0.009	0.001	-0.425	-0.279	0.012	0.018	0.032	0.003	0.071	-0.015	0	-0.351	-0.256	-0.145	0	-0.016	-0.475	0.044	0.008	-0.542	0	-0.376	-0.007	-0.005	0.007	0.034	0.066	-0.02	0	-0.145	-0.007	0.003	0	0.024	-0.12
MIR4781	100616315	1p32.3	0.089	0.021	-0.002	-0.253	-0.438	0.011	-0.161	0.007	0.017	0.022	0.006	0	-0.009	0.001	-0.425	-0.279	0.012	0.018	0.032	0.003	0.071	-0.015	0	-0.351	-0.256	-0.145	0	-0.016	-0.475	0.044	0.008	-0.542	0	-0.376	-0.007	-0.005	0.007	0.034	0.066	-0.02	0	-0.145	-0.007	0.003	0	0.024	-0.12
MRPL37	51253	1p32.3	0.089	0.021	-0.002	-0.253	-0.438	0.011	-0.161	0.007	0.017	0.022	0.006	0	-0.009	0.001	-0.425	-0.279	0.012	0.018	0.032	0.003	0.071	-0.015	0	-0.351	-0.256	-0.145	0	-0.016	-0.475	0.044	0.008	-0.542	0	-0.376	-0.007	-0.005	0.007	0.034	0.066	-0.02	0	-0.145	-0.007	0.003	0	0.024	-0.12
SSBP3	23648	1p32.3	0.089	0.021	-0.002	-0.253	-0.438	0.011	-0.161	0.007	0.017	0.022	0.006	0	-0.009	0.001	-0.425	-0.279	0.012	0.018	0.032	0.003	0.071	-0.015	0	-0.351	-0.256	-0.145	0	-0.016	-0.475	0.044	0.008	-0.542	0	-0.376	-0.007	-0.005	0.007	0.034	0.066	-0.02	0	-0.145	-0.007	0.003	0	0.024	-0.12
TCEANC2	127428	1p32.3	0.089	0.021	-0.002	-0.253	-0.438	0.011	-0.161	0.007	0.017	0.022	0.006	0	-0.009	0.001	-0.425	-0.279	0.012	0.018	0.032	0.003	0.071	-0.015	0	-0.351	-0.256	-0.145	0	-0.016	-0.475	0.044	0.008	-0.542	0	-0.376	-0.007	-0.005	0.007	0.034	0.066	-0.02	0	-0.145	-0.007	0.003	0	0.024	-0.12
FAM151A	338094	1p32.3	-0.32	0.021	-0.002	-0.253	-0.438	0.011	-0.161	0.007	0.017	0.022	0.006	0	-0.009	0.001	-0.425	-0.279	0.012	0.018	0.032	0.003	0.071	-0.015	0	-0.142	-0.256	-0.145	0	-0.016	-0.475	0.073	0.008	-0.542	0	-0.376	-0.007	-0.005	0.007	0.034	0.066	-0.02	0	-0.145	-0.007	0.003	0	0.024	-0.12
HEATR8-TTC4	100527960	1p32.3	-0.32	0.021	-0.002	-0.253	-0.438	0.011	-0.161	0.007	0.017	0.022	0.006	0	-0.009	0.001	-0.425	-0.279	0.012	0.018	0.032	0.003	0.071	-0.015	0	-0.142	-0.256	-0.186	0	-0.016	-0.475	0.073	0.008	-0.542	0	-0.376	-0.007	-0.005	0.007	0.034	0.066	-0.02	0	-0.145	-0.007	0.003	0	0.024	-0.12
HEATR8	374977	1p32.3	-0.32	0.021	-0.002	-0.253	-0.438	0.011	-0.161	0.007	0.017	0.022	0.006	0	-0.009	0.001	-0.425	-0.279	0.012	0.018	0.032	0.003	0.071	-0.015	0	-0.142	-0.256	-0.145	0	-0.016	-0.475	0.073	0.008	-0.542	0	-0.376	-0.007	-0.005	0.007	0.034	0.066	-0.02	0	-0.145	-0.007	0.003	0	0.024	-0.12
TTC4	7268	1p32.3	-0.32	0.021	-0.002	-0.253	-0.438	0.011	-0.161	0.007	0.017	0.022	0.006	0	-0.009	0.001	-0.425	-0.279	0.012	0.018	0.032	0.003	0.071	-0.015	0	-0.142	-0.256	-0.186	0	-0.016	-0.475	0.073	0.008	-0.542	0	-0.376	-0.007	-0.005	0.007	0.034	0.066	-0.02	0	-0.145	-0.007	0.003	0	0.024	-0.12
PARS2	25973	1p32.3	-0.32	0.021	-0.002	-0.253	-0.438	0.011	-0.161	0.007	0.017	0.022	0.006	0	-0.009	0.001	-0.425	-0.279	0.012	0.018	0.032	0.003	0.071	-0.015	0	-0.142	-0.256	-0.186	0	-0.016	-0.475	0.073	0.008	-0.542	0	-0.376	-0.007	-0.005	0.007	0.034	0.066	-0.02	0	-0.145	-0.007	0.003	0	0.024	-0.12
TTC22	55001	1p32.3	-0.32	0.021	-0.002	-0.253	-0.438	0.011	-0.161	0.007	0.017	0.022	0.006	0	-0.009	0.001	-0.425	-0.279	0.012	0.018	0.032	0.003	0.071	-0.015	0	-0.142	-0.256	-0.186	0	-0.016	-0.475	0.073	0.008	-0.542	0	-0.376	-0.007	-0.005	0.007	0.034	0.066	-0.02	0	-0.145	-0.007	0.003	0	0.024	-0.12
BSND	7809	1p32.3	-0.32	0.021	-0.002	-0.253	-0.438	0.011	-0.161	0.007	0.017	0.022	0.006	0	-0.009	0.001	-0.425	-0.279	0.012	0.018	-0.009	0.003	0.071	-0.015	0	-0.142	-0.256	-0.186	0	-0.016	-0.475	0.073	0.008	-0.542	0	-0.376	-0.007	-0.005	0.007	0.034	0.066	-0.02	0	-0.145	-0.007	0.003	0	0.024	-0.12
C1orf177	163747	1p32.3	-0.32	0.021	-0.002	-0.253	-0.438	0.011	-0.161	0.007	0.017	0.022	0.006	0	-0.009	0.001	-0.425	-0.279	0.012	0.018	-0.009	0.003	0.071	-0.015	0	-0.142	-0.256	-0.186	0	-0.016	-0.475	0.073	0.008	-0.542	0	-0.376	-0.007	-0.005	0.007	0.034	0.066	-0.02	0	-0.145	-0.007	0.003	0	0.024	-0.12
DHCR24	1718	1p32.3	-0.32	0.021	-0.002	-0.253	-0.438	0.011	-0.161	0.007	0.017	0.022	0.006	0	-0.009	0.001	-0.425	-0.279	0.012	0.018	-0.009	0.003	0.071	-0.015	0	-0.142	-0.256	-0.186	0	-0.016	-0.475	0.073	0.008	-0.542	0	-0.376	-0.007	-0.005	0.007	0.034	0.066	-0.02	0	-0.145	-0.007	0.003	0	0.024	-0.12
TMEM61	199964	1p32.3	-0.32	0.021	-0.002	-0.253	-0.438	0.011	-0.161	0.007	0.017	0.022	0.006	0	-0.009	0.001	-0.425	-0.279	0.012	0.018	-0.009	0.003	0.071	-0.015	0	-0.142	-0.256	-0.186	0	-0.016	-0.475	0.073	0.008	-0.542	0	-0.376	-0.007	-0.005	0.007	0.034	0.066	-0.02	0	-0.145	-0.007	0.003	0	0.024	-0.12
PCSK9	255738	1p32.3	-0.32	0.021	-0.002	-0.253	-0.438	0.011	-0.161	0.007	0.017	0.022	0.006	0	-0.009	0.001	-0.425	-0.279	0.012	0.018	-0.009	0.003	0.071	-0.015	0	-0.142	-0.256	-0.186	0	-0.016	-0.475	0.073	0.008	-0.542	0	-0.376	-0.007	-0.005	0.007	0.034	0.066	-0.02	0	-0.145	-0.007	0.003	0	0.014	-0.12
USP24	23358	1p32.3	-0.32	0.021	-0.002	-0.295	-0.438	0.011	-0.161	0.007	0.017	0.022	0.006	0	-0.009	0.001	-0.425	-0.279	0.012	0.018	-0.009	0.003	0.071	-0.015	0	-0.142	-0.256	-0.186	0	-0.016	-0.475	0.073	0.008	-0.542	0	-0.376	-0.007	-0.216	0.007	0.034	0.066	-0.02	0	-0.145	-0.007	0.003	0	0.014	-0.12
LOC100507634	100507634	1p32.3	-0.32	0.021	-0.002	-0.295	-0.438	0.011	-0.161	0.007	0.017	0.022	0.006	0	-0.009	0.001	-0.425	-0.279	0.012	0.018	-0.009	0.003	0.071	-0.015	0	-0.142	-0.256	-0.186	0	-0.016	-0.475	0.007	0.008	-0.542	0	-0.376	-0.007	-0.216	0.007	0.034	0.066	-0.02	0	-0.145	-0.007	0.003	0	0.014	-0.12
MIR4422	100616272	1p32.3	-0.32	0.021	-0.002	-0.295	-0.438	0.011	-0.161	0.007	0.017	0.022	0.006	0	-0.009	0.001	-0.425	-0.279	0.012	0.018	-0.009	0.003	0.071	-0.015	0	-0.142	-0.256	-0.186	0	-0.016	-0.475	0.007	0.008	-0.542	0	-0.376	-0.007	-0.216	0.007	0.034	0.066	-0.02	0	-0.145	-0.007	0.003	0	0.014	-0.12
C1orf168	199920	1p32.2	-0.32	0.021	-0.002	-0.295	-0.438	-0.058	-0.161	0.007	0.017	0.022	0.006	0	-0.009	0.001	-0.425	-0.279	-0.063	0.018	-0.009	0.003	0.071	-0.015	0	-0.142	-0.256	-0.186	0	-0.016	-0.475	-0.798	0.008	-0.542	0	-0.376	-0.007	-0.216	-0.049	0.034	0.066	-0.02	0	-0.145	-0.007	0.003	0	0.014	-0.12
PPAP2B	8613	1p32.2	-0.32	0.021	-0.002	-0.295	-0.438	-0.058	-0.161	0.007	0.017	0.022	0.006	0	-0.009	0.001	-0.425	-0.279	-0.063	0.018	-0.009	0.003	0.071	-0.015	0	-0.142	-0.256	-0.186	0	-0.016	-0.475	-0.798	0.008	-0.542	0	-0.376	-0.007	-0.216	-0.049	0.034	0.066	-0.02	0	-0.145	-0.007	0.003	0	0.014	-0.12
PRKAA2	5563	1p32.2	-0.32	0.021	-0.002	-0.295	-0.438	-0.058	-0.161	0.007	0.017	0.022	0.006	0	-0.009	0.001	-0.425	-0.279	-0.063	0.018	-0.009	0.003	0.071	-0.015	0	-0.142	-0.256	-0.186	0	-0.016	-0.475	-0.798	0.008	-0.542	0	-0.376	-0.007	-0.216	-0.049	0.034	0.066	-0.02	0	-0.145	-0.007	0.003	0	0.014	-0.12
C8A	731	1p32.2	-0.32	0.021	-0.002	-0.295	-0.438	-0.058	-0.161	0.007	0.017	0.022	0.006	0	-0.009	0.001	-0.425	-0.279	-0.063	0.018	-0.009	0.003	0.071	-0.015	0	-0.142	-0.256	-0.186	0	-0.016	-0.475	-0.798	0.008	-0.542	0	-0.376	-0.007	-0.216	-0.049	0.034	0.066	-0.02	0	-0.145	-0.007	0.003	0	0.014	-0.12
C8B	732	1p32.2	-0.32	0.021	-0.002	-0.295	-0.438	-0.058	-0.161	0.007	0.017	0.022	0.006	0	-0.009	0.001	-0.425	-0.279	-0.063	0.018	-0.009	0.003	0.071	-0.015	0	-0.142	-0.256	-0.186	0	-0.016	-0.475	-0.798	0.008	-0.542	0	-0.376	-0.007	-0.216	-0.049	0.034	0.066	-0.02	0	-0.145	-0.007	0.003	0	0.014	-0.12
DAB1	1600	1p32.2	-0.32	0.021	0.077	-0.295	-0.438	0.102	-0.161	0.007	0.659	0.022	0.006	0.05	0.057	0.001	-0.425	-0.279	-0.063	0.018	-0.009	0.003	0.071	0.047	0	-0.142	-0.256	-0.186	0	-0.016	-0.475	-0.798	0.008	-0.542	0	-0.376	-0.007	-0.216	-0.049	0.034	0.066	-0.02	0	-0.145	-0.007	0.003	0	0.014	-0.12
MYSM1	114803	1p32.1	0.085	0.021	0.077	-0.295	-0.397	0.102	0.135	0.007	0.659	0.022	0.006	0.05	0.057	0.001	-0.368	-0.279	0.086	0.018	-0.009	0.003	0.071	0.047	0	-0.142	-0.256	-0.186	0	-0.016	-0.475	0.009	0.008	-0.542	0	-0.376	-0.007	-0.001	0.008	0.034	0.066	-0.02	0	-0.145	-0.007	0.003	0	0.014	-0.12
OMA1	115209	1p32.2	0.085	0.021	0.077	-0.295	-0.397	0.102	0.135	0.007	0.659	0.022	0.006	0.05	0.057	0.001	-0.368	-0.279	0.086	0.018	-0.009	0.003	0.071	0.047	0	-0.142	-0.256	-0.186	0	-0.016	-0.475	0.009	0.008	-0.542	0	-0.376	-0.007	-0.001	0.008	0.034	0.066	-0.02	0	-0.145	-0.007	0.003	0	0.014	-0.12
TACSTD2	4070	1p32.1	0.085	0.021	0.077	-0.295	-0.397	0.102	0.135	0.007	0.659	0.022	0.006	0.05	0.057	0.001	-0.368	-0.279	0.086	0.018	-0.009	0.003	0.071	0.047	0	-0.142	-0.256	-0.186	0	-0.016	-0.475	0.009	0.008	-0.542	0	-0.376	-0.007	-0.001	0.008	0.034	0.066	-0.02	0	-0.145	-0.007	0.003	0	0.014	-0.12
FGGY	55277	1p32.1	0.085	0.021	0.077	-0.247	-0.397	0.102	0.135	0.007	0.659	0.022	0.006	0.05	0.057	0.001	-0.368	-0.279	0.086	0.018	-0.009	0.003	0.071	0.047	0	-0.142	-0.256	-0.186	0	-0.016	-0.475	0.009	0.008	-0.542	0	-0.376	-0.007	-0.001	0.008	0.034	0.066	-0.02	0	-0.145	-0.007	0.003	0	0.014	0.167
HSD52	729467	1p32.1	0.085	0.021	0.077	-0.247	-0.397	0.102	0.135	0.007	0.659	0.022	0.006	0.05	0.057	0.001	-0.368	-0.279	0.086	0.018	-0.009	0.003	0.071	0.047	0	-0.142	-0.256	-0.186	0	-0.016	-0.475	0.009	0.008	-0.542	0	-0.376	-0.007	-0.001	0.008	0.034	0.066	-0.02	0	-0.145	-0.007	0.003	0	0.014	-0.12
JUN	3725	1p32.1	0.085	0.021	0.077	-0.247	-0.397	0.102	0.135	0.007	0.659	0.022	0.006	0.05	0.057	0.001	-0.368	-0.279	0.086	0.018	-0.009	0.003	0.071	0.047	0	-0.142	-0.256	-0.186	0	-0.016	-0.475	0.009	0.008	-0.542	0	-0.376	-0.007	-0.001	0.008	0.034	0.066	-0.02	0	-0.145	-0.007	0.003	0	0.014	-0.12
LOC100131060	100131060	1p32.1	0.085	0.021	0.077	-0.247	-0.397	0.102	0.135	0.007	0.659	0.022	0.006	0.05	0.057	0.001	-0.368	-0.279	0.086	0.018	-0.009	0.003	0.071	0.047	0	-0.142	-0.256	-0.186	0	-0.016	-0.475	0.009	0.008	-0.542	0	-0.376	-0.007	-0.001	0.008	0.034	0.066	-0.02	0	-0.145	-0.007	0.003	0	0.014	-0.12
C1orf87	127795	1p32.1	0.085	0.021	0.077	-0.247	-0.397	0.102	0.135	0.007	0.659	0.022	0.006	0.05	0.057	0.001	-0.368	-0.279	0.086	0.018	-0.009	0.003	0.071	0.047	0	-0.142	-0.256	-0.186	0	-0.016	-0.475	0.009	0.008	-0.542	0	-0.376	-0.007	-0.001	0.008	0.034	0.066	-0.02	0	-0.145	-0.007	0.003	0	0.014	0.167
CYP2J2	1573	1p32.1	0.085	0.021	0.077	-0.247	-0.397	0.102	0.135	0.007	0.659	0.022	0.006	0.05	0.057	0.001	-0.368	-0.279	0.086	0.018	-0.009	0.003	0.071	0.047	0	-0.142	-0.256	-0.186	0	-0.016	-0.475	0.009	0.008	-0.542	0	-0.376	-0.007	-0.001	0.008	0.034	0.066	-0.02	0	-0.145	-0.007	0.003	0	0.014	0.167
HOOK1	51361	1p32.1	0.085	0.021	0.077	-0.247	-0.397	0.102	0.135	0.007	0.659	0.022	0.006	0.05	0.057	0.001	-0.368	-0.279	0.086	0.018	-0.009	0.003	0.071	0.047	0	-0.142	-0.256	-0.186	0	-0.016	-0.475	0.009	0.008	-0.542	0	-0.376	-0.007	-0.001	0.008	0.034	0.066	-0.02	0	-0.145	-0.007	0.003	0	0.014	0.167
MIR4711	100616409	1p32.1	0.085	0.021	0.077	-0.247	-0.397	0.102	0.135	0.007	0.659	0.022	0.006	0.05	0.057	0.001	-0.368	-0.279	0.086	0.018	-0.009	0.003	0.071	0.047	0	-0.142	-0.256	-0.186	0	-0.016	-0.475	0.009	0.008	-0.542	0	-0.376	-0.007	-0.001	0.008	0.034	0.066	-0.02	0	-0.145	-0.007	0.003	0	0.014	0.167
NFIA	4774	1p31.3	0.085	0.021	0.001	-0.247	-0.397	-0.008	0.135	0.007	0.014	0.022	0.006	0.05	0.057	0.001	-0.368	-0.279	0.086	0.018	-0.009	0.003	0.071	0.047	0	-0.142	-0.256	-0.186	0	-0.016	-0.475	0.009	0.008	-0.542	0	-0.376	-0.007	-0.001	0.008	0.034	0.066	-0.02	0	-0.145	-0.007	0.003	0	0.014	0.167
INADL	10207	1p31.3	0.085	0.021	0.001	-0.247	-0.397	-0.008	0.135	0.007	0.014	0.022	0.006	0.012	0	0.001	-0.368	-0.279	0.086	0.018	-0.009	0.003	0.071	0.047	0	-0.142	-0.256	-0.186	0	-0.016	-0.475	0.009	0.008	-0.542	0	-0.376	-0.007	-0.001	0.008	0.034	0.066	-0.02	0	-0.145	-0.007	0.003	0	0.014	0.167
TM2D1	83941	1p31.3	0.085	0.021	0.001	-0.247	-0.397	-0.008	0.135	0.007	0.014	0.022	0.006	0.012	0	0.001	-0.368	-0.279	0.086	0.018	-0.009	0.003	0.071	0.047	0	-0.142	-0.256	-0.186	0	-0.016	-0.475	0.009	0.008	-0.542	0	-0.376	-0.007	-0.001	0.008	0.034	0.066	-0.02	0	-0.145	-0.007	0.003	0	0.014	0.167
hsa-mir-3116-1	-1062	1p31.3	0.085	0.021	0.001	-0.247	-0.397	-0.008	0.135	0.007	0.014	0.022	0.006	0.012	0	0.001	-0.368	-0.279	0.086	0.018	-0.009	0.003	0.071	0.047	0	-0.142	-0.256	-0.186	0	-0.016	-0.475	0.009	0.008	-0.542	0	-0.376	-0.007	-0.001	0.008	0.034	0.066	-0.02	0	-0.145	-0.007	0.003	0	0.014	0.167
hsa-mir-3116-2	-1062	1p31.3	0.085	0.021	0.001	-0.247	-0.397	-0.008	0.135	0.007	0.014	0.022	0.006	0.012	0	0.001	-0.368	-0.279	0.086	0.018	-0.009	0.003	0.071	0.047	0	-0.142	-0.256	-0.186	0	-0.016	-0.475	0.009	0.008	-0.542	0	-0.376	-0.007	-0.001	0.008	0.034	0.066	-0.02	0	-0.145	-0.007	0.003	0	0.014	0.167
DOCK7	85440	1p31.3	0.085	0.021	0.001	-0.247	-0.397	-0.008	0.135	-0.059	0.014	0.022	0.006	0.012	0	0.001	-0.368	-0.279	0.002	0.018	-0.009	0.003	0.071	0.047	0	-0.142	-0.256	-0.186	0	-0.016	-0.475	0.009	0.008	-0.542	0	-0.376	-0.007	-0.001	0.008	0.034	0.066	-0.02	0	-0.145	-0.007	0.003	0	0.014	0.167
KANK4	163782	1p31.3	0.085	0.021	0.001	-0.247	-0.397	-0.008	0.135	0.007	0.014	0.022	0.006	0.012	0	0.001	-0.368	-0.279	0.002	0.018	-0.009	0.003	0.071	0.047	0	-0.142	-0.256	-0.186	0	-0.016	-0.475	0.009	0.008	-0.542	0	-0.376	-0.007	-0.001	0.008	0.034	0.066	-0.02	0	-0.145	-0.007	0.003	0	0.014	0.167
L1TD1	54596	1p31.3	0.085	0.021	0.001	-0.247	-0.397	-0.008	0.135	0.007	0.014	0.022	0.006	0.012	0	0.001	-0.368	-0.279	0.002	0.018	-0.009	0.003	0.071	0.047	0	-0.142	-0.256	-0.186	0	-0.016	-0.475	0.009	0.008	-0.542	0	-0.376	-0.007	-0.001	0.008	0.034	0.066	-0.02	0	-0.145	-0.007	0.003	0	0.014	0.167
USP1	7398	1p31.3	0.085	0.021	0.001	-0.247	-0.397	-0.008	0.135	0.007	0.014	0.022	0.006	0.012	0	0.001	-0.368	-0.279	0.002	0.018	-0.009	0.003	0.071	0.047	0	-0.142	-0.256	-0.186	0	-0.016	-0.475	0.009	0.008	-0.542	0	-0.376	-0.007	-0.001	0.008	0.034	0.066	-0.02	0	-0.145	-0.007	0.003	0	0.014	0.167
ANGPTL3	27329	1p31.3	0.085	0.021	0.001	-0.247	-0.397	-0.008	0.135	-0.059	0.014	0.022	0.006	0.012	0	0.001	-0.368	-0.279	0.002	0.018	-0.009	0.003	0.071	-0.01	0	-0.142	-0.256	-0.186	0	-0.016	-0.475	0.009	0.008	-0.542	0	-0.376	-0.007	-0.001	0.008	0.034	0.066	-0.02	0	-0.145	-0.007	0.003	0	0.014	0.167
ATG4C	84938	1p31.3	0.085	0.021	0.001	-0.247	-0.397	-0.008	0.135	-0.059	0.014	0.022	0.006	0.012	0	0.001	-0.368	-0.279	0.002	0.018	-0.009	0.003	0.071	-0.01	0	-0.142	-0.256	-0.186	0	-0.016	-0.475	0.009	0.008	-0.542	0	-0.376	-0.007	-0.001	0.008	0.034	0.066	-0.02	0	-0.145	-0.007	0.003	0	0.014	0.167
ALG6	29929	1p31.3	0.085	0.021	0.001	-0.247	-0.397	-0.008	0.135	-0.059	0.014	0.022	0.006	0.012	0	0.001	-0.368	-0.279	0.002	0.018	-0.009	0.003	0.071	-0.01	0	-0.142	-0.256	-0.186	0	-0.016	-0.53	0.09	0.008	-0.542	0	-0.376	-0.007	-0.001	0.008	0.034	0.066	-0.02	0	-0.145	-0.007	-0.035	0	0.014	0.167
FOXD3	27022	1p31.3	0.085	0.021	0.001	-0.247	-0.397	-0.008	0.135	-0.059	0.014	0.022	0.006	0.012	0	0.001	-0.368	-0.279	0.002	0.018	-0.009	0.003	0.071	-0.01	0	-0.142	-0.256	-0.186	0	-0.016	-0.53	0.09	0.008	-0.542	0	-0.376	-0.007	-0.001	0.008	0.034	0.066	-0.02	0	-0.145	-0.007	0.003	0	0.014	0.167
LINC00466	199899	1p31.3	0.085	0.021	0.001	-0.247	-0.397	-0.008	0.135	-0.059	0.014	0.022	0.006	0.012	0	0.001	-0.368	-0.279	0.002	0.018	-0.009	0.003	0.071	-0.01	0	-0.142	-0.256	-0.186	0	-0.016	-0.53	0.09	0.008	-0.542	0	-0.376	-0.007	-0.001	0.008	0.034	0.066	-0.02	0	-0.145	-0.007	0.003	0	0.014	0.167
DLEU2L	79469	1p31.3	0.085	0.021	0.001	-0.247	-0.397	-0.008	0.135	-0.059	0.014	0.022	0.006	0.012	0	0.001	-0.368	-0.279	0.002	0.018	-0.009	0.003	0.071	-0.01	0	-0.142	-0.256	-0.186	0	-0.016	-0.53	0.09	0.008	-0.542	0	-0.376	-0.007	-0.001	0.008	0.034	0.066	-0.02	0	-0.145	-0.007	-0.035	0	0.014	0.167
EFCAB7	84455	1p31.3	0.085	0.021	0.001	-0.247	-0.397	-0.008	0.135	-0.059	0.014	0.022	0.006	0.012	0	0.001	-0.368	-0.279	0.002	0.018	-0.009	0.003	0.071	-0.01	0	-0.142	-0.256	-0.186	0	-0.016	-0.53	0.09	0.008	-0.542	0	-0.376	-0.007	-0.001	0.008	0.034	0.066	-0.02	0	-0.145	-0.007	-0.035	0	0.014	0.167
ITGB3BP	23421	1p31.3	0.085	0.021	0.001	-0.247	-0.397	-0.008	0.135	-0.059	0.014	0.022	0.006	0.012	0	0.001	-0.368	-0.279	0.002	0.018	-0.009	0.003	0.071	-0.01	0	-0.142	-0.256	-0.186	0	-0.016	-0.53	0.09	0.008	-0.542	0	-0.376	-0.007	-0.001	0.008	0.034	0.066	-0.02	0	-0.145	-0.007	-0.035	0	0.014	0.167
PGM1	5236	1p31.3	0.085	0.021	0.001	-0.247	-0.397	-0.008	0.135	-0.059	0.014	0.022	0.006	0.012	0	0.001	-0.368	-0.279	0.002	0.018	-0.009	0.003	0.071	-0.01	0	-0.142	-0.256	-0.186	0	-0.016	-0.53	0.09	0.008	-0.542	0	-0.376	-0.007	-0.001	0.008	0.034	0.066	-0.02	0	-0.145	-0.007	-0.035	0	0.014	0.167
CACHD1	57685	1p31.3	0.085	0.021	0.001	-0.247	-0.397	-0.008	0.135	-0.059	0.014	0.022	0.006	0.012	0	0.001	-0.368	-0.279	0.002	0.018	-0.009	0.003	0.071	-0.01	0	-0.142	-0.256	-0.186	0	-0.016	-0.53	0.09	0.008	-0.542	0	-0.376	-0.007	-0.001	0.008	0.034	-0.52	-0.02	0	-0.145	-0.007	-0.035	0	0.014	0.167
MIR4794	100616338	1p31.3	0.085	0.021	0.001	-0.247	-0.397	-0.008	0.135	-0.059	0.014	0.022	0.006	0.012	0	0.001	-0.368	-0.279	0.002	0.018	-0.009	0.003	0.071	-0.01	0	-0.142	-0.256	-0.186	0	-0.016	-0.53	0.09	0.008	-0.542	0	-0.376	-0.007	-0.001	0.008	0.034	0.066	-0.02	0	-0.145	-0.007	-0.035	0	0.014	0.167
ROR1	4919	1p31.3	0.085	0.021	0.001	-0.247	-0.397	-0.008	0.135	-0.059	0.014	0.022	0.006	0.012	0	0.001	-0.368	-0.279	0.002	0.018	-0.009	0.003	0.071	-0.01	0	-0.142	-0.256	-0.186	0	-0.016	-0.53	0.09	0.008	-0.542	0	-0.376	-0.007	-0.001	0.008	0.034	0.066	-0.02	0	-0.145	-0.007	-0.035	0	0.014	0.167
UBE2U	148581	1p31.3	0.085	0.021	0.001	-0.247	-0.397	-0.008	0.135	-0.059	0.014	0.022	0.006	0.012	0	0.001	-0.368	-0.279	0.002	0.018	-0.009	0.003	0.071	-0.01	0	-0.142	-0.256	-0.186	0	-0.016	-0.53	0.09	0.008	-0.542	0	-0.376	-0.007	-0.001	0.008	0.034	0.066	-0.02	0	-0.145	-0.007	-0.035	0	0.014	0.167
JAK1	3716	1p31.3	0.085	0.021	0.001	-0.247	-0.397	-0.008	0.135	-0.059	0.014	0.022	0.006	0.012	0	0.001	-0.368	-0.279	0.002	0.018	-0.009	0.003	0.071	-0.01	0	-0.142	-0.256	-0.186	0	-0.016	-0.53	0.09	0.008	-0.542	0	-0.376	-0.007	-0.001	0.008	0.034	-0.52	-0.02	0	-0.145	-0.007	-0.035	0	0.014	0.167
RAVER2	55225	1p31.3	0.085	0.021	0.001	-0.247	-0.397	-0.008	0.135	-0.059	0.014	0.022	0.006	0.012	0	0.001	-0.368	-0.279	0.002	0.018	-0.009	0.003	0.071	-0.01	0	-0.142	-0.256	-0.186	0	-0.016	-0.53	0.09	0.008	-0.542	0	-0.376	-0.007	-0.001	0.008	0.034	-0.52	-0.02	0	-0.145	-0.007	-0.035	0	0.014	0.167
AK4	205	1p31.3	0.085	0.021	0.001	-0.247	-0.397	-0.008	-0.158	-0.059	0.014	0.022	0.006	0.012	0	0.001	-0.368	-0.279	0.002	0.018	-0.009	0.003	0.071	-0.01	0	-0.142	-0.256	-0.186	0	-0.016	-0.53	0.09	0.008	-0.542	0	-0.376	-0.007	-0.001	0.008	0.034	-0.52	-0.02	0	-0.145	-0.007	-0.035	0	0.014	-0.146
MIR101-1	406893	1p31.3	0.085	0.021	0.001	-0.247	-0.397	-0.008	-0.158	-0.059	0.014	0.022	0.006	0.012	0	0.001	-0.368	-0.279	0.002	0.018	-0.009	0.003	0.071	-0.01	0	-0.142	-0.256	-0.186	0	-0.016	-0.53	0.09	0.008	-0.542	0	-0.376	-0.007	-0.001	0.008	0.034	-0.52	-0.02	0	-0.145	-0.007	-0.035	0	0.014	-0.146
MIR3671	100500854	1p31.3	0.085	0.021	0.001	-0.247	-0.397	-0.008	-0.158	-0.059	0.014	0.022	0.006	0.012	0	0.001	-0.368	-0.279	0.002	0.018	-0.009	0.003	0.071	-0.01	0	-0.142	-0.256	-0.186	0	-0.016	-0.53	0.09	0.008	-0.542	0	-0.376	-0.007	-0.001	0.008	0.034	-0.52	-0.02	0	-0.145	-0.007	-0.035	0	0.014	-0.146
hsa-mir-101-1	-1084	1p31.3	0.085	0.021	0.001	-0.247	-0.397	-0.008	-0.158	-0.059	0.014	0.022	0.006	0.012	0	0.001	-0.368	-0.279	0.002	0.018	-0.009	0.003	0.071	-0.01	0	-0.142	-0.256	-0.186	0	-0.016	-0.53	0.09	0.008	-0.542	0	-0.376	-0.007	-0.001	0.008	0.034	-0.52	-0.02	0	-0.145	-0.007	-0.035	0	0.014	-0.146
DNAJC6	9829	1p31.3	0.085	0.021	0.001	-0.247	-0.397	-0.008	-0.158	-0.059	0.014	0.022	0.006	0.012	0	0.001	-0.368	-0.279	0.002	0.061	-0.009	0.003	0.071	-0.01	0	-0.142	-0.256	-0.186	0	-0.016	-0.53	0.09	0.008	-0.542	0	-0.376	-0.007	-0.001	0.008	0.034	-0.52	-0.02	0	-0.145	-0.007	-0.035	0	0.014	-0.146
LEPROT	54741	1p31.3	0.085	0.021	0.001	-0.247	-0.397	-0.008	-0.158	-0.059	0.014	0.022	0.006	0.012	0	0.001	-0.368	-0.279	0.002	0.061	-0.009	0.003	0.071	-0.01	0	-0.142	-0.256	-0.186	0	-0.016	-0.53	0.09	0.008	-0.542	0	-0.376	-0.007	-0.001	0.008	0.034	-0.52	-0.02	0	-0.145	-0.007	-0.035	0	0.014	-0.146
LEPR	3953	1p31.3	0.085	0.021	0.001	-0.247	-0.397	-0.008	-0.195	-0.059	0.014	0.022	0.006	0.012	0	0.001	-0.368	-0.279	0.002	0.061	-0.009	0.003	0.071	-0.01	0	-0.142	-0.256	-0.186	0	-0.016	-0.53	0.09	0.008	-0.542	0	-0.376	-0.007	-0.001	0.008	0.034	-0.52	-0.02	0	-0.145	-0.007	-0.035	0	0.014	-0.146
PDE4B	5142	1p31.3	0.085	0.021	0.001	-0.247	-0.397	-0.008	-0.195	-0.059	0.014	0.022	0.006	0.012	0	0.001	-0.368	-0.279	0.002	0.061	-0.009	0.003	0.071	-0.01	0	-0.142	-0.256	-0.186	0	-0.016	-0.53	0.09	0.008	-0.542	0	-0.376	-0.007	-0.001	0.008	0.034	-0.52	-0.02	0	-0.145	-0.007	-0.035	0	0.014	-0.146
SGIP1	84251	1p31.3	0.085	0.021	0.001	-0.247	-0.397	-0.008	-0.195	-0.059	0.014	0.022	0.006	0.012	0	0.001	-0.368	-0.279	0.002	0.061	-0.009	0.003	0.071	-0.01	0	-0.142	-0.256	-0.186	0	-0.016	-0.53	0.09	0.008	-0.542	0	-0.376	-0.007	-0.001	0.008	0.034	-0.52	-0.02	0	-0.145	-0.007	-0.035	0	0.014	-0.146
MIR3117	100422871	1p31.3	0.085	0.021	0.001	-0.247	-0.397	-0.008	-0.195	-0.059	0.014	0.022	0.006	0.012	0	0.001	-0.368	-0.279	0.002	0.061	-0.009	0.003	0.071	-0.01	0	-0.142	-0.256	-0.186	0	-0.016	-0.53	0.09	0.008	-0.542	0	-0.376	-0.007	-0.001	0.008	0.034	-0.52	-0.02	0	-0.145	-0.007	-0.035	0	0.014	-0.146
TCTEX1D1	200132	1p31.3	0.085	0.021	0.001	-0.247	-0.397	-0.008	-0.195	-0.059	0.014	0.022	0.006	0.012	0	0.001	-0.368	-0.279	0.002	0.061	-0.009	0.003	0.071	-0.01	0	-0.142	-0.256	-0.186	0	-0.016	-0.53	0.09	0.008	-0.542	0	-0.376	-0.007	-0.001	0.008	0.034	-0.52	-0.02	0	-0.145	-0.007	-0.035	0	0.014	-0.146
hsa-mir-3117	-1096	1p31.3	0.085	0.021	0.001	-0.247	-0.397	-0.008	-0.195	-0.059	0.014	0.022	0.006	0.012	0	0.001	-0.368	-0.279	0.002	0.061	-0.009	0.003	0.071	-0.01	0	-0.142	-0.256	-0.186	0	-0.016	-0.53	0.09	0.008	-0.542	0	-0.376	-0.007	-0.001	0.008	0.034	-0.52	-0.02	0	-0.145	-0.007	-0.035	0	0.014	-0.146
C1orf141	400757	1p31.3	0.085	0.021	0.001	-0.247	-0.397	-0.008	-0.195	-0.059	0.014	0.022	0.006	0.012	0	0.001	-0.368	-0.279	0.002	0.061	-0.009	0.003	0.071	-0.01	0	-0.142	-0.256	-0.186	0	-0.016	-0.53	0.09	0.008	-0.542	0	-0.376	-0.007	-0.001	0.008	0.034	-0.52	-0.02	0	-0.145	-0.007	-0.035	0	0.014	-0.146
IL23R	149233	1p31.3	0.085	0.021	0.001	-0.247	-0.397	-0.008	-0.195	-0.059	0.014	0.022	0.006	0.012	0	0.001	-0.368	-0.279	0.002	0.061	-0.009	0.003	0.071	-0.01	0	-0.142	-0.256	-0.186	0	-0.016	-0.53	0.09	0.008	-0.542	0	-0.376	-0.007	-0.001	0.008	0.034	-0.52	-0.02	0	-0.145	-0.007	-0.035	0	0.014	-0.146
INSL5	10022	1p31.3	0.085	0.021	0.001	-0.247	-0.397	-0.008	-0.195	-0.059	0.014	0.022	0.006	0.012	0	0.001	-0.368	-0.279	0.002	0.061	-0.009	0.003	0.071	-0.01	0	-0.142	-0.256	-0.186	0	-0.016	-0.53	0.09	0.008	-0.542	0	-0.376	-0.007	-0.001	0.008	0.034	-0.52	-0.02	0	-0.145	-0.007	-0.035	0	0.014	-0.146
MIER1	57708	1p31.3	0.085	0.021	0.001	-0.247	-0.397	-0.008	-0.195	-0.059	0.014	0.022	0.006	0.012	0	0.001	-0.368	-0.279	0.002	0.061	-0.009	0.003	0.071	-0.01	0	-0.142	-0.256	-0.186	0	-0.016	-0.53	0.09	0.008	-0.542	0	-0.376	-0.007	-0.001	0.008	0.034	-0.52	-0.02	0	-0.145	-0.007	-0.035	0	0.014	-0.146
SLC35D1	23169	1p31.3	0.085	0.021	0.001	-0.247	-0.397	-0.008	-0.195	-0.059	0.014	0.022	0.006	0.012	0	0.001	-0.368	-0.279	0.002	0.061	-0.009	0.003	0.071	-0.01	0	-0.142	-0.256	-0.186	0	-0.016	-0.53	0.09	0.008	-0.542	0	-0.376	-0.007	-0.001	0.008	0.034	-0.52	-0.02	0	-0.145	-0.007	-0.035	0	0.014	-0.146
WDR78	79819	1p31.3	0.085	0.021	0.001	-0.247	-0.397	-0.008	-0.195	-0.059	0.014	0.022	0.006	0.012	0	0.001	-0.368	-0.279	0.002	0.061	-0.009	0.003	0.071	-0.01	0	-0.142	-0.256	-0.186	0	-0.016	-0.53	0.09	0.008	-0.542	0	-0.376	-0.007	-0.001	0.008	0.034	-0.52	-0.02	0	-0.145	-0.007	-0.035	0	0.014	-0.146
IL12RB2	3595	1p31.3	0.085	0.021	0.001	-0.247	-0.397	-0.008	-0.195	-0.059	0.014	0.022	0.006	0.012	0	0.001	-0.368	-0.279	0.002	0.061	-0.009	0.003	0.071	-0.01	0	-0.142	-0.256	-0.186	0	-0.016	-0.53	0.09	0.008	-0.542	0	-0.376	-0.007	-0.001	0.008	0.034	-0.52	-0.02	0	-0.145	-0.007	-0.035	0	0.014	-0.146
SERBP1	26135	1p31.3	0.085	0.021	0.001	-0.247	-0.397	-0.008	-0.195	-0.059	0.014	0.022	0.006	0.012	0	0.001	-0.368	-0.279	0.002	0.061	-0.009	0.003	0.071	-0.01	0	-0.142	-0.256	-0.186	0	-0.016	-0.53	0.09	0.008	-0.542	0	-0.376	-0.007	-0.001	0.008	0.034	-0.52	-0.02	0	-0.145	-0.007	-0.035	0	0.014	-0.146
GADD45A	1647	1p31.3	0.085	0.021	0.001	-0.247	-0.397	-0.008	-0.195	-0.059	0.014	0.022	0.006	0.012	0	0.001	-0.368	-0.279	0.002	0.061	-0.009	0.003	0.071	-0.01	0	-0.142	-0.256	-0.186	0	-0.016	-0.53	0.09	0.008	-0.542	0	-0.376	-0.007	-0.001	0.008	0.034	-0.52	-0.02	0	-0.145	-0.007	-0.035	0	0.014	-0.146
GNG12	55970	1p31.3	0.085	0.021	0.001	-0.247	-0.397	-0.008	-0.195	-0.059	0.014	0.022	0.006	0.012	0	0.001	-0.368	-0.279	0.002	0.061	-0.009	0.003	0.071	-0.01	0	-0.142	-0.256	-0.186	0	-0.016	-0.53	0.09	0.008	-0.542	0	-0.376	-0.007	-0.001	0.008	0.034	-0.52	-0.02	0	-0.145	-0.007	-0.035	0	0.014	-0.146
LOC100289178	100289178	1p31.3	0.085	-0.056	-0.097	-0.28	-0.397	-0.008	-0.195	-0.059	0.014	0.022	0.006	0.012	0	0.001	-0.368	-0.32	0.002	0.061	-0.009	0.003	0.071	-0.01	0	-0.142	-0.256	-0.24	0	-0.016	-0.53	0.09	0.008	-0.542	0	-0.376	-0.007	-0.035	0.008	0.034	-0.52	-0.02	0	-0.145	-0.007	-0.035	0	0.014	-0.146
DIRAS3	9077	1p31.3	0.085	-0.056	-0.097	-0.28	-0.397	-0.008	-0.195	-0.059	0.014	0.022	0.006	-0.011	0	0.001	-0.368	-0.279	0.002	0.061	-0.009	0.003	0.071	-0.01	0	-0.142	-0.256	-0.24	0	-0.016	-0.53	0.09	0.008	-0.542	0	-0.376	-0.007	-0.001	0.008	0.034	-0.52	-0.02	0	-0.145	-0.007	-0.035	0	0.014	-0.146
WLS	79971	1p31.3	0.085	-0.056	-0.097	-0.28	-0.397	-0.008	-0.195	-0.059	0.014	0.022	0.006	-0.011	0	0.001	-0.368	-0.32	0.002	0.061	-0.009	0.003	0.071	-0.01	0	-0.142	-0.256	-0.24	0	-0.016	-0.53	0.09	0.008	-0.542	0	-0.376	-0.007	-0.035	0.008	0.034	-0.52	-0.02	0	-0.145	-0.007	-0.035	0	0.014	-0.146
MIR1262	100302279	1p31.3	0.085	-0.056	-0.097	-0.28	-0.397	-0.008	-0.195	-0.059	0.014	0.022	0.006	-0.011	0	0.001	-0.368	-0.279	0.002	0.061	-0.009	0.003	0.071	-0.01	0	-0.142	-0.256	-0.24	0	-0.016	-0.53	0.09	0.008	-0.542	0	-0.376	-0.007	-0.035	0.008	0.034	-0.52	-0.02	0	-0.145	-0.007	-0.035	0	0.014	-0.146
hsa-mir-1262	-1108	1p31.3	0.085	-0.056	-0.097	-0.28	-0.397	-0.008	-0.195	-0.059	0.014	0.022	0.006	-0.011	0	0.001	-0.368	-0.279	0.002	0.061	-0.009	0.003	0.071	-0.01	0	-0.142	-0.256	-0.24	0	-0.016	-0.53	0.09	0.008	-0.542	0	-0.376	-0.007	-0.035	0.008	0.034	-0.52	-0.02	0	-0.145	-0.007	-0.035	0	0.014	-0.146
DEPDC1	55635	1p31.2	0.085	-0.056	-0.097	-0.28	-0.397	-0.008	-0.195	-0.059	-0.141	0.022	0.006	-0.011	0	0.001	-0.368	-0.32	0.002	0.061	-0.009	0.003	0.071	-0.01	0	-0.142	-0.256	-0.24	0	-0.016	-0.53	0.09	0.008	-0.542	0	-0.376	-0.007	-0.035	0.008	0.034	-0.52	-0.02	0	-0.145	-0.007	-0.035	0	0.014	-0.146
RPE65	6121	1p31.3	0.085	-0.056	-0.097	-0.28	-0.397	-0.008	-0.195	-0.059	-0.141	0.022	0.006	-0.011	0	0.001	-0.368	-0.32	0.002	0.061	-0.009	0.003	0.071	-0.01	0	-0.142	-0.256	-0.24	0	-0.016	-0.53	0.09	0.008	-0.542	0	-0.376	-0.007	-0.035	0.008	0.034	-0.52	-0.02	0	-0.145	-0.007	-0.035	0	0.014	-0.146
LRRC40	55631	1p31.1	0.085	-0.056	-0.097	-0.28	-0.457	-0.008	-0.195	-0.059	-0.141	0.022	0.006	-0.011	0	0.001	-0.368	-0.32	0.002	-0.03	-0.111	0.003	-0.002	-0.01	0	-0.142	-0.256	-0.24	0	-0.016	-0.53	0.09	0.008	-0.542	0	-0.376	-0.007	-0.035	-0.035	0.034	-0.52	-0.02	-0.032	-0.145	-0.007	-0.035	0	0.014	-0.146
LRRC7	57554	1p31.1	0.085	-0.056	-0.097	-0.28	-0.457	-0.008	-0.195	-0.059	-0.141	0.022	0.006	-0.011	0	0.001	-0.368	-0.32	0.002	-0.03	-0.111	0.003	-0.002	-0.01	0	-0.142	-0.256	-0.24	0	-0.016	-0.53	0.09	0.008	-0.542	0	-0.376	-0.007	-0.035	-0.035	0.034	-0.52	-0.02	-0.032	-0.145	-0.007	-0.035	0	0.014	-0.146
PIN1P1	5301	1p31.1	0.085	-0.056	-0.097	-0.28	-0.457	-0.008	-0.195	-0.059	-0.141	0.022	0.006	-0.011	0	0.001	-0.368	-0.32	0.002	-0.03	-0.111	0.003	-0.002	-0.01	0	-0.142	-0.256	-0.24	0	-0.016	-0.53	0.09	0.008	-0.542	0	-0.376	-0.007	-0.035	-0.035	0.034	-0.52	-0.02	-0.032	-0.145	-0.007	-0.035	0	0.014	-0.146
SRSF11	9295	1p31.1	0.085	-0.056	-0.097	-0.28	-0.457	-0.008	-0.195	-0.059	-0.141	0.022	0.006	-0.011	0	0.001	-0.368	-0.32	0.002	-0.03	-0.111	0.003	-0.002	-0.01	0	-0.142	-0.256	-0.24	0	-0.016	-0.53	0.09	0.008	-0.542	0	-0.376	-0.007	-0.035	-0.035	0.034	-0.52	-0.02	-0.032	-0.145	-0.007	-0.035	0	0.014	-0.146
ANKRD13C	81573	1p31.1	0.085	-0.056	-0.097	-0.28	-0.457	-0.008	-0.195	-0.059	-0.141	0.022	0.006	-0.011	0	0.001	-0.368	-0.32	0.002	-0.03	-0.111	0.003	-0.002	-0.01	0	-0.142	-0.256	-0.24	0	-0.016	-0.53	0.056	0.008	-0.542	0	-0.376	-0.007	-0.035	-0.035	0.034	-0.52	-0.02	-0.032	-0.145	-0.007	-0.035	0	0.014	-0.146
CTH	1491	1p31.1	0.085	-0.056	-0.097	-0.28	-0.457	-0.008	-0.195	-0.059	-0.141	0.022	0.006	-0.011	0	0.001	-0.368	-0.32	0.002	-0.03	-0.111	0.003	-0.002	-0.01	0	-0.142	-0.256	-0.24	0	-0.016	-0.53	0.056	0.008	-0.542	0	-0.376	-0.007	-0.035	-0.035	0.034	-0.52	-0.02	-0.032	-0.145	-0.007	-0.035	0	0.014	-0.146
HHLA3	11147	1p31.1	0.085	-0.056	-0.097	-0.28	-0.457	-0.008	-0.195	-0.059	-0.141	0.022	0.006	-0.011	0	0.001	-0.368	-0.32	0.002	-0.03	-0.111	0.003	-0.002	-0.01	0	-0.142	-0.256	-0.24	0	-0.016	-0.53	0.056	0.008	-0.542	0	-0.376	-0.007	-0.035	-0.035	0.034	-0.52	-0.02	-0.032	-0.145	-0.007	-0.035	0	0.014	-0.146
MIR186	406962	1p31.1	0.085	-0.056	-0.097	-0.305	-0.457	-0.008	-0.195	-0.059	-0.047	0.022	0.006	-0.011	0	0.001	-0.368	-0.32	0.002	-0.03	-0.111	0.003	-0.002	-0.01	0	-0.142	-0.256	-0.24	0	-0.016	-0.53	0.056	0.008	-0.542	0	-0.376	-0.007	-0.035	-0.035	0.034	-0.52	-0.02	-0.032	-0.145	-0.007	-0.035	0	0.014	-0.146
PTGER3	5733	1p31.1	0.085	-0.056	-0.097	-0.305	-0.457	-0.008	-0.195	-0.059	-0.047	0.022	0.006	-0.011	0	0.001	-0.368	-0.32	0.002	-0.03	-0.111	0.003	-0.002	-0.01	0	-0.142	-0.256	-0.24	0	-0.016	-0.53	0.056	0.008	-0.542	0	-0.376	-0.007	-0.035	-0.035	0.034	-0.52	-0.02	-0.032	-0.145	-0.007	-0.035	0	0.014	-0.146
ZRANB2-AS1	100132618	1p31.1	0.085	-0.056	-0.097	-0.305	-0.457	-0.008	-0.195	-0.059	-0.047	0.022	0.006	-0.011	0	0.001	-0.368	-0.32	0.002	-0.03	-0.111	0.003	-0.002	-0.01	0	-0.142	-0.256	-0.24	0	-0.016	-0.53	0.056	0.008	-0.542	0	-0.376	-0.007	-0.035	-0.035	0.034	-0.52	-0.02	-0.032	-0.145	-0.007	-0.035	0	0.014	-0.146
ZRANB2-AS2	100852410	1p31.1	0.085	-0.056	-0.097	-0.305	-0.457	-0.008	-0.195	-0.059	-0.047	0.022	-0.064	-0.011	0	0.001	-0.368	-0.32	0.002	-0.03	-0.111	0.003	-0.002	-0.01	0	-0.142	-0.256	-0.24	0	-0.016	-0.53	0.056	0.008	-0.542	0	-0.376	-0.007	-0.035	-0.035	0.034	-0.52	-0.02	-0.032	-0.145	-0.007	-0.035	0	0.014	-0.146
ZRANB2	9406	1p31.1	0.085	-0.056	-0.097	-0.305	-0.457	-0.008	-0.195	-0.059	-0.047	0.022	0.006	-0.011	0	0.001	-0.368	-0.32	0.002	-0.03	-0.111	0.003	-0.002	-0.01	0	-0.142	-0.256	-0.24	0	-0.016	-0.53	0.056	0.008	-0.542	0	-0.376	-0.007	-0.035	-0.035	0.034	-0.52	-0.02	-0.032	-0.145	-0.007	-0.035	0	0.014	-0.146
hsa-mir-186	-1130	1p31.1	0.085	-0.056	-0.097	-0.305	-0.457	-0.008	-0.195	-0.059	-0.047	0.022	0.006	-0.011	0	0.001	-0.368	-0.32	0.002	-0.03	-0.111	0.003	-0.002	-0.01	0	-0.142	-0.256	-0.24	0	-0.016	-0.53	0.056	0.008	-0.542	0	-0.376	-0.007	-0.035	-0.035	0.034	-0.52	-0.02	-0.032	-0.145	-0.007	-0.035	0	0.014	-0.146
NEGR1	257194	1p31.1	0.085	-0.209	-0.097	-0.305	-0.457	-0.008	-0.458	-0.059	-0.047	0.022	-0.064	-0.011	0	0.001	-0.368	-0.32	0.002	-0.03	-0.192	0.003	-0.002	-0.01	0	-0.142	-0.256	-0.24	0	-0.016	-0.53	0.056	0.008	-0.542	0	-0.376	-0.007	-0.035	-0.035	0.034	-0.52	-0.034	-0.032	-0.145	-0.007	-0.035	0	0.014	-0.146
NEGR1-IT1	100852409	1p31.1	0.085	-0.209	-0.097	-0.305	-0.457	-0.008	-0.195	-0.059	-0.047	0.022	-0.064	-0.011	0	0.001	-0.368	-0.32	0.002	-0.03	-0.111	0.003	-0.002	-0.01	0	-0.142	-0.256	-0.24	0	-0.016	-0.53	0.056	0.008	-0.542	0	-0.376	-0.007	-0.035	-0.035	0.034	-0.52	-0.034	-0.032	-0.145	-0.007	-0.035	0	0.014	-0.146
C1orf173	127254	1p31.1	0.085	-0.073	-0.097	-0.305	-0.457	-0.008	-0.458	-0.059	-0.047	0.022	-0.064	-0.011	0	0.001	-0.368	-0.32	0.002	-0.03	-0.192	0.003	-0.002	-0.01	0.009	-0.142	-0.256	-0.24	0	-0.016	-0.53	0.056	0.008	-0.542	0	-0.376	-0.007	-0.035	-0.035	0.034	-0.52	-0.034	-0.032	-0.36	-0.007	-0.035	0	0.014	-0.146
FPGT-TNNI3K	100526835	1p31.1	0.085	-0.073	-0.097	-0.305	-0.457	-0.008	-0.458	-0.059	-0.047	0.022	-0.064	-0.011	0	0.001	-0.368	-0.32	0.002	-0.03	-0.192	0.003	-0.002	-0.01	0.009	-0.142	-0.256	-0.24	0	-0.016	-0.53	0.056	0.008	-0.542	0	-0.376	-0.007	-0.035	-0.035	0.034	-0.52	-0.034	-0.032	-0.36	-0.007	-0.035	0	0.014	-0.146
FPGT	8790	1p31.1	0.085	-0.073	-0.097	-0.305	-0.457	-0.008	-0.458	-0.059	-0.047	0.022	-0.064	-0.011	0	0.001	-0.368	-0.32	0.002	-0.03	-0.192	0.003	-0.002	-0.01	0.009	-0.142	-0.256	-0.24	0	-0.016	-0.53	0.056	0.008	-0.542	0	-0.376	-0.007	-0.035	-0.035	0.034	-0.52	-0.034	-0.032	-0.36	-0.007	-0.035	0	0.014	-0.146
LRRIQ3	127255	1p31.1	0.085	-0.073	-0.097	-0.305	-0.457	-0.008	-0.458	-0.059	-0.047	0.022	-0.064	-0.011	0	0.001	-0.368	-0.32	0.002	-0.03	-0.192	0.003	-0.002	-0.01	0.009	-0.142	-0.256	-0.24	0	-0.016	-0.53	0.056	0.008	-0.542	0	-0.376	-0.007	-0.035	-0.035	0.034	-0.52	-0.034	-0.032	-0.36	-0.007	-0.035	0	0.014	-0.146
TNNI3K	51086	1p31.1	0.085	-0.073	-0.097	-0.305	-0.457	-0.008	-0.458	-0.059	-0.047	0.022	-0.064	-0.011	0	0.001	-0.368	-0.32	0.002	-0.03	-0.192	0.003	-0.002	-0.01	0.009	-0.142	-0.256	-0.24	0	-0.016	-0.53	0.056	0.008	-0.542	0	-0.376	-0.007	-0.035	-0.035	0.034	-0.52	-0.034	-0.032	-0.36	-0.007	-0.035	0	0.014	-0.146
ACADM	34	1p31.1	0.085	-0.073	-0.097	-0.305	-0.457	-0.008	-0.458	-0.059	-0.047	0.022	-0.064	-0.011	0	0.001	-0.368	-0.32	0.002	-0.03	-0.192	0.003	-0.002	-0.01	0.009	-0.142	-0.256	-0.24	0	-0.016	-0.53	0.056	0.008	-0.542	0	-0.376	-0.007	-0.035	-0.035	0.034	-0.52	-0.034	-0.032	-0.36	-0.007	-0.035	0	0.014	-0.146
CRYZ	1429	1p31.1	0.085	-0.073	-0.097	-0.305	-0.457	-0.008	-0.458	-0.059	-0.047	0.022	-0.064	-0.011	0	0.001	-0.368	-0.32	0.002	-0.03	-0.192	0.003	-0.002	-0.01	0.009	-0.142	-0.256	-0.24	0	-0.016	-0.53	0.056	0.008	-0.542	0	-0.376	-0.007	-0.035	-0.035	0.034	-0.52	-0.034	-0.032	-0.36	-0.007	-0.035	0	0.014	-0.146
LHX8	431707	1p31.1	0.085	-0.073	-0.097	-0.305	-0.457	-0.008	-0.458	-0.059	-0.047	0.022	-0.064	-0.011	0	0.001	-0.368	-0.32	0.002	-0.03	-0.192	0.003	-0.002	-0.01	0.009	-0.142	-0.256	-0.24	0	-0.016	-0.53	0.056	0.008	-0.542	0	-0.376	-0.007	-0.035	-0.035	0.034	-0.52	-0.034	-0.032	-0.36	-0.007	-0.035	0	0.014	-0.146
SLC44A5	204962	1p31.1	0.085	-0.073	-0.097	-0.305	-0.457	-0.008	-0.458	-0.059	-0.047	0.022	-0.064	-0.011	0	0.001	-0.368	-0.32	0.002	-0.03	-0.192	0.003	-0.002	-0.01	0.009	-0.142	-0.256	-0.24	0	-0.016	-0.53	0.056	0.008	-0.542	0	-0.376	-0.007	-0.035	-0.035	0.034	-0.52	-0.034	-0.032	-0.36	-0.007	-0.035	0	0.014	-0.146
TYW3	127253	1p31.1	0.085	-0.073	-0.097	-0.305	-0.457	-0.008	-0.458	-0.059	-0.047	0.022	-0.064	-0.011	0	0.001	-0.368	-0.32	0.002	-0.03	-0.192	0.003	-0.002	-0.01	0.009	-0.142	-0.256	-0.24	0	-0.016	-0.53	0.056	0.008	-0.542	0	-0.376	-0.007	-0.035	-0.035	0.034	-0.52	-0.034	-0.032	-0.36	-0.007	-0.035	0	0.014	-0.146
ASB17	127247	1p31.1	0.085	-0.073	-0.097	-0.305	-0.457	-0.008	-0.458	-0.059	-0.047	0.022	-0.064	-0.011	0	0.001	-0.368	-0.32	0.002	-0.03	-0.009	0.003	-0.002	-0.01	0.009	-0.142	-0.256	-0.24	0	-0.016	-0.53	0.056	0.008	-0.542	0	-0.376	-0.007	-0.035	-0.035	0.034	-0.52	-0.034	-0.032	-0.36	-0.007	-0.035	0	0.014	-0.146
MSH4	4438	1p31.1	0.085	-0.073	-0.097	-0.305	-0.457	-0.008	-0.458	-0.059	-0.047	0.022	-0.064	-0.011	0	0.001	-0.368	-0.32	0.002	-0.03	-0.009	0.003	-0.002	-0.01	0.009	-0.142	-0.256	-0.24	0	-0.016	-0.53	0.056	0.008	-0.542	0	-0.376	-0.007	-0.035	-0.035	0.034	-0.52	-0.034	-0.032	-0.36	-0.007	-0.035	0	0.014	-0.146
RABGGTB	5876	1p31.1	0.085	-0.073	-0.097	-0.305	-0.457	-0.008	-0.458	-0.059	-0.047	0.022	-0.064	-0.011	0	0.001	-0.368	-0.32	0.002	-0.03	-0.009	0.003	-0.002	-0.01	0.009	-0.142	-0.256	-0.24	0	-0.016	-0.53	0.056	0.008	-0.542	0	-0.376	-0.007	-0.035	-0.035	0.034	-0.52	-0.034	-0.032	-0.36	-0.007	-0.035	0	0.014	-0.146
SNORD45A	26805	1p31.1	0.085	-0.073	-0.097	-0.305	-0.457	-0.008	-0.458	-0.059	-0.047	0.022	-0.064	-0.011	0	0.001	-0.368	-0.32	0.002	-0.03	-0.009	0.003	-0.002	-0.01	0.009	-0.142	-0.256	-0.24	0	-0.016	-0.53	0.056	0.008	-0.542	0	-0.376	-0.007	-0.035	-0.035	0.034	-0.52	-0.034	-0.032	-0.36	-0.007	-0.035	0	0.014	-0.146
SNORD45B	26804	1p31.1	0.085	-0.073	-0.097	-0.305	-0.457	-0.008	-0.458	-0.059	-0.047	0.022	-0.064	-0.011	0	0.001	-0.368	-0.32	0.002	-0.03	-0.009	0.003	-0.002	-0.01	0.009	-0.142	-0.256	-0.24	0	-0.016	-0.53	0.056	0.008	-0.542	0	-0.376	-0.007	-0.035	-0.035	0.034	-0.52	-0.034	-0.032	-0.36	-0.007	-0.035	0	0.014	-0.146
SNORD45C	692085	1p31.1	0.085	-0.073	-0.097	-0.305	-0.457	-0.008	-0.458	-0.059	-0.047	0.022	-0.064	-0.011	0	0.001	-0.368	-0.32	0.002	-0.03	-0.009	0.003	-0.002	-0.01	0.009	-0.142	-0.256	-0.24	0	-0.016	-0.53	0.056	0.008	-0.542	0	-0.376	-0.007	-0.035	-0.035	0.034	-0.52	-0.034	-0.032	-0.36	-0.007	-0.035	0	0.014	-0.146
ST6GALNAC3	256435	1p31.1	0.085	-0.073	-0.097	-0.305	-0.457	-0.008	-0.458	-0.059	-0.047	0.022	-0.064	-0.011	0	0.001	-0.368	-0.32	0.002	-0.03	-0.009	0.003	-0.002	-0.01	0.009	-0.142	-0.256	-0.24	0	-0.016	-0.53	0.056	0.008	-0.542	0	-0.376	-0.007	-0.035	-0.035	0.034	-0.52	-0.034	-0.032	-0.36	-0.007	-0.035	0	0.014	-0.146
ST6GALNAC5	81849	1p31.1	0.085	0.025	-0.097	-0.305	-0.457	-0.008	-0.458	-0.059	-0.047	0.022	-0.064	-0.011	0	0.001	-0.368	-0.32	0.002	-0.03	-0.009	0.003	-0.002	-0.01	0.009	-0.142	-0.256	-0.24	0	-0.016	-0.53	0.056	0.008	-0.525	0	-0.376	-0.007	-0.035	-0.035	0.034	-0.52	-0.034	-0.032	-0.36	-0.007	-0.035	0	0.014	-0.146
AK5	26289	1p31.1	0.085	0.025	0.023	-0.305	-0.457	-0.008	-0.458	-0.059	-0.047	0.022	-0.064	-0.011	0	0.001	-0.368	-0.32	0.002	-0.03	-0.009	0.003	-0.002	-0.01	0.009	-0.142	-0.256	-0.24	0	-0.016	-0.53	0.056	0.008	-0.525	0	-0.376	-0.007	-0.035	-0.035	0.034	-0.52	-0.034	-0.032	-0.36	-0.007	-0.035	0	0.014	-0.146
FAM73A	374986	1p31.1	0.085	-0.104	0.023	-0.305	-0.457	-0.008	-0.458	-0.059	-0.047	0.022	-0.064	-0.011	0	0.001	-0.368	-0.32	0.002	-0.03	-0.009	0.003	-0.002	-0.01	0.009	-0.142	-0.256	-0.24	0	-0.016	-0.53	0.056	0.008	-0.525	0	-0.376	-0.007	-0.035	-0.035	0.034	-0.52	-0.034	-0.032	-0.36	-0.007	-0.035	0	0.014	-0.146
PIGK	10026	1p31.1	0.085	0.025	0.023	-0.305	-0.457	-0.008	-0.458	-0.059	-0.047	0.022	-0.064	-0.011	0	0.001	-0.368	-0.32	0.002	-0.03	-0.009	0.003	-0.002	-0.01	0.009	-0.142	-0.256	-0.24	0	-0.016	-0.53	0.056	0.008	-0.525	0	-0.376	-0.007	-0.035	-0.035	0.034	-0.52	-0.034	-0.032	-0.36	-0.007	-0.035	0	0.014	-0.146
USP33	23032	1p31.1	0.085	0.025	0.023	-0.305	-0.457	-0.008	-0.458	-0.059	-0.047	0.022	-0.064	-0.011	0	0.001	-0.368	-0.32	0.002	-0.03	-0.009	0.003	-0.002	-0.01	0.009	-0.142	-0.256	-0.24	0	-0.016	-0.53	0.056	0.008	-0.525	0	-0.376	-0.007	-0.035	-0.035	0.034	-0.52	-0.034	-0.032	-0.36	-0.007	-0.035	0	0.014	-0.146
ZZZ3	26009	1p31.1	0.085	0.025	0.023	-0.305	-0.457	-0.008	-0.458	-0.059	-0.047	0.022	-0.064	-0.011	0	0.001	-0.368	-0.32	0.002	-0.03	-0.009	0.003	-0.002	-0.01	0.009	-0.142	-0.256	-0.24	0	-0.016	-0.53	0.056	0.008	-0.525	0	-0.376	-0.007	-0.035	-0.035	0.034	-0.52	-0.034	-0.032	-0.36	-0.007	-0.035	0	0.014	-0.146
DNAJB4	11080	1p31.1	0.085	-0.104	0.023	-0.305	-0.457	-0.008	-0.458	-0.059	-0.047	0.022	-0.064	-0.011	0	0.001	-0.368	-0.32	0.002	-0.03	-0.009	0.003	-0.002	-0.01	0.009	-0.142	-0.256	-0.24	0	-0.016	-0.53	0.056	0.008	-0.525	0	-0.376	-0.007	-0.035	-0.035	0.034	-0.52	-0.034	-0.032	-0.36	-0.007	-0.035	0	0.014	-0.146
FUBP1	8880	1p31.1	0.085	-0.104	0.023	-0.305	-0.457	-0.008	-0.458	-0.059	-0.047	0.022	-0.064	-0.011	0	0.001	-0.368	-0.32	0.002	-0.03	-0.009	0.003	-0.002	-0.01	0.009	-0.142	-0.256	-0.24	0	-0.016	-0.53	0.056	0.008	-0.525	0	-0.376	-0.007	-0.035	-0.035	0.034	-0.52	-0.034	-0.032	-0.36	-0.007	-0.035	0	0.014	-0.146
NEXN	91624	1p31.1	0.085	-0.104	0.023	-0.305	-0.457	-0.008	-0.458	-0.059	-0.047	0.022	-0.064	-0.011	0	0.001	-0.368	-0.32	0.002	-0.03	-0.009	0.003	-0.002	-0.01	0.009	-0.142	-0.256	-0.24	0	-0.016	-0.53	0.056	0.008	-0.525	0	-0.376	-0.007	-0.035	-0.035	0.034	-0.52	-0.034	-0.032	-0.36	-0.007	-0.035	0	0.014	-0.146
GIPC2	54810	1p31.1	0.085	-0.104	-0.106	-0.305	-0.457	-0.008	-0.458	-0.059	-0.047	0.022	-0.064	-0.011	0	0.001	-0.368	-0.32	0.002	-0.03	-0.079	0.003	-0.002	-0.01	0.009	-0.142	-0.256	-0.24	0	-0.016	-0.53	0.056	0.008	-0.525	0	-0.376	-0.007	-0.035	-0.035	0.034	-0.52	-0.034	-0.032	-0.36	-0.007	-0.035	0	0.014	-0.146
ELTD1	64123	1p31.1	0.085	-0.104	-0.106	-0.305	-0.457	-0.008	-0.458	-0.059	-0.047	0.022	-0.064	-0.011	0	-0.065	-0.368	-0.32	0.002	-0.03	-0.079	0.003	-0.002	-0.01	0.009	-0.142	-0.256	-0.24	0	-0.016	-0.53	0.056	0.008	-0.525	0	-0.376	-0.007	-0.035	-0.035	-0.02	-0.52	-0.034	-0.032	-0.15	-0.007	-0.035	0	0.014	-0.146
IFI44L	10964	1p31.1	0.085	-0.104	-0.106	-0.305	-0.457	-0.008	-0.458	-0.059	-0.047	0.022	-0.064	-0.011	0	0.001	-0.368	-0.32	0.002	-0.03	-0.079	0.003	-0.002	-0.01	0.009	-0.142	-0.256	-0.24	0	-0.016	-0.53	0.056	0.008	-0.525	0	-0.376	-0.007	-0.035	-0.035	-0.02	-0.52	-0.034	-0.032	-0.15	-0.007	-0.035	0	0.014	-0.146
IFI44	10561	1p31.1	0.085	-0.104	-0.106	-0.305	-0.457	-0.008	-0.458	-0.059	-0.047	0.022	-0.064	-0.011	0	0.001	-0.368	-0.32	0.002	-0.03	-0.079	0.003	-0.002	-0.01	0.009	-0.142	-0.256	-0.24	0	-0.016	-0.53	0.056	0.008	-0.525	0	-0.376	-0.007	-0.035	-0.035	-0.02	-0.52	-0.034	-0.032	-0.15	-0.007	-0.035	0	0.014	-0.146
MGC27382	149047	1p31.1	0.085	-0.104	-0.106	-0.305	-0.457	-0.008	-0.458	-0.059	-0.047	0.022	-0.064	-0.011	0	0.001	-0.368	-0.32	0.002	-0.03	-0.079	0.003	-0.002	-0.01	0.009	-0.142	-0.256	-0.24	0	-0.016	-0.53	0.056	0.008	-0.525	0	-0.376	-0.007	-0.035	-0.035	-0.02	-0.52	-0.034	-0.032	-0.15	-0.007	-0.035	0	0.014	-0.146
PTGFR	5737	1p31.1	0.085	-0.104	-0.106	-0.305	-0.457	-0.008	-0.458	-0.059	-0.047	0.022	-0.064	-0.011	0	0.001	-0.368	-0.32	0.002	-0.03	-0.079	0.003	-0.002	-0.01	0.009	-0.142	-0.256	-0.24	0	-0.016	-0.53	0.056	0.008	-0.525	0	-0.376	-0.007	-0.035	-0.035	-0.02	-0.52	-0.034	-0.032	-0.15	-0.007	-0.035	0	0.014	-0.146
LPHN2	23266	1p31.1	0.085	-0.104	-0.106	-0.305	-0.457	-0.008	-0.128	-0.059	-0.047	0.022	-0.064	-0.011	0	-0.065	-0.368	-0.32	0.002	-0.156	-0.079	0.003	-0.002	-0.01	0.009	-0.142	-0.256	-0.24	-0.232	-0.016	-0.53	0.056	-0.065	-0.525	0	-0.376	-0.007	-0.035	-0.035	-0.02	-0.52	-0.034	-0.032	-0.15	-0.007	-0.035	0	0.014	-0.146
TTLL7	79739	1p31.1	0.085	0.029	0.011	-0.289	-0.457	-0.008	-0.128	-0.059	0.003	0.022	0.015	0.027	0	0.015	-0.368	-0.32	0.002	-0.156	0.001	0.003	0.068	0.035	0.009	-0.142	-0.256	-0.196	0.026	-0.016	-0.53	0.087	0.022	-0.525	0	-0.376	-0.007	-0.035	0.013	0.049	-0.52	-0.034	-0.002	-0.15	-0.007	-0.006	0	0.014	-0.146
DNASE2B	58511	1p31.1	0.085	0.029	0.011	-0.289	-0.457	-0.008	-0.128	-0.059	0.003	0.022	0.015	0.027	0	0.015	-0.368	-0.32	0.002	-0.156	0.001	0.003	0.068	0.035	0.009	-0.142	-0.256	-0.196	0.026	-0.016	-0.53	0.087	0.022	-0.525	0	-0.376	-0.007	-0.035	0.013	0.049	-0.52	0.006	-0.002	-0.15	-0.007	-0.006	0	0.014	-0.146
PRKACB	5567	1p31.1	0.085	0.029	0.011	-0.289	-0.457	-0.008	-0.128	-0.059	0.003	0.022	0.015	0.027	0	0.015	-0.368	-0.32	0.002	-0.156	0.001	0.003	0.068	0.035	0.009	-0.142	-0.256	-0.196	0.026	-0.016	-0.53	0.087	0.022	-0.525	0	-0.376	-0.007	-0.035	0.013	0.049	-0.52	0.006	-0.002	-0.15	-0.007	-0.006	0	0.014	-0.146
SAMD13	148418	1p31.1	0.085	0.029	0.011	-0.289	-0.457	-0.008	-0.128	-0.059	0.003	0.022	0.015	0.027	0	0.015	-0.368	-0.32	0.002	-0.156	0.001	0.003	0.068	0.035	0.009	-0.142	-0.256	-0.196	0.026	-0.016	-0.53	0.087	0.022	-0.525	0	-0.376	-0.007	-0.035	0.013	0.049	-0.52	0.006	-0.002	-0.15	-0.007	-0.006	0	0.014	-0.146
UOX	391051	1p31.1	0.085	0.029	0.011	-0.289	-0.457	-0.008	-0.128	-0.059	0.003	0.022	0.015	0.027	0	0.015	-0.368	-0.32	0.002	-0.156	0.001	0.003	0.068	0.035	0.009	-0.142	-0.256	-0.196	0.026	-0.016	-0.53	0.087	0.022	-0.525	0	-0.376	-0.007	-0.035	0.013	0.049	-0.52	0.006	-0.002	-0.15	-0.007	-0.006	0	0.014	-0.146
BCL10	8915	1p22.3	0.085	0.029	0.011	-0.289	-0.398	-0.008	-0.128	-0.059	0.003	0.022	0.015	0.027	0	0.015	-0.368	-0.32	0.002	-0.186	0.001	0.003	0.068	0.035	0.009	-0.142	-0.256	-0.196	0.026	-0.016	-0.53	0.087	0.022	-0.525	0	-0.376	-0.007	-0.035	0.013	0.049	-0.52	0.006	-0.002	-0.15	-0.007	-0.006	0	0.014	-0.146
C1orf180	439927	1p22.3	0.085	0.029	0.011	-0.289	-0.398	-0.008	-0.128	-0.059	0.003	0.022	0.015	0.027	0	0.015	-0.368	-0.32	0.002	-0.186	0.001	0.003	0.068	0.035	0.009	-0.142	-0.256	-0.196	0.026	-0.016	-0.53	0.087	0.022	-0.525	0	-0.376	-0.007	-0.035	0.013	0.049	-0.52	0.006	-0.002	-0.15	-0.007	-0.006	0	0.014	-0.146
C1orf52	148423	1p22.3	0.085	0.029	0.011	-0.289	-0.398	-0.008	-0.128	-0.059	0.003	0.022	0.015	0.027	0	0.015	-0.368	-0.32	0.002	-0.186	0.001	0.003	0.068	0.035	0.009	-0.142	-0.256	-0.196	0.026	-0.016	-0.53	0.087	0.022	-0.525	0	-0.376	-0.007	-0.035	0.013	0.049	-0.52	0.006	-0.002	-0.15	-0.007	-0.006	0	0.014	-0.146
CTBS	1486	1p22.3	0.085	0.029	0.011	-0.289	-0.398	-0.008	-0.128	-0.059	0.003	0.022	0.015	0.027	0	0.015	-0.368	-0.32	0.002	-0.186	0.001	0.003	0.068	0.035	0.009	-0.142	-0.256	-0.196	0.026	-0.016	-0.53	0.087	0.022	-0.525	0	-0.376	-0.007	-0.035	0.013	0.049	-0.52	0.006	-0.002	-0.15	-0.007	-0.006	0	0.014	-0.146
DDAH1	23576	1p22.3	0.085	-0.033	0.011	-0.289	-0.398	-0.008	-0.128	-0.059	0.003	0.022	0.015	0.027	0	0.015	-0.368	-0.32	0.002	-0.186	0.001	0.003	0.068	0.035	0.009	-0.142	-0.256	-0.196	0.026	-0.016	-0.53	0.087	0.022	-0.525	0	-0.376	-0.007	-0.035	0.013	0.049	-0.52	0.006	-0.002	-0.15	-0.007	-0.006	0	0.014	-0.146
GNG5	2787	1p22.3	0.085	0.029	0.011	-0.289	-0.398	-0.008	-0.128	-0.059	0.003	0.022	0.015	0.027	0	0.015	-0.368	-0.32	0.002	-0.186	0.001	0.003	0.068	0.035	0.009	-0.142	-0.256	-0.196	0.026	-0.016	-0.53	0.087	0.022	-0.525	0	-0.376	-0.007	-0.035	0.013	0.049	-0.52	0.006	-0.002	-0.15	-0.007	-0.006	0	0.014	-0.146
LOC646626	646626	1p22.3	0.085	0.029	0.011	-0.289	-0.398	-0.008	-0.128	-0.059	0.003	0.022	0.015	0.027	0	0.015	-0.368	-0.32	0.002	-0.186	0.001	0.003	0.068	0.035	0.009	-0.142	-0.256	-0.196	0.026	-0.016	-0.53	0.087	0.022	-0.525	0	-0.376	-0.007	-0.035	0.013	0.049	-0.52	0.006	-0.002	-0.15	-0.007	-0.006	0	0.014	-0.146
LPAR3	23566	1p22.3	0.085	0.029	0.011	-0.289	-0.398	-0.008	-0.128	-0.059	0.003	0.022	0.015	0.027	0	0.015	-0.368	-0.32	0.002	-0.186	0.001	0.003	0.068	0.035	0.009	-0.142	-0.256	-0.196	0.026	-0.016	-0.53	0.087	0.022	-0.525	0	-0.376	-0.007	-0.035	0.013	0.049	-0.52	0.006	-0.002	-0.15	-0.007	-0.006	0	0.014	-0.146
MCOLN2	255231	1p22.3	0.085	0.029	0.011	-0.289	-0.398	-0.008	-0.128	-0.059	0.003	0.022	0.015	0.027	0	0.015	-0.368	-0.32	0.002	-0.186	0.001	0.003	0.068	0.035	0.009	-0.142	-0.256	-0.196	0.026	-0.016	-0.53	0.087	0.022	-0.525	0	-0.376	-0.007	-0.035	0.013	0.049	-0.52	0.006	-0.002	-0.15	-0.007	-0.006	0	0.014	-0.146
MCOLN3	55283	1p22.3	0.085	0.029	0.011	-0.289	-0.398	-0.008	-0.128	-0.059	0.003	0.022	0.015	0.027	0	0.015	-0.368	-0.32	0.002	-0.186	0.001	0.003	0.068	0.035	0.009	-0.142	-0.256	-0.196	0.026	-0.016	-0.53	0.087	0.022	-0.525	0	-0.376	-0.007	-0.035	0.013	0.049	-0.52	0.006	-0.002	-0.15	-0.007	-0.006	0	0.014	-0.146
MIR4423	100616481	1p22.3	0.085	0.029	0.011	-0.289	-0.398	-0.008	-0.128	-0.059	0.003	0.022	0.015	0.027	0	0.015	-0.368	-0.32	0.002	-0.186	0.001	0.003	0.068	0.035	0.009	-0.142	-0.256	-0.196	0.026	-0.016	-0.53	0.087	0.022	-0.525	0	-0.376	-0.007	-0.035	0.013	0.049	-0.52	0.006	-0.002	-0.15	-0.007	-0.006	0	0.014	-0.146
RPF1	80135	1p22.3	0.085	0.029	0.011	-0.289	-0.398	-0.008	-0.128	-0.059	0.003	0.022	0.015	0.027	0	0.015	-0.368	-0.32	0.002	-0.186	0.001	0.003	0.068	0.035	0.009	-0.142	-0.256	-0.196	0.026	-0.016	-0.53	0.087	0.022	-0.525	0	-0.376	-0.007	-0.035	0.013	0.049	-0.52	0.006	-0.002	-0.15	-0.007	-0.006	0	0.014	-0.146
SSX2IP	117178	1p22.3	0.085	0.029	0.011	-0.289	-0.398	-0.008	-0.128	-0.059	0.003	0.022	0.015	0.027	0	0.015	-0.368	-0.32	0.002	-0.186	0.001	0.003	0.068	0.035	0.009	-0.142	-0.256	-0.196	0.026	-0.016	-0.53	0.087	0.022	-0.525	0	-0.376	-0.007	-0.035	0.013	0.049	-0.52	0.006	-0.002	-0.15	-0.007	-0.006	0	0.014	-0.146
SYDE2	84144	1p22.3	0.085	0.029	0.011	-0.289	-0.398	-0.008	-0.128	-0.059	0.003	0.022	0.015	0.027	0	0.015	-0.368	-0.32	0.002	-0.186	0.001	0.003	0.068	0.035	0.009	-0.142	-0.256	-0.196	0.026	-0.016	-0.53	0.087	0.022	-0.525	0	-0.376	-0.007	-0.035	0.013	0.049	-0.52	0.006	-0.002	-0.15	-0.007	-0.006	0	0.014	-0.146
WDR63	126820	1p22.3	0.085	0.029	0.011	-0.289	-0.398	-0.008	-0.128	-0.059	0.003	0.022	0.015	0.027	0	0.015	-0.368	-0.32	0.002	-0.186	0.001	0.003	0.068	0.035	0.009	-0.142	-0.256	-0.196	0.026	-0.016	-0.53	0.087	0.022	-0.525	0	-0.376	-0.007	-0.035	0.013	0.049	-0.52	0.006	-0.002	-0.15	-0.007	-0.006	0	0.014	-0.146
CYR61	3491	1p22.3	0.085	-0.033	0.011	-0.289	-0.398	-0.008	-0.128	-0.059	0.003	0.022	0.015	0.027	0	0.015	-0.368	-0.32	0.002	-0.186	0.001	0.003	0.068	0.035	0.009	-0.142	-0.256	-0.196	0.026	-0.016	-0.53	0.087	0.022	-0.525	0	-0.376	-0.007	-0.035	0.013	0.049	-0.52	0.006	-0.002	-0.15	-0.007	-0.006	0	0.014	-0.146
ZNHIT6	54680	1p22.3	0.085	-0.033	0.011	-0.289	-0.398	-0.008	-0.128	-0.059	0.003	0.022	0.015	0.027	0	0.015	-0.368	-0.32	0.002	-0.186	0.001	0.003	0.068	0.035	0.009	-0.142	-0.256	-0.196	0.026	-0.016	-0.53	0.087	0.022	-0.525	0	-0.376	-0.007	-0.035	0.013	0.049	-0.52	0.006	-0.002	-0.15	-0.007	-0.006	0	0.014	-0.146
COL24A1	255631	1p22.3	0.085	-0.033	0.011	-0.289	-0.398	-0.008	-0.128	-0.059	0.003	0.022	0.015	0.027	0	0.015	-0.368	-0.32	0.002	-0.186	0.001	0.003	0.068	0.035	0.009	-0.142	-0.256	-0.196	0.026	-0.016	-0.53	0.087	0.022	-0.525	0	-0.376	-0.007	-0.035	0.013	0.049	-0.52	0.006	-0.002	-0.15	-0.004	-0.006	0	0.014	-0.146
ODF2L	57489	1p22.3	0.085	-0.033	0.011	-0.289	-0.447	-0.008	-0.128	-0.059	0.003	0.022	0.015	0.027	0	0.015	-0.368	-0.32	0.002	-0.186	0.001	0.003	0.068	0.035	0.009	-0.142	-0.256	-0.196	0.026	-0.016	-0.53	0.087	0.022	-0.525	0	-0.376	-0.007	-0.035	0.013	0.049	-0.52	0.006	-0.002	-0.15	-0.004	-0.006	0	0.014	-0.146
CLCA1	1179	1p22.3	0.085	-0.033	0.011	-0.289	-0.447	-0.008	-0.128	-0.059	0.003	0.022	0.015	0.027	0	0.015	-0.368	-0.32	0.002	-0.186	0.001	0.003	0.068	0.035	0.009	-0.142	-0.256	-0.196	0.026	-0.016	-0.53	0.087	0.022	-0.525	0	-0.376	-0.007	-0.035	0.013	0.049	-0.52	0.006	-0.002	-0.15	-0.004	-0.006	0	0.014	-0.146
CLCA2	9635	1p22.3	0.085	-0.033	0.011	-0.289	-0.447	-0.008	-0.128	-0.059	0.003	0.022	0.015	0.027	0	0.015	-0.368	-0.32	0.002	-0.186	0.001	0.003	0.068	0.035	0.009	-0.142	-0.256	-0.196	0.026	-0.016	-0.53	0.087	0.022	-0.525	0	-0.376	-0.007	-0.035	0.013	0.049	-0.52	0.006	-0.002	-0.15	-0.004	-0.006	0	0.014	-0.146
CLCA3P	9629	1p22.3	0.085	-0.033	0.011	-0.289	-0.447	-0.008	-0.128	-0.059	0.003	0.022	0.015	0.027	0	0.015	-0.368	-0.32	0.002	-0.186	0.001	0.003	0.068	0.035	0.009	-0.142	-0.256	-0.196	0.026	-0.016	-0.53	0.087	0.022	-0.525	0	-0.376	-0.007	-0.035	0.013	0.049	-0.52	0.006	-0.002	-0.15	-0.004	-0.006	0	0.014	-0.146
CLCA4	22802	1p22.3	0.085	-0.033	0.011	-0.289	-0.447	-0.008	-0.128	-0.059	0.003	0.022	0.015	0.027	0	0.015	-0.368	-0.32	0.002	-0.186	0.001	0.003	0.068	0.035	0.009	-0.142	-0.256	-0.196	0.026	-0.016	-0.53	0.087	0.022	-0.525	0	-0.376	-0.007	-0.035	0.013	0.049	-0.52	0.006	-0.002	-0.15	-0.004	-0.006	0	0.014	-0.146
SH3GLB1	51100	1p22.3	0.085	-0.033	0.011	-0.289	-0.447	-0.008	-0.128	-0.059	0.003	0.022	0.015	0.027	0	0.015	-0.368	-0.32	0.002	-0.186	0.001	0.003	0.068	0.035	0.009	-0.142	-0.256	-0.196	0.026	-0.016	-0.53	0.087	0.022	-0.525	0	-0.376	-0.007	-0.035	0.013	0.049	-0.52	0.006	-0.002	-0.15	-0.004	-0.006	0	0.014	-0.146
HS2ST1	9653	1p22.3	0.085	-0.033	0.011	-0.289	-0.447	-0.008	-0.128	-0.059	0.003	0.022	0.015	0.027	0	0.015	-0.368	-0.32	0.002	-0.186	0.001	0.003	0.068	0.035	0.009	-0.142	-0.256	-0.196	0.026	-0.016	-0.53	0.087	0.022	-0.525	0	-0.376	-0.007	-0.035	0.013	0.049	-0.52	0.006	-0.002	-0.15	-0.004	-0.006	0	0.014	-0.146
LMO4	8543	1p22.3	0.085	-0.033	0.011	-0.289	-0.447	-0.008	-0.128	-0.059	0.003	0.022	0.015	0.027	0	0.015	-0.368	-0.32	0.002	-0.186	0.001	0.003	0.068	0.035	0.009	-0.142	-0.256	-0.196	0.026	-0.016	-0.53	0.087	0.022	-0.525	0	-0.376	-0.007	-0.035	0.013	0.049	-0.52	0.006	-0.002	-0.15	-0.004	-0.006	0	0.014	-0.146
LOC339524	339524	1p22.3	0.085	-0.033	0.011	-0.289	-0.447	-0.008	-0.128	-0.059	0.003	0.022	0.015	0.027	0	0.015	-0.368	-0.32	0.002	-0.186	0.001	0.003	0.068	0.035	0.009	-0.142	-0.256	-0.196	0.026	-0.016	-0.53	0.087	0.022	-0.525	0	-0.376	-0.007	-0.035	0.013	0.049	-0.52	0.006	-0.002	-0.15	-0.004	-0.006	0	0.014	-0.146
2015-09-01	9403	1p22.3	0.085	-0.033	0.011	-0.289	-0.447	-0.008	-0.128	-0.059	0.003	0.022	0.015	0.027	0	0.015	-0.368	-0.32	0.002	-0.186	0.001	0.003	0.068	0.035	0.009	-0.142	-0.256	-0.196	0.026	-0.016	-0.53	0.087	0.022	-0.525	0	-0.376	-0.007	-0.035	0.013	0.049	-0.52	0.006	-0.002	-0.15	-0.004	-0.006	0	0.014	-0.146
LOC100505768	100505768	1p22.3	0.085	-0.033	0.011	-0.289	-0.447	-0.008	-0.128	-0.059	0.003	0.022	0.015	0.027	0	0.015	-0.368	-0.32	0.002	0.01	0.001	0.003	0.068	0.035	0.009	-0.142	-0.256	-0.196	0.026	-0.016	-0.53	0.087	0.022	-0.525	0	-0.376	-0.007	-0.035	0.013	0.049	-0.52	0.006	-0.002	-0.15	-0.004	-0.006	0	0.014	-0.146
CCBL2	56267	1p22.2	-1.293	-0.033	0.011	-0.289	-0.447	-0.008	-0.238	-0.059	0.003	0.022	0.015	0.027	0	0.015	-0.368	-0.32	0.002	0.01	0.001	0.003	0.068	0.035	0.009	-0.142	-0.256	-0.196	0.026	-0.016	-0.53	0.087	0.022	-0.525	0	-0.376	-0.007	-0.035	0.013	0.049	-0.52	0.006	-0.002	-0.15	-0.004	-0.006	0	0.014	-0.146
GBP1	2633	1p22.2	-1.293	-0.033	0.011	-0.289	-0.447	-0.008	-0.238	-0.059	0.003	0.022	0.015	0.027	0	0.015	-0.368	-0.32	0.002	0.01	0.001	0.003	0.068	0.035	0.009	-0.142	-0.256	-0.196	0.026	-0.016	-0.53	0.087	0.022	-0.525	0	-0.376	-0.007	-0.035	0.013	0.049	-0.52	0.006	-0.002	-0.15	-0.004	-0.006	0	0.014	-0.146
GBP2	2634	1p22.2	-1.293	-0.033	0.011	-0.289	-0.447	-0.008	-0.238	-0.059	0.003	0.022	0.015	0.027	0	0.015	-0.368	-0.32	0.002	0.01	0.001	0.003	0.068	0.035	0.009	-0.142	-0.256	-0.196	0.026	-0.016	-0.53	0.087	0.022	-0.525	0	-0.376	-0.007	-0.035	0.013	0.049	-0.52	0.006	-0.002	-0.15	-0.004	-0.006	0	0.014	-0.146
GBP3	2635	1p22.2	-1.293	-0.033	0.011	-0.289	-0.447	-0.008	-0.238	-0.059	0.003	0.022	0.015	0.027	0	0.015	-0.368	-0.32	0.002	0.01	0.001	0.003	0.068	0.035	0.009	-0.142	-0.256	-0.196	0.026	-0.016	-0.53	0.087	0.022	-0.525	0	-0.376	-0.007	-0.035	0.013	0.049	-0.52	0.006	-0.002	-0.15	-0.004	-0.006	0	0.014	-0.146
GBP4	115361	1p22.2	-1.293	-0.033	0.011	-0.289	-0.447	-0.008	-0.238	-0.059	0.003	0.022	0.015	0.027	0	0.015	-0.368	-0.32	0.002	0.01	0.001	0.003	0.068	0.035	0.009	-0.142	-0.256	-0.196	0.026	-0.016	-0.53	0.087	0.022	-0.525	0	-0.376	-0.007	-0.035	0.013	0.049	-0.52	0.006	-0.002	-0.15	-0.004	-0.006	0	0.014	-0.146
GBP7	388646	1p22.2	-1.293	-0.033	0.011	-0.289	-0.447	-0.008	-0.238	-0.059	0.003	0.022	0.015	0.027	0	0.015	-0.368	-0.32	0.002	0.01	0.001	0.003	0.068	0.035	0.009	-0.142	-0.256	-0.196	0.026	-0.016	-0.53	0.087	0.022	-0.525	0	-0.376	-0.007	-0.035	0.013	0.049	-0.52	0.006	-0.002	-0.15	-0.004	-0.006	0	0.014	-0.146
GTF2B	2959	1p22.2	-1.293	-0.033	0.011	-0.289	-0.447	-0.008	-0.238	-0.059	0.003	0.022	0.015	0.027	0	0.015	-0.368	-0.32	0.002	0.01	0.001	0.003	0.068	0.035	0.009	-0.142	-0.256	-0.196	0.026	-0.016	-0.53	0.087	0.022	-0.525	0	-0.376	-0.007	-0.035	0.013	0.049	-0.52	0.006	-0.002	-0.15	-0.004	-0.006	0	0.014	-0.146
PKN2	5586	1p22.2	-1.293	-0.033	0.011	-0.289	-0.447	-0.008	-0.238	-0.059	0.003	0.022	0.015	0.027	0	0.015	-0.368	-0.32	0.002	0.01	0.001	0.003	0.068	0.035	0.009	-0.142	-0.256	-0.196	0.026	-0.016	-0.53	0.087	0.022	-0.525	0	-0.376	-0.007	-0.035	0.013	0.049	-0.52	0.006	-0.002	-0.15	-0.004	-0.006	0	0.014	-0.146
RBMXL1	494115	1p22.2	-1.293	-0.033	0.011	-0.289	-0.447	-0.008	-0.238	-0.059	0.003	0.022	0.015	0.027	0	0.015	-0.368	-0.32	0.002	0.01	0.001	0.003	0.068	0.035	0.009	-0.142	-0.256	-0.196	0.026	-0.016	-0.53	0.087	0.022	-0.525	0	-0.376	-0.007	-0.035	0.013	0.049	-0.52	0.006	-0.002	-0.15	-0.004	-0.006	0	0.014	-0.146
FLJ27354	400761	1p22.2	-1.293	-0.033	0.011	-0.289	-0.447	-0.008	-0.238	-0.059	0.003	0.022	0.015	0.027	0	0.015	-0.368	-0.32	0.002	0.01	0.001	0.003	0.068	0.035	0.009	-0.142	-0.256	-0.196	0.026	-0.016	-0.53	0.087	0.022	-0.525	0	-0.376	-0.007	-0.035	0.013	0.049	-0.52	0.006	-0.002	-0.15	-0.004	-0.006	0	0.014	-0.146
GBP1P1	400759	1p22.2	-1.293	-0.033	0.011	-0.289	-0.447	-0.008	-0.238	-0.059	0.003	0.022	0.015	0.027	0	0.015	-0.368	-0.32	0.002	0.01	0.001	0.003	0.068	0.035	0.009	-0.142	-0.256	-0.196	0.026	-0.016	-0.53	0.087	0.022	-0.525	0	-0.376	-0.007	-0.035	0.013	0.049	-0.52	0.006	-0.002	-0.15	-0.004	-0.006	0	0.014	-0.146
GBP5	115362	1p22.2	-1.293	-0.033	0.011	-0.289	-0.447	-0.008	-0.238	-0.059	0.003	0.022	0.015	0.027	0	0.015	-0.368	-0.32	0.002	0.01	0.001	0.003	0.068	0.035	0.009	-0.142	-0.256	-0.196	0.026	-0.016	-0.53	0.087	0.022	-0.525	0	-0.376	-0.007	-0.035	0.013	0.049	-0.52	0.006	-0.002	-0.15	-0.004	-0.006	0	0.014	-0.146
GBP6	163351	1p22.2	-1.293	-0.033	0.011	-0.289	-0.447	-0.008	-0.238	-0.059	0.003	0.022	0.015	0.027	0	0.015	-0.368	-0.32	0.002	0.01	0.001	0.003	0.068	0.035	0.009	-0.142	-0.256	-0.196	0.026	-0.016	-0.53	0.087	0.022	-0.525	0	-0.376	-0.007	-0.035	0.013	0.049	-0.52	0.006	-0.002	-0.15	-0.004	-0.006	0	0.014	-0.146
LRRC8B	23507	1p22.2	-1.293	-0.033	0.011	-0.289	-0.447	-0.008	-0.238	-0.059	0.003	0.022	0.015	0.027	0	0.015	-0.368	-0.32	0.002	0.01	0.001	0.003	0.068	0.035	0.009	-0.142	-0.256	-0.196	0.026	-0.016	-0.53	0.087	0.022	-0.525	0	-0.376	-0.007	-0.035	0.013	0.049	-0.52	0.006	-0.002	-0.15	-0.004	-0.006	0	0.014	-0.146
LRRC8C	84230	1p22.2	-1.293	-0.033	0.011	-0.289	-0.447	-0.008	-0.238	-0.059	0.003	0.022	0.015	0.027	0	0.015	-0.368	-0.32	0.002	0.01	0.001	0.003	0.068	0.035	0.009	-0.142	-0.256	-0.196	0.026	-0.016	-0.53	0.087	0.022	-0.525	0	-0.376	-0.007	-0.035	0.013	0.049	-0.52	0.006	-0.002	-0.15	-0.004	-0.006	0	0.014	-0.146
LRRC8D	55144	1p22.2	-1.293	-0.033	0.011	-0.289	-0.447	-0.008	-0.238	-0.059	0.003	0.022	0.015	0.027	0	0.015	-0.368	-0.32	0.002	0.01	0.001	0.003	0.068	0.035	0.009	-0.142	-0.256	-0.196	0.026	-0.016	-0.53	0.087	0.022	-0.525	0	-0.376	-0.007	-0.035	0.013	0.049	-0.52	0.006	-0.002	-0.15	-0.004	-0.006	0	0.014	-0.146
GEMIN8P4	492303	1p22.2	-1.293	-0.033	0.011	-0.289	-0.447	-0.008	-0.238	-0.059	0.003	0.022	0.015	0.027	0	0.015	-0.368	-0.32	0.002	0.01	0.001	0.003	0.068	0.035	0.009	-0.142	-0.256	-0.196	0.026	-0.016	-0.53	0.087	0.022	-0.525	0	-0.376	-0.007	-0.035	0.013	0.049	-0.52	0.006	-0.002	-0.15	-0.004	-0.006	0	0.014	-0.146
ZNF326	284695	1p22.2	-1.293	-0.033	0.011	-0.289	-0.447	-0.008	-0.238	-0.059	0.003	0.022	0.015	0.027	0	0.015	-0.368	-0.32	0.002	0.01	0.001	0.003	0.068	0.035	0.009	-0.142	-0.256	-0.196	0.026	-0.016	-0.53	0.087	0.022	-0.525	0	-0.376	-0.007	-0.035	0.013	0.049	-0.52	0.006	-0.002	-0.15	-0.004	-0.006	0	0.014	-0.146
BARHL2	343472	1p22.2	-1.293	-0.033	0.011	-0.289	-0.447	-0.008	-0.238	-0.059	0.003	-0.019	0.015	0.027	0	0.015	-0.368	-0.32	0.002	0.01	0.001	0.003	0.068	0.035	0.009	-0.142	-0.256	-0.196	0.026	-0.016	-0.53	0.087	0.022	-0.525	0	-0.376	-0.007	-0.035	0.013	0.049	-0.52	0.006	-0.002	-0.15	-0.004	-0.006	0	0.014	-0.146
ZNF644	84146	1p22.2	-1.293	-0.033	0.011	-0.289	-0.447	-0.008	-0.238	-0.059	0.003	-0.019	0.015	0.027	0	0.015	-0.368	-0.32	0.002	0.01	0.001	0.003	0.068	0.035	0.009	-0.142	-0.256	-0.196	0.026	-0.016	-0.53	0.087	0.022	-0.525	0	-0.376	-0.007	-0.035	0.013	0.049	-0.52	0.006	-0.002	-0.15	-0.004	-0.006	0	0.014	-0.146
HFM1	164045	1p22.2	0.092	-0.033	0.011	-0.289	-0.447	-0.008	-0.238	-0.059	0.003	-0.019	0.015	0.027	0	0.015	-0.368	-0.32	0.002	0.01	0.001	0.003	0.068	0.035	0.009	-0.142	-0.256	-0.196	0.026	-0.016	-0.53	0.087	0.022	-0.525	0	-0.376	-0.007	-0.035	0.013	0.049	-0.52	0.006	-0.002	-0.15	-0.004	-0.006	0	0.014	-0.146
CDC7	8317	1p22.2	0.092	-0.033	0.011	-0.241	-0.447	-0.008	-0.238	-0.059	0.003	-0.019	0.015	0.027	0	0.015	-0.368	-0.252	0.002	0.01	0.001	0.003	0.068	0.035	0.009	-0.142	-0.256	-0.196	0.026	-0.016	-0.53	0.087	0.022	-0.525	0	-0.376	-0.007	-0.035	0.013	0.049	-0.52	0.006	-0.002	-0.15	-0.004	-0.006	0	0.014	-0.146
HSP90B3P	343477	1p22.1	0.092	-0.033	0.011	-0.241	-0.38	-0.008	-0.238	-0.059	0.003	-0.019	0.015	0.027	0	0.015	-0.368	-0.252	0.002	0.01	0.001	0.003	0.068	0.035	0.009	-0.142	-0.256	-0.196	0.026	-0.016	-0.53	0.087	0.022	-0.525	0	-0.376	-0.007	-0.035	0.013	0.049	-0.52	0.006	-0.002	-0.15	-0.004	-0.006	0	0.014	-0.146
TGFBR3	7049	1p22.1	0.092	0.034	0.011	-0.241	-0.38	-0.008	-0.238	-0.059	0.003	-0.019	0.015	0.027	0	0.015	-0.368	-0.252	0.002	0.01	0.001	0.003	0.068	0.035	0.009	-0.142	-0.256	-0.196	0.026	-0.016	-0.53	0.087	0.022	-0.525	0	-0.376	-0.007	-0.035	0.013	0.049	-0.52	0.006	-0.002	-0.15	-0.004	-0.006	0	0.014	-0.146
BRDT	676	1p22.1	0.092	0.034	0.011	-0.241	-0.38	-0.008	-0.238	-0.059	0.003	-0.019	0.015	0.027	0	0.015	-0.368	-0.252	0.002	0.01	0.001	0.003	0.068	0.035	0.009	-0.142	-0.256	-0.196	0.026	-0.016	-0.53	0.087	0.022	-0.525	0	-0.376	-0.007	-0.035	0.013	0.049	-0.52	0.006	-0.002	-0.15	-0.004	-0.006	0	0.014	-0.146
BTBD8	284697	1p22.1	0.092	0.034	0.011	-0.241	-0.38	-0.008	-0.238	-0.059	0.003	-0.019	0.015	0.027	0	0.015	-0.368	-0.252	0.002	0.01	0.001	0.003	0.068	0.035	0.009	-0.142	-0.256	-0.196	0.026	-0.016	-0.53	0.087	0.022	-0.525	0	-0.376	-0.007	-0.035	0.013	0.049	-0.52	0.006	-0.002	-0.15	-0.004	-0.006	0	0.014	-0.146
C1orf146	388649	1p22.1	0.092	0.034	0.011	-0.241	-0.38	-0.008	-0.238	-0.059	0.003	-0.019	0.015	0.027	0	0.015	-0.368	-0.252	0.002	0.01	0.001	0.003	0.068	0.035	0.009	-0.142	-0.256	-0.196	0.026	-0.016	-0.53	0.087	0.022	-0.525	0	-0.376	-0.007	-0.035	0.013	0.049	-0.52	0.006	-0.002	-0.15	-0.004	-0.006	0	0.014	-0.146
EPHX4	253152	1p22.1	0.092	0.034	0.011	-0.241	-0.38	-0.008	-0.238	-0.059	0.003	-0.019	0.015	0.027	0	0.015	-0.368	-0.252	0.002	0.01	0.001	0.003	0.068	0.035	0.009	-0.142	-0.256	-0.196	0.026	-0.016	-0.53	0.087	0.022	-0.525	0	-0.376	-0.007	-0.035	0.013	0.049	-0.52	0.006	-0.002	-0.15	-0.004	-0.006	0	0.014	-0.146
EVI5	7813	1p22.1	0.092	0.034	0.011	-0.241	-0.38	-0.008	-0.238	-0.059	0.003	-0.019	0.015	0.027	0	0.015	-0.368	-0.252	0.002	0.01	0.001	0.003	0.068	0.035	0.009	-0.142	-0.256	-0.196	0.026	-0.016	-0.53	0.087	0.022	-0.525	0	-0.376	-0.007	-0.035	0.013	0.049	-0.52	0.006	-0.002	-0.15	-0.004	-0.006	0	0.014	-0.146
FAM69A	388650	1p22.1	0.092	0.034	0.011	-0.241	-0.38	-0.008	-0.238	-0.059	0.003	-0.019	0.015	0.027	0	0.015	-0.368	-0.252	0.002	0.01	0.001	0.003	0.068	0.035	0.009	-0.142	-0.256	-0.196	0.026	-0.016	-0.53	0.087	0.022	-0.525	0	-0.376	-0.007	-0.035	0.013	0.049	-0.52	0.006	-0.002	-0.15	-0.004	-0.006	0	0.014	-0.146
GFI1	2672	1p22.1	0.092	0.034	0.011	-0.241	-0.38	-0.008	-0.238	-0.059	0.003	-0.019	0.015	0.027	0	0.015	-0.368	-0.252	0.002	0.01	0.001	0.003	0.068	0.035	0.009	-0.142	-0.256	-0.196	0.026	-0.016	-0.53	0.087	0.022	-0.525	0	-0.376	-0.007	-0.035	0.013	0.049	-0.52	0.006	-0.002	-0.15	-0.004	-0.006	0	0.014	-0.146
GLMN	11146	1p22.1	0.092	0.034	0.011	-0.241	-0.38	-0.008	-0.238	-0.059	0.003	-0.019	0.015	0.027	0	0.015	-0.368	-0.252	0.002	0.01	0.001	0.003	0.068	0.035	0.009	-0.142	-0.256	-0.196	0.026	-0.016	-0.53	0.087	0.022	-0.525	0	-0.376	-0.007	-0.035	0.013	0.049	-0.52	0.006	-0.002	-0.15	-0.004	-0.006	0	0.014	-0.146
KIAA1107	23285	1p22.1	0.092	0.034	0.011	-0.241	-0.38	-0.008	-0.238	-0.059	0.003	-0.019	0.015	0.027	0	0.015	-0.368	-0.252	0.002	0.01	0.001	0.003	0.068	0.035	0.009	-0.142	-0.256	-0.196	0.026	-0.016	-0.53	0.087	0.022	-0.525	0	-0.376	-0.007	-0.035	0.013	0.049	-0.52	0.006	-0.002	-0.15	-0.004	-0.006	0	0.014	-0.146
MTF2	22823	1p22.1	0.092	0.034	0.011	-0.241	-0.38	-0.008	-0.238	-0.059	0.003	-0.019	0.015	0.027	0	0.015	-0.368	-0.252	0.002	0.01	0.001	0.003	0.068	0.035	0.009	-0.142	-0.256	-0.196	0.026	-0.016	-0.53	0.087	0.022	-0.525	0	-0.376	-0.007	-0.035	0.013	0.049	-0.52	0.006	-0.002	-0.15	-0.004	-0.006	0	0.014	-0.146
RPAP2	79871	1p22.1	0.092	0.034	0.011	-0.241	-0.38	-0.008	-0.238	-0.059	0.003	-0.019	0.015	0.027	0	0.015	-0.368	-0.252	0.002	0.01	0.001	0.003	0.068	0.035	0.009	-0.142	-0.256	-0.196	0.026	-0.016	-0.53	0.087	0.022	-0.525	0	-0.376	-0.007	-0.035	0.013	0.049	-0.52	0.006	-0.002	-0.15	-0.004	-0.006	0	0.014	-0.146
RPL5	6125	1p22.1	0.092	0.034	0.011	-0.241	-0.38	-0.008	-0.238	-0.059	0.003	-0.019	0.015	0.027	0	0.015	-0.368	-0.252	0.002	0.01	0.001	0.003	0.068	0.035	0.009	-0.142	-0.256	-0.196	0.026	-0.016	-0.53	0.087	0.022	-0.525	0	-0.376	-0.007	-0.035	0.013	0.049	-0.52	0.006	-0.002	-0.15	-0.004	-0.006	0	0.014	-0.146
SNORA66	26782	1p22.1	0.092	0.034	0.011	-0.241	-0.38	-0.008	-0.238	-0.059	0.003	-0.019	0.015	0.027	0	0.015	-0.368	-0.252	0.002	0.01	0.001	0.003	0.068	0.035	0.009	-0.142	-0.256	-0.196	0.026	-0.016	-0.53	0.087	0.022	-0.525	0	-0.376	-0.007	-0.035	0.013	0.049	-0.52	0.006	-0.002	-0.15	-0.004	-0.006	0	0.014	-0.146
SNORD21	6083	1p22.1	0.092	0.034	0.011	-0.241	-0.38	-0.008	-0.238	-0.059	0.003	-0.019	0.015	0.027	0	0.015	-0.368	-0.252	0.002	0.01	0.001	0.003	0.068	0.035	0.009	-0.142	-0.256	-0.196	0.026	-0.016	-0.53	0.087	0.022	-0.525	0	-0.376	-0.007	-0.035	0.013	0.049	-0.52	0.006	-0.002	-0.15	-0.004	-0.006	0	0.014	-0.146
TMED5	50999	1p22.1	0.092	0.034	0.011	-0.241	-0.38	-0.008	-0.238	-0.059	0.003	-0.019	0.015	0.027	0	0.015	-0.368	-0.252	0.002	0.01	0.001	0.003	0.068	0.035	0.009	-0.142	-0.256	-0.196	0.026	-0.016	-0.53	0.087	0.022	-0.525	0	-0.376	-0.007	-0.035	0.013	0.049	-0.52	0.006	-0.002	-0.15	-0.004	-0.006	0	0.014	-0.146
CCDC18	343099	1p22.1	0.092	0.034	0.011	-0.241	-0.38	-0.008	-0.238	-0.059	0.003	-0.019	0.015	0.027	0	0.015	-0.368	-0.252	0.002	0.01	0.001	0.003	0.068	0.035	0.009	-0.142	-0.256	-0.196	0.026	-0.016	-0.53	0.087	0.022	-0.525	0	-0.376	-0.007	-0.035	0.013	0.049	-0.52	0.006	-0.002	-0.15	-0.004	-0.006	0	0.014	-0.146
BCAR3	8412	1p22.1	0.092	0.034	0.011	-0.241	-0.38	-0.008	-0.238	-0.059	0.003	-0.019	0.015	0.027	0	0.015	-0.368	-0.252	0.002	0.01	0.001	0.003	0.068	0.035	0.009	-0.142	-0.256	-0.196	0.026	-0.016	-0.53	0.087	0.022	-0.525	0	-0.376	-0.007	-0.035	0.013	0.049	-0.52	0.006	-0.012	-0.15	-0.004	-0.006	0	0.014	-0.146
DR1	1810	1p22.1	0.092	0.034	0.011	-0.241	-0.38	-0.008	-0.238	-0.059	0.003	-0.019	0.015	0.027	0	0.015	-0.368	-0.252	0.002	0.01	0.001	0.003	0.068	0.035	0.009	-0.142	-0.256	-0.196	0.026	-0.016	-0.53	0.087	0.022	-0.525	0	-0.376	-0.007	-0.035	0.013	0.049	-0.52	0.006	-0.002	-0.15	-0.004	-0.006	0	0.014	-0.146
FNBP1L	54874	1p22.1	0.092	0.034	0.011	-0.241	-0.38	-0.008	-0.238	-0.059	0.003	-0.019	0.015	0.027	0	0.015	-0.368	-0.252	0.002	0.01	0.001	0.003	0.068	0.035	0.009	-0.142	-0.256	-0.196	0.026	-0.016	-0.53	0.087	0.022	-0.525	0	-0.376	-0.007	-0.035	0.013	0.049	-0.52	0.006	-0.002	-0.15	-0.004	-0.006	0	0.014	-0.146
LOC100129046	100129046	1p22.1	0.092	0.034	0.011	-0.241	-0.38	-0.008	-0.238	-0.059	0.003	-0.019	0.015	0.027	0	0.015	-0.368	-0.252	0.002	0.01	0.001	0.003	0.068	0.035	0.009	-0.142	-0.256	-0.196	0.026	-0.016	-0.53	0.087	0.022	-0.525	0	-0.376	-0.007	-0.035	0.013	0.049	-0.52	0.006	-0.002	-0.15	-0.004	-0.006	0	0.014	-0.146
LOC100131564	100131564	1p22.1	0.092	0.034	0.011	-0.241	-0.38	-0.008	-0.238	-0.059	0.003	-0.019	0.015	0.027	0	0.015	-0.368	-0.252	0.002	0.01	0.001	0.003	0.068	0.035	0.009	-0.142	-0.256	-0.196	0.026	-0.016	-0.53	0.087	0.022	-0.525	0	-0.376	-0.007	-0.035	0.013	0.049	-0.52	0.006	-0.002	-0.15	-0.004	-0.006	0	0.014	-0.146
ABCA4	24	1p22.1	0.092	0.034	0.011	-0.241	-0.38	-0.008	-0.238	-0.059	0.003	-0.019	0.015	0.027	0	0.015	-0.368	-0.252	0.002	0.01	0.001	0.003	0.068	0.035	0.009	-0.142	-0.256	-0.196	0.026	-0.016	-0.53	0.087	0.022	-0.525	0	-0.376	-0.007	-0.035	0.013	0.049	-0.52	0.006	-0.012	-0.15	-0.004	-0.006	0	0.014	-0.146
DNTTIP2	30836	1p22.1	0.092	0.034	0.011	-0.241	-0.38	-0.008	-0.238	-0.059	0.003	-0.019	0.015	0.027	0	0.015	-0.368	-0.252	0.002	0.01	0.001	0.003	0.068	0.035	0.009	-0.142	-0.256	-0.196	0.026	-0.016	-0.53	0.087	0.022	-0.525	0	-0.376	-0.007	-0.035	0.013	0.049	-0.52	0.006	-0.012	-0.15	-0.004	-0.006	0	0.014	-0.146
GCLM	2730	1p22.1	0.092	0.034	0.011	-0.241	-0.38	-0.008	-0.238	-0.059	0.003	-0.019	0.015	0.027	0	0.015	-0.368	-0.252	0.002	0.01	0.001	0.003	0.068	0.035	0.009	-0.142	-0.256	-0.196	0.026	-0.016	-0.53	0.087	0.022	-0.525	0	-0.376	-0.007	-0.035	0.013	0.049	-0.52	0.006	-0.012	-0.15	-0.004	-0.006	0	0.014	-0.146
MIR760	100126348	1p22.1	0.092	0.034	0.011	-0.241	-0.38	-0.008	-0.238	-0.059	0.003	-0.019	0.015	0.027	0	0.015	-0.368	-0.252	0.002	0.01	0.001	0.003	0.068	0.035	0.009	-0.142	-0.256	-0.196	0.026	-0.016	-0.53	0.087	0.022	-0.525	0	-0.376	-0.007	-0.035	0.013	0.049	-0.52	0.006	-0.012	-0.15	-0.004	-0.006	0	0.014	-0.146
hsa-mir-760	-1304	1p22.1	0.092	0.034	0.011	-0.241	-0.38	-0.008	-0.238	-0.059	0.003	-0.019	0.015	0.027	0	0.015	-0.368	-0.252	0.002	0.01	0.001	0.003	0.068	0.035	0.009	-0.142	-0.256	-0.196	0.026	-0.016	-0.53	0.087	0.022	-0.525	0	-0.376	-0.007	-0.035	0.013	0.049	-0.52	0.006	-0.012	-0.15	-0.004	-0.006	0	0.014	-0.146
ABCD3	5825	1p21.3	0.092	0.034	0.011	-0.241	-0.38	-0.008	-0.238	-0.059	0.003	-0.019	0.015	0.027	0	0.015	-0.368	-0.252	0.002	0.01	0.001	0.003	0.068	0.035	0.009	-0.142	-0.256	-0.196	0.026	-0.016	-0.53	0.087	0.022	-0.525	0	-0.367	-0.007	-0.035	0.013	0.049	-0.52	0.006	-0.012	-0.15	-0.004	-0.006	0	0.014	-0.146
ARHGAP29	9411	1p22.1	0.092	0.034	0.011	-0.241	-0.38	-0.008	-0.238	-0.059	0.003	-0.019	0.015	0.027	0	0.015	-0.368	-0.252	0.002	0.01	0.001	0.003	0.068	0.035	0.009	-0.142	-0.256	-0.196	0.026	-0.016	-0.53	0.087	0.022	-0.525	0	-0.367	-0.007	-0.035	0.013	0.049	-0.52	0.006	-0.012	-0.15	-0.004	-0.006	0	0.014	-0.146
F3	2152	1p21.3	0.092	0.034	0.011	-0.241	-0.38	-0.008	-0.238	-0.059	0.003	-0.019	0.015	0.027	0	0.015	-0.368	-0.252	0.002	0.01	0.001	0.003	0.068	0.035	0.009	-0.142	-0.256	-0.196	0.026	-0.016	-0.53	0.087	0.022	-0.525	0	-0.367	-0.007	-0.035	0.013	0.049	-0.52	0.006	-0.012	-0.15	-0.004	-0.006	0	0.014	-0.146
ALG14	199857	1p21.3	0.092	0.034	0.011	-0.241	-0.38	-0.008	-0.238	-0.059	0.003	-0.019	0.015	0.027	0	0.015	-0.368	-0.252	0.002	0.01	0.001	0.003	0.068	0.035	0.009	-0.142	-0.256	-0.237	0.026	-0.016	-0.53	0.087	0.022	-0.525	0	-0.367	-0.007	-0.035	0.013	0.049	-0.52	0.006	-0.012	-0.15	-0.004	-0.006	0	0.014	-0.146
CNN3	1266	1p21.3	0.092	0.034	0.011	-0.241	-0.38	-0.008	-0.238	-0.059	0.003	-0.019	0.015	0.027	0	0.015	-0.368	-0.252	0.002	0.01	0.001	0.003	0.068	0.035	0.009	-0.142	-0.256	-0.237	0.026	-0.016	-0.53	0.087	0.022	-0.525	0	-0.367	-0.007	-0.035	0.013	0.049	-0.52	0.006	-0.012	-0.15	-0.004	-0.006	0	0.014	-0.146
LOC729970	729970	1p21.3	0.092	0.034	0.011	-0.241	-0.38	-0.008	-0.238	-0.059	0.003	-0.019	0.015	0.027	0	0.015	-0.368	-0.252	0.002	0.01	0.001	0.003	0.068	0.035	0.009	-0.142	-0.256	-0.237	0.026	-0.016	-0.53	0.087	0.022	-0.525	0	-0.367	-0.007	-0.035	0.013	0.049	-0.52	0.006	-0.012	-0.15	-0.004	-0.006	0	0.014	-0.146
SLC44A3	126969	1p21.3	0.092	0.034	0.011	-0.241	-0.38	-0.008	-0.238	-0.059	0.003	-0.019	0.015	0.027	0	0.015	-0.368	-0.252	0.002	0.01	0.001	0.003	0.068	0.035	0.009	-0.142	-0.256	-0.237	0.026	-0.016	-0.53	0.087	0.022	-0.525	0	-0.367	-0.007	-0.035	0.013	0.049	-0.52	0.006	-0.012	-0.15	-0.004	-0.006	0	0.014	-0.146
TMEM56-RWDD3	100527978	1p21.3	0.092	-0.114	0.011	-0.302	-0.38	-0.008	-0.238	-0.059	0.003	-0.019	0.015	0.027	0	0.015	-0.368	-0.322	0.002	0.01	0.001	0.003	0.068	0.035	0.009	-0.142	-0.256	-0.237	0.026	-0.016	-0.53	0.087	0.022	-0.525	0	-0.367	-0.007	-0.035	0.013	0.049	-0.52	0.006	-0.012	-0.15	-0.004	-0.006	0	0.014	-0.146
TMEM56	148534	1p21.3	0.092	-0.114	0.011	-0.241	-0.38	-0.008	-0.238	-0.059	0.003	-0.019	0.015	0.027	0	0.015	-0.368	-0.322	0.002	0.01	0.001	0.003	0.068	0.035	0.009	-0.142	-0.256	-0.237	0.026	-0.016	-0.53	0.087	0.022	-0.525	0	-0.367	-0.007	-0.035	0.013	0.049	-0.52	0.006	-0.012	-0.15	-0.004	-0.006	0	0.014	-0.146
RWDD3	25950	1p21.3	0.092	-0.114	0.011	-0.302	-0.38	-0.008	-0.238	-0.059	0.003	-0.019	0.015	0.027	0	0.015	-0.368	-0.322	0.002	0.01	0.001	0.003	0.068	0.035	0.009	-0.142	-0.256	-0.237	0.026	-0.016	-0.53	0.087	0.022	-0.525	0	-0.367	-0.007	-0.035	0.013	0.049	-0.52	0.006	-0.012	-0.15	-0.004	-0.006	0	0.014	-0.146
FLJ31662	440594	1p21.3	0.092	-0.114	-0.107	-0.302	-0.38	-0.008	-0.238	-0.059	0.003	-0.019	-0.044	0.027	0	0.015	-0.368	-0.322	0.002	0.01	0.001	0.003	0.068	0.035	0.009	-0.142	-0.256	-0.237	0.026	-0.016	-0.53	0.087	0.022	-0.525	0	-0.367	-0.007	-0.035	0.013	0.049	-0.52	0.006	-0.012	-0.15	-0.004	-0.006	0	0.014	-0.146
PTBP2	58155	1p21.3	0.092	-0.114	-0.107	-0.302	-0.465	-0.008	0.037	-0.059	0.003	-0.019	-0.044	-0.03	0	0.015	-0.368	-0.322	0.002	0.01	-0.04	0.003	0.017	-0.024	-0.086	-0.142	-0.256	-0.237	0.026	-0.016	-0.53	0.087	0.022	-0.525	0	-0.367	-0.007	-0.035	0.013	0.049	-0.52	0.006	-0.012	-0.15	-0.004	-0.006	0	0.014	-0.146
DPYD	1806	1p21.3	0.092	-0.114	-0.107	-0.302	-0.465	-0.008	0.037	-0.059	0.003	-0.019	-0.044	-0.03	0	0.015	-0.368	-0.322	0.002	-0.049	-0.04	0.003	0.017	-0.024	0.005	-0.142	-0.256	-0.237	0.026	-0.016	-0.53	0.087	0.022	-0.525	0	-0.367	-0.007	-0.035	0.013	0.049	-0.52	0.006	-0.012	-0.15	-0.004	-0.006	0	0.014	-0.146
LOC100129620	100129620	1p21.3	0.092	-0.027	-0.026	-0.302	-0.41	-0.008	-0.264	-0.059	0.003	-0.019	-0.044	-0.03	0	0.015	-0.368	-0.322	0.002	-0.049	-0.04	0.003	0.017	-0.024	0.005	-0.142	-0.256	-0.237	0.026	-0.016	-0.53	0.087	0.022	-0.525	0	-0.367	-0.007	-0.035	0.013	0.049	-0.52	0.006	-0.012	-0.15	-0.004	-0.006	0	0.004	-0.146
LOC729987	729987	1p21.3	0.092	-0.027	-0.026	-0.302	-0.41	-0.008	-0.264	-0.059	0.003	-0.019	-0.044	-0.03	0	0.015	-0.368	-0.322	0.002	-0.049	-0.04	0.003	0.017	-0.024	0.005	-0.142	-0.256	-0.237	0.026	-0.016	-0.53	0.087	0.022	-0.525	0	-0.367	-0.007	-0.035	0.013	0.049	-0.52	0.006	-0.012	-0.15	-0.004	-0.006	0	0.004	-0.146
LPPR5	163404	1p21.3	0.092	-0.027	-0.026	-0.302	-0.41	-0.008	-0.264	-0.059	0.003	-0.019	-0.044	-0.03	0	0.015	-0.368	-0.322	0.002	-0.049	-0.04	0.003	0.017	-0.024	0.005	-0.142	-0.256	-0.237	0.026	-0.016	-0.53	0.087	0.022	-0.525	0	-0.367	-0.007	-0.035	0.013	0.049	-0.52	0.006	-0.012	-0.15	-0.004	-0.006	0	0.004	-0.146
MIR137HG	400765	1p21.3	0.092	-0.027	-0.026	-0.302	-0.41	-0.008	-0.264	-0.059	0.003	-0.019	-0.044	-0.03	0	0.015	-0.368	-0.322	0.002	-0.049	-0.04	0.003	0.017	-0.024	0.005	-0.142	-0.256	-0.237	0.026	-0.016	-0.53	0.087	0.022	-0.525	0	-0.367	-0.007	-0.035	0.013	0.049	-0.52	0.006	-0.012	-0.15	-0.004	-0.006	0	0.004	-0.146
MIR137	406928	1p21.3	0.092	-0.027	-0.026	-0.302	-0.41	-0.008	-0.264	-0.059	0.003	-0.019	-0.044	-0.03	0	0.015	-0.368	-0.322	0.002	-0.049	-0.04	0.003	0.017	-0.024	0.005	-0.142	-0.256	-0.237	0.026	-0.016	-0.53	0.087	0.022	-0.525	0	-0.367	-0.007	-0.035	0.013	0.049	-0.52	0.006	-0.012	-0.15	-0.004	-0.006	0	0.004	-0.146
MIR2682	100616452	1p21.3	0.092	-0.027	-0.026	-0.302	-0.41	-0.008	-0.264	-0.059	0.003	-0.019	-0.044	-0.03	0	0.015	-0.368	-0.322	0.002	-0.049	-0.04	0.003	0.017	-0.024	0.005	-0.142	-0.256	-0.237	0.026	-0.016	-0.53	0.087	0.022	-0.525	0	-0.367	-0.007	-0.035	0.013	0.049	-0.52	0.006	-0.012	-0.15	-0.004	-0.006	0	0.004	-0.146
SNX7	51375	1p21.3	0.092	-0.027	-0.026	-0.302	-0.41	-0.008	-0.264	-0.059	0.003	-0.019	-0.044	-0.03	0	0.015	-0.368	-0.322	0.002	-0.049	-0.04	0.003	0.017	-0.024	0.005	-0.142	-0.256	-0.237	0.026	-0.016	-0.53	0.087	0.022	-0.525	0	-0.367	-0.007	-0.035	0.013	0.049	-0.52	0.006	-0.012	-0.15	-0.004	-0.006	0	0.004	-0.146
hsa-mir-137	-1336	1p21.3	0.092	-0.027	-0.026	-0.302	-0.41	-0.008	-0.264	-0.059	0.003	-0.019	-0.044	-0.03	0	0.015	-0.368	-0.322	0.002	-0.049	-0.04	0.003	0.017	-0.024	0.005	-0.142	-0.256	-0.237	0.026	-0.016	-0.53	0.087	0.022	-0.525	0	-0.367	-0.007	-0.035	0.013	0.049	-0.52	0.006	-0.012	-0.15	-0.004	-0.006	0	0.004	-0.146
AGL	178	1p21.2	0.092	-0.027	-0.026	-0.234	-0.41	-0.008	-0.264	-0.059	0.003	-0.019	-0.044	-0.03	0	0.015	-0.368	-0.322	0.002	-0.049	-0.04	0.003	0.017	-0.024	0.005	-0.142	-0.256	-0.237	0.026	-0.016	-0.53	0.087	0.022	-0.525	0	-0.367	-0.007	-0.035	0.013	0.049	-0.52	0.006	-0.012	-0.15	-0.004	-0.006	0	0.004	-0.146
FRRS1	391059	1p21.2	0.092	-0.027	-0.026	-0.234	-0.41	-0.008	-0.264	-0.059	0.003	-0.019	-0.044	-0.03	0	0.015	-0.368	-0.322	0.002	-0.049	-0.04	0.003	0.017	-0.024	0.005	-0.142	-0.256	-0.237	0.026	-0.016	-0.53	0.087	0.022	-0.525	0	-0.367	-0.007	-0.035	0.013	0.049	-0.52	0.006	-0.012	-0.15	-0.004	-0.006	0	0.004	-0.146
LPPR4	9890	1p21.2	0.092	-0.027	-0.026	-0.234	-0.41	-0.008	-0.264	-0.059	0.003	-0.019	-0.044	-0.03	0	0.015	-0.368	-0.322	0.002	-0.049	-0.04	0.003	0.017	-0.024	0.005	-0.142	-0.256	-0.237	0.026	-0.016	-0.53	0.087	0.022	-0.525	0	-0.367	-0.007	-0.035	0.013	0.049	-0.52	0.006	-0.012	-0.15	-0.004	-0.006	0	0.004	-0.146
MIR548AA1	100500863	1p21.2	0.092	-0.027	-0.026	-0.234	-0.41	-0.008	-0.264	-0.059	0.003	-0.019	-0.044	-0.03	0	0.015	-0.368	-0.322	0.002	-0.049	-0.04	0.003	0.017	-0.024	0.005	-0.142	-0.256	-0.237	0.026	-0.016	-0.53	0.087	0.022	-0.525	0	-0.367	-0.007	-0.035	0.013	0.049	-0.52	0.006	-0.012	-0.15	-0.004	-0.006	0	0.004	-0.146
MIR548D1	693130	1p21.2	0.092	-0.027	-0.026	-0.234	-0.41	-0.008	-0.264	-0.059	0.003	-0.019	-0.044	-0.03	0	0.015	-0.368	-0.322	0.002	-0.049	-0.04	0.003	0.017	-0.024	0.005	-0.142	-0.256	-0.237	0.026	-0.016	-0.53	0.087	0.022	-0.525	0	-0.367	-0.007	-0.035	0.013	0.049	-0.52	0.006	-0.012	-0.15	-0.004	-0.006	0	0.004	-0.146
PALMD	54873	1p21.2	0.092	-0.027	-0.026	-0.234	-0.41	-0.008	-0.264	-0.059	0.003	-0.019	-0.044	-0.03	0	0.015	-0.368	-0.322	0.002	-0.049	-0.04	0.003	0.017	-0.024	0.005	-0.142	-0.256	-0.237	0.026	-0.016	-0.53	0.087	0.022	-0.525	0	-0.367	-0.007	-0.035	0.013	0.049	-0.52	0.006	-0.012	-0.15	-0.004	-0.006	0	0.004	-0.146
HIAT1	64645	1p21.2	0.092	-0.027	-0.026	-0.234	-0.41	-0.008	-0.264	-0.059	0.003	-0.019	-0.044	-0.03	0	0.015	-0.368	-0.322	0.002	-0.049	-0.04	0.003	0.017	-0.024	0.005	-0.142	-0.256	-0.237	0.026	-0.016	-0.53	0.087	0.022	-0.525	0	-0.367	-0.007	-0.035	0.013	0.049	-0.52	0.006	-0.012	-0.15	-0.004	-0.006	0	0.004	-0.146
SASS6	163786	1p21.2	0.092	-0.027	-0.026	-0.234	-0.41	-0.008	-0.264	-0.059	0.003	-0.019	-0.044	-0.03	0	0.015	-0.368	-0.322	0.002	-0.049	-0.04	0.003	0.017	-0.024	0.005	-0.142	-0.256	-0.237	0.026	-0.016	-0.53	0.087	0.022	-0.525	0	-0.367	-0.007	-0.035	0.013	0.049	-0.52	0.006	-0.012	-0.15	-0.004	-0.006	0	0.004	-0.146
SLC35A3	23443	1p21.2	0.092	-0.027	-0.026	-0.234	-0.41	-0.008	-0.264	-0.059	0.003	-0.019	-0.044	-0.03	0	0.015	-0.368	-0.322	0.002	-0.049	-0.04	0.003	0.017	-0.024	0.005	-0.142	-0.256	-0.237	0.026	-0.016	-0.53	0.087	0.022	-0.525	0	-0.367	-0.007	-0.035	0.013	0.049	-0.52	0.006	-0.012	-0.15	-0.004	-0.006	0	0.004	-0.146
CCDC76	54482	1p21.2	0.092	-0.027	-0.026	-0.234	-0.41	-0.008	-0.264	-0.059	0.003	-0.019	-0.044	-0.03	0	0.015	-0.368	-0.322	0.002	-0.049	-0.04	0.003	0.017	-0.024	0.005	-0.142	-0.256	-0.237	0.026	-0.016	-0.53	0.087	0.022	-0.525	0	-0.367	-0.007	-0.035	0.013	0.005	-0.52	0.006	-0.012	-0.15	-0.004	-0.006	0	0.004	-0.146
CDC14A	8556	1p21.2	0.092	-0.027	-0.026	-0.234	-0.41	-0.008	-0.264	-0.059	0.003	-0.019	-0.044	-0.03	0	0.015	-0.368	-0.322	0.002	-0.049	-0.04	0.003	0.017	-0.024	0.005	-0.142	-0.256	-0.237	0.026	-0.016	-0.53	0.087	0.022	-0.525	0	-0.367	-0.007	-0.035	0.013	0.005	-0.52	0.006	-0.012	-0.15	-0.004	-0.006	0	0.004	-0.146
DBT	1629	1p21.2	0.092	-0.027	-0.026	-0.234	-0.41	-0.008	-0.264	-0.059	0.003	-0.019	-0.044	-0.03	0	0.015	-0.368	-0.322	0.002	-0.049	-0.04	0.003	0.017	-0.024	0.005	-0.142	-0.256	-0.237	0.026	-0.016	-0.53	0.087	0.022	-0.525	0	-0.367	-0.007	-0.035	0.013	0.005	-0.52	0.006	-0.012	-0.15	-0.004	-0.006	0	0.004	-0.146
GPR88	54112	1p21.2	0.092	-0.027	-0.026	-0.234	-0.41	-0.008	-0.264	-0.059	0.003	-0.019	-0.044	-0.03	0	0.015	-0.368	-0.322	0.002	-0.049	-0.04	0.003	0.017	-0.024	0.005	-0.142	-0.256	-0.237	0.026	-0.016	-0.53	0.087	0.022	-0.525	0	-0.367	-0.007	-0.035	0.013	0.005	-0.52	0.006	-0.012	-0.15	-0.004	-0.006	0	0.004	-0.146
LOC100128787	100128787	1p21.2	0.092	-0.027	-0.026	-0.234	-0.41	-0.008	-0.264	-0.059	0.003	-0.019	-0.044	-0.03	0	0.015	-0.368	-0.322	0.002	-0.049	-0.04	0.003	0.017	-0.024	0.005	-0.142	-0.256	-0.237	0.026	-0.016	-0.53	0.087	0.022	-0.525	0	-0.367	-0.007	-0.035	-0.046	0.005	-0.52	0.006	-0.012	-0.15	-0.004	-0.006	0	0.004	-0.146
LRRC39	127495	1p21.2	0.092	-0.027	-0.026	-0.234	-0.41	-0.008	-0.264	-0.059	0.003	-0.019	-0.044	-0.03	0	0.015	-0.368	-0.322	0.002	-0.049	-0.04	0.003	0.017	-0.024	0.005	-0.142	-0.256	-0.237	0.026	-0.016	-0.53	0.087	0.022	-0.525	0	-0.367	-0.007	-0.035	0.013	0.005	-0.52	0.006	-0.012	-0.15	-0.004	-0.006	0	0.004	-0.146
MIR553	693138	1p21.2	0.092	-0.027	-0.026	-0.234	-0.41	-0.008	-0.264	-0.059	0.003	-0.019	-0.044	-0.03	0	0.015	-0.368	-0.322	0.002	-0.049	-0.04	0.003	0.017	-0.024	0.005	-0.142	-0.256	-0.237	0.026	-0.016	-0.53	0.087	0.022	-0.525	0	-0.367	-0.007	-0.035	0.013	0.005	-0.52	0.006	-0.012	-0.15	-0.004	-0.006	0	0.004	-0.146
RTCD1	8634	1p21.2	0.092	-0.027	-0.026	-0.234	-0.41	-0.008	-0.264	-0.059	0.003	-0.019	-0.044	-0.03	0	0.015	-0.368	-0.322	0.002	-0.049	-0.04	0.003	0.017	-0.024	0.005	-0.142	-0.256	-0.237	0.026	-0.016	-0.53	0.087	0.022	-0.525	0	-0.367	-0.007	-0.035	0.013	0.005	-0.52	0.006	-0.012	-0.15	-0.004	-0.006	0	0.004	-0.146
hsa-mir-553	-1353	1p21.2	0.092	-0.027	-0.026	-0.234	-0.41	-0.008	-0.264	-0.059	0.003	-0.019	-0.044	-0.03	0	0.015	-0.368	-0.322	0.002	-0.049	-0.04	0.003	0.017	-0.024	0.005	-0.142	-0.256	-0.237	0.026	-0.016	-0.53	0.087	0.022	-0.525	0	-0.367	-0.007	-0.035	0.013	0.005	-0.52	0.006	-0.012	-0.15	-0.004	-0.006	0	0.004	-0.146
VCAM1	7412	1p21.2	0.092	-0.027	-0.026	-0.234	-0.41	-0.008	-0.264	-0.059	0.003	-0.019	-0.044	-0.03	0	0.015	-0.368	-0.322	0.002	-0.049	-0.04	0.003	0.017	-0.024	0.005	-0.142	-0.256	-0.237	0.026	-0.016	-0.53	0.087	0.022	-0.525	0	-0.367	-0.007	-0.035	-0.046	0.005	-0.52	0.006	-0.012	-0.15	-0.004	-0.006	0	0.004	-0.146
EXTL2	2135	1p21.2	-1.218	-0.027	-0.026	-0.309	-0.41	-0.008	-0.264	-0.059	0.003	-0.019	-0.044	-0.03	0	0.015	-0.368	-0.322	0.002	-0.049	-0.04	0.003	0.017	-0.024	0.005	-0.142	-0.256	-0.237	0.026	-0.016	-0.53	0.087	0.022	-0.525	0	-0.367	-0.007	-0.035	-0.046	0.005	-0.52	0.006	-0.012	-0.15	-0.004	-0.006	0	0.004	-0.146
SLC30A7	148867	1p21.2	-1.218	-0.027	-0.026	-0.309	-0.41	-0.008	-0.264	-0.059	0.003	-0.019	-0.044	-0.03	0	0.015	-0.368	-0.322	0.002	-0.049	-0.04	0.003	0.017	-0.024	0.005	-0.142	-0.256	-0.237	0.026	-0.016	-0.53	0.087	0.022	-0.525	0	-0.367	-0.007	-0.035	-0.046	0.005	-0.52	0.006	-0.012	-0.15	-0.004	-0.006	0	0.004	-0.146
DPH5	51611	1p21.2	0.039	-0.027	-0.026	-0.309	-0.41	-0.008	-0.264	-0.059	0.003	-0.019	-0.044	-0.03	0	0.015	-0.368	-0.322	0.002	-0.049	-0.04	0.003	0.017	-0.024	0.005	-0.142	-0.256	-0.237	0.026	-0.016	-0.53	0.087	0.022	-0.525	0	-0.367	-0.007	-0.035	-0.046	0.005	-0.52	0.006	-0.012	-0.15	-0.004	-0.006	0	0.004	-0.146
S1PR1	1901	1p21.2	0.039	-0.112	-0.026	-0.309	-0.41	-0.008	0.047	-0.059	-0.105	-0.019	-0.044	0.008	0	0.015	-0.368	-0.322	0.002	-0.049	-0.04	0.003	0.017	-0.024	0.005	-0.142	-0.256	-0.237	0.026	-0.016	-0.53	0.054	-0.046	-0.525	0	-0.367	-0.007	-0.035	-0.046	0.005	-0.52	0.006	-0.012	-0.15	-0.004	-0.006	0	0.004	-0.146
DNAJA1P5	94236	1p21.1	0.039	-0.112	-0.127	-0.309	-0.41	-0.008	0.047	-0.059	-0.105	-0.019	-0.044	0.008	0	-0.049	-0.368	-0.322	0.002	-0.049	-0.04	0.003	-0.147	-0.024	0.005	-0.142	-0.256	-0.237	0.026	-0.016	-0.53	0.054	-0.046	-0.525	0	-0.367	-0.007	-0.035	-0.046	0.005	-0.52	0.006	-0.012	-0.15	-0.004	-0.006	0	0.004	-0.146
OLFM3	118427	1p21.1	0.039	-0.112	-0.127	-0.309	-0.41	-0.008	0.047	-0.059	-0.105	-0.019	-0.044	0.008	0	-0.049	-0.368	-0.322	0.002	-0.049	-0.04	0.003	-0.147	-0.024	0.005	-0.142	-0.256	-0.237	0.026	-0.016	-0.53	0.054	-0.046	-0.525	0	-0.367	-0.007	-0.035	-0.046	0.005	-0.52	0.006	-0.012	-0.15	-0.004	-0.006	0	0.004	-0.146
AMY1A	276	1p21.1	0.039	-0.112	-0.127	-0.309	-0.41	-0.008	0.047	-0.059	-0.105	-0.019	-0.044	0.008	0	-0.049	-0.368	-0.322	-0.156	-0.885	-0.04	0.003	-0.147	-0.024	0.005	-0.142	-0.256	-0.237	0.026	-0.016	-0.53	0.054	-0.046	-0.525	0	-0.367	-0.007	-0.035	-0.046	0.005	-0.52	0.006	-0.012	-0.15	-0.004	-0.044	0	0.004	-0.146
AMY1B	277	1p21.1	0.039	-0.112	-0.127	-0.309	-0.41	-0.008	0.047	-0.059	-0.105	-0.019	-0.044	0.008	0	-0.049	-0.368	-0.322	-0.156	-0.885	-0.04	0.003	-0.147	-0.024	0.005	-0.142	-0.256	-0.237	0.026	-0.016	-0.53	0.054	-0.046	-0.525	0	-0.367	-0.007	-0.035	-0.046	0.005	-0.52	0.006	-0.012	-0.15	-0.004	-0.044	0	0.004	-0.146
AMY1C	278	1p21.1	0.039	-0.112	-0.127	-0.309	-0.41	-0.008	0.047	-0.059	-0.105	-0.019	-0.044	0.008	0	-0.049	-0.368	-0.322	-0.156	-0.885	-0.04	0.003	-0.147	-0.024	0.005	-0.142	-0.256	-0.237	0.026	-0.016	-0.53	0.054	-0.046	-0.525	0	-0.367	-0.007	-0.035	-0.046	0.005	-0.52	0.006	-0.012	-0.15	-0.004	-0.044	0	0.004	-0.146
AMY2A	279	1p21.1	0.039	-0.112	-0.127	-0.309	-0.41	-0.008	0.047	-0.059	-0.105	-0.019	-0.044	0.008	0	-0.049	-0.368	-0.322	-0.156	-0.885	-0.04	0.003	-0.147	-0.024	0.005	-0.142	-0.256	-0.237	0.026	-0.016	-0.53	0.054	-0.046	-0.525	0	-0.367	-0.007	-0.035	-0.046	0.005	-0.52	0.006	-0.012	-0.15	-0.004	-0.044	0	0.004	-0.146
AMY2B	280	1p21.1	0.039	-0.112	-0.127	-0.309	-0.41	-0.008	0.047	-0.059	-0.105	-0.019	-0.044	0.008	0	-0.049	-0.368	-0.322	-0.156	-0.885	-0.04	0.003	-0.147	-0.024	0.005	-0.142	-0.256	-0.237	0.026	-0.016	-0.53	0.054	-0.046	-0.525	0	-0.367	-0.007	-0.035	-0.046	0.005	-0.52	0.006	-0.012	-0.15	-0.004	-0.044	0	0.004	-0.146
COL11A1	1301	1p21.1	0.039	-0.112	-0.127	-0.309	-0.41	-0.008	0.047	-0.059	-0.105	-0.019	-0.044	0.008	0	-0.049	-0.368	-0.322	-0.156	-0.885	-0.04	0.003	-0.147	-0.024	0.005	-0.142	-0.256	-0.237	0.026	-0.016	-0.53	0.054	-0.046	-0.525	0	-0.367	-0.007	-0.035	-0.046	0.005	-0.52	0.006	-0.012	-0.15	-0.004	-0.044	0	0.004	-0.146
LOC648740	648740	1p21.1	0.039	-0.112	-0.127	-0.309	-0.41	-0.008	0.047	-0.059	-0.105	-0.019	-0.044	0.008	0	-0.049	-0.368	-0.322	-0.156	-0.885	-0.04	0.003	-0.147	-0.024	0.005	-0.142	-0.256	-0.237	0.026	-0.016	-0.53	0.054	-0.046	-0.525	0	-0.367	-0.007	-0.035	-0.046	0.005	-0.52	0.006	-0.012	-0.15	-0.004	-0.044	0	0.004	-0.146
RNPC3	55599	1p21.1	0.039	-0.112	-0.127	-0.309	-0.41	-0.008	0.047	-0.059	-0.105	-0.019	-0.044	0.008	0	-0.049	-0.368	-0.322	-0.156	-0.885	-0.04	0.003	-0.147	-0.024	0.005	-0.142	-0.256	-0.237	0.026	-0.016	-0.53	0.054	-0.046	-0.525	0	-0.367	-0.007	-0.035	-0.046	0.005	-0.52	0.006	-0.012	-0.15	-0.004	-0.044	0	0.004	-0.146
LOC100129138	100129138	1p21.1	0.039	-0.112	-0.127	-0.309	-0.41	-0.008	0.047	-0.059	-0.105	-0.019	-0.044	0.008	0	-0.049	-0.368	-0.322	-0.156	-0.358	-0.04	0.003	-0.147	-0.024	0.005	-0.142	-0.256	-0.237	0.026	-0.016	-0.53	0.054	-0.046	-0.525	0	-0.367	-0.007	-0.035	-0.046	0.005	-0.52	0.006	-0.012	-0.15	-0.004	-0.044	0	0.004	-0.146
PRMT6	55170	1p13.3	-0.167	-0.112	0.008	-0.258	-0.41	-0.008	0.047	-0.063	0.028	-0.019	0.02	0.008	0	-0.049	-0.368	-0.322	0.021	-0.358	0.024	0.003	0.057	0.064	0.005	-0.142	-0.256	-0.18	0.026	-0.016	-0.53	0.054	0.025	-0.525	0	-0.367	-0.007	-0.035	-0.046	0.005	-0.52	0.006	-0.012	-0.15	-0.004	-0.044	0	0.004	-0.146
NTNG1	22854	1p13.3	-0.167	-0.112	0.008	-0.258	-0.41	-0.008	0.047	-0.063	0.028	-0.019	0.02	0.008	0	-0.049	-0.368	-0.322	0.021	-0.358	0.024	0.003	0.057	0.064	0.005	-0.142	-0.256	-0.18	0.026	-0.016	-0.48	0.054	0.025	-0.525	0	-0.367	-0.007	-0.035	-0.046	0.005	-0.52	0.006	-0.012	-0.15	-0.004	-0.044	0	0.004	-0.146
VAV3	10451	1p13.3	-0.167	-0.112	0.008	-0.258	-0.41	-0.008	0.047	-0.063	0.028	-0.019	0.02	0.008	0	0.006	-0.368	-0.322	0.021	-0.358	0.024	0.003	0.057	0.064	0.005	-0.142	-0.256	-0.18	0.026	-0.016	-0.48	0.054	0.025	-0.525	0	-0.367	-0.007	-0.035	0.003	0.005	-0.52	0.006	-0.012	-0.15	-0.004	-0.044	0	0.004	-0.146
SLC25A24	29957	1p13.3	-0.167	0.037	0.008	-0.258	-0.366	-0.008	0.047	-0.063	0.028	-0.019	0.02	0.008	0	0.006	-0.368	-0.322	0.021	-0.358	0.024	0.003	0.057	0.064	0.005	-0.142	-0.256	-0.18	0.026	-0.016	-0.48	0.054	0.025	-0.525	0	-0.367	-0.007	-0.035	0.003	0.005	-0.52	0.006	-0.012	-0.15	-0.004	-0.044	0	0.004	-0.146
NBPF4	148545	1p13.3	-0.167	0.037	0.008	-0.258	-0.366	-0.008	0.047	-0.063	0.028	-0.019	0.02	0.008	0	0.006	-0.368	-0.322	0.021	-0.358	0.024	0.003	0.057	0.064	0.005	-0.142	-0.256	-0.18	0.026	-0.016	-0.48	0.054	0.025	-0.525	0	-0.367	-0.007	-0.035	0.003	0.005	-0.52	0.006	-0.012	-0.15	-0.004	0.015	0	0.004	-0.146
NBPF6	653149	1p13.3	-0.167	0.037	0.008	-0.258	-0.366	-0.008	0.047	-0.063	0.028	-0.019	0.02	0.008	0	0.006	-0.412	-0.322	0.021	-0.358	-0.009	0.003	0.057	0.064	0.005	-0.142	-0.256	-0.18	0.026	-0.016	-0.48	0.054	0.025	-0.525	0	-0.367	-0.007	-0.035	0.003	0.005	-0.52	0.006	-0.012	-0.15	-0.004	0.015	0	0.004	-0.146
FAM102B	284611	1p13.3	-0.167	0.037	0.008	-0.258	-0.366	-0.008	0.047	-0.063	0.028	-0.019	0.02	0.008	0	0.006	-0.412	-0.322	0.021	-0.358	-0.009	0.003	0.057	0.064	0.005	-0.172	-0.256	-0.18	0.026	-0.016	-0.48	0.054	0.025	-0.525	0	-0.367	-0.007	-0.035	0.003	0.005	-0.52	0.006	-0.012	-0.15	-0.004	0.015	0	0.004	-0.146
HENMT1	113802	1p13.3	-0.167	0.037	0.008	-0.258	-0.366	-0.008	0.047	-0.063	0.028	-0.019	0.02	0.008	0	0.006	-0.412	-0.322	0.021	-0.358	-0.009	0.003	0.057	0.064	0.005	-0.172	-0.256	-0.18	0.026	-0.016	-0.48	0.054	0.025	-0.525	0	-0.367	-0.007	-0.035	0.003	0.005	-0.52	0.006	-0.012	-0.15	-0.004	0.015	0	0.004	-0.146
PRPF38B	55119	1p13.3	-0.167	0.037	0.008	-0.258	-0.366	-0.008	0.047	-0.063	0.028	-0.019	0.02	0.008	0	0.006	-0.412	-0.322	0.021	-0.358	-0.009	0.003	0.057	0.064	0.005	-0.172	-0.256	-0.18	0.026	-0.016	-0.48	0.054	0.025	-0.525	0	-0.367	-0.007	-0.035	0.003	0.005	-0.52	0.006	-0.012	-0.15	-0.004	0.015	0	0.004	-0.146
AKNAD1	254268	1p13.3	-0.167	0.037	0.008	-0.258	-0.366	-0.008	0.047	-0.063	0.028	-0.019	0.02	0.008	0	0.006	-0.412	-0.322	0.021	-0.358	-0.009	0.003	0.057	-0.033	0.005	-0.172	-0.256	-0.18	0.026	-0.016	-0.48	0.054	0.025	-0.525	0	-0.367	-0.007	-0.035	0.003	0.005	-0.52	0.006	-0.012	-0.15	-0.004	0.015	0	0.004	-0.146
C1orf194	127003	1p13.3	-0.167	0.037	0.008	-0.258	-0.366	-0.008	0.047	-0.063	0.028	-0.019	0.02	0.008	0	0.006	-0.412	-0.322	0.021	-0.358	-0.009	0.003	0.057	-0.033	0.005	-0.172	-0.256	-0.18	0.026	-0.016	-0.48	0.054	0.025	-0.525	0	-0.367	-0.007	-0.035	0.003	0.005	-0.52	0.006	-0.012	-0.15	-0.004	0.015	0	0.004	-0.146
CLCC1	23155	1p13.3	-0.167	0.037	0.008	-0.258	-0.366	-0.008	0.047	-0.063	0.028	-0.019	0.02	0.008	0	0.006	-0.412	-0.322	0.021	-0.358	-0.009	0.003	0.057	-0.033	0.005	-0.172	-0.256	-0.18	0.026	-0.016	-0.48	0.054	0.025	-0.525	0	-0.367	-0.007	-0.035	0.003	0.005	-0.52	0.006	-0.012	-0.15	-0.004	0.015	0	0.004	-0.146
FNDC7	163479	1p13.3	-0.167	0.037	0.008	-0.258	-0.366	-0.008	0.047	-0.063	0.028	-0.019	0.02	0.008	0	0.006	-0.412	-0.322	0.021	-0.358	-0.009	0.003	0.057	-0.033	0.005	-0.172	-0.256	-0.18	0.026	-0.016	-0.48	0.054	0.025	-0.525	0	-0.367	-0.007	-0.035	0.003	0.005	-0.52	0.006	-0.012	-0.15	-0.004	0.015	0	0.004	-0.146
GPSM2	29899	1p13.3	-0.167	0.037	0.008	-0.258	-0.366	-0.008	0.047	-0.063	0.028	-0.019	0.02	0.008	0	0.006	-0.412	-0.322	0.021	-0.358	-0.009	0.003	0.057	-0.033	0.005	-0.172	-0.256	-0.18	0.026	-0.016	-0.48	0.054	0.025	-0.525	0	-0.367	-0.007	-0.035	0.003	0.005	-0.52	0.006	-0.012	-0.15	-0.004	0.015	0	0.004	-0.146
KIAA1324	57535	1p13.3	-0.167	0.037	0.008	-0.258	-0.366	-0.008	0.047	-0.063	0.028	-0.019	0.02	0.008	0	0.006	-0.412	-0.322	0.021	-0.358	-0.009	0.003	0.057	-0.033	0.005	-0.172	-0.256	-0.18	0.026	-0.016	-0.48	0.054	0.025	-0.525	0	-0.367	-0.007	-0.035	0.003	0.005	-0.52	0.006	-0.012	-0.15	-0.004	0.015	0	0.004	-0.146
SARS	6301	1p13.3	-0.167	0.037	0.008	-0.258	-0.366	-0.008	0.047	-0.063	0.028	-0.019	0.02	0.008	0	0.006	-0.412	-0.322	0.021	-0.358	-0.009	0.003	0.057	-0.033	0.005	-0.172	-0.256	-0.18	0.026	-0.016	-0.48	0.054	0.025	-0.525	0	-0.367	-0.007	-0.035	0.003	0.005	-0.52	0.006	-0.012	-0.15	-0.004	0.015	0	0.004	-0.146
SCARNA2	677766	1p13.3	-0.167	0.037	0.008	-0.258	-0.366	-0.008	0.047	-0.063	0.028	-0.019	0.02	0.008	0	0.006	-0.412	-0.322	0.021	-0.358	-0.009	0.003	0.057	-0.033	0.005	-0.172	-0.256	-0.18	0.026	-0.016	-0.48	0.054	0.025	-0.525	0	-0.367	-0.007	-0.035	0.003	0.005	-0.52	0.006	-0.012	-0.15	-0.004	0.015	0	0.004	-0.146
SRG7	642864	1p13.3	-0.167	0.037	0.008	-0.258	-0.366	-0.008	0.047	-0.063	0.028	-0.019	0.02	0.008	0	0.006	-0.412	-0.322	0.021	-0.358	-0.009	0.003	0.057	-0.033	0.005	-0.172	-0.256	-0.18	0.026	-0.016	-0.48	0.054	0.025	-0.525	0	-0.367	-0.007	-0.035	0.003	0.005	-0.52	0.006	-0.012	-0.15	-0.004	0.015	0	0.004	-0.146
STXBP3	6814	1p13.3	-0.167	0.037	0.008	-0.258	-0.366	-0.008	0.047	-0.063	0.028	-0.019	0.02	0.008	0	0.006	-0.412	-0.322	0.021	-0.358	-0.009	0.003	0.057	-0.033	0.005	-0.172	-0.256	-0.18	0.026	-0.016	-0.48	0.054	0.025	-0.525	0	-0.367	-0.007	-0.035	0.003	0.005	-0.52	0.006	-0.012	-0.15	-0.004	0.015	0	0.004	-0.146
TAF13	6884	1p13.3	-0.167	0.037	0.008	-0.258	-0.366	-0.008	0.047	-0.063	0.028	-0.019	0.02	0.008	0	0.006	-0.412	-0.322	0.021	-0.358	-0.009	0.003	0.057	-0.033	0.005	-0.172	-0.256	-0.18	0.026	-0.016	-0.48	0.054	0.025	-0.525	0	-0.367	-0.007	-0.035	0.003	0.005	-0.52	0.006	-0.012	-0.15	-0.004	0.015	0	0.004	-0.146
TMEM167B	56900	1p13.3	-0.167	0.037	0.008	-0.258	-0.366	-0.008	0.047	-0.063	0.028	-0.019	0.02	0.008	0	0.006	-0.412	-0.322	0.021	-0.358	-0.009	0.003	0.057	-0.033	0.005	-0.172	-0.256	-0.18	0.026	-0.016	-0.48	0.054	0.025	-0.525	0	-0.367	-0.007	-0.035	0.003	0.005	-0.52	0.006	-0.012	-0.15	-0.004	0.015	0	0.004	-0.146
WDR47	22911	1p13.3	-0.167	0.037	0.008	-0.258	-0.366	-0.008	0.047	-0.063	0.028	-0.019	0.02	0.008	0	0.006	-0.412	-0.322	0.021	-0.358	-0.009	0.003	0.057	-0.033	0.005	-0.172	-0.256	-0.18	0.026	-0.016	-0.48	0.054	0.025	-0.525	0	-0.367	-0.007	-0.035	0.003	0.005	-0.52	0.006	-0.012	-0.15	-0.004	0.015	0	0.004	-0.146
CELSR2	1952	1p13.3	-1.208	0.037	0.008	-0.258	-0.454	-0.008	0.047	-0.063	0.028	-0.019	0.02	0.008	0	0.006	-0.412	-0.322	0.021	-0.358	-0.009	0.003	0.057	-0.033	0.005	-0.172	-0.256	-0.18	0.026	-0.016	-0.48	0.054	0.025	-0.525	0	-0.367	-0.007	-0.035	0.003	0.005	-0.52	0.006	-0.012	-0.15	-0.004	0.015	0	0.004	-0.146
AHCYL1	10768	1p13.3	-1.208	0.037	0.008	-0.258	-0.454	-0.008	0.047	-0.063	0.028	-0.019	0.02	0.008	0	0.006	-0.412	-0.322	0.021	-0.358	-0.009	0.003	0.057	-0.033	0.005	-0.172	-0.256	-0.18	0.026	-0.016	-0.48	0.054	0.025	-0.525	0	-0.367	-0.007	-0.035	0.003	0.005	-0.52	0.006	-0.012	-0.15	-0.004	0.015	0	0.004	-0.146
ALX3	257	1p13.3	-1.208	0.037	0.008	-0.258	-0.454	-0.008	0.047	-0.063	0.028	-0.019	0.02	0.008	0	0.006	-0.412	-0.322	0.021	-0.358	-0.009	0.003	0.057	-0.033	0.005	-0.172	-0.256	-0.18	0.026	-0.016	-0.48	0.054	0.025	-0.525	0	-0.367	-0.007	-0.035	0.003	0.005	-0.52	0.006	-0.012	-0.15	-0.004	0.015	0	0.004	-0.146
AMIGO1	57463	1p13.3	-1.208	0.037	0.008	-0.258	-0.454	-0.008	0.047	-0.063	0.028	-0.019	0.02	0.008	0	0.006	-0.412	-0.322	0.021	-0.358	-0.009	0.003	0.057	-0.033	0.005	-0.172	-0.256	-0.18	0.026	-0.016	-0.48	0.054	0.025	-0.525	0	-0.367	-0.007	-0.035	0.003	0.005	-0.52	0.006	-0.012	-0.15	-0.004	0.015	0	0.004	-0.146
AMPD2	271	1p13.3	-1.208	0.037	0.008	-0.258	-0.454	-0.008	0.047	-0.063	0.028	-0.019	0.02	0.008	0	0.006	-0.412	-0.322	0.021	-0.358	-0.009	0.003	0.057	-0.033	0.005	-0.172	-0.256	-0.18	0.026	-0.016	-0.48	0.054	0.025	-0.525	0	-0.367	-0.007	-0.035	0.003	0.005	-0.52	0.006	-0.012	-0.15	-0.004	0.015	0	0.004	-0.146
ATXN7L2	127002	1p13.3	-1.208	0.037	0.008	-0.258	-0.454	-0.008	0.047	-0.063	0.028	-0.019	0.02	0.008	0	0.006	-0.412	-0.322	0.021	-0.358	-0.009	0.003	0.057	-0.033	0.005	-0.172	-0.256	-0.18	0.026	-0.016	-0.48	0.054	0.025	-0.525	0	-0.367	-0.007	-0.035	0.003	0.005	-0.52	0.006	-0.012	-0.15	-0.004	0.015	0	0.004	-0.146
CSF1	1435	1p13.3	-1.208	0.037	0.008	-0.258	-0.454	-0.008	0.047	-0.063	0.028	-0.019	0.02	0.008	0	0.006	-0.412	-0.322	0.021	-0.358	-0.009	0.003	0.057	-0.033	0.005	-0.172	-0.256	-0.18	0.026	-0.016	-0.48	0.054	0.025	-0.525	0	-0.367	-0.007	-0.035	0.003	0.005	-0.52	0.006	-0.012	-0.15	-0.004	0.015	0	0.004	-0.146
CYB561D1	284613	1p13.3	-1.208	0.037	0.008	-0.258	-0.454	-0.008	0.047	-0.063	0.028	-0.019	0.02	0.008	0	0.006	-0.412	-0.322	0.021	-0.358	-0.009	0.003	0.057	-0.033	0.005	-0.172	-0.256	-0.18	0.026	-0.016	-0.48	0.054	0.025	-0.525	0	-0.367	-0.007	-0.035	0.003	0.005	-0.52	0.006	-0.012	-0.15	-0.004	0.015	0	0.004	-0.146
EPS8L3	79574	1p13.3	-1.208	0.037	0.008	-0.258	-0.454	-0.008	0.047	-0.063	0.028	-0.019	0.02	0.008	0	0.006	-0.412	-0.322	0.021	-0.358	-0.009	0.003	0.057	-0.033	0.005	-0.172	-0.256	-0.18	0.026	-0.016	-0.48	0.054	0.025	-0.525	0	-0.367	-0.007	-0.035	0.003	0.005	-0.52	0.006	-0.012	-0.15	-0.004	0.015	0	0.004	-0.146
FAM40A	85369	1p13.3	-1.208	0.037	0.008	-0.258	-0.454	-0.008	0.047	-0.063	0.028	-0.019	0.02	0.008	0	0.006	-0.412	-0.322	0.021	-0.358	-0.009	0.003	0.057	-0.033	0.005	-0.172	-0.256	-0.18	0.026	-0.016	-0.48	0.054	0.025	-0.525	0	-0.367	-0.007	-0.035	0.003	0.005	-0.52	0.006	-0.012	-0.15	-0.004	0.015	0	0.004	-0.146
GNAI3	2773	1p13.3	-1.208	0.037	0.008	-0.258	-0.454	-0.008	0.047	-0.063	0.028	-0.019	0.02	0.008	0	0.006	-0.412	-0.322	0.021	-0.358	-0.009	0.003	0.057	-0.033	0.005	-0.172	-0.256	-0.18	0.026	-0.016	-0.48	0.054	0.025	-0.525	0	-0.367	-0.007	-0.035	0.003	0.005	-0.52	0.006	-0.012	-0.15	-0.004	0.015	0	0.004	-0.146
GNAT2	2780	1p13.3	-1.208	0.037	0.008	-0.258	-0.454	-0.008	0.047	-0.063	0.028	-0.019	0.02	0.008	0	0.006	-0.412	-0.322	0.021	-0.358	-0.009	0.003	0.057	-0.033	0.005	-0.172	-0.256	-0.18	0.026	-0.016	-0.48	0.054	0.025	-0.525	0	-0.367	-0.007	-0.035	0.003	0.005	-0.52	0.006	-0.012	-0.15	-0.004	0.015	0	0.004	-0.146
GPR61	83873	1p13.3	-1.208	0.037	0.008	-0.258	-0.454	-0.008	0.047	-0.063	0.028	-0.019	0.02	0.008	0	0.006	-0.412	-0.322	0.021	-0.358	-0.009	0.003	0.057	-0.033	0.005	-0.172	-0.256	-0.18	0.026	-0.016	-0.48	0.054	0.025	-0.525	0	-0.367	-0.007	-0.035	0.003	0.005	-0.52	0.006	-0.012	-0.15	-0.004	0.015	0	0.004	-0.146
GSTM1	2944	1p13.3	-1.208	0.037	0.008	-0.258	-0.454	-0.008	0.047	-0.063	0.028	-0.019	0.02	0.008	0	0.006	-0.412	-0.322	0.021	-0.358	-0.009	0.003	0.057	-0.033	0.005	-0.172	-0.256	-0.18	0.026	-0.016	-0.48	0.054	0.025	-0.525	0	-0.367	-0.007	-0.035	0.003	0.005	-0.52	0.006	-0.012	-0.15	-0.004	0.015	0	0.004	-0.146
GSTM2	2946	1p13.3	-1.208	0.037	0.008	-0.258	-0.454	-0.008	0.047	-0.063	0.028	-0.019	0.02	0.008	0	0.006	-0.412	-0.322	0.021	-0.358	-0.009	0.003	0.057	-0.033	0.005	-0.172	-0.256	-0.18	0.026	-0.016	-0.48	0.054	0.025	-0.525	0	-0.367	-0.007	-0.035	0.003	0.005	-0.52	0.006	-0.012	-0.15	-0.004	0.015	0	0.004	-0.146
GSTM3	2947	1p13.3	-1.208	0.037	0.008	-0.258	-0.454	-0.008	0.047	-0.063	0.028	-0.019	0.02	0.008	0	0.006	-0.412	-0.322	0.021	-0.358	-0.009	0.003	0.057	-0.033	0.005	-0.172	-0.256	-0.18	0.026	-0.016	-0.48	0.054	0.025	-0.525	0	-0.367	-0.007	-0.035	0.003	0.005	-0.52	0.006	-0.012	-0.15	-0.004	0.015	0	0.004	-0.146
GSTM4	2948	1p13.3	-1.208	0.037	0.008	-0.258	-0.454	-0.008	0.047	-0.063	0.028	-0.019	0.02	0.008	0	0.006	-0.412	-0.322	0.021	-0.358	-0.009	0.003	0.057	-0.033	0.005	-0.172	-0.256	-0.18	0.026	-0.016	-0.48	0.054	0.025	-0.525	0	-0.367	-0.007	-0.035	0.003	0.005	-0.52	0.006	-0.012	-0.15	-0.004	0.015	0	0.004	-0.146
GSTM5	2949	1p13.3	-1.208	0.037	0.008	-0.258	-0.454	-0.008	0.047	-0.063	0.028	-0.019	0.02	0.008	0	0.006	-0.412	-0.322	0.021	-0.358	-0.009	0.003	0.057	-0.033	0.005	-0.172	-0.256	-0.18	0.026	-0.016	-0.48	0.054	0.025	-0.525	0	-0.367	-0.007	-0.035	0.003	0.005	-0.52	0.006	-0.012	-0.15	-0.004	0.015	0	0.004	-0.146
MIR197	406974	1p13.3	-1.208	0.037	0.008	-0.258	-0.454	-0.008	0.047	-0.063	0.028	-0.019	0.02	0.008	0	0.006	-0.412	-0.322	0.021	-0.358	-0.009	0.003	0.057	-0.033	0.005	-0.172	-0.256	-0.18	0.026	-0.016	-0.48	0.054	0.025	-0.525	0	-0.367	-0.007	-0.035	0.003	0.005	-0.52	0.006	-0.012	-0.15	-0.004	0.015	0	0.004	-0.146
MYBPHL	343263	1p13.3	-1.208	0.037	0.008	-0.258	-0.454	-0.008	0.047	-0.063	0.028	-0.019	0.02	0.008	0	0.006	-0.412	-0.322	0.021	-0.358	-0.009	0.003	0.057	-0.033	0.005	-0.172	-0.256	-0.18	0.026	-0.016	-0.48	0.054	0.025	-0.525	0	-0.367	-0.007	-0.035	0.003	0.005	-0.52	0.006	-0.012	-0.15	-0.004	0.015	0	0.004	-0.146
PSMA5	5686	1p13.3	-1.208	0.037	0.008	-0.258	-0.454	-0.008	0.047	-0.063	0.028	-0.019	0.02	0.008	0	0.006	-0.412	-0.322	0.021	-0.358	-0.009	0.003	0.057	-0.033	0.005	-0.172	-0.256	-0.18	0.026	-0.016	-0.48	0.054	0.025	-0.525	0	-0.367	-0.007	-0.035	0.003	0.005	-0.52	0.006	-0.012	-0.15	-0.004	0.015	0	0.004	-0.146
PSRC1	84722	1p13.3	-1.208	0.037	0.008	-0.258	-0.454	-0.008	0.047	-0.063	0.028	-0.019	0.02	0.008	0	0.006	-0.412	-0.322	0.021	-0.358	-0.009	0.003	0.057	-0.033	0.005	-0.172	-0.256	-0.18	0.026	-0.016	-0.48	0.054	0.025	-0.525	0	-0.367	-0.007	-0.035	0.003	0.005	-0.52	0.006	-0.012	-0.15	-0.004	0.015	0	0.004	-0.146
SORT1	6272	1p13.3	-1.208	0.037	0.008	-0.258	-0.454	-0.008	0.047	-0.063	0.028	-0.019	0.02	0.008	0	0.006	-0.412	-0.322	0.021	-0.358	-0.009	0.003	0.057	-0.033	0.005	-0.172	-0.256	-0.18	0.026	-0.016	-0.48	0.054	0.025	-0.525	0	-0.367	-0.007	-0.035	0.003	0.005	-0.52	0.006	-0.012	-0.15	-0.004	0.015	0	0.004	-0.146
SYPL2	284612	1p13.3	-1.208	0.037	0.008	-0.258	-0.454	-0.008	0.047	-0.063	0.028	-0.019	0.02	0.008	0	0.006	-0.412	-0.322	0.021	-0.358	-0.009	0.003	0.057	-0.033	0.005	-0.172	-0.256	-0.18	0.026	-0.016	-0.48	0.054	0.025	-0.525	0	-0.367	-0.007	-0.035	0.003	0.005	-0.52	0.006	-0.012	-0.15	-0.004	0.015	0	0.004	-0.146
hsa-mir-197	-1425	1p13.3	-1.208	0.037	0.008	-0.258	-0.454	-0.008	0.047	-0.063	0.028	-0.019	0.02	0.008	0	0.006	-0.412	-0.322	0.021	-0.358	-0.009	0.003	0.057	-0.033	0.005	-0.172	-0.256	-0.18	0.026	-0.016	-0.48	0.054	0.025	-0.525	0	-0.367	-0.007	-0.035	0.003	0.005	-0.52	0.006	-0.012	-0.15	-0.004	0.015	0	0.004	-0.146
UBL4B	164153	1p13.3	-1.208	-0.064	0.008	-0.258	-0.454	-0.008	0.047	-0.063	0.028	-0.019	0.02	0.008	0	0.006	-0.412	-0.322	0.021	-0.358	-0.009	0.003	0.057	-0.033	0.005	-0.172	-0.256	-0.18	0.026	-0.016	-0.48	0.054	0.025	-0.525	0	-0.367	-0.007	-0.035	0.003	0.005	-0.52	0.006	-0.012	-0.15	-0.004	0.015	0	0.004	-0.146
CYMP	643160	1p13.3	-1.208	-0.064	0.008	-0.258	-0.454	-0.008	0.047	-0.063	0.028	-0.019	0.02	0.008	0	0.006	-0.412	-0.322	0.021	-0.358	-0.009	0.003	0.057	-0.033	0.005	-0.172	-0.256	-0.18	0.026	-0.016	-0.48	0.054	0.025	-0.525	0	-0.367	-0.007	-0.035	0.003	0.005	-0.52	0.006	-0.012	-0.15	-0.004	0.015	0	0.004	-0.146
HBXIP	10542	1p13.3	-1.208	-0.064	0.008	-0.258	-0.454	-0.008	0.047	-0.063	0.028	-0.019	0.02	0.008	0	0.006	-0.412	-0.322	0.021	-0.358	-0.009	0.003	0.057	-0.033	0.005	-0.172	-0.256	-0.18	0.026	-0.016	-0.48	0.054	0.025	-0.525	0	-0.367	-0.007	-0.035	0.003	0.005	-0.52	0.006	-0.012	-0.15	-0.004	0.015	0	0.004	-0.146
KCNA10	3744	1p13.3	-1.208	-0.064	0.008	-0.258	-0.454	-0.008	0.047	-0.063	0.028	-0.019	0.02	0.008	0	0.006	-0.412	-0.322	0.021	-0.358	-0.009	0.003	0.057	-0.033	0.005	-0.172	-0.256	-0.18	0.026	-0.016	-0.48	0.054	0.025	-0.525	0	-0.367	-0.007	-0.035	0.003	0.005	-0.52	0.006	-0.012	-0.15	-0.004	0.015	0	0.004	-0.146
KCNC4	3749	1p13.3	-1.208	-0.064	0.008	-0.258	-0.454	-0.008	0.047	-0.063	0.028	-0.019	0.02	0.008	0	0.006	-0.412	-0.322	0.021	-0.358	-0.009	0.003	0.057	-0.033	0.005	-0.172	-0.256	-0.18	0.026	-0.016	-0.48	0.054	0.025	-0.525	0	-0.367	-0.007	-0.035	0.003	0.005	-0.52	0.006	-0.012	-0.15	-0.004	0.015	0	0.004	-0.146
LOC440600	440600	1p13.3	-1.208	-0.064	0.008	-0.258	-0.454	-0.008	0.047	-0.063	0.028	-0.019	0.02	0.008	0	0.006	-0.412	-0.322	0.021	-0.358	-0.009	0.003	0.057	-0.033	0.005	-0.172	-0.256	-0.18	0.026	-0.016	-0.48	0.054	0.025	-0.525	0	-0.367	-0.007	-0.035	0.003	0.005	-0.52	0.006	-0.012	-0.15	-0.004	0.015	0	0.004	-0.146
PROK1	84432	1p13.3	-1.208	-0.064	0.008	-0.258	-0.454	-0.008	0.047	-0.063	0.028	-0.019	0.02	0.008	0	0.006	-0.412	-0.322	0.021	-0.358	-0.009	0.003	0.057	-0.033	0.005	-0.172	-0.256	-0.18	0.026	-0.016	-0.48	0.054	0.025	-0.525	0	-0.367	-0.007	-0.035	0.003	0.005	-0.52	0.006	-0.012	-0.15	-0.004	0.015	0	0.004	-0.146
RBM15	64783	1p13.3	-1.208	-0.064	0.008	-0.258	-0.454	-0.008	0.047	-0.063	0.028	-0.019	0.02	0.008	0	0.006	-0.412	-0.322	0.021	-0.358	-0.009	0.003	0.057	-0.033	0.005	-0.172	-0.256	-0.18	0.026	-0.016	-0.48	0.054	0.025	-0.525	0	-0.367	-0.007	-0.035	0.003	0.005	-0.52	0.006	-0.012	-0.15	-0.004	0.015	0	0.004	-0.146
SLC16A4	9122	1p13.3	-1.208	-0.064	0.008	-0.258	-0.454	-0.008	0.047	-0.063	0.028	-0.019	0.02	0.008	0	0.006	-0.412	-0.322	0.021	-0.358	-0.009	0.003	0.057	-0.033	0.005	-0.172	-0.256	-0.18	0.026	-0.016	-0.48	0.054	0.025	-0.525	0	-0.367	-0.007	-0.035	0.003	0.005	-0.52	0.006	-0.012	-0.15	-0.004	0.015	0	0.004	-0.146
SLC6A17	388662	1p13.3	-1.208	-0.064	0.008	-0.258	-0.454	-0.008	0.047	-0.063	0.028	-0.019	0.02	0.008	0	0.006	-0.412	-0.322	0.021	-0.358	-0.009	0.003	0.057	-0.033	0.005	-0.172	-0.256	-0.18	0.026	-0.016	-0.48	0.054	0.025	-0.525	0	-0.367	-0.007	-0.035	0.003	0.005	-0.52	0.006	-0.012	-0.15	-0.004	0.015	0	0.004	-0.146
CD53	963	1p13.3	-1.208	-0.064	0.008	-0.258	-0.454	-0.008	-0.228	-0.063	0.028	-0.019	0.02	0.008	0	0.006	-0.412	-0.322	0.021	-0.358	-0.009	0.003	0.057	-0.033	0.005	-0.172	-0.256	-0.18	0.026	-0.016	-0.48	0.054	0.025	-0.525	0	-0.367	-0.007	-0.035	0.003	0.005	-0.52	0.006	-0.012	-0.15	-0.004	0.015	0	0.004	-0.146
KCNA2	3737	1p13.3	-1.208	-0.064	0.008	-0.258	-0.454	-0.008	-0.228	-0.063	0.028	-0.019	0.02	0.008	0	0.006	-0.412	-0.322	0.021	-0.358	-0.009	0.003	0.057	-0.033	0.005	-0.172	-0.256	-0.18	0.026	-0.016	-0.48	0.054	0.025	-0.525	0	-0.367	-0.007	-0.035	0.003	0.005	-0.52	0.006	-0.012	-0.15	-0.004	0.015	0	0.004	-0.146
KCNA3	3738	1p13.3	-1.208	-0.064	0.008	-0.258	-0.454	-0.008	-0.228	-0.063	0.028	-0.019	0.02	0.008	0	0.006	-0.412	-0.322	0.021	-0.358	-0.009	0.003	0.057	-0.033	0.005	-0.172	-0.256	-0.18	0.026	-0.016	-0.48	0.054	0.025	-0.525	0	-0.367	-0.007	-0.035	0.003	0.005	-0.52	0.006	-0.012	-0.15	-0.004	0.015	0	0.004	-0.146
LRIF1	55791	1p13.3	-1.208	-0.064	0.008	-0.258	-0.454	-0.008	-0.228	-0.063	0.028	-0.019	0.02	0.008	0	0.006	-0.412	-0.322	0.021	-0.358	-0.009	0.003	0.057	-0.033	0.005	-0.172	-0.256	-0.18	0.026	-0.016	-0.48	0.054	0.025	-0.525	0	-0.367	-0.007	-0.035	0.003	0.005	-0.52	0.006	-0.012	-0.15	-0.004	0.015	0	0.004	-0.146
CEPT1	10390	1p13.3	0.014	-0.064	0.008	-0.258	-0.454	-0.008	-0.228	-0.063	0.028	-0.019	0.02	0.008	0	0.006	-0.412	-0.322	0.021	-0.358	-0.009	0.003	0.057	-0.033	0.005	-0.172	-0.256	-0.18	0.026	-0.016	-0.48	0.054	0.025	-0.525	0	-0.367	-0.007	-0.035	0.003	0.005	-0.52	0.006	-0.012	-0.15	-0.004	0.015	0	0.004	-0.146
CHI3L2	1117	1p13.3	0.014	-0.064	0.008	-0.258	-0.454	-0.008	-0.228	-0.063	0.028	-0.019	0.02	0.008	0	0.006	-0.412	-0.322	0.021	-0.358	-0.009	0.003	0.057	-0.033	0.005	-0.172	-0.256	-0.18	0.026	-0.016	-0.48	0.054	0.025	-0.525	0	-0.367	-0.007	-0.035	0.003	0.005	-0.52	0.006	-0.012	-0.15	-0.004	0.015	0	0.004	-0.146
DENND2D	79961	1p13.3	0.014	-0.064	0.008	-0.258	-0.454	-0.008	-0.228	-0.063	0.028	-0.019	0.02	0.008	0	0.006	-0.412	-0.322	0.021	-0.358	-0.009	0.003	0.057	-0.033	0.005	-0.172	-0.256	-0.18	0.026	-0.016	-0.48	0.054	0.025	-0.525	0	-0.367	-0.007	-0.035	0.003	0.005	-0.52	0.006	-0.012	-0.15	-0.004	0.015	0	0.004	-0.146
DRAM2	128338	1p13.3	0.014	-0.064	0.008	-0.258	-0.454	-0.008	-0.228	-0.063	0.028	-0.019	0.02	0.008	0	0.006	-0.412	-0.322	0.021	-0.358	-0.009	0.003	0.057	-0.033	0.005	-0.172	-0.256	-0.18	0.026	-0.016	-0.48	0.054	0.025	-0.525	0	-0.367	-0.007	-0.035	0.003	0.005	-0.52	0.006	-0.012	-0.15	-0.004	0.015	0	0.004	-0.146
ADORA3	140	1p13.2	0.014	-0.064	0.008	-0.258	-0.454	-0.008	0.024	-0.063	0.028	-0.019	0.02	0.008	0	0.006	-0.412	-0.322	0.021	-0.358	-0.009	0.003	0.057	-0.033	0.005	-0.172	-0.256	-0.18	0.026	-0.016	-0.48	0.054	0.025	-0.525	0	-0.367	-0.007	-0.035	0.003	0.005	-0.656	0.006	-0.012	-0.15	-0.004	0.015	0	0.004	-0.146
ATP5F1	515	1p13.2	0.014	-0.064	0.008	-0.258	-0.454	-0.008	0.024	-0.063	0.028	-0.019	0.02	0.008	0	0.006	-0.412	-0.322	0.021	-0.358	-0.009	0.003	0.057	-0.033	0.005	-0.172	-0.256	-0.18	0.026	-0.016	-0.48	0.054	0.025	-0.525	0	-0.367	-0.007	-0.035	0.003	0.005	-0.656	0.006	-0.012	-0.15	-0.004	0.015	0	0.004	-0.146
C1orf162	128346	1p13.2	0.014	-0.064	0.008	-0.258	-0.454	-0.008	0.024	-0.063	0.028	-0.019	0.02	0.008	0	0.006	-0.412	-0.322	0.021	-0.358	-0.009	0.003	0.057	-0.033	0.005	-0.172	-0.256	-0.18	0.026	-0.016	-0.48	0.054	0.025	-0.525	0	-0.367	-0.007	-0.035	0.003	0.005	-0.656	0.006	-0.012	-0.15	-0.004	0.015	0	0.004	-0.146
C1orf88	128344	1p13.2	0.014	-0.064	0.008	-0.258	-0.454	-0.008	0.024	-0.063	0.028	-0.019	0.02	0.008	0	0.006	-0.412	-0.322	0.021	-0.358	-0.009	0.003	0.057	-0.033	0.005	-0.172	-0.256	-0.18	0.026	-0.016	-0.48	0.054	0.025	-0.525	0	-0.367	-0.007	-0.035	0.003	0.005	-0.656	0.006	-0.012	-0.15	-0.004	0.015	0	0.004	-0.146
CHIA	27159	1p13.2	0.014	-0.064	0.008	-0.258	-0.454	-0.008	0.024	-0.063	0.028	-0.019	0.02	0.008	0	0.006	-0.412	-0.322	0.021	-0.358	-0.009	0.003	0.057	-0.033	0.005	-0.172	-0.256	-0.18	0.026	-0.016	-0.48	0.054	0.025	-0.525	0	-0.367	-0.007	-0.035	0.003	0.005	-0.656	0.006	-0.012	-0.15	-0.004	0.015	0	0.004	-0.146
OVGP1	5016	1p13.2	0.014	-0.064	0.008	-0.258	-0.454	-0.008	0.024	-0.063	0.028	-0.019	0.02	0.008	0	0.006	-0.412	-0.322	0.021	-0.358	-0.009	0.003	0.057	-0.033	0.005	-0.172	-0.256	-0.18	0.026	-0.016	-0.48	0.054	0.025	-0.525	0	-0.367	-0.007	-0.035	0.003	0.005	-0.656	0.006	-0.012	-0.15	-0.004	0.015	0	0.004	-0.146
PGCP1	441897	1p13.2	0.014	-0.064	0.008	-0.258	-0.454	-0.008	0.024	-0.063	0.028	-0.019	0.02	0.008	0	0.006	-0.412	-0.322	0.021	-0.358	-0.009	0.003	0.057	-0.033	0.005	-0.172	-0.256	-0.18	0.026	-0.016	-0.48	0.054	0.025	-0.525	0	-0.367	-0.007	-0.035	0.003	0.005	-0.656	0.006	-0.012	-0.15	-0.004	0.015	0	0.004	-0.146
RP11-165H20.1	149620	1p13.2	0.014	-0.064	0.008	-0.258	-0.454	-0.008	0.024	-0.063	0.028	-0.019	0.02	0.008	0	0.006	-0.412	-0.322	0.021	-0.358	-0.009	0.003	0.057	-0.033	0.005	-0.172	-0.256	-0.18	0.026	-0.016	-0.48	0.054	0.025	-0.525	0	-0.367	-0.007	-0.035	0.003	0.005	-0.656	0.006	-0.012	-0.15	-0.004	0.015	0	0.004	-0.146
WDR77	79084	1p13.2	0.014	-0.064	0.008	-0.258	-0.454	-0.008	0.024	-0.063	0.028	-0.019	0.02	0.008	0	0.006	-0.412	-0.322	0.021	-0.358	-0.009	0.003	0.057	-0.033	0.005	-0.172	-0.256	-0.18	0.026	-0.016	-0.48	0.054	0.025	-0.525	0	-0.367	-0.007	-0.035	0.003	0.005	-0.656	0.006	-0.012	-0.15	-0.004	0.015	0	0.004	-0.146
DDX20	11218	1p13.2	0.014	-0.064	0.008	-0.258	-0.454	-0.008	0.024	-0.063	0.028	-0.019	0.02	0.008	0	0.006	-0.412	-0.277	0.021	-0.358	-0.009	0.003	0.057	-0.033	0.005	-0.172	-0.256	-0.18	0.026	-0.016	-0.48	0.054	0.025	-0.525	0	-0.367	-0.007	-0.035	0.003	0.005	-0.528	0.006	-0.012	-0.15	-0.004	0.015	0	0.004	-0.146
FAM212B	55924	1p13.2	0.014	-0.064	0.008	-0.258	-0.454	-0.008	0.024	-0.063	0.028	-0.019	0.02	0.008	0	0.006	-0.412	-0.277	0.021	-0.358	-0.009	0.003	0.057	-0.033	0.005	-0.172	-0.256	-0.18	0.026	-0.016	-0.48	0.054	0.025	-0.525	0	-0.367	-0.007	-0.035	0.003	0.005	-0.528	0.006	-0.012	-0.15	-0.004	0.015	0	0.004	-0.146
KCND3	3752	1p13.2	0.014	-0.064	0.008	-0.258	-0.454	-0.008	0.024	-0.063	0.028	-0.019	0.02	0.008	0	0.006	-0.412	-0.277	0.021	-0.358	-0.009	0.003	0.057	-0.033	0.005	-0.172	-0.256	-0.18	0.026	-0.016	-0.48	0.054	0.025	-0.525	0	-0.367	-0.007	-0.035	0.003	0.005	-0.528	0.006	-0.012	-0.15	-0.004	0.015	0	0.004	-0.146
LOC100129269	100129269	1p13.2	0.014	-0.064	0.008	-0.258	-0.454	-0.008	0.024	-0.063	0.028	-0.019	0.02	0.008	0	0.006	-0.412	-0.277	0.021	-0.358	-0.009	0.003	0.057	-0.033	0.005	-0.172	-0.256	-0.18	0.026	-0.016	-0.48	0.054	0.025	-0.525	0	-0.367	-0.007	-0.035	0.003	0.005	-0.528	0.006	-0.012	-0.15	-0.004	0.015	0	0.004	-0.146
LOC100506343	100506343	1p13.2	0.014	-0.064	0.008	-0.258	-0.454	-0.008	0.024	-0.063	0.028	-0.019	0.02	0.008	0	0.006	-0.412	-0.277	0.021	-0.358	-0.009	0.003	0.057	-0.033	0.005	-0.172	-0.256	-0.18	0.026	-0.016	-0.48	0.054	0.025	-0.525	0	-0.367	-0.007	-0.035	0.003	0.005	-0.528	0.006	-0.012	-0.15	-0.004	0.015	0	0.004	-0.146
RAP1A	5906	1p13.2	0.014	-0.064	0.008	-0.258	-0.454	-0.008	0.024	-0.063	0.028	-0.019	0.02	0.008	0	0.006	-0.412	-0.277	0.021	-0.358	-0.009	0.003	0.057	-0.033	0.005	-0.172	-0.256	-0.18	0.026	-0.016	-0.48	0.054	0.025	-0.525	0	-0.367	-0.007	-0.035	0.003	0.005	-0.528	0.006	-0.012	-0.15	-0.004	0.015	0	0.004	-0.146
CTTNBP2NL	55917	1p13.2	0.014	-0.064	0.008	-0.258	-0.41	-0.008	0.024	-0.063	0.028	-0.019	0.02	0.008	0	0.006	-0.412	-0.277	0.021	-0.358	-0.009	0.003	0.057	-0.033	0.005	-0.172	-0.256	-0.18	0.026	-0.016	-0.48	0.054	0.025	-0.525	0	-0.367	-0.007	0.007	0.003	0.005	-0.528	0.006	-0.012	-0.15	-0.004	0.015	0	0.004	-0.146
MIR4256	100422976	1p13.2	0.014	-0.064	0.008	-0.258	-0.41	-0.008	0.024	-0.063	0.028	-0.019	0.02	0.008	0	0.006	-0.412	-0.277	0.021	-0.358	-0.009	0.003	0.057	-0.033	0.005	-0.172	-0.256	-0.18	0.026	-0.016	-0.48	0.054	0.025	-0.525	0	-0.367	-0.007	0.007	0.003	0.005	-0.528	0.006	-0.012	-0.15	-0.004	0.015	0	0.004	-0.146
WNT2B	7482	1p13.2	0.014	-0.064	0.008	-0.258	-0.41	-0.008	0.024	-0.063	0.028	-0.019	0.02	0.008	0	0.006	-0.412	-0.277	0.021	-0.358	-0.009	0.003	0.057	-0.033	0.005	-0.172	-0.256	-0.18	0.026	-0.016	-0.48	0.054	0.025	-0.525	0	-0.367	-0.007	0.007	0.003	0.005	-0.528	0.006	-0.012	-0.15	-0.004	0.015	0	0.004	-0.146
hsa-mir-4256	-1447	1p13.2	0.014	-0.064	0.008	-0.258	-0.41	-0.008	0.024	-0.063	0.028	-0.019	0.02	0.008	0	0.006	-0.412	-0.277	0.021	-0.358	-0.009	0.003	0.057	-0.033	0.005	-0.172	-0.256	-0.18	0.026	-0.016	-0.48	0.054	0.025	-0.525	0	-0.367	-0.007	0.007	0.003	0.005	-0.528	0.006	-0.012	-0.15	-0.004	0.015	0	0.004	-0.146
ST7L	54879	1p13.2	0.014	-0.064	0.008	-0.258	-0.41	-0.008	0.024	-0.063	0.028	-0.019	0.02	0.008	0	0.006	-0.277	-0.277	0.021	-0.358	-0.009	0.003	0.057	-0.033	0.005	-0.172	-0.256	-0.18	0.026	-0.016	-0.48	0.054	0.025	-0.525	0	-0.367	-0.007	0.007	0.003	0.005	-0.528	0.006	-0.012	-0.15	-0.004	0.015	0	0.004	-0.146
AKR7A2P1	246182	1p13.2	0.014	-0.064	0.008	-0.258	-0.41	-0.008	0.024	-0.063	0.028	-0.019	0.02	0.008	0	0.006	-0.277	-0.277	0.021	-0.358	-0.009	0.003	0.057	-0.033	0.005	-0.172	-0.256	-0.18	0.026	-0.016	-0.48	0.054	0.025	-0.525	0	-0.367	-0.007	0.007	0.003	0.005	-0.528	0.006	-0.012	-0.15	-0.004	0.015	0	0.004	-0.146
CAPZA1	829	1p13.2	0.014	-0.064	0.008	-0.258	-0.41	-0.008	0.024	-0.063	0.028	-0.019	0.02	0.008	0	0.006	-0.277	-0.277	0.021	-0.358	-0.009	0.003	0.057	-0.033	0.005	-0.172	-0.256	-0.18	0.026	-0.016	-0.48	0.054	0.025	-0.525	0	-0.367	-0.007	0.007	0.003	0.005	-0.528	0.006	-0.012	-0.15	-0.004	0.015	0	0.004	-0.146
FAM19A3	284467	1p13.2	0.014	-0.064	0.008	-0.258	-0.41	-0.008	0.024	-0.063	0.028	-0.019	0.02	0.008	0	0.006	-0.277	-0.277	0.021	-0.358	-0.009	0.003	0.057	-0.033	0.005	-0.172	-0.256	-0.18	0.026	-0.016	-0.48	0.054	0.025	-0.525	0	-0.367	-0.007	0.007	0.003	0.005	-0.528	0.006	-0.012	-0.15	-0.004	0.015	0	0.004	-0.146
LOC643441	643441	1p13.2	0.014	-0.064	0.008	-0.258	-0.41	-0.008	0.024	-0.063	0.028	-0.019	0.02	0.008	0	0.006	-0.277	-0.277	0.021	-0.358	-0.009	0.003	0.057	-0.033	0.005	-0.172	-0.256	-0.18	0.026	-0.016	-0.48	0.054	0.025	-0.525	0	-0.367	-0.007	0.007	0.003	0.005	-0.528	0.006	-0.012	-0.15	-0.004	0.015	0	0.004	-0.146
LRIG2	9860	1p13.2	0.014	-0.064	0.008	-0.258	-0.41	-0.008	0.024	-0.063	0.028	-0.019	0.02	0.008	0	0.006	-0.277	-0.277	0.021	-0.358	-0.009	0.003	0.057	-0.033	0.005	-0.172	-0.256	-0.18	0.026	-0.016	-0.48	0.054	0.025	-0.525	0	-0.367	-0.007	0.007	0.003	0.005	-0.528	0.006	-0.012	-0.15	-0.004	0.015	0	0.004	-0.146
MOV10	4343	1p13.2	0.014	-0.064	0.008	-0.258	-0.41	-0.008	0.024	-0.063	0.028	-0.019	0.02	0.008	0	0.006	-0.277	-0.277	0.021	-0.358	-0.009	0.003	0.057	-0.033	0.005	-0.172	-0.256	-0.18	0.026	-0.016	-0.48	0.054	0.025	-0.525	0	-0.367	-0.007	0.007	0.003	0.005	-0.528	0.006	-0.012	-0.15	-0.004	0.015	0	0.004	-0.146
PPM1J	333926	1p13.2	0.014	-0.064	0.008	-0.258	-0.41	-0.008	0.024	-0.063	0.028	-0.019	0.02	0.008	0	0.006	-0.277	-0.277	0.021	-0.358	-0.009	0.003	0.057	-0.033	0.005	-0.172	-0.256	-0.18	0.026	-0.016	-0.48	0.054	0.025	-0.525	0	-0.367	-0.007	0.007	0.003	0.005	-0.528	0.006	-0.012	-0.15	-0.004	0.015	0	0.004	-0.146
RHOC	389	1p13.2	0.014	-0.064	0.008	-0.258	-0.41	-0.008	0.024	-0.063	0.028	-0.019	0.02	0.008	0	0.006	-0.277	-0.277	0.021	-0.358	-0.009	0.003	0.057	-0.033	0.005	-0.172	-0.256	-0.18	0.026	-0.016	-0.48	0.054	0.025	-0.525	0	-0.367	-0.007	0.007	0.003	0.005	-0.528	0.006	-0.012	-0.15	-0.004	0.015	0	0.004	-0.146
SLC16A1	6566	1p13.2	0.014	-0.064	0.008	-0.258	-0.41	-0.008	0.024	-0.063	0.028	-0.019	0.02	0.008	0	0.006	-0.277	-0.277	0.021	-0.358	-0.009	0.003	0.057	-0.033	0.005	-0.172	-0.256	-0.18	0.026	-0.016	-0.48	0.054	0.025	-0.525	0	-0.367	-0.007	0.007	0.003	0.005	-0.528	0.006	-0.012	-0.15	-0.004	0.015	0	0.004	-0.146
MAGI3	260425	1p13.2	0.014	-0.064	0.008	-0.258	-0.41	-0.008	0.024	-0.063	0.028	-0.019	0.02	0.008	0	0.006	-0.277	-0.277	0.021	-0.358	-0.009	0.003	0.057	-0.033	0.005	-0.172	-0.256	-0.18	0.026	-0.016	-0.48	0.054	0.025	-0.525	0	-0.367	-0.007	0.007	0.003	0.005	-0.528	0.006	-0.012	-0.15	-0.004	0.015	0	0.004	0.071
PHTF1	10745	1p13.2	0.014	-0.064	0.008	-0.258	-0.41	-0.008	0.024	-0.063	0.028	-0.019	0.02	0.008	0	0.006	-0.277	-0.277	0.021	-0.358	-0.009	0.003	0.057	-0.033	0.005	-0.172	-0.256	-0.18	0.026	-0.016	-0.48	0.054	0.025	-0.525	0	-0.367	-0.007	0.007	0.003	0.005	-0.528	0.006	-0.012	-0.15	-0.004	0.015	0	0.004	-0.497
AP4B1	10717	1p13.2	0.014	-0.064	0.008	-0.258	-0.41	-0.008	0.024	-0.063	0.028	-0.019	0.02	0.008	0	0.006	-0.277	-0.277	0.021	-0.358	-0.009	0.003	0.057	-0.033	0.005	-0.172	-0.256	-0.18	0.026	-0.016	-0.48	0.054	0.025	-0.525	0	-0.367	-0.007	0.007	0.003	0.005	-0.528	0.006	-0.012	-0.15	-0.004	0.015	0	0.004	-0.497
BCL2L15	440603	1p13.2	0.014	-0.064	0.008	-0.258	-0.41	-0.008	0.024	-0.063	0.028	-0.019	0.02	0.008	0	0.006	-0.277	-0.277	0.021	-0.358	-0.009	0.003	0.057	-0.033	0.005	-0.172	-0.256	-0.18	0.026	-0.016	-0.48	0.054	0.025	-0.525	0	-0.367	-0.007	0.007	0.003	0.005	-0.528	0.006	-0.012	-0.15	-0.004	0.015	0	0.004	-0.497
DCLRE1B	64858	1p13.2	0.014	-0.064	0.008	-0.258	-0.41	-0.008	0.024	-0.063	0.028	-0.019	0.02	0.008	0	0.006	-0.277	-0.277	0.021	-0.358	-0.009	0.003	0.057	-0.033	0.005	-0.172	-0.256	-0.18	0.026	-0.016	-0.48	0.054	0.025	-0.525	0	-0.367	-0.007	0.007	0.003	0.005	-0.528	0.006	-0.012	-0.15	-0.004	0.015	0	0.004	-0.497
HIPK1	204851	1p13.2	0.014	-0.064	0.008	-0.258	-0.41	-0.008	0.024	-0.063	0.028	-0.019	0.02	0.008	0	0.006	-0.277	-0.277	0.021	-0.358	-0.009	0.003	0.057	-0.033	0.005	-0.172	-0.256	-0.18	0.026	-0.016	-0.48	0.054	0.025	-0.525	0	-0.367	-0.007	0.007	0.003	0.005	-0.528	0.006	-0.012	-0.15	-0.004	0.015	0	0.004	-0.497
LOC100287722	100287722	1p13.2	0.014	-0.064	0.008	-0.258	-0.41	-0.008	0.024	-0.063	0.028	-0.019	0.02	0.008	0	0.006	-0.277	-0.277	0.021	-0.358	-0.009	0.003	0.057	-0.033	0.005	-0.172	-0.256	-0.18	0.026	-0.016	-0.48	0.054	0.025	-0.525	0	-0.367	-0.007	0.007	0.003	0.005	-0.528	0.006	-0.012	-0.15	-0.004	0.015	0	0.004	-0.497
OLFML3	56944	1p13.2	0.014	-0.064	0.008	-0.258	-0.41	-0.008	0.024	-0.063	0.028	-0.019	0.02	0.008	0	0.006	-0.277	-0.277	0.021	-0.358	-0.009	0.003	0.057	-0.033	0.005	-0.172	-0.256	-0.18	0.026	-0.016	-0.48	0.054	0.025	-0.525	0	-0.367	-0.007	0.007	0.003	0.005	-0.528	0.006	-0.012	-0.15	-0.004	0.015	0	0.004	-0.497
PTPN22	26191	1p13.2	0.014	-0.064	0.008	-0.258	-0.41	-0.008	0.024	-0.063	0.028	-0.019	0.02	0.008	0	0.006	-0.277	-0.277	0.021	-0.358	-0.009	0.003	0.057	-0.033	0.005	-0.172	-0.256	-0.18	0.026	-0.016	-0.48	0.054	0.025	-0.525	0	-0.367	-0.007	0.007	0.003	0.005	-0.528	0.006	-0.012	-0.15	-0.004	0.015	0	0.004	-0.497
RSBN1	54665	1p13.2	0.014	-0.064	0.008	-0.258	-0.41	-0.008	0.024	-0.063	0.028	-0.019	0.02	0.008	0	0.006	-0.277	-0.277	0.021	-0.358	-0.009	0.003	0.057	-0.033	0.005	-0.172	-0.256	-0.18	0.026	-0.016	-0.48	0.054	0.025	-0.525	0	-0.367	-0.007	0.007	0.003	0.005	-0.528	0.006	-0.012	-0.15	-0.004	0.015	0	0.004	-0.497
SYT6	148281	1p13.2	0.014	-0.064	0.008	-0.258	-0.41	-0.008	0.024	-0.063	0.028	-0.019	0.02	0.008	0	0.006	-0.277	-0.277	0.021	-0.358	-0.009	0.003	0.057	-0.033	0.005	-0.172	-0.256	-0.18	0.026	-0.016	-0.48	0.054	0.025	-0.525	0	-0.367	-0.007	0.007	0.003	0.005	-0.528	0.006	-0.012	-0.15	-0.004	0.015	0	0.004	-0.497
AMPD1	270	1p13.2	0.014	-0.064	0.008	-0.258	-0.41	-0.008	0.024	0.003	0.028	-0.019	0.02	0.008	0	0.006	-0.277	-0.277	0.021	-0.358	-0.009	0.003	0.057	-0.033	0.005	-0.172	-0.256	-0.18	0.026	-0.016	-0.48	0.054	0.025	-0.525	0	-0.367	-0.007	0.007	0.003	0.055	-0.528	0.006	-0.012	-0.15	-0.004	0.015	0	0.004	0.102
BCAS2	10286	1p13.2	0.014	-0.064	0.008	-0.258	-0.41	-0.008	0.024	0.003	0.028	-0.019	0.02	0.008	0	0.006	-0.277	-0.277	0.021	-0.358	-0.009	0.003	0.057	-0.033	0.005	-0.172	-0.256	-0.18	0.026	-0.016	-0.48	0.054	0.025	-0.525	0	-0.367	-0.007	0.007	0.003	0.055	-0.528	0.006	-0.012	-0.15	-0.004	0.015	0	0.004	0.102
CSDE1	7812	1p13.2	0.014	-0.064	0.008	-0.258	-0.41	-0.008	0.024	0.003	0.028	-0.019	0.02	0.008	0	0.006	-0.277	-0.277	0.021	-0.358	-0.009	0.003	0.057	-0.033	0.005	-0.172	-0.256	-0.18	0.026	-0.016	-0.48	0.054	0.025	-0.525	0	-0.367	-0.007	0.007	0.003	0.055	-0.528	0.006	-0.012	-0.15	-0.004	0.015	0	0.004	0.102
DENND2C	163259	1p13.2	0.014	-0.064	0.008	-0.258	-0.41	-0.008	0.024	0.003	0.028	-0.019	0.02	0.008	0	0.006	-0.277	-0.277	0.021	-0.358	-0.009	0.003	0.057	-0.033	0.005	-0.172	-0.256	-0.18	0.026	-0.016	-0.48	0.054	0.025	-0.525	0	-0.367	-0.007	0.007	0.003	0.055	-0.528	0.006	-0.012	-0.15	-0.004	0.015	0	0.004	0.102
NRAS	4893	1p13.2	0.014	-0.064	0.008	-0.258	-0.41	-0.008	0.024	0.003	0.028	-0.019	0.02	0.008	0	0.006	-0.277	-0.277	0.021	-0.358	-0.009	0.003	0.057	-0.033	0.005	-0.172	-0.256	-0.18	0.026	-0.016	-0.48	0.054	0.025	-0.525	0	-0.367	-0.007	0.007	0.003	0.055	-0.528	0.006	-0.012	-0.15	-0.004	0.015	0	0.004	0.102
TRIM33	51592	1p13.2	0.014	-0.064	0.008	-0.258	-0.41	-0.008	0.024	0.003	0.028	-0.019	0.02	0.008	0	0.006	-0.277	-0.277	0.021	-0.358	-0.009	0.003	0.057	-0.033	0.005	-0.172	-0.256	-0.18	0.026	-0.016	-0.48	0.054	0.025	-0.525	0	-0.367	-0.007	0.007	0.003	0.055	-0.528	0.006	-0.012	-0.15	-0.004	0.015	0	0.004	0.102
SIKE1	80143	1p13.2	0.014	-0.064	0.008	-0.258	-0.41	-0.008	0.024	0.003	0.028	-0.019	0.02	0.008	0	0.006	-0.277	-0.277	0.021	-0.358	-0.009	0.003	0.057	-0.033	0.005	-0.172	-0.256	-0.18	0.026	-0.016	-0.48	0.054	0.025	-0.525	0	-0.367	-0.007	0.007	0.003	0.055	-0.528	0.006	-0.012	-0.15	-0.004	0.015	0	0.004	0.102
SYCP1	6847	1p13.2	0.014	-0.064	0.008	-0.258	-0.41	-0.008	0.024	0.003	0.028	-0.019	0.02	0.008	0	0.006	-0.277	-0.277	0.021	-0.358	-0.009	0.003	0.057	-0.033	0.005	-0.172	-0.256	-0.18	0.026	-0.016	-0.48	0.054	0.025	-0.525	0	-0.367	-0.007	0.007	0.003	0.055	-0.528	0.006	-0.012	-0.15	-0.004	0.015	0	0.004	0.17
TSHB	7252	1p13.2	0.014	-0.064	0.008	-0.258	-0.41	-0.008	0.024	0.003	0.028	-0.019	0.02	0.008	0	0.006	-0.277	-0.277	0.021	-0.358	-0.009	0.003	0.057	-0.033	0.005	-0.172	-0.256	-0.18	0.026	-0.016	-0.48	0.054	0.025	-0.525	0	-0.367	-0.007	0.007	0.003	0.055	-0.528	0.006	-0.012	-0.15	-0.004	0.015	0	0.004	0.17
TSPAN2	10100	1p13.2	0.014	-0.064	0.008	-0.258	-0.41	-0.008	0.024	0.003	0.028	-0.019	0.02	0.008	0	0.006	-0.277	-0.277	0.021	-0.358	-0.009	0.003	0.057	-0.033	0.005	-0.172	-0.256	-0.18	0.026	-0.016	-0.48	0.054	0.025	-0.525	0	-0.367	-0.007	0.007	0.003	0.055	-0.528	0.006	-0.012	-0.15	-0.004	0.015	0	0.004	0.17
NGF	4803	1p13.2	0.014	0.09	0.008	-0.258	-0.41	-0.008	0.024	0.003	0.028	-0.019	0.02	0.008	0	0.006	-0.277	-0.277	0.021	-0.358	-0.009	0.003	0.057	-0.033	0.005	-0.172	-0.256	-0.18	0.026	-0.016	-0.48	0.054	0.025	-0.525	0	-0.367	-0.007	0.007	0.003	0.055	-0.528	0.006	-0.012	-0.15	-0.004	0.015	0	0.004	0.17
CASQ2	845	1p13.1	0.014	0.09	0.008	-0.258	-0.41	-0.008	0.024	0.003	0.028	-0.019	0.02	0.008	0	0.006	-0.277	-0.277	0.021	-0.358	-0.009	0.003	0.057	-0.033	0.005	-0.172	-0.256	-0.18	0.026	-0.016	-0.48	0.054	0.025	-0.525	0	-0.367	-0.007	0.007	0.003	0.055	-0.528	0.006	-0.012	-0.15	-0.004	0.015	0	0.004	0.17
NHLH2	4808	1p13.1	0.014	0.09	0.008	-0.258	-0.41	-0.008	0.024	0.003	0.028	-0.019	0.02	0.008	0	0.006	-0.277	-0.277	0.021	-0.358	-0.009	0.003	0.057	-0.033	0.005	-0.172	-0.256	-0.18	0.026	-0.016	-0.48	0.054	0.025	-0.525	0	-0.367	-0.007	0.007	0.003	0.055	-0.528	0.006	-0.012	-0.15	-0.004	0.015	0	0.004	0.17
VANGL1	81839	1p13.1	0.014	0.09	0.008	-0.258	-0.41	-0.008	0.024	0.003	0.028	-0.019	0.02	0.008	0	0.006	-0.277	-0.277	0.021	-0.358	-0.009	0.003	0.057	-0.033	0.005	-0.172	-0.256	-0.18	0.026	-0.016	-0.48	0.054	0.025	-0.525	0	-0.367	-0.007	0.007	0.003	0.055	-0.528	0.006	-0.012	-0.15	-0.004	0.015	0	0.004	0.17
SLC22A15	55356	1p13.1	0.014	0.09	0.008	-0.258	-0.41	-0.008	0.024	0.003	0.028	-0.019	0.02	0.008	0	0.006	-0.277	-0.277	0.021	-0.358	-0.009	0.003	0.057	-0.033	0.005	-0.172	-0.256	-0.18	0.026	-0.178	-0.48	0.054	0.025	-0.525	0	-0.367	-0.007	0.007	0.003	0.055	-0.528	0.006	-0.012	-0.15	-0.004	0.015	0	0.004	0.17
MAB21L3	126868	1p13.1	0.014	0.09	0.008	-0.258	-0.41	-0.008	0.024	0.003	0.028	-0.019	0.02	0.008	0	0.006	-0.277	-0.277	0.021	-0.006	-0.009	0.003	0.057	-0.033	0.005	-0.172	-0.256	-0.18	0.026	-0.178	-0.48	0.054	0.025	-0.525	0	-0.367	-0.007	0.007	0.003	0.055	-0.528	0.006	-0.012	-0.15	-0.004	0.015	0	0.004	0.17
ATP1A1OS	84852	1p13.1	0.014	-0.223	0.008	-0.258	-0.41	-0.008	0.024	0.003	0.028	-0.019	0.02	0.008	0	0.006	-0.277	-0.277	0.021	-0.006	-0.009	0.003	0.057	-0.033	0.005	-0.172	-0.256	-0.18	0.026	-0.178	-0.48	0.054	0.025	-0.525	0	-0.367	-0.007	0.007	0.003	0.055	-0.528	0.006	-0.012	-0.15	-0.004	0.015	0	0.004	0.17
ATP1A1	476	1p13.1	0.014	-0.223	0.008	-0.258	-0.41	-0.008	0.024	0.003	0.028	-0.019	0.02	0.008	0	0.006	-0.277	-0.277	0.021	-0.006	-0.009	0.003	0.057	-0.033	0.005	-0.172	-0.256	-0.18	0.026	-0.178	-0.48	0.054	0.025	-0.525	0	-0.367	-0.007	0.007	0.003	0.055	-0.528	0.006	-0.012	-0.15	-0.004	0.015	0	0.004	0.17
CD58	965	1p13.1	0.014	-0.223	0.008	-0.258	-0.41	-0.008	0.024	0.003	0.028	-0.019	0.02	0.008	0	0.006	-0.277	-0.277	0.021	-0.006	-0.009	0.003	0.057	-0.033	0.005	-0.172	-0.256	-0.18	0.026	-0.178	-0.48	0.054	0.025	-0.525	0	-0.367	-0.007	0.007	0.003	0.055	-0.528	0.006	-0.012	-0.15	-0.004	0.015	0	0.004	0.17
IGSF3	3321	1p13.1	0.014	-0.223	0.008	-0.258	-0.41	-0.008	0.024	0.003	0.584	-0.019	0.02	0.008	0	0.006	-0.277	-0.277	0.021	-0.006	-0.009	0.003	0.057	-0.033	0.005	-0.172	-0.256	-0.18	0.026	-0.178	-0.48	0.054	0.025	-0.525	0	-0.367	-0.007	0.007	0.003	0.055	-0.528	0.006	-0.012	-0.15	-0.004	0.015	0	0.004	0.17
CD2	914	1p13.1	0.014	-0.223	0.008	-0.258	-0.41	-0.008	0.024	0.003	0.584	-0.019	0.02	0.008	0	0.006	-0.277	-0.277	0.021	-0.006	-0.009	0.003	0.057	-0.033	0.005	-0.172	-0.256	-0.18	0.026	-0.178	-0.48	0.054	0.025	-0.525	0	-0.367	-0.007	0.007	0.003	0.055	-0.528	0.006	-0.012	-0.15	-0.004	0.015	0	0.004	0.17
MIR320B1	100302117	1p13.1	0.014	-0.223	0.008	-0.258	-0.41	-0.008	0.024	0.003	0.584	-0.019	0.02	0.008	0	0.006	-0.277	-0.277	0.021	-0.006	-0.009	0.003	0.057	-0.033	0.005	-0.172	-0.256	-0.18	0.026	-0.178	-0.48	0.054	0.025	-0.525	0	-0.367	-0.007	0.007	0.003	0.055	-0.528	0.006	-0.012	-0.15	-0.004	0.015	0	0.004	0.17
hsa-mir-320b-1	-1479	1p13.1	0.014	-0.223	0.008	-0.258	-0.41	-0.008	0.024	0.003	0.584	-0.019	0.02	0.008	0	0.006	-0.277	-0.277	0.021	-0.006	-0.009	0.003	0.057	-0.033	0.005	-0.172	-0.256	-0.18	0.026	-0.178	-0.48	0.054	0.025	-0.525	0	-0.367	-0.007	0.007	0.003	0.055	-0.528	0.006	-0.012	-0.15	-0.004	0.015	0	0.004	0.17
PTGFRN	5738	1p13.1	0.014	0.009	0.008	-0.258	-0.41	-0.008	0.024	0.003	0.584	-0.019	0.02	0.008	0	0.006	-0.277	-0.277	0.021	-0.006	-0.009	0.003	0.057	-0.033	0.005	-0.172	-0.256	-0.18	0.026	-0.178	-0.118	0.054	0.025	-0.525	0	-0.367	-0.007	0.007	0.003	0.055	-0.528	0.006	-0.012	-0.15	-0.004	0.015	0	0.004	0.17
CD101	9398	1p13.1	0.014	0.009	0.008	-0.258	-0.41	-0.008	0.024	0.003	0.584	-0.019	0.02	0.008	0	0.006	-0.277	-0.277	0.021	-0.006	-0.009	0.003	0.057	-0.033	0.005	-0.172	-0.256	-0.18	0.026	-0.178	-0.118	0.054	0.025	-0.525	0	-0.367	-0.007	0.007	0.003	0.055	-0.528	0.006	-0.012	-0.15	-0.004	0.015	0	0.004	0.17
MIR942	100126331	1p13.1	0.014	0.009	0.008	-0.258	-0.41	-0.008	0.024	0.003	0.584	-0.019	0.02	0.008	0	0.006	-0.277	-0.277	0.021	-0.006	-0.009	0.003	0.057	-0.033	0.005	-0.172	-0.256	-0.18	0.026	-0.178	-0.118	0.054	0.025	-0.525	0	-0.367	-0.007	0.007	0.003	0.055	-0.528	0.006	-0.012	-0.15	-0.004	0.015	0	0.004	0.17
TTF2	8458	1p13.1	0.014	0.009	0.008	-0.258	-0.41	-0.008	0.024	0.003	0.584	-0.019	0.02	0.008	0	0.006	-0.277	-0.277	0.021	-0.006	-0.009	0.003	0.057	-0.033	0.005	-0.172	-0.256	-0.18	0.026	-0.178	-0.118	0.054	0.025	-0.525	0	-0.367	-0.007	0.007	0.003	0.055	-0.528	0.006	-0.012	-0.15	-0.004	0.015	0	0.004	0.17
hsa-mir-942	-1482	1p13.1	0.014	0.009	0.008	-0.258	-0.41	-0.008	0.024	0.003	0.584	-0.019	0.02	0.008	0	0.006	-0.277	-0.277	0.021	-0.006	-0.009	0.003	0.057	-0.033	0.005	-0.172	-0.256	-0.18	0.026	-0.178	-0.118	0.054	0.025	-0.525	0	-0.367	-0.007	0.007	0.003	0.055	-0.528	0.006	-0.012	-0.15	-0.004	0.015	0	0.004	0.17
TRIM45	80263	1p13.1	0.014	0.009	0.008	-0.258	-0.41	-0.008	0.024	0.003	0.584	-0.019	0.02	0.008	0	0.006	0.041	-0.277	0.021	-0.006	-0.009	0.003	0.057	-0.033	0.005	-0.172	-0.256	-0.18	0.026	-0.178	-0.118	0.054	0.025	-0.525	0	-0.367	-0.007	0.007	0.003	0.055	-0.528	0.006	-0.012	-0.15	-0.004	0.015	0	0.004	0.17
VTCN1	79679	1p13.1	0.014	0.009	0.008	-0.258	-0.41	-0.008	0.024	0.003	0.584	-0.019	0.02	0.008	0	0.006	0.041	-0.277	0.021	-0.006	-0.009	0.003	0.057	-0.033	0.005	-0.172	-0.256	-0.18	0.026	-0.178	-0.118	0.054	0.025	-0.525	0	-0.367	-0.007	0.007	0.003	0.055	-0.528	0.006	-0.012	-0.15	-0.004	0.015	0	0.004	0.17
MAN1A2	10905	1p12	0.014	0.009	0.008	-0.258	-0.41	-0.008	0.024	0.003	0.046	-0.019	0.02	0.008	0	0.006	0.041	-0.277	0.021	-0.006	-0.009	0.003	0.057	-0.033	0.005	-0.172	-0.256	-0.18	0.026	-0.178	0.028	0.054	0.025	-0.525	0	-0.367	-0.007	0.007	0.003	0.055	-0.528	0.006	-0.012	-0.15	-0.004	0.015	0	0.004	0.17
FAM46C	54855	1p12	0.014	0.009	0.008	-0.258	-0.41	-0.008	0.024	0.003	0.046	-0.019	0.02	0.008	0	0.006	0.041	-0.277	0.021	-0.006	-0.009	0.003	0.057	-0.033	0.005	-0.172	-0.256	-0.18	0.026	-0.178	0.028	0.054	0.025	-0.525	0	-0.367	-0.007	0.007	0.003	0.055	-0.528	0.006	-0.012	-0.15	-0.004	0.015	0	0.004	0.17
GDAP2	54834	1p12	0.014	0.009	0.008	-0.258	-0.41	-0.008	0.024	0.003	0.046	-0.019	0.02	0.008	0	0.006	0.041	-0.277	0.021	-0.006	-0.009	0.003	0.057	-0.033	0.005	-0.172	-0.256	-0.18	0.026	-0.178	0.028	0.054	0.025	-0.525	0	-0.367	-0.007	0.007	0.003	0.055	-0.528	0.006	-0.012	-0.15	-0.004	0.015	0	0.004	0.17
SPAG17	200162	1p12	0.014	0.009	0.008	-0.258	-0.41	-0.008	0.024	0.003	0.046	-0.902	0.02	0.008	0	0.006	0.041	-0.277	0.021	-0.006	-0.009	0.003	0.057	-0.033	0.005	-0.172	-0.256	-0.18	0.026	-0.178	0.028	0.054	0.025	-0.525	0	-0.367	-0.007	0.007	0.003	0.055	-0.528	0.006	-0.012	-0.15	-0.004	0.015	0	0.004	0.17
WDR3	10885	1p12	0.014	0.009	0.008	-0.258	-0.41	-0.008	0.024	0.003	0.046	-0.019	0.02	0.008	0	0.006	0.041	-0.277	0.021	-0.006	-0.009	0.003	0.057	-0.033	0.005	-0.172	-0.256	-0.18	0.026	-0.178	0.028	0.054	0.025	-0.525	0	-0.367	-0.007	0.007	0.003	0.055	-0.528	0.006	-0.012	-0.15	-0.004	0.015	0	0.004	0.17
TBX15	6913	1p12	0.014	0.009	0.008	-0.258	-0.41	-0.008	0.024	0.003	0.046	-0.902	0.065	0.008	0	0.006	0.041	-0.277	0.021	-0.006	-0.009	0.003	0.057	-0.033	0.005	-0.172	-0.256	-0.18	0.026	-0.178	0.028	0.054	0.025	-0.525	0	-0.367	-0.007	0.007	0.003	0.055	-0.528	0.006	-0.012	-0.15	-0.004	0.015	0	0.004	0.17
WARS2	10352	1p12	0.014	0.009	0.008	-0.258	-0.41	-0.008	0.024	0.003	0.046	-0.902	0.065	0.008	0	0.006	0.041	-0.277	0.021	-0.006	-0.009	0.003	0.057	0.005	0.005	-0.172	0.12	-0.18	0.026	-0.178	0.028	0.054	0.025	-0.525	0	-0.367	-0.007	0.007	0.003	0.055	-0.528	0.006	-0.012	-0.15	-0.004	0.015	0	0.004	0.17
HAO2	51179	1p12	0.014	0.009	0.008	-0.258	-0.41	-0.008	0.024	0.003	0.046	-0.047	0.065	0.008	0	0.006	0.041	-0.277	0.021	-0.006	-0.009	0.003	0.057	0.005	0.005	-0.172	0.12	-0.114	0.026	-0.178	0.028	0.054	0.025	-0.525	0	-0.367	-0.007	0.007	0.003	-0.056	-0.528	0.006	-0.012	-0.15	-0.004	0.015	0	0.004	0.17
HSD3B2	3284	1p12	0.014	0.009	0.008	-0.258	-0.41	-0.008	0.024	0.003	0.046	-0.047	0.065	0.008	0	0.006	0.041	-0.277	0.021	-0.006	-0.009	0.003	0.057	0.005	0.005	-0.172	0.12	-0.114	0.026	-0.178	0.028	0.054	0.025	-0.525	0	-0.367	-0.007	0.007	0.003	-0.056	-0.528	0.006	-0.012	-0.15	-0.004	0.015	0	0.004	0.17
ACP6	51205	1q21.2	0.014	0.009	0.008	-0.258	-0.331	-0.008	0.68	0.652	0.046	-0.047	0.065	0.008	0	0.006	0.041	-0.277	0.021	-0.006	-0.009	0.003	0.057	0.005	0.005	0.407	0.12	-0.114	0.026	1.085	0.028	0.054	0.025	-0.525	0	-0.218	-0.007	0.007	0.003	-0.056	-0.528	0.006	-0.012	-0.15	-0.004	0.015	0	0.004	0.17
ADAM30	11085	1p12	0.014	0.009	0.008	-0.258	-0.331	-0.008	0.68	0.652	0.046	-0.047	0.065	0.008	0	0.006	0.041	-0.277	0.021	-0.006	-0.009	0.003	0.057	0.005	0.005	0.407	0.12	-0.114	0.026	1.085	0.028	0.054	0.025	-0.525	0	-0.218	-0.007	0.007	0.003	-0.056	-0.528	0.006	-0.012	-0.15	-0.004	0.015	0	0.004	0.17
ANKRD34A	284615	1q21.1	0.014	0.009	0.008	-0.258	-0.331	-0.008	0.68	0.652	0.046	-0.047	0.065	0.008	0	0.006	0.041	-0.277	0.021	-0.006	-0.009	0.003	0.057	0.005	0.005	0.407	0.12	-0.114	0.026	1.085	0.028	0.054	0.025	-0.525	0	-0.218	-0.007	0.007	0.003	-0.056	-0.528	0.006	-0.012	-0.15	-0.004	0.015	0	0.004	0.17
ANKRD35	148741	1q21.1	0.014	0.009	0.008	-0.258	-0.331	-0.008	0.68	0.652	0.046	-0.047	0.065	0.008	0	0.006	0.041	-0.277	0.021	-0.006	-0.009	0.003	0.057	0.005	0.005	0.407	0.12	-0.114	0.026	1.085	0.028	0.054	0.025	-0.525	0	-0.218	-0.007	0.007	0.003	-0.056	-0.528	0.006	-0.012	-0.15	-0.004	0.015	0	0.004	0.17
BCL9	607	1q21.2	0.014	0.009	0.008	-0.258	-0.331	-0.008	0.68	0.652	0.046	-0.047	0.065	0.008	0	0.006	0.041	-0.277	0.021	-0.006	-0.009	0.003	0.057	0.005	0.005	0.407	0.12	-0.114	0.026	1.085	0.028	0.054	0.025	-0.525	0	-0.218	-0.007	0.007	0.003	-0.056	-0.528	0.006	-0.012	-0.15	-0.004	0.015	0	0.004	0.17
BOLA1	51027	1q21.2	0.014	0.009	0.008	-0.258	-0.331	-0.008	0.68	0.652	0.046	-0.047	0.065	0.008	0	0.006	0.041	-0.277	0.021	-0.006	-0.009	0.003	0.057	0.005	0.005	0.407	0.12	-0.114	0.026	1.085	0.028	0.054	0.025	-0.525	0	-0.218	-0.007	0.007	0.003	-0.056	-0.528	0.006	-0.012	-0.15	-0.004	0.015	0	0.004	0.17
CD160	11126	1q21.1	0.014	0.009	0.008	-0.258	-0.331	-0.008	0.68	0.652	0.046	-0.047	0.065	0.008	0	0.006	0.041	-0.277	0.021	-0.006	-0.009	0.003	0.057	0.005	0.005	0.407	0.12	-0.114	0.026	1.085	0.028	0.054	0.025	-0.525	0	-0.218	-0.007	0.007	0.003	-0.056	-0.528	0.006	-0.012	-0.15	-0.004	0.015	0	0.004	0.17
CHD1L	9557	1q21.1	0.014	0.009	0.008	-0.258	-0.331	-0.008	0.68	0.652	0.046	-0.047	0.065	0.008	0	0.006	0.041	-0.277	0.021	-0.006	-0.009	0.003	0.057	0.005	0.005	0.407	0.12	-0.114	0.026	1.085	0.028	0.054	0.025	-0.525	0	-0.218	-0.007	0.007	0.003	-0.056	-0.528	0.006	-0.012	-0.15	-0.004	0.015	0	0.004	0.17
EMBP1	647121	1p11.2	0.014	0.009	0.008	-0.258	-0.331	-0.008	0.68	0.652	0.046	-0.047	0.065	0.008	0	0.006	0.041	-0.277	0.021	-0.006	-0.009	0.003	0.057	0.005	0.005	0.407	0.12	-0.114	0.026	1.085	0.028	0.054	0.025	-0.525	0	-0.218	-0.007	0.007	0.003	-0.056	-0.528	0.006	-0.012	-0.15	-0.004	0.015	0	0.004	0.17
FAM72B	653820	1p11.2	0.014	0.009	0.008	-0.258	-0.331	-0.008	0.68	0.652	0.046	-0.047	0.065	0.008	0	0.006	0.041	-0.277	0.021	-0.006	-0.009	0.003	0.057	0.005	0.005	0.407	0.12	-0.114	0.026	1.085	0.028	0.054	0.025	-0.525	0	-0.218	-0.007	0.007	0.003	-0.056	-0.528	0.006	-0.012	-0.15	-0.004	0.015	0	0.004	0.17
FAM72D	728833	1q21.1	0.014	0.009	0.008	-0.258	-0.331	-0.008	0.68	0.652	0.046	-0.047	0.065	0.008	0	0.006	0.041	-0.277	0.021	-0.006	-0.009	0.003	0.057	0.005	0.005	0.407	0.12	-0.114	0.026	1.085	0.028	0.054	0.025	-0.525	0	-0.218	-0.007	0.007	0.003	-0.056	-0.528	0.006	-0.012	-0.15	-0.004	0.015	0	0.004	0.17
FAM91A2	57234	1q21.2	0.014	0.009	0.008	-0.258	-0.331	-0.008	0.68	0.652	0.046	-0.047	0.065	0.008	0	0.006	0.041	-0.277	0.021	-0.006	-0.009	0.003	0.057	0.005	0.005	0.407	0.12	-0.114	0.026	1.085	0.028	0.054	0.025	-0.525	0	-0.218	-0.007	0.007	0.003	-0.056	-0.528	0.006	-0.012	-0.15	-0.004	0.015	0	0.004	0.17
FCGR1A	2209	1q21.2	0.014	0.009	0.008	-0.258	-0.331	-0.008	0.68	0.652	0.046	-0.047	0.065	0.008	0	0.006	0.041	-0.277	0.021	-0.006	-0.009	0.003	0.057	0.005	0.005	0.407	0.12	-0.114	0.026	1.085	0.028	0.054	0.025	-0.525	0	-0.218	-0.007	0.007	0.003	-0.056	-0.528	0.006	-0.012	-0.15	-0.004	0.015	0	0.004	0.17
FCGR1B	2210	1p11.2	0.014	0.009	0.008	-0.258	-0.331	-0.008	0.68	0.652	0.046	-0.047	0.065	0.008	0	0.006	0.041	-0.277	0.021	-0.006	-0.009	0.003	0.057	0.005	0.005	0.407	0.12	-0.114	0.026	1.085	0.028	0.054	0.025	-0.525	0	-0.218	-0.007	0.007	0.003	-0.056	-0.528	0.006	-0.012	-0.15	-0.004	0.015	0	0.004	0.17
FCGR1C	100132417	1q21.2	0.014	0.009	0.008	-0.258	-0.331	-0.008	0.68	0.652	0.046	-0.047	0.065	0.008	0	0.006	0.041	-0.277	0.021	-0.006	-0.009	0.003	0.057	0.005	0.005	0.407	0.12	-0.114	0.026	1.085	0.028	0.054	0.025	-0.525	0	-0.218	-0.007	0.007	0.003	-0.056	-0.528	0.006	-0.012	-0.15	-0.004	0.015	0	0.004	0.17
FLJ39739	388685	1q21.1	0.014	0.009	0.008	-0.258	-0.331	-0.008	0.68	0.652	0.046	-0.047	0.065	0.008	0	0.006	0.041	-0.277	0.021	-0.006	-0.009	0.003	0.057	0.005	0.005	0.407	0.12	-0.114	0.026	1.085	0.028	0.054	0.025	-0.525	0	-0.218	-0.007	0.007	0.003	-0.056	-0.528	0.006	-0.012	-0.15	-0.004	0.015	0	0.004	0.17
FMO5	2330	1q21.1	0.014	0.009	0.008	-0.258	-0.331	-0.008	0.68	0.652	0.046	-0.047	0.065	0.008	0	0.006	0.041	-0.277	0.021	-0.006	-0.009	0.003	0.057	0.005	0.005	0.407	0.12	-0.114	0.026	1.085	0.028	0.054	0.025	-0.525	0	-0.218	-0.007	0.007	0.003	-0.056	-0.528	0.006	-0.012	-0.15	-0.004	0.015	0	0.004	0.17
GJA5	2702	1q21.2	0.014	0.009	0.008	-0.258	-0.331	-0.008	0.68	0.652	0.046	-0.047	0.065	0.008	0	0.006	0.041	-0.277	0.021	-0.006	-0.009	0.003	0.057	0.005	0.005	0.407	0.12	-0.114	0.026	1.085	0.028	0.054	0.025	-0.525	0	-0.218	-0.007	0.007	0.003	-0.056	-0.528	0.006	-0.012	-0.15	-0.004	0.015	0	0.004	0.17
GJA8	2703	1q21.2	0.014	0.009	0.008	-0.258	-0.331	-0.008	0.68	0.652	0.046	-0.047	0.065	0.008	0	0.006	0.041	-0.277	0.021	-0.006	-0.009	0.003	0.057	0.005	0.005	0.407	0.12	-0.114	0.026	1.085	0.028	0.054	0.025	-0.525	0	-0.218	-0.007	0.007	0.003	-0.056	-0.528	0.006	-0.012	-0.15	-0.004	0.015	0	0.004	0.17
GNRHR2	114814	1q21.1	0.014	0.009	0.008	-0.258	-0.331	-0.008	0.68	0.652	0.046	-0.047	0.065	0.008	0	0.006	0.041	-0.277	0.021	-0.006	-0.009	0.003	0.057	0.005	0.005	0.407	0.12	-0.114	0.026	1.085	0.028	0.054	0.025	-0.525	0	-0.218	-0.007	0.007	0.003	-0.056	-0.528	0.006	-0.012	-0.15	-0.004	0.015	0	0.004	0.17
[truncated: 22,936 more rows]
[truncated: 53 more columns]

## Sheet: CYT-low_COAD_all_data_by_genes
Gene Symbol	Locus ID	Cytoband	TCGA-DM-A1DA-01A	TCGA-AM-5820-01A	TCGA-5M-AAT4-01A	TCGA-AA-3867-01A	TCGA-AA-3848-01A	TCGA-AZ-6608-01A	TCGA-DM-A1D0-01A	TCGA-DM-A28H-01A	TCGA-AA-A01Z-01A	TCGA-AA-A02F-01A	TCGA-RU-A8FL-01A	TCGA-D5-6923-01A	TCGA-G4-6317-01A	TCGA-AA-3979-01A	TCGA-AA-A01S-01A	TCGA-CK-4952-01A	TCGA-AA-3531-01A	TCGA-A6-A56B-01A	TCGA-5M-AATE-01A	TCGA-G4-6310-01A	TCGA-DM-A1D6-01A	TCGA-AA-3952-01A	TCGA-AA-3972-01A	TCGA-AA-A00Z-01A	TCGA-A6-2683-01A	TCGA-AA-3519-01A	TCGA-NH-A50T-01A	TCGA-AA-3973-01A	TCGA-AA-A02J-01A	TCGA-A6-6650-01B	TCGA-A6-5667-01A	TCGA-G4-6294-01A	TCGA-DM-A28F-01A	TCGA-AY-A8YK-01A	TCGA-DM-A1D4-01A	TCGA-AZ-4308-01A	TCGA-AY-A69D-01A	TCGA-DM-A1D9-01A	TCGA-DM-A285-01A	TCGA-AA-3561-01A	TCGA-CM-6172-01A	TCGA-D5-6538-01A	TCGA-A6-2677-01B	TCGA-AA-3819-01A	TCGA-AA-A02O-01A	TCGA-AA-A01T-01A	TCGA-DM-A1HB-01A
[truncated: 24,203 more rows]
[truncated: 62 more columns]

[truncated: 12 more sheets: CYT-high_COAD_alllesions.conf90, CYT-low_COAD_alllessions.conf90, CYT-high_COAD_all_thresh_by_gen, CYT-low_COAD_all_thresh_by_gen, CYT-high_COAD_amp_genes_conf_90, CYT-low_COAD_amp_genes_conf_90, CYT-high_COAD_data_by_genes, CYT-low_COAD_data_by_genes, CYT-high_COAD_del_genes_conf_90, CYT-low_COAD_del_genes_conf_90, CYT-high_COAD_focaldata_bygenes, CYT-low_COAD_focal_data_bygenes]
