# Supplementary material for: Cytolytic activity correlates with the mutational burden and deregulated expression of immune checkpoints in colorectal cancer
Source: J Exp Clin Cancer Res. 2019 Aug 20;38:364. doi: 10.1186/s13046-019-1372-z (PMC6701076; doi:10.1186/s13046-019-1372-z)
Supplement: Supplementary file 14 — Table S5. Patient IDs and cytolytic activity levels (CYT) for CYT-high and CYT-low cytolytic subgroups of COAD and READ tumors. (XLSX 27546 kb) [file 13046_2019_1372_MOESM14_ESM.xlsx]

## Sheet: CYT-high_READ_all_data_by_genes
Gene Symbol	Locus ID	Cytoband	TCGA-AF-2690-01A	TCGA-AG-3887-01A	TCGA-EF-5830-01A	TCGA-F5-6814-01A	TCGA-DY-A1DD-01A	TCGA-AG-3731-01A	TCGA-AG-3902-01A	TCGA-EI-6883-01A	TCGA-DC-6158-01A	TCGA-AG-3882-01A	TCGA-AG-3594-01A	TCGA-EI-6511-01A	TCGA-AG-3890-01A	TCGA-AF-4110-01A	TCGA-EI-6882-01A	TCGA-AG-3581-01A	TCGA-AF-2687-01A	TCGA-EI-6884-01A	TCGA-BM-6198-01A	TCGA-CI-6621-01A	TCGA-EI-6917-01A	TCGA-F5-6464-01A	TCGA-AG-3742-01A	TCGA-EI-6885-01A	TCGA-AG-3598-01A	TCGA-AF-3400-01A	TCGA-AG-3599-01A	TCGA-AG-A02N-01A	TCGA-CL-5918-01A	TCGA-CI-6619-01B	TCGA-AG-3602-01A	TCGA-EI-6507-01A	TCGA-AG-3580-01A	TCGA-AF-2691-01A	TCGA-AG-3892-01A
ACAP3	116983	1p36.33	-0.409	-0.778	-0.062	-0.015	0.012	-0.184	0.062	0.027	0.028	-0.337	-0.022	-0.634	-0.027	-0.634	-0.004	0.014	-0.258	0.028	-0.371	-0.406	-0.025	0	-0.001	-0.015	-0.117	0.009	-0.255	0.035	-0.017	0.029	0.02	0.002	-0.05	-0.026	-0.07
ACTRT2	140625	1p36.32	-0.409	-0.778	-0.062	-0.015	0.012	-0.184	0.062	0.027	0.028	-0.337	-0.022	-0.634	-0.027	-0.634	-0.004	0.014	-0.258	0.028	-0.371	-0.406	-0.025	0	-0.001	-0.015	-0.117	0.009	-0.255	0.035	-0.017	0.029	0.02	0.002	-0.05	-0.026	-0.07
AGRN	375790	1p36.33	-0.409	-0.778	-0.062	-0.015	0.012	-0.184	0.062	0.027	0.028	-0.337	-0.022	-0.634	-0.027	-0.634	-0.004	0.014	-0.258	0.028	-0.371	-0.406	-0.025	0	-0.001	-0.015	-0.117	0.009	-0.255	0.035	-0.017	0.029	0.02	0.002	-0.05	-0.026	-0.07
ANKRD65	441869	1p36.33	-0.409	-0.778	-0.062	-0.015	0.012	-0.184	0.062	0.027	0.028	-0.337	-0.022	-0.634	-0.027	-0.634	-0.004	0.014	-0.258	0.028	-0.371	-0.406	-0.025	0	-0.001	-0.015	-0.117	0.009	-0.255	0.035	-0.017	0.029	0.02	0.002	-0.05	-0.026	-0.07
ATAD3A	55210	1p36.33	-0.409	-0.778	-0.062	-0.015	0.012	-0.184	0.062	0.027	0.028	-0.337	-0.022	-0.634	-0.027	-0.634	-0.004	0.014	-0.258	0.028	-0.371	-0.406	-0.025	0	-0.001	-0.015	-0.117	0.009	-0.255	0.035	-0.017	0.029	0.02	0.002	-0.05	-0.026	-0.07
ATAD3B	83858	1p36.33	-0.409	-0.778	-0.062	-0.015	0.012	-0.184	0.062	0.027	0.028	-0.337	-0.022	-0.634	-0.027	-0.634	-0.004	0.014	-0.258	0.028	-0.371	-0.406	-0.025	0	-0.001	-0.015	-0.117	0.009	-0.255	0.035	-0.017	0.029	0.02	0.002	-0.05	-0.026	-0.07
ATAD3C	219293	1p36.33	-0.409	-0.778	-0.062	-0.015	0.012	-0.184	0.062	0.027	0.028	-0.337	-0.022	-0.634	-0.027	-0.634	-0.004	0.014	-0.258	0.028	-0.371	-0.406	-0.025	0	-0.001	-0.015	-0.117	0.009	-0.255	0.035	-0.017	0.029	0.02	0.002	-0.05	-0.026	-0.07
AURKAIP1	54998	1p36.33	-0.409	-0.778	-0.062	-0.015	0.012	-0.184	0.062	0.027	0.028	-0.337	-0.022	-0.634	-0.027	-0.634	-0.004	0.014	-0.258	0.028	-0.371	-0.406	-0.025	0	-0.001	-0.015	-0.117	0.009	-0.255	0.035	-0.017	0.029	0.02	0.002	-0.05	-0.026	-0.07
B3GALT6	126792	1p36.33	-0.409	-0.778	-0.062	-0.015	0.012	-0.184	0.062	0.027	0.028	-0.337	-0.022	-0.634	-0.027	-0.634	-0.004	0.014	-0.258	0.028	-0.371	-0.406	-0.025	0	-0.001	-0.015	-0.117	0.009	-0.255	0.035	-0.017	0.029	0.02	0.002	-0.05	-0.026	-0.07
C1orf159	54991	1p36.33	-0.409	-0.778	-0.062	-0.015	0.012	-0.184	0.062	0.027	0.028	-0.337	-0.022	-0.634	-0.027	-0.634	-0.004	0.014	-0.258	0.028	-0.371	-0.406	-0.025	0	-0.001	-0.015	-0.117	0.009	-0.255	0.035	-0.017	0.029	0.02	0.002	-0.05	-0.026	-0.07
C1orf170	84808	1p36.33	-0.409	-0.778	-0.062	-0.015	0.012	-0.184	0.062	0.027	0.028	-0.337	-0.022	-0.634	-0.027	-0.634	-0.004	0.014	-0.258	0.028	-0.371	-0.406	-0.025	0	-0.001	-0.015	-0.117	0.009	-0.255	0.035	-0.017	0.029	0.02	0.002	-0.05	-0.026	-0.07
C1orf233	643988	1p36.33	-0.409	-0.778	-0.062	-0.015	0.012	-0.184	0.062	0.027	0.028	-0.337	-0.022	-0.634	-0.027	-0.634	-0.004	0.014	-0.258	0.028	-0.371	-0.406	-0.025	0	-0.001	-0.015	-0.117	0.009	-0.255	0.035	-0.017	0.029	0.02	0.002	-0.05	-0.026	-0.07
C1orf86	199990	1p36.33	-0.409	-0.778	-0.062	-0.015	0.012	-0.184	0.062	0.027	0.028	-0.337	-0.022	-0.634	-0.027	-0.634	-0.004	0.014	-0.258	0.028	-0.371	-0.406	-0.025	0	-0.001	-0.015	-0.117	0.009	-0.255	0.035	-0.017	0.029	0.02	0.002	-0.05	-0.026	-0.07
CALML6	163688	1p36.33	-0.409	-0.778	-0.062	-0.015	0.012	-0.184	0.062	0.027	0.028	-0.337	-0.022	-0.634	-0.027	-0.634	-0.004	0.014	-0.258	0.028	-0.371	-0.406	-0.025	0	-0.001	-0.015	-0.117	0.009	-0.255	0.035	-0.017	0.029	0.02	0.002	-0.05	-0.026	-0.07
CCNL2	81669	1p36.33	-0.409	-0.778	-0.062	-0.015	0.012	-0.184	0.062	0.027	0.028	-0.337	-0.022	-0.634	-0.027	-0.634	-0.004	0.014	-0.258	0.028	-0.371	-0.406	-0.025	0	-0.001	-0.015	-0.117	0.009	-0.255	0.035	-0.017	0.029	0.02	0.002	-0.05	-0.026	-0.07
CDK11A	728642	1p36.33	-0.409	-0.778	-0.062	-0.015	0.012	-0.184	0.062	0.027	0.028	-0.337	-0.022	-0.634	-0.027	-0.634	-0.004	0.014	-0.258	0.028	-0.371	-0.406	-0.025	0	-0.001	-0.015	-0.117	0.009	-0.255	0.035	-0.017	0.029	0.02	0.002	-0.05	-0.026	-0.07
CDK11B	984	1p36.33	-0.409	-0.778	-0.062	-0.015	0.012	-0.184	0.062	0.027	0.028	-0.337	-0.022	-0.634	-0.027	-0.634	-0.004	0.014	-0.258	0.028	-0.371	-0.406	-0.025	0	-0.001	-0.015	-0.117	0.009	-0.255	0.035	-0.017	0.029	0.02	0.002	-0.05	-0.026	-0.07
CPSF3L	54973	1p36.33	-0.409	-0.778	-0.062	-0.015	0.012	-0.184	0.062	0.027	0.028	-0.337	-0.022	-0.634	-0.027	-0.634	-0.004	0.014	-0.258	0.028	-0.371	-0.406	-0.025	0	-0.001	-0.015	-0.117	0.009	-0.255	0.035	-0.017	0.029	0.02	0.002	-0.05	-0.026	-0.07
DDX11L1|chr1	100287102	1p36.33	-0.409	-0.778	-0.062	-0.015	0.012	-0.184	0.062	0.027	0.028	-0.337	-0.022	-0.634	-0.027	-0.634	-0.004	0.014	-0.258	0.028	-0.371	-0.406	-0.025	0	-0.001	-0.015	-0.117	0.009	-0.255	0.035	-0.017	0.029	0.02	0.002	-0.05	-0.026	-0.07
DVL1	1855	1p36.33	-0.409	-0.778	-0.062	-0.015	0.012	-0.184	0.062	0.027	0.028	-0.337	-0.022	-0.634	-0.027	-0.634	-0.004	0.014	-0.258	0.028	-0.371	-0.406	-0.025	0	-0.001	-0.015	-0.117	0.009	-0.255	0.035	-0.017	0.029	0.02	0.002	-0.05	-0.026	-0.07
FAM132A	388581	1p36.33	-0.409	-0.778	-0.062	-0.015	0.012	-0.184	0.062	0.027	0.028	-0.337	-0.022	-0.634	-0.027	-0.634	-0.004	0.014	-0.258	0.028	-0.371	-0.406	-0.025	0	-0.001	-0.015	-0.117	0.009	-0.255	0.035	-0.017	0.029	0.02	0.002	-0.05	-0.026	-0.07
FAM138A|chr1	645520	1p36.33	-0.409	-0.778	-0.062	-0.015	0.012	-0.184	0.062	0.027	0.028	-0.337	-0.022	-0.634	-0.027	-0.634	-0.004	0.014	-0.258	0.028	-0.371	-0.406	-0.025	0	-0.001	-0.015	-0.117	0.009	-0.255	0.035	-0.017	0.029	0.02	0.002	-0.05	-0.026	-0.07
FAM138F|chr1	641702	1p36.33	-0.409	-0.778	-0.062	-0.015	0.012	-0.184	0.062	0.027	0.028	-0.337	-0.022	-0.634	-0.027	-0.634	-0.004	0.014	-0.258	0.028	-0.371	-0.406	-0.025	0	-0.001	-0.015	-0.117	0.009	-0.255	0.035	-0.017	0.029	0.02	0.002	-0.05	-0.026	-0.07
FAM213B	127281	1p36.32	-0.409	-0.778	-0.062	-0.015	0.012	-0.184	0.062	0.027	0.028	-0.337	-0.022	-0.634	-0.027	-0.634	-0.004	0.014	-0.258	0.028	-0.371	-0.406	-0.025	0	-0.001	-0.015	-0.117	0.009	-0.255	0.035	-0.017	0.029	0.02	0.002	-0.05	-0.026	-0.07
FAM41C	284593	1p36.33	-0.409	-0.778	-0.062	-0.015	0.012	-0.184	0.062	0.027	0.028	-0.337	-0.022	-0.634	-0.027	-0.634	-0.004	0.014	-0.258	0.028	-0.371	-0.406	-0.025	0	-0.001	-0.015	-0.117	0.009	-0.255	0.035	-0.017	0.029	0.02	0.002	-0.05	-0.026	-0.07
FLJ42875	440556	1p36.32	-0.409	-0.778	-0.062	-0.015	0.012	-0.184	0.062	0.027	0.028	-0.337	-0.022	-0.634	-0.027	-0.634	-0.004	0.014	-0.258	0.028	-0.371	-0.406	-0.025	0	-0.001	-0.015	-0.117	0.009	-0.255	0.035	-0.017	0.029	0.02	0.002	-0.05	-0.026	-0.07
GABRD	2563	1p36.33	-0.409	-0.778	-0.062	-0.015	0.012	-0.184	0.062	0.027	0.028	-0.337	-0.022	-0.634	-0.027	-0.634	-0.004	0.014	-0.258	0.028	-0.371	-0.406	-0.025	0	-0.001	-0.015	-0.117	0.009	-0.255	0.035	-0.017	0.029	0.02	0.002	-0.05	-0.026	-0.07
GLTPD1	80772	1p36.33	-0.409	-0.778	-0.062	-0.015	0.012	-0.184	0.062	0.027	0.028	-0.337	-0.022	-0.634	-0.027	-0.634	-0.004	0.014	-0.258	0.028	-0.371	-0.406	-0.025	0	-0.001	-0.015	-0.117	0.009	-0.255	0.035	-0.017	0.029	0.02	0.002	-0.05	-0.026	-0.07
GNB1	2782	1p36.33	-0.409	-0.778	-0.062	-0.015	0.012	-0.184	0.062	0.027	0.028	-0.337	-0.022	-0.634	-0.027	-0.634	-0.004	0.014	-0.258	0.028	-0.371	-0.406	-0.025	0	-0.001	-0.015	-0.117	0.009	-0.255	0.035	-0.017	0.029	0.02	0.002	-0.05	-0.026	-0.07
HES4	57801	1p36.33	-0.409	-0.778	-0.062	-0.015	0.012	-0.184	0.062	0.027	0.028	-0.337	-0.022	-0.634	-0.027	-0.634	-0.004	0.014	-0.258	0.028	-0.371	-0.406	-0.025	0	-0.001	-0.015	-0.117	0.009	-0.255	0.035	-0.017	0.029	0.02	0.002	-0.05	-0.026	-0.07
HES5	388585	1p36.32	-0.409	-0.778	-0.062	-0.015	0.012	-0.184	0.062	0.027	0.028	-0.337	-0.022	-0.634	-0.027	-0.634	-0.004	0.014	-0.258	0.028	-0.371	-0.406	-0.025	0	-0.001	-0.015	-0.117	0.009	-0.255	0.035	-0.017	0.029	0.02	0.002	-0.05	-0.026	-0.07
ISG15	9636	1p36.33	-0.409	-0.778	-0.062	-0.015	0.012	-0.184	0.062	0.027	0.028	-0.337	-0.022	-0.634	-0.027	-0.634	-0.004	0.014	-0.258	0.028	-0.371	-0.406	-0.025	0	-0.001	-0.015	-0.117	0.009	-0.255	0.035	-0.017	0.029	0.02	0.002	-0.05	-0.026	-0.07
KIAA1751	85452	1p36.33	-0.409	-0.778	-0.062	-0.015	0.012	-0.184	0.062	0.027	0.028	-0.337	-0.022	-0.634	-0.027	-0.634	-0.004	0.014	-0.258	0.028	-0.371	-0.406	-0.025	0	-0.001	-0.015	-0.117	0.009	-0.255	0.035	-0.017	0.029	0.02	0.002	-0.05	-0.026	-0.07
KLHL17	339451	1p36.33	-0.409	-0.778	-0.062	-0.015	0.012	-0.184	0.062	0.027	0.028	-0.337	-0.022	-0.634	-0.027	-0.634	-0.004	0.014	-0.258	0.028	-0.371	-0.406	-0.025	0	-0.001	-0.015	-0.117	0.009	-0.255	0.035	-0.017	0.029	0.02	0.002	-0.05	-0.026	-0.07
LINC00115	79854	1p36.33	-0.409	-0.778	-0.062	-0.015	0.012	-0.184	0.062	0.027	0.028	-0.337	-0.022	-0.634	-0.027	-0.634	-0.004	0.014	-0.258	0.028	-0.371	-0.406	-0.025	0	-0.001	-0.015	-0.117	0.009	-0.255	0.035	-0.017	0.029	0.02	0.002	-0.05	-0.026	-0.07
LOC100129534	100129534	1p36.33	-0.409	-0.778	-0.062	-0.015	0.012	-0.184	0.062	0.027	0.028	-0.337	-0.022	-0.634	-0.027	-0.634	-0.004	0.014	-0.258	0.028	-0.371	-0.406	-0.025	0	-0.001	-0.015	-0.117	0.009	-0.255	0.035	-0.017	0.029	0.02	0.002	-0.05	-0.026	-0.07
LOC100130417	100130417	1p36.33	-0.409	-0.778	-0.062	-0.015	0.012	-0.184	0.062	0.027	0.028	-0.337	-0.022	-0.634	-0.027	-0.634	-0.004	0.014	-0.258	0.028	-0.371	-0.406	-0.025	0	-0.001	-0.015	-0.117	0.009	-0.255	0.035	-0.017	0.029	0.02	0.002	-0.05	-0.026	-0.07
LOC100132062|chr1	100132062	1p36.33	-0.409	-0.778	-0.062	-0.015	0.012	-0.184	0.062	0.027	0.028	-0.337	-0.022	-0.634	-0.027	-0.634	-0.004	0.014	-0.258	0.028	-0.371	-0.406	-0.025	0	-0.001	-0.015	-0.117	0.009	-0.255	0.035	-0.017	0.029	0.02	0.002	-0.05	-0.026	-0.07
LOC100132287|chr1	100132287	1p36.33	-0.409	-0.778	-0.062	-0.015	0.012	-0.184	0.062	0.027	0.028	-0.337	-0.022	-0.634	-0.027	-0.634	-0.004	0.014	-0.258	0.028	-0.371	-0.406	-0.025	0	-0.001	-0.015	-0.117	0.009	-0.255	0.035	-0.017	0.029	0.02	0.002	-0.05	-0.026	-0.07
LOC100133331|chr1	100133331	1p36.33	-0.409	-0.778	-0.062	-0.015	0.012	-0.184	0.062	0.027	0.028	-0.337	-0.022	-0.634	-0.027	-0.634	-0.004	0.014	-0.258	0.028	-0.371	-0.406	-0.025	0	-0.001	-0.015	-0.117	0.009	-0.255	0.035	-0.017	0.029	0.02	0.002	-0.05	-0.026	-0.07
LOC100133445	100133445	1p36.32	-0.409	-0.778	-0.062	-0.015	0.012	-0.184	0.062	0.027	0.028	-0.337	-0.022	-0.634	-0.027	-0.634	-0.004	0.014	-0.258	0.028	-0.371	-0.406	-0.025	0	-0.001	-0.015	-0.117	0.009	-0.255	0.035	-0.017	0.029	0.02	0.002	-0.05	-0.026	-0.07
LOC100288069	100288069	1p36.33	-0.409	-0.778	-0.062	-0.015	0.012	-0.184	0.062	0.027	0.028	-0.337	-0.022	-0.634	-0.027	-0.634	-0.004	0.014	-0.258	0.028	-0.371	-0.406	-0.025	0	-0.001	-0.015	-0.117	0.009	-0.255	0.035	-0.017	0.029	0.02	0.002	-0.05	-0.026	-0.07
LOC115110	115110	1p36.32	-0.409	-0.778	-0.062	-0.015	0.012	-0.184	0.062	0.027	0.028	-0.337	-0.022	-0.634	-0.027	-0.634	-0.004	0.014	-0.258	0.028	-0.371	-0.406	-0.025	0	-0.001	-0.015	-0.117	0.009	-0.255	0.035	-0.017	0.029	0.02	0.002	-0.05	-0.026	-0.07
LOC148413	148413	1p36.33	-0.409	-0.778	-0.062	-0.015	0.012	-0.184	0.062	0.027	0.028	-0.337	-0.022	-0.634	-0.027	-0.634	-0.004	0.014	-0.258	0.028	-0.371	-0.406	-0.025	0	-0.001	-0.015	-0.117	0.009	-0.255	0.035	-0.017	0.029	0.02	0.002	-0.05	-0.026	-0.07
LOC254099	254099	1p36.33	-0.409	-0.778	-0.062	-0.015	0.012	-0.184	0.062	0.027	0.028	-0.337	-0.022	-0.634	-0.027	-0.634	-0.004	0.014	-0.258	0.028	-0.371	-0.406	-0.025	0	-0.001	-0.015	-0.117	0.009	-0.255	0.035	-0.017	0.029	0.02	0.002	-0.05	-0.026	-0.07
LOC643837	643837	1p36.33	-0.409	-0.778	-0.062	-0.015	0.012	-0.184	0.062	0.027	0.028	-0.337	-0.022	-0.634	-0.027	-0.634	-0.004	0.014	-0.258	0.028	-0.371	-0.406	-0.025	0	-0.001	-0.015	-0.117	0.009	-0.255	0.035	-0.017	0.029	0.02	0.002	-0.05	-0.026	-0.07
LOC729737	729737	1p36.33	-0.409	-0.778	-0.062	-0.015	0.012	-0.184	0.062	0.027	0.028	-0.337	-0.022	-0.634	-0.027	-0.634	-0.004	0.014	-0.258	0.028	-0.371	-0.406	-0.025	0	-0.001	-0.015	-0.117	0.009	-0.255	0.035	-0.017	0.029	0.02	0.002	-0.05	-0.026	-0.07
MIB2	142678	1p36.33	-0.409	-0.778	-0.062	-0.015	0.012	-0.184	0.062	0.027	0.028	-0.337	-0.022	-0.634	-0.027	-0.634	-0.004	0.014	-0.258	0.028	-0.371	-0.406	-0.025	0	-0.001	-0.015	-0.117	0.009	-0.255	0.035	-0.017	0.029	0.02	0.002	-0.05	-0.026	-0.07
MIR200A	406983	1p36.33	-0.409	-0.778	-0.062	-0.015	0.012	-0.184	0.062	0.027	0.028	-0.337	-0.022	-0.634	-0.027	-0.634	-0.004	0.014	-0.258	0.028	-0.371	-0.406	-0.025	0	-0.001	-0.015	-0.117	0.009	-0.255	0.035	-0.017	0.029	0.02	0.002	-0.05	-0.026	-0.07
MIR200B	406984	1p36.33	-0.409	-0.778	-0.062	-0.015	0.012	-0.184	0.062	0.027	0.028	-0.337	-0.022	-0.634	-0.027	-0.634	-0.004	0.014	-0.258	0.028	-0.371	-0.406	-0.025	0	-0.001	-0.015	-0.117	0.009	-0.255	0.035	-0.017	0.029	0.02	0.002	-0.05	-0.026	-0.07
MIR4251	100422968	1p36.32	-0.409	-0.778	-0.062	-0.015	0.012	-0.184	0.062	0.027	0.028	-0.337	-0.022	-0.634	-0.027	-0.634	-0.004	0.014	-0.258	0.028	-0.371	-0.406	-0.025	0	-0.001	-0.015	-0.117	0.009	-0.255	0.035	-0.017	0.029	0.02	0.002	-0.05	-0.026	-0.07
MIR429	554210	1p36.33	-0.409	-0.778	-0.062	-0.015	0.012	-0.184	0.062	0.027	0.028	-0.337	-0.022	-0.634	-0.027	-0.634	-0.004	0.014	-0.258	0.028	-0.371	-0.406	-0.025	0	-0.001	-0.015	-0.117	0.009	-0.255	0.035	-0.017	0.029	0.02	0.002	-0.05	-0.026	-0.07
MMEL1	79258	1p36.32	-0.409	-0.778	-0.062	-0.015	0.012	-0.184	0.062	0.027	0.028	-0.337	-0.022	-0.634	-0.027	-0.634	-0.004	0.014	-0.258	0.028	-0.371	-0.406	-0.025	0	-0.001	-0.015	-0.117	0.009	-0.255	0.035	-0.017	0.029	0.02	0.002	-0.05	-0.026	-0.07
MMP23A	8511	1p36.33	-0.409	-0.778	-0.062	-0.015	0.012	-0.184	0.062	0.027	0.028	-0.337	-0.022	-0.634	-0.027	-0.634	-0.004	0.014	-0.258	0.028	-0.371	-0.406	-0.025	0	-0.001	-0.015	-0.117	0.009	-0.255	0.035	-0.017	0.029	0.02	0.002	-0.05	-0.026	-0.07
MMP23B	8510	1p36.33	-0.409	-0.778	-0.062	-0.015	0.012	-0.184	0.062	0.027	0.028	-0.337	-0.022	-0.634	-0.027	-0.634	-0.004	0.014	-0.258	0.028	-0.371	-0.406	-0.025	0	-0.001	-0.015	-0.117	0.009	-0.255	0.035	-0.017	0.029	0.02	0.002	-0.05	-0.026	-0.07
MORN1	79906	1p36.33	-0.409	-0.778	-0.062	-0.015	0.012	-0.184	0.062	0.027	0.028	-0.337	-0.022	-0.634	-0.027	-0.634	-0.004	0.014	-0.258	0.028	-0.371	-0.406	-0.025	0	-0.001	-0.015	-0.117	0.009	-0.255	0.035	-0.017	0.029	0.02	0.002	-0.05	-0.026	-0.07
MRPL20	55052	1p36.33	-0.409	-0.778	-0.062	-0.015	0.012	-0.184	0.062	0.027	0.028	-0.337	-0.022	-0.634	-0.027	-0.634	-0.004	0.014	-0.258	0.028	-0.371	-0.406	-0.025	0	-0.001	-0.015	-0.117	0.009	-0.255	0.035	-0.017	0.029	0.02	0.002	-0.05	-0.026	-0.07
MXRA8	54587	1p36.33	-0.409	-0.778	-0.062	-0.015	0.012	-0.184	0.062	0.027	0.028	-0.337	-0.022	-0.634	-0.027	-0.634	-0.004	0.014	-0.258	0.028	-0.371	-0.406	-0.025	0	-0.001	-0.015	-0.117	0.009	-0.255	0.035	-0.017	0.029	0.02	0.002	-0.05	-0.026	-0.07
NADK	65220	1p36.33	-0.409	-0.778	-0.062	-0.015	0.012	-0.184	0.062	0.027	0.028	-0.337	-0.022	-0.634	-0.027	-0.634	-0.004	0.014	-0.258	0.028	-0.371	-0.406	-0.025	0	-0.001	-0.015	-0.117	0.009	-0.255	0.035	-0.017	0.029	0.02	0.002	-0.05	-0.026	-0.07
NOC2L	26155	1p36.33	-0.409	-0.778	-0.062	-0.015	0.012	-0.184	0.062	0.027	0.028	-0.337	-0.022	-0.634	-0.027	-0.634	-0.004	0.014	-0.258	0.028	-0.371	-0.406	-0.025	0	-0.001	-0.015	-0.117	0.009	-0.255	0.035	-0.017	0.029	0.02	0.002	-0.05	-0.026	-0.07
OR4F16|chr1	81399	1p36.33	-0.409	-0.778	-0.062	-0.015	0.012	-0.184	0.062	0.027	0.028	-0.337	-0.022	-0.634	-0.027	-0.634	-0.004	0.014	-0.258	0.028	-0.371	-0.406	-0.025	0	-0.001	-0.015	-0.117	0.009	-0.255	0.035	-0.017	0.029	0.02	0.002	-0.05	-0.026	-0.07
OR4F29|chr1	729759	1p36.33	-0.409	-0.778	-0.062	-0.015	0.012	-0.184	0.062	0.027	0.028	-0.337	-0.022	-0.634	-0.027	-0.634	-0.004	0.014	-0.258	0.028	-0.371	-0.406	-0.025	0	-0.001	-0.015	-0.117	0.009	-0.255	0.035	-0.017	0.029	0.02	0.002	-0.05	-0.026	-0.07
OR4F3|chr1	26683	1p36.33	-0.409	-0.778	-0.062	-0.015	0.012	-0.184	0.062	0.027	0.028	-0.337	-0.022	-0.634	-0.027	-0.634	-0.004	0.014	-0.258	0.028	-0.371	-0.406	-0.025	0	-0.001	-0.015	-0.117	0.009	-0.255	0.035	-0.017	0.029	0.02	0.002	-0.05	-0.026	-0.07
OR4F5	79501	1p36.33	-0.409	-0.778	-0.062	-0.015	0.012	-0.184	0.062	0.027	0.028	-0.337	-0.022	-0.634	-0.027	-0.634	-0.004	0.014	-0.258	0.028	-0.371	-0.406	-0.025	0	-0.001	-0.015	-0.117	0.009	-0.255	0.035	-0.017	0.029	0.02	0.002	-0.05	-0.026	-0.07
PANK4	55229	1p36.32	-0.409	-0.778	-0.062	-0.015	0.012	-0.184	0.062	0.027	0.028	-0.337	-0.022	-0.634	-0.027	-0.634	-0.004	0.014	-0.258	0.028	-0.371	-0.406	-0.025	0	-0.001	-0.015	-0.117	0.009	-0.255	0.035	-0.017	0.029	0.02	0.002	-0.05	-0.026	-0.07
PEX10	5192	1p36.32	-0.409	-0.778	-0.062	-0.015	0.012	-0.184	0.062	0.027	0.028	-0.337	-0.022	-0.634	-0.027	-0.634	-0.004	0.014	-0.258	0.028	-0.371	-0.406	-0.025	0	-0.001	-0.015	-0.117	0.009	-0.255	0.035	-0.017	0.029	0.02	0.002	-0.05	-0.026	-0.07
PLCH2	9651	1p36.32	-0.409	-0.778	-0.062	-0.015	0.012	-0.184	0.062	0.027	0.028	-0.337	-0.022	-0.634	-0.027	-0.634	-0.004	0.014	-0.258	0.028	-0.371	-0.406	-0.025	0	-0.001	-0.015	-0.117	0.009	-0.255	0.035	-0.017	0.029	0.02	0.002	-0.05	-0.026	-0.07
PLEKHN1	84069	1p36.33	-0.409	-0.778	-0.062	-0.015	0.012	-0.184	0.062	0.027	0.028	-0.337	-0.022	-0.634	-0.027	-0.634	-0.004	0.014	-0.258	0.028	-0.371	-0.406	-0.025	0	-0.001	-0.015	-0.117	0.009	-0.255	0.035	-0.017	0.029	0.02	0.002	-0.05	-0.026	-0.07
PRDM16	63976	1p36.32	-0.409	-0.778	-0.062	-0.015	0.012	-0.184	0.062	0.027	0.028	-0.337	-0.022	-0.634	-0.027	-0.634	-0.004	0.014	-0.258	0.028	-0.371	-0.406	-0.025	0	-0.001	-0.015	-0.117	0.009	-0.255	0.035	-0.017	0.029	0.02	0.002	-0.05	-0.026	-0.07
PRKCZ	5590	1p36.33	-0.409	-0.778	-0.062	-0.015	0.012	-0.184	0.062	0.027	0.028	-0.337	-0.022	-0.634	-0.027	-0.634	-0.004	0.014	-0.258	0.028	-0.371	-0.406	-0.025	0	-0.001	-0.015	-0.117	0.009	-0.255	0.035	-0.017	0.029	0.02	0.002	-0.05	-0.026	-0.07
PUSL1	126789	1p36.33	-0.409	-0.778	-0.062	-0.015	0.012	-0.184	0.062	0.027	0.028	-0.337	-0.022	-0.634	-0.027	-0.634	-0.004	0.014	-0.258	0.028	-0.371	-0.406	-0.025	0	-0.001	-0.015	-0.117	0.009	-0.255	0.035	-0.017	0.029	0.02	0.002	-0.05	-0.026	-0.07
RER1	11079	1p36.32	-0.409	-0.778	-0.062	-0.015	0.012	-0.184	0.062	0.027	0.028	-0.337	-0.022	-0.634	-0.027	-0.634	-0.004	0.014	-0.258	0.028	-0.371	-0.406	-0.025	0	-0.001	-0.015	-0.117	0.009	-0.255	0.035	-0.017	0.029	0.02	0.002	-0.05	-0.026	-0.07
RNF223	401934	1p36.33	-0.409	-0.778	-0.062	-0.015	0.012	-0.184	0.062	0.027	0.028	-0.337	-0.022	-0.634	-0.027	-0.634	-0.004	0.014	-0.258	0.028	-0.371	-0.406	-0.025	0	-0.001	-0.015	-0.117	0.009	-0.255	0.035	-0.017	0.029	0.02	0.002	-0.05	-0.026	-0.07
SAMD11	148398	1p36.33	-0.409	-0.778	-0.062	-0.015	0.012	-0.184	0.062	0.027	0.028	-0.337	-0.022	-0.634	-0.027	-0.634	-0.004	0.014	-0.258	0.028	-0.371	-0.406	-0.025	0	-0.001	-0.015	-0.117	0.009	-0.255	0.035	-0.017	0.029	0.02	0.002	-0.05	-0.026	-0.07
SCNN1D	6339	1p36.33	-0.409	-0.778	-0.062	-0.015	0.012	-0.184	0.062	0.027	0.028	-0.337	-0.022	-0.634	-0.027	-0.634	-0.004	0.014	-0.258	0.028	-0.371	-0.406	-0.025	0	-0.001	-0.015	-0.117	0.009	-0.255	0.035	-0.017	0.029	0.02	0.002	-0.05	-0.026	-0.07
SDF4	51150	1p36.33	-0.409	-0.778	-0.062	-0.015	0.012	-0.184	0.062	0.027	0.028	-0.337	-0.022	-0.634	-0.027	-0.634	-0.004	0.014	-0.258	0.028	-0.371	-0.406	-0.025	0	-0.001	-0.015	-0.117	0.009	-0.255	0.035	-0.017	0.029	0.02	0.002	-0.05	-0.026	-0.07
SKI	6497	1p36.33	-0.409	-0.778	-0.062	-0.015	0.012	-0.184	0.062	0.027	0.028	-0.337	-0.022	-0.634	-0.027	-0.634	-0.004	0.014	-0.258	0.028	-0.371	-0.406	-0.025	0	-0.001	-0.015	-0.117	0.009	-0.255	0.035	-0.017	0.029	0.02	0.002	-0.05	-0.026	-0.07
SLC35E2B	728661	1p36.33	-0.409	-0.778	-0.062	-0.015	0.012	-0.184	0.062	0.027	0.028	-0.337	-0.022	-0.634	-0.027	-0.634	-0.004	0.014	-0.258	0.028	-0.371	-0.406	-0.025	0	-0.001	-0.015	-0.117	0.009	-0.255	0.035	-0.017	0.029	0.02	0.002	-0.05	-0.026	-0.07
SLC35E2	9906	1p36.33	-0.409	-0.778	-0.062	-0.015	0.012	-0.184	0.062	0.027	0.028	-0.337	-0.022	-0.634	-0.027	-0.634	-0.004	0.014	-0.258	0.028	-0.371	-0.406	-0.025	0	-0.001	-0.015	-0.117	0.009	-0.255	0.035	-0.017	0.029	0.02	0.002	-0.05	-0.026	-0.07
SSU72	29101	1p36.33	-0.409	-0.778	-0.062	-0.015	0.012	-0.184	0.062	0.027	0.028	-0.337	-0.022	-0.634	-0.027	-0.634	-0.004	0.014	-0.258	0.028	-0.371	-0.406	-0.025	0	-0.001	-0.015	-0.117	0.009	-0.255	0.035	-0.017	0.029	0.02	0.002	-0.05	-0.026	-0.07
TAS1R3	83756	1p36.33	-0.409	-0.778	-0.062	-0.015	0.012	-0.184	0.062	0.027	0.028	-0.337	-0.022	-0.634	-0.027	-0.634	-0.004	0.014	-0.258	0.028	-0.371	-0.406	-0.025	0	-0.001	-0.015	-0.117	0.009	-0.255	0.035	-0.017	0.029	0.02	0.002	-0.05	-0.026	-0.07
TMEM240	339453	1p36.33	-0.409	-0.778	-0.062	-0.015	0.012	-0.184	0.062	0.027	0.028	-0.337	-0.022	-0.634	-0.027	-0.634	-0.004	0.014	-0.258	0.028	-0.371	-0.406	-0.025	0	-0.001	-0.015	-0.117	0.009	-0.255	0.035	-0.017	0.029	0.02	0.002	-0.05	-0.026	-0.07
TMEM52	339456	1p36.33	-0.409	-0.778	-0.062	-0.015	0.012	-0.184	0.062	0.027	0.028	-0.337	-0.022	-0.634	-0.027	-0.634	-0.004	0.014	-0.258	0.028	-0.371	-0.406	-0.025	0	-0.001	-0.015	-0.117	0.009	-0.255	0.035	-0.017	0.029	0.02	0.002	-0.05	-0.026	-0.07
TMEM88B	643965	1p36.33	-0.409	-0.778	-0.062	-0.015	0.012	-0.184	0.062	0.027	0.028	-0.337	-0.022	-0.634	-0.027	-0.634	-0.004	0.014	-0.258	0.028	-0.371	-0.406	-0.025	0	-0.001	-0.015	-0.117	0.009	-0.255	0.035	-0.017	0.029	0.02	0.002	-0.05	-0.026	-0.07
TNFRSF14	8764	1p36.32	-0.409	-0.778	-0.062	-0.015	0.012	-0.184	0.062	0.027	0.028	-0.337	-0.022	-0.634	-0.027	-0.634	-0.004	0.014	-0.258	0.028	-0.371	-0.406	-0.025	0	-0.001	-0.015	-0.117	0.009	-0.255	0.035	-0.017	0.029	0.02	0.002	-0.05	-0.026	-0.07
TNFRSF18	8784	1p36.33	-0.409	-0.778	-0.062	-0.015	0.012	-0.184	0.062	0.027	0.028	-0.337	-0.022	-0.634	-0.027	-0.634	-0.004	0.014	-0.258	0.028	-0.371	-0.406	-0.025	0	-0.001	-0.015	-0.117	0.009	-0.255	0.035	-0.017	0.029	0.02	0.002	-0.05	-0.026	-0.07
TNFRSF4	7293	1p36.33	-0.409	-0.778	-0.062	-0.015	0.012	-0.184	0.062	0.027	0.028	-0.337	-0.022	-0.634	-0.027	-0.634	-0.004	0.014	-0.258	0.028	-0.371	-0.406	-0.025	0	-0.001	-0.015	-0.117	0.009	-0.255	0.035	-0.017	0.029	0.02	0.002	-0.05	-0.026	-0.07
TTC34	100287898	1p36.32	-0.409	-0.778	-0.062	-0.015	0.012	-0.184	0.062	0.027	0.028	-0.337	-0.022	-0.634	-0.027	-0.634	-0.004	0.014	-0.258	0.028	-0.371	-0.406	-0.025	0	-0.001	-0.015	-0.117	0.009	-0.255	0.035	-0.017	0.029	0.02	0.002	-0.05	-0.026	-0.07
TTLL10	254173	1p36.33	-0.409	-0.778	-0.062	-0.015	0.012	-0.184	0.062	0.027	0.028	-0.337	-0.022	-0.634	-0.027	-0.634	-0.004	0.014	-0.258	0.028	-0.371	-0.406	-0.025	0	-0.001	-0.015	-0.117	0.009	-0.255	0.035	-0.017	0.029	0.02	0.002	-0.05	-0.026	-0.07
UBE2J2	118424	1p36.33	-0.409	-0.778	-0.062	-0.015	0.012	-0.184	0.062	0.027	0.028	-0.337	-0.022	-0.634	-0.027	-0.634	-0.004	0.014	-0.258	0.028	-0.371	-0.406	-0.025	0	-0.001	-0.015	-0.117	0.009	-0.255	0.035	-0.017	0.029	0.02	0.002	-0.05	-0.026	-0.07
VWA1	64856	1p36.33	-0.409	-0.778	-0.062	-0.015	0.012	-0.184	0.062	0.027	0.028	-0.337	-0.022	-0.634	-0.027	-0.634	-0.004	0.014	-0.258	0.028	-0.371	-0.406	-0.025	0	-0.001	-0.015	-0.117	0.009	-0.255	0.035	-0.017	0.029	0.02	0.002	-0.05	-0.026	-0.07
WASH7P	653635	1p36.33	-0.409	-0.778	-0.062	-0.015	0.012	-0.184	0.062	0.027	0.028	-0.337	-0.022	-0.634	-0.027	-0.634	-0.004	0.014	-0.258	0.028	-0.371	-0.406	-0.025	0	-0.001	-0.015	-0.117	0.009	-0.255	0.035	-0.017	0.029	0.02	0.002	-0.05	-0.026	-0.07
hsa-mir-1302-2	-585	1p36.33	-0.409	-0.778	-0.062	-0.015	0.012	-0.184	0.062	0.027	0.028	-0.337	-0.022	-0.634	-0.027	-0.634	-0.004	0.014	-0.258	0.028	-0.371	-0.406	-0.025	0	-0.001	-0.015	-0.117	0.009	-0.255	0.035	-0.017	0.029	0.02	0.002	-0.05	-0.026	-0.07
hsa-mir-200a	-593	1p36.33	-0.409	-0.778	-0.062	-0.015	0.012	-0.184	0.062	0.027	0.028	-0.337	-0.022	-0.634	-0.027	-0.634	-0.004	0.014	-0.258	0.028	-0.371	-0.406	-0.025	0	-0.001	-0.015	-0.117	0.009	-0.255	0.035	-0.017	0.029	0.02	0.002	-0.05	-0.026	-0.07
hsa-mir-200b	-593	1p36.33	-0.409	-0.778	-0.062	-0.015	0.012	-0.184	0.062	0.027	0.028	-0.337	-0.022	-0.634	-0.027	-0.634	-0.004	0.014	-0.258	0.028	-0.371	-0.406	-0.025	0	-0.001	-0.015	-0.117	0.009	-0.255	0.035	-0.017	0.029	0.02	0.002	-0.05	-0.026	-0.07
hsa-mir-4251	-608	1p36.32	-0.409	-0.778	-0.062	-0.015	0.012	-0.184	0.062	0.027	0.028	-0.337	-0.022	-0.634	-0.027	-0.634	-0.004	0.014	-0.258	0.028	-0.371	-0.406	-0.025	0	-0.001	-0.015	-0.117	0.009	-0.255	0.035	-0.017	0.029	0.02	0.002	-0.05	-0.026	-0.07
hsa-mir-429	-593	1p36.33	-0.409	-0.778	-0.062	-0.015	0.012	-0.184	0.062	0.027	0.028	-0.337	-0.022	-0.634	-0.027	-0.634	-0.004	0.014	-0.258	0.028	-0.371	-0.406	-0.025	0	-0.001	-0.015	-0.117	0.009	-0.255	0.035	-0.017	0.029	0.02	0.002	-0.05	-0.026	-0.07
ARHGEF16	27237	1p36.32	-0.409	-0.778	-0.062	-0.015	0.012	-0.184	0.062	0.027	0.028	-0.337	-0.022	-0.634	-0.027	-0.634	-0.004	0.014	-0.258	0.028	-0.371	-0.406	-0.025	0	-0.001	-0.015	-0.117	0.009	-0.255	0.035	-0.017	0.029	0.02	0.002	-0.05	-0.026	-0.07
C1orf174	339448	1p36.32	-0.409	-0.778	-0.062	-0.015	0.012	-0.184	0.062	0.027	0.028	-0.337	-0.022	-0.634	-0.027	-0.634	-0.004	0.014	-0.258	0.028	-0.371	-0.406	-0.025	0	-0.001	-0.015	-0.117	0.009	-0.255	0.035	-0.017	0.029	0.02	0.002	-0.05	-0.026	-0.07
CCDC27	148870	1p36.32	-0.409	-0.778	-0.062	-0.015	0.012	-0.184	0.062	0.027	0.028	-0.337	-0.022	-0.634	-0.027	-0.634	-0.004	0.014	-0.258	0.028	-0.371	-0.406	-0.025	0	-0.001	-0.015	-0.117	0.009	-0.255	0.035	-0.017	0.029	0.02	0.002	-0.05	-0.026	-0.07
CEP104	9731	1p36.32	-0.409	-0.778	-0.062	-0.015	0.012	-0.184	0.062	0.027	0.028	-0.337	-0.022	-0.634	-0.027	-0.634	-0.004	0.014	-0.258	0.028	-0.371	-0.406	-0.025	0	-0.001	-0.015	-0.117	0.009	-0.255	0.035	-0.017	0.029	0.02	0.002	-0.05	-0.026	-0.07
DFFB	1677	1p36.32	-0.409	-0.778	-0.062	-0.015	0.012	-0.184	0.062	0.027	0.028	-0.337	-0.022	-0.634	-0.027	-0.634	-0.004	0.014	-0.258	0.028	-0.371	-0.406	-0.025	0	-0.001	-0.015	-0.117	0.009	-0.255	0.035	-0.017	0.029	0.02	0.002	-0.05	-0.026	-0.07
LOC100133612	100133612	1p36.32	-0.409	-0.778	-0.062	-0.015	0.012	-0.184	0.062	0.027	0.028	-0.337	-0.022	-0.634	-0.027	-0.634	-0.004	0.014	-0.258	0.028	-0.371	-0.406	-0.025	0	-0.001	-0.015	-0.117	0.009	-0.255	0.035	-0.017	0.029	0.02	0.002	-0.05	-0.026	-0.07
LOC388588	388588	1p36.32	-0.409	-0.778	-0.062	-0.015	0.012	-0.184	0.062	0.027	0.028	-0.337	-0.022	-0.634	-0.027	-0.634	-0.004	0.014	-0.258	0.028	-0.371	-0.406	-0.025	0	-0.001	-0.015	-0.117	0.009	-0.255	0.035	-0.017	0.029	0.02	0.002	-0.05	-0.026	-0.07
LRRC47	57470	1p36.32	-0.409	-0.778	-0.062	-0.015	0.012	-0.184	0.062	0.027	0.028	-0.337	-0.022	-0.634	-0.027	-0.634	-0.004	0.014	-0.258	0.028	-0.371	-0.406	-0.025	0	-0.001	-0.015	-0.117	0.009	-0.255	0.035	-0.017	0.029	0.02	0.002	-0.05	-0.026	-0.07
MEGF6	1953	1p36.32	-0.409	-0.778	-0.062	-0.015	0.012	-0.184	0.062	0.027	0.028	-0.337	-0.022	-0.634	-0.027	-0.634	-0.004	0.014	-0.258	0.028	-0.371	-0.406	-0.025	0	-0.001	-0.015	-0.117	0.009	-0.255	0.035	-0.017	0.029	0.02	0.002	-0.05	-0.026	-0.07
MIR551A	693135	1p36.32	-0.409	-0.778	-0.062	-0.015	0.012	-0.184	0.062	0.027	0.028	-0.337	-0.022	-0.634	-0.027	-0.634	-0.004	0.014	-0.258	0.028	-0.371	-0.406	-0.025	0	-0.001	-0.015	-0.117	0.009	-0.255	0.035	-0.017	0.029	0.02	0.002	-0.05	-0.026	-0.07
TP73-AS1	57212	1p36.32	-0.409	-0.778	-0.062	-0.015	0.012	-0.184	0.062	0.027	0.028	-0.337	-0.022	-0.634	-0.027	-0.634	-0.004	0.014	-0.258	0.028	-0.371	-0.406	-0.025	0	-0.001	-0.015	-0.117	0.009	-0.255	0.035	-0.017	0.029	0.02	0.002	-0.05	-0.026	-0.07
TP73	7161	1p36.32	-0.409	-0.778	-0.062	-0.015	0.012	-0.184	0.062	0.027	0.028	-0.337	-0.022	-0.634	-0.027	-0.634	-0.004	0.014	-0.258	0.028	-0.371	-0.406	-0.025	0	-0.001	-0.015	-0.117	0.009	-0.255	0.035	-0.017	0.029	0.02	0.002	-0.05	-0.026	-0.07
TPRG1L	127262	1p36.32	-0.409	-0.778	-0.062	-0.015	0.012	-0.184	0.062	0.027	0.028	-0.337	-0.022	-0.634	-0.027	-0.634	-0.004	0.014	-0.258	0.028	-0.371	-0.406	-0.025	0	-0.001	-0.015	-0.117	0.009	-0.255	0.035	-0.017	0.029	0.02	0.002	-0.05	-0.026	-0.07
WRAP73	49856	1p36.32	-0.409	-0.778	-0.062	-0.015	0.012	-0.184	0.062	0.027	0.028	-0.337	-0.022	-0.634	-0.027	-0.634	-0.004	0.014	-0.258	0.028	-0.371	-0.406	-0.025	0	-0.001	-0.015	-0.117	0.009	-0.255	0.035	-0.017	0.029	0.02	0.002	-0.05	-0.026	-0.07
hsa-mir-551a	-611	1p36.32	-0.409	-0.778	-0.062	-0.015	0.012	-0.184	0.062	0.027	0.028	-0.337	-0.022	-0.634	-0.027	-0.634	-0.004	0.014	-0.258	0.028	-0.371	-0.406	-0.025	0	-0.001	-0.015	-0.117	0.009	-0.255	0.035	-0.017	0.029	0.02	0.002	-0.05	-0.026	-0.07
LOC728716	728716	1p36.32	-0.409	-0.778	-0.062	-0.015	0.012	-0.184	0.062	0.027	0.028	-0.337	-0.022	-0.634	-0.088	-0.634	-0.004	0.014	-0.258	0.028	-0.371	-0.406	-0.025	0	-0.001	-0.015	-0.117	0.009	-0.255	0.035	-0.017	0.029	0.02	0.002	-0.05	-0.026	-0.07
AJAP1	55966	1p36.32	-0.409	-0.778	-0.062	-0.015	0.012	-0.184	-0.032	0.027	0.028	-0.337	-0.022	-0.634	-0.088	-0.634	-0.004	0.014	-0.258	0.028	-0.371	-0.406	-0.025	0	-0.001	-0.015	-0.117	0.009	-0.255	0.035	-0.017	0.029	0.02	0.002	-0.05	-0.026	-0.07
LOC284661	284661	1p36.32	-0.409	-0.778	-0.062	-0.015	0.012	-0.184	-0.032	0.027	0.028	-0.337	-0.022	-0.634	-0.088	-0.634	-0.004	0.014	-0.258	0.028	-0.371	-0.406	-0.025	0	-0.001	-0.015	-0.117	0.009	-0.255	0.035	-0.017	0.029	0.02	0.002	-0.05	-0.026	-0.07
MIR4417	100616489	1p36.31	-0.409	-0.766	-0.062	-0.015	0.041	-0.184	-0.032	0.027	0.077	-0.337	-0.022	-0.634	-0.016	-0.634	-0.004	0.014	-0.258	0.028	-0.371	-0.406	-0.025	0	-0.001	-0.015	-0.117	0.009	-0.077	0.035	-0.017	0.06	0.02	0.002	-0.05	-0.473	-0.07
CHD5	26038	1p36.31	-0.409	-0.766	-0.062	-0.015	0.041	-0.184	0.024	0.027	0.077	-0.337	-0.022	-0.634	-0.016	-0.634	-0.004	0.014	-0.258	0.028	-0.371	-0.406	-0.025	0	-0.001	-0.015	-0.025	0.009	-0.077	0.035	-0.017	0.06	0.02	0.002	-0.05	-0.473	-0.07
KCNAB2	8514	1p36.31	-0.409	-0.766	-0.062	-0.015	0.041	-0.184	0.024	0.027	0.077	-0.337	-0.022	-0.634	-0.016	-0.634	-0.004	0.014	-0.258	0.028	-0.371	-0.406	-0.025	0	-0.001	-0.015	-0.025	0.009	-0.077	0.035	-0.017	0.06	0.02	0.002	-0.05	-0.473	-0.07
MIR4689	100616421	1p36.31	-0.409	-0.766	-0.062	-0.015	0.041	-0.184	0.024	0.027	0.077	-0.337	-0.022	-0.634	-0.016	-0.634	-0.004	0.014	-0.258	0.028	-0.371	-0.406	-0.025	0	-0.001	-0.015	-0.025	0.009	-0.077	0.035	-0.017	0.06	0.02	0.002	-0.05	-0.473	-0.07
NPHP4	261734	1p36.31	-0.409	-0.766	-0.062	-0.015	0.041	-0.184	0.024	0.027	0.077	-0.337	-0.022	-0.634	-0.016	-0.634	-0.004	0.014	-0.258	0.028	-0.371	-0.406	-0.025	0	-0.001	-0.015	-0.025	0.009	-0.077	0.035	-0.017	0.06	0.02	0.002	-0.05	-0.473	-0.07
ACOT7	11332	1p36.31	-0.409	-0.766	-0.062	-0.015	0.041	-0.184	0.024	0.027	0.077	-0.337	-0.022	-0.634	-0.016	-0.576	-0.004	0.014	-0.258	0.028	-0.371	-0.406	-0.025	0	-0.001	-0.015	-0.025	0.009	-0.077	0.035	-0.017	0.06	0.02	0.002	-0.05	-0.473	-0.07
CAMTA1	23261	1p36.31	-0.409	-0.766	-0.062	-0.015	0.041	-0.184	0.024	0.027	0.077	-0.337	-0.022	-0.634	-0.016	-0.576	-0.004	0.014	-0.258	0.028	-0.371	-0.406	-0.025	0	-0.001	-0.015	-0.025	0.009	-0.077	0.035	-0.017	0.06	0.02	0.002	-0.05	-0.473	-0.07
DNAJC11	55735	1p36.31	-0.409	-0.766	-0.062	-0.015	0.041	-0.184	0.024	0.027	0.077	-0.337	-0.022	-0.634	-0.016	-0.576	-0.004	0.014	-0.258	0.028	-0.371	-0.406	-0.025	0	-0.001	-0.015	-0.025	0.009	-0.077	0.035	-0.017	0.06	0.02	0.002	-0.05	-0.473	-0.07
ESPN	83715	1p36.31	-0.409	-0.766	-0.062	-0.015	0.041	-0.184	0.024	0.027	0.077	-0.337	-0.022	-0.634	-0.016	-0.576	-0.004	0.014	-0.258	0.028	-0.371	-0.406	-0.025	0	-0.001	-0.015	-0.025	0.009	-0.077	0.035	-0.017	0.06	0.02	0.002	-0.05	-0.473	-0.07
GPR153	387509	1p36.31	-0.409	-0.766	-0.062	-0.015	0.041	-0.184	0.024	0.027	0.077	-0.337	-0.022	-0.634	-0.016	-0.576	-0.004	0.014	-0.258	0.028	-0.371	-0.406	-0.025	0	-0.001	-0.015	-0.025	0.009	-0.077	0.035	-0.017	0.06	0.02	0.002	-0.05	-0.473	-0.07
HES2	54626	1p36.31	-0.409	-0.766	-0.062	-0.015	0.041	-0.184	0.024	0.027	0.077	-0.337	-0.022	-0.634	-0.016	-0.576	-0.004	0.014	-0.258	0.028	-0.371	-0.406	-0.025	0	-0.001	-0.015	-0.025	0.009	-0.077	0.035	-0.017	0.06	0.02	0.002	-0.05	-0.473	-0.07
HES3	390992	1p36.31	-0.409	-0.766	-0.062	-0.015	0.041	-0.184	0.024	0.027	0.077	-0.337	-0.022	-0.634	-0.016	-0.576	-0.004	0.014	-0.258	0.028	-0.371	-0.406	-0.025	0	-0.001	-0.015	-0.025	0.009	-0.077	0.035	-0.017	0.06	0.02	0.002	-0.05	-0.473	-0.07
ICMT	23463	1p36.31	-0.409	-0.766	-0.062	-0.015	0.041	-0.184	0.024	0.027	0.077	-0.337	-0.022	-0.634	-0.016	-0.576	-0.004	0.014	-0.258	0.028	-0.371	-0.406	-0.025	0	-0.001	-0.015	-0.025	0.009	-0.077	0.035	-0.017	0.06	0.02	0.002	-0.05	-0.473	-0.07
KLHL21	9903	1p36.31	-0.409	-0.766	-0.062	-0.015	0.041	-0.184	0.024	0.027	0.077	-0.337	-0.022	-0.634	-0.016	-0.576	-0.004	0.014	-0.258	0.028	-0.371	-0.406	-0.025	0	-0.001	-0.015	-0.025	0.009	-0.077	0.035	-0.017	0.06	0.02	0.002	-0.05	-0.473	-0.07
MIR4252	100422975	1p36.31	-0.409	-0.766	-0.062	-0.015	0.041	-0.184	0.024	0.027	0.077	-0.337	-0.022	-0.634	-0.016	-0.576	-0.004	0.014	-0.258	0.028	-0.371	-0.406	-0.025	0	-0.001	-0.015	-0.025	0.009	-0.077	0.035	-0.017	0.06	0.02	0.002	-0.05	-0.473	-0.07
NOL9	79707	1p36.31	-0.409	-0.766	-0.062	-0.015	0.041	-0.184	0.024	0.027	0.077	-0.337	-0.022	-0.634	-0.016	-0.576	-0.004	0.014	-0.258	0.028	-0.371	-0.406	-0.025	0	-0.001	-0.015	-0.025	0.009	-0.077	0.035	-0.017	0.06	0.02	0.002	-0.05	-0.473	-0.07
PHF13	148479	1p36.31	-0.409	-0.766	-0.062	-0.015	0.041	-0.184	0.024	0.027	0.077	-0.337	-0.022	-0.634	-0.016	-0.576	-0.004	0.014	-0.258	0.028	-0.371	-0.406	-0.025	0	-0.001	-0.015	-0.025	0.009	-0.077	0.035	-0.017	0.06	0.02	0.002	-0.05	-0.473	-0.07
PLEKHG5	57449	1p36.31	-0.409	-0.766	-0.062	-0.015	0.041	-0.184	0.024	0.027	0.077	-0.337	-0.022	-0.634	-0.016	-0.576	-0.004	0.014	-0.258	0.028	-0.371	-0.406	-0.025	0	-0.001	-0.015	-0.025	0.009	-0.077	0.035	-0.017	0.06	0.02	0.002	-0.05	-0.473	-0.07
RNF207	388591	1p36.31	-0.409	-0.766	-0.062	-0.015	0.041	-0.184	0.024	0.027	0.077	-0.337	-0.022	-0.634	-0.016	-0.576	-0.004	0.014	-0.258	0.028	-0.371	-0.406	-0.025	0	-0.001	-0.015	-0.025	0.009	-0.077	0.035	-0.017	0.06	0.02	0.002	-0.05	-0.473	-0.07
RPL22	6146	1p36.31	-0.409	-0.766	-0.062	-0.015	0.041	-0.184	0.024	0.027	0.077	-0.337	-0.022	-0.634	-0.016	-0.576	-0.004	0.014	-0.258	0.028	-0.371	-0.406	-0.025	0	-0.001	-0.015	-0.025	0.009	-0.077	0.035	-0.017	0.06	0.02	0.002	-0.05	-0.473	-0.07
TAS1R1	80835	1p36.31	-0.409	-0.766	-0.062	-0.015	0.041	-0.184	0.024	0.027	0.077	-0.337	-0.022	-0.634	-0.016	-0.576	-0.004	0.014	-0.258	0.028	-0.371	-0.406	-0.025	0	-0.001	-0.015	-0.025	0.009	-0.077	0.035	-0.017	0.06	0.02	0.002	-0.05	-0.473	-0.07
THAP3	90326	1p36.31	-0.409	-0.766	-0.062	-0.015	0.041	-0.184	0.024	0.027	0.077	-0.337	-0.022	-0.634	-0.016	-0.576	-0.004	0.014	-0.258	0.028	-0.371	-0.406	-0.025	0	-0.001	-0.015	-0.025	0.009	-0.077	0.035	-0.017	0.06	0.02	0.002	-0.05	-0.473	-0.07
TNFRSF25	8718	1p36.31	-0.409	-0.766	-0.062	-0.015	0.041	-0.184	0.024	0.027	0.077	-0.337	-0.022	-0.634	-0.016	-0.576	-0.004	0.014	-0.258	0.028	-0.371	-0.406	-0.025	0	-0.001	-0.015	-0.025	0.009	-0.077	0.035	-0.017	0.06	0.02	0.002	-0.05	-0.473	-0.07
ZBTB48	3104	1p36.31	-0.409	-0.766	-0.062	-0.015	0.041	-0.184	0.024	0.027	0.077	-0.337	-0.022	-0.634	-0.016	-0.576	-0.004	0.014	-0.258	0.028	-0.371	-0.406	-0.025	0	-0.001	-0.015	-0.025	0.009	-0.077	0.035	-0.017	0.06	0.02	0.002	-0.05	-0.473	-0.07
hsa-mir-4252	-634	1p36.31	-0.409	-0.766	-0.062	-0.015	0.041	-0.184	0.024	0.027	0.077	-0.337	-0.022	-0.634	-0.016	-0.576	-0.004	0.014	-0.258	0.028	-0.371	-0.406	-0.025	0	-0.001	-0.015	-0.025	0.009	-0.077	0.035	-0.017	0.06	0.02	0.002	-0.05	-0.473	-0.07
ERRFI1	54206	1p36.23	-0.409	-0.766	-0.062	-0.015	0.041	-0.184	0.024	0.027	0.077	-0.337	-0.022	-0.582	-0.016	-0.576	-0.004	0.014	-0.258	0.028	-0.371	-0.406	-0.025	0	-0.001	-0.015	-0.025	0.009	-0.077	0.035	-0.017	0.06	0.02	0.002	-0.05	-0.473	-0.07
PARK7	11315	1p36.23	-0.409	-0.766	-0.062	-0.015	0.041	-0.184	0.024	0.027	0.077	-0.337	-0.022	-0.582	-0.016	-0.576	-0.004	0.014	-0.258	0.028	-0.371	-0.406	-0.025	0	-0.001	-0.015	-0.025	0.009	-0.077	0.035	-0.017	0.06	0.02	0.002	-0.05	-0.473	-0.07
PER3	8863	1p36.23	-0.409	-0.766	-0.062	-0.015	0.041	-0.184	0.024	0.027	0.077	-0.337	-0.022	-0.582	-0.016	-0.576	-0.004	0.014	-0.258	0.028	-0.371	-0.406	-0.025	0	-0.001	-0.015	-0.025	0.009	-0.077	0.035	-0.017	0.06	0.02	0.002	-0.05	-0.473	-0.07
TNFRSF9	3604	1p36.23	-0.409	-0.766	-0.062	-0.015	0.041	-0.184	0.024	0.027	0.077	-0.337	-0.022	-0.582	-0.016	-0.576	-0.004	0.014	-0.258	0.028	-0.371	-0.406	-0.025	0	-0.001	-0.015	-0.025	0.009	-0.077	0.035	-0.017	0.06	0.02	0.002	-0.05	-0.473	-0.07
UTS2	10911	1p36.23	-0.409	-0.766	-0.062	-0.015	0.041	-0.184	0.024	0.027	0.077	-0.337	-0.022	-0.582	-0.016	-0.576	-0.004	0.014	-0.258	0.028	-0.371	-0.406	-0.025	0	-0.001	-0.015	-0.025	0.009	-0.077	0.035	-0.017	0.06	0.02	0.002	-0.05	-0.473	-0.07
VAMP3	9341	1p36.23	-0.409	-0.766	-0.062	-0.015	0.041	-0.184	0.024	0.027	0.077	-0.337	-0.022	-0.582	-0.016	-0.576	-0.004	0.014	-0.258	0.028	-0.371	-0.406	-0.025	0	-0.001	-0.015	-0.025	0.009	-0.077	0.035	-0.017	0.06	0.02	0.002	-0.05	-0.473	-0.07
RERE	473	1p36.23	-0.409	-0.766	-0.062	-0.015	0.041	-0.184	0.024	0.027	0.077	-0.337	-0.022	-0.582	-0.016	-0.576	-0.004	0.014	-0.258	0.028	-0.371	-0.406	0.595	0	0.01	-0.015	-0.025	0.009	-0.077	0.035	-0.017	0.06	0.02	0.002	-0.05	-0.473	-0.07
SLC45A1	50651	1p36.23	-0.409	-0.766	-0.062	-0.015	0.041	-0.184	0.024	0.027	0.077	-0.337	-0.022	-0.582	-0.016	-0.576	-0.004	0.014	-0.258	0.028	-0.371	-0.406	-0.025	0	0.01	-0.015	-0.025	0.009	-0.077	0.035	-0.017	0.06	0.02	0.002	-0.05	-0.473	-0.07
ENO1-AS1	100505975	1p36.23	-0.409	-0.766	-0.062	-0.015	0.041	-0.184	0.024	0.027	0.077	-0.337	-0.022	-0.582	-0.016	-0.576	-0.004	0.014	-0.258	0.028	-0.371	-0.038	0.595	0	0.01	-0.015	-0.025	0.009	-0.077	0.035	-0.017	0.06	0.02	0.002	-0.05	-0.473	0.012
ENO1	2023	1p36.23	-0.409	-0.766	-0.062	-0.015	0.041	-0.184	0.024	0.027	0.077	-0.337	-0.022	-0.582	-0.016	-0.576	-0.004	0.014	-0.258	0.028	-0.371	-0.038	0.595	0	0.01	-0.015	-0.025	0.009	-0.077	0.035	-0.017	0.06	0.02	0.002	-0.05	-0.473	0.012
CA6	765	1p36.23	-0.409	-0.766	-0.062	-0.015	0.041	-0.184	0.024	0.027	0.077	-0.337	-0.022	-0.582	-0.016	-0.576	-0.004	0.014	-0.258	0.028	-0.371	-0.038	0	0	0.01	-0.015	-0.025	0.009	-0.077	0.035	-0.017	0.06	0.02	0.002	-0.05	-0.473	0.012
GPR157	80045	1p36.23	-0.409	-0.766	-0.062	-0.015	0.041	-0.184	0.024	0.027	0.077	-0.337	-0.022	-0.582	-0.016	-0.576	-0.004	0.014	-0.258	0.028	-0.371	-0.038	0	0	0.01	-0.015	-0.025	0.009	-0.077	0.035	-0.017	0.06	0.02	0.002	-0.05	-0.473	0.012
MIR34A	407040	1p36.22	-0.409	-0.766	-0.062	-0.015	0.041	-0.184	0.024	0.027	0.077	-0.337	-0.022	-0.582	-0.016	-0.576	-0.004	0.014	-0.258	0.028	-0.371	-0.038	0	0	0.01	-0.015	-0.025	0.009	-0.077	0.035	-0.017	0.06	0.02	0.002	-0.05	-0.473	0.012
SLC2A5	6518	1p36.23	-0.409	-0.766	-0.062	-0.015	0.041	-0.184	0.024	0.027	0.077	-0.337	-0.022	-0.582	-0.016	-0.576	-0.004	0.014	-0.258	0.028	-0.371	-0.038	0	0	0.01	-0.015	-0.025	0.009	-0.077	0.035	-0.017	0.06	0.02	0.002	-0.05	-0.473	0.012
SLC2A7	155184	1p36.23	-0.409	-0.766	-0.062	-0.015	0.041	-0.184	0.024	0.027	0.077	-0.337	-0.022	-0.582	-0.016	-0.576	-0.004	0.014	-0.258	0.028	-0.371	-0.038	0	0	0.01	-0.015	-0.025	0.009	-0.077	0.035	-0.017	0.06	0.02	0.002	-0.05	-0.473	0.012
hsa-mir-34a	-655	1p36.22	-0.409	-0.766	-0.062	-0.015	0.041	-0.184	0.024	0.027	0.077	-0.337	-0.022	-0.582	-0.016	-0.576	-0.004	0.014	-0.258	0.028	-0.371	-0.038	0	0	0.01	-0.015	-0.025	0.009	-0.077	0.035	-0.017	0.06	0.02	0.002	-0.05	-0.473	0.012
H6PD	9563	1p36.22	-0.409	-0.766	-0.062	-0.015	0.041	-0.184	0.024	0.027	0.077	-0.337	-0.022	-0.582	-0.016	-0.576	-0.004	0.014	-0.258	0.028	-0.371	-0.038	0	0	0.01	-0.015	-0.025	0.009	-0.077	0.035	-0.017	0.06	0.02	0.002	-0.05	-0.473	0.012
SPSB1	80176	1p36.22	-0.409	-0.766	-0.062	-0.015	0.041	-0.184	0.024	0.027	0.077	-0.337	-0.022	-0.582	-0.016	-0.576	-0.004	0.014	-0.258	0.028	-0.371	-0.038	0	0	0.01	-0.015	-0.025	0.009	-0.077	0.035	-0.017	0.06	0.02	0.002	-0.05	-0.473	0.012
ANGPTL7	10218	1p36.22	-0.409	-0.766	-0.062	-0.015	0.041	-0.184	0.024	0.027	0.077	-0.337	-0.022	-0.582	-0.391	-0.576	-0.004	0.014	-0.258	0.028	-0.371	-0.038	0	0	0.01	-0.015	-0.025	0.009	-0.077	0.035	-0.017	0.06	0.02	0.002	-0.05	-0.473	0.012
APITD1-CORT	100526739	1p36.22	-0.409	-0.766	-0.062	-0.015	0.041	-0.184	0.024	0.027	0.077	-0.337	-0.022	-0.582	-0.391	-0.576	-0.004	0.014	-0.258	0.028	-0.371	-0.038	0	0	0.01	-0.015	-0.025	0.009	-0.077	0.035	-0.017	0.06	0.02	0.002	-0.05	-0.473	0.012
APITD1	378708	1p36.22	-0.409	-0.766	-0.062	-0.015	0.041	-0.184	0.024	0.027	0.077	-0.337	-0.022	-0.582	-0.391	-0.576	-0.004	0.014	-0.258	0.028	-0.371	-0.038	0	0	0.01	-0.015	-0.025	0.009	-0.077	0.035	-0.017	0.06	0.02	0.002	-0.05	-0.473	0.012
C1orf127	148345	1p36.22	-0.409	-0.766	-0.062	-0.015	0.041	-0.184	0.024	0.027	0.077	-0.337	-0.022	-0.582	-0.391	-0.576	-0.004	0.014	-0.258	0.028	-0.371	-0.038	0	0	0.01	-0.015	-0.025	0.009	-0.077	0.035	-0.017	0.06	0.02	0.002	-0.05	-0.473	0.012
C1orf200	644997	1p36.22	-0.409	-0.766	-0.062	-0.015	0.041	-0.184	0.024	0.027	0.077	-0.337	-0.022	-0.582	-0.391	-0.576	-0.004	0.014	-0.258	0.028	-0.371	-0.038	0	0	0.01	-0.015	-0.025	0.009	-0.077	0.035	-0.017	0.06	0.02	0.002	-0.05	-0.473	0.012
CASZ1	54897	1p36.22	-0.409	-0.766	-0.062	-0.015	0.041	-0.184	0.024	0.027	0.077	-0.337	-0.022	-0.582	-0.391	-0.576	-0.004	0.014	-0.258	0.028	-0.371	-0.038	0	0	0.01	-0.015	-0.025	0.009	-0.077	0.035	-0.017	0.06	0.02	0.002	-0.05	-0.473	0.012
CLSTN1	22883	1p36.22	-0.409	-0.766	-0.062	-0.015	0.041	-0.184	0.024	0.027	0.077	-0.337	-0.022	-0.582	-0.391	-0.576	-0.004	0.014	-0.258	0.028	-0.371	-0.038	0	0	0.01	-0.015	-0.025	0.009	-0.077	0.035	-0.017	0.06	0.02	0.002	-0.05	-0.473	0.012
CORT	1325	1p36.22	-0.409	-0.766	-0.062	-0.015	0.041	-0.184	0.024	0.027	0.077	-0.337	-0.022	-0.582	-0.391	-0.576	-0.004	0.014	-0.258	0.028	-0.371	-0.038	0	0	0.01	-0.015	-0.025	0.009	-0.077	0.035	-0.017	0.06	0.02	0.002	-0.05	-0.473	0.012
CTNNBIP1	56998	1p36.22	-0.409	-0.766	-0.062	-0.015	0.041	-0.184	0.024	0.027	0.077	-0.337	-0.022	-0.582	-0.391	-0.576	-0.004	0.014	-0.258	0.028	-0.371	-0.038	0	0	0.01	-0.015	-0.025	0.009	-0.077	0.035	-0.017	0.06	0.02	0.002	-0.05	-0.473	0.012
DFFA	1676	1p36.22	-0.409	-0.766	-0.062	-0.015	0.041	-0.184	0.024	0.027	0.077	-0.337	-0.022	-0.582	-0.391	-0.576	-0.004	0.014	-0.258	0.028	-0.371	-0.038	0	0	0.01	-0.015	-0.025	0.009	-0.077	0.035	-0.017	0.06	0.02	0.002	-0.05	-0.473	0.012
EXOSC10	5394	1p36.22	-0.409	-0.766	-0.062	-0.015	0.041	-0.184	0.024	0.027	0.077	-0.337	-0.022	-0.582	-0.391	-0.576	-0.004	0.014	-0.258	0.028	-0.371	-0.038	0	0	0.01	-0.015	-0.025	0.009	-0.077	0.035	-0.017	0.06	0.02	0.002	-0.05	-0.473	0.012
KIF1B	23095	1p36.22	-0.409	-0.766	-0.062	-0.015	0.041	-0.184	0.024	0.027	0.077	-0.337	-0.022	-0.582	-0.391	-0.576	-0.004	0.014	-0.258	0.028	-0.371	-0.038	0	0	0.01	-0.015	-0.025	0.009	-0.077	0.035	-0.017	0.06	0.02	0.002	-0.05	-0.473	0.012
LZIC	84328	1p36.22	-0.409	-0.766	-0.062	-0.015	0.041	-0.184	0.024	0.027	0.077	-0.337	-0.022	-0.582	-0.391	-0.576	-0.004	0.014	-0.258	0.028	-0.371	-0.038	0	0	0.01	-0.015	-0.025	0.009	-0.077	0.035	-0.017	0.06	0.02	0.002	-0.05	-0.473	0.012
MASP2	10747	1p36.22	-0.409	-0.766	-0.062	-0.015	0.041	-0.184	0.024	0.027	0.077	-0.337	-0.022	-0.582	-0.391	-0.576	-0.004	0.014	-0.258	0.028	-0.371	-0.038	0	0	0.01	-0.015	-0.025	0.009	-0.077	0.035	-0.017	0.06	0.02	0.002	-0.05	-0.473	0.012
MTOR	2475	1p36.22	-0.409	-0.766	-0.062	-0.015	0.041	-0.184	0.024	0.027	0.077	-0.337	-0.022	-0.582	-0.391	-0.576	-0.004	0.014	-0.258	0.028	-0.371	-0.038	0	0	0.01	-0.015	-0.025	0.009	-0.077	0.035	-0.017	0.06	0.02	0.002	-0.05	-0.473	0.012
NMNAT1	64802	1p36.22	-0.409	-0.766	-0.062	-0.015	0.041	-0.184	0.024	0.027	0.077	-0.337	-0.022	-0.582	-0.391	-0.576	-0.004	0.014	-0.258	0.028	-0.371	-0.038	0	0	0.01	-0.015	-0.025	0.009	-0.077	0.035	-0.017	0.06	0.02	0.002	-0.05	-0.473	0.012
PEX14	5195	1p36.22	-0.409	-0.766	-0.062	-0.015	0.041	-0.184	0.024	0.027	0.077	-0.337	-0.022	-0.582	-0.391	-0.576	-0.004	0.014	-0.258	0.028	-0.371	-0.038	0	0	0.01	-0.015	-0.025	0.009	-0.077	0.035	-0.017	0.06	0.02	0.002	-0.05	-0.473	0.012
PGD	5226	1p36.22	-0.409	-0.766	-0.062	-0.015	0.041	-0.184	0.024	0.027	0.077	-0.337	-0.022	-0.582	-0.391	-0.576	-0.004	0.014	-0.258	0.028	-0.371	-0.038	0	0	0.01	-0.015	-0.025	0.009	-0.077	0.035	-0.017	0.06	0.02	0.002	-0.05	-0.473	0.012
PIK3CD	5293	1p36.22	-0.409	-0.766	-0.062	-0.015	0.041	-0.184	0.024	0.027	0.077	-0.337	-0.022	-0.582	-0.391	-0.576	-0.004	0.014	-0.258	0.028	-0.371	-0.038	0	0	0.01	-0.015	-0.025	0.009	-0.077	0.035	-0.017	0.06	0.02	0.002	-0.05	-0.473	0.012
RBP7	116362	1p36.22	-0.409	-0.766	-0.062	-0.015	0.041	-0.184	0.024	0.027	0.077	-0.337	-0.022	-0.582	-0.391	-0.576	-0.004	0.014	-0.258	0.028	-0.371	-0.038	0	0	0.01	-0.015	-0.025	0.009	-0.077	0.035	-0.017	0.06	0.02	0.002	-0.05	-0.473	0.012
SLC25A33	84275	1p36.22	-0.409	-0.766	-0.062	-0.015	0.041	-0.184	0.024	0.027	0.077	-0.337	-0.022	-0.582	-0.391	-0.576	-0.004	0.014	-0.258	0.028	-0.371	-0.038	0	0	0.01	-0.015	-0.025	0.009	-0.077	0.035	-0.017	0.06	0.02	0.002	-0.05	-0.473	0.012
SRM	6723	1p36.22	-0.409	-0.766	-0.062	-0.015	0.041	-0.184	0.024	0.027	0.077	-0.337	-0.022	-0.582	-0.391	-0.576	-0.004	0.014	-0.258	0.028	-0.371	-0.038	0	0	0.01	-0.015	-0.025	0.009	-0.077	0.035	-0.017	0.06	0.02	0.002	-0.05	-0.473	0.012
TARDBP	23435	1p36.22	-0.409	-0.766	-0.062	-0.015	0.041	-0.184	0.024	0.027	0.077	-0.337	-0.022	-0.582	-0.391	-0.576	-0.004	0.014	-0.258	0.028	-0.371	-0.038	0	0	0.01	-0.015	-0.025	0.009	-0.077	0.035	-0.017	0.06	0.02	0.002	-0.05	-0.473	0.012
TMEM201	199953	1p36.22	-0.409	-0.766	-0.062	-0.015	0.041	-0.184	0.024	0.027	0.077	-0.337	-0.022	-0.582	-0.391	-0.576	-0.004	0.014	-0.258	0.028	-0.371	-0.038	0	0	0.01	-0.015	-0.025	0.009	-0.077	0.035	-0.017	0.06	0.02	0.002	-0.05	-0.473	0.012
UBE4B	10277	1p36.22	-0.409	-0.766	-0.062	-0.015	0.041	-0.184	0.024	0.027	0.077	-0.337	-0.022	-0.582	-0.391	-0.576	-0.004	0.014	-0.258	0.028	-0.371	-0.038	0	0	0.01	-0.015	-0.025	0.009	-0.077	0.035	-0.017	0.06	0.02	0.002	-0.05	-0.473	0.012
UBIAD1	29914	1p36.22	-0.409	-0.766	-0.062	-0.015	0.041	-0.184	0.024	0.027	0.077	-0.337	-0.022	-0.582	-0.391	-0.576	-0.004	0.014	-0.258	0.028	-0.371	-0.038	0	0	0.01	-0.015	-0.025	0.009	-0.077	0.035	-0.017	0.06	0.02	0.002	-0.05	-0.473	0.012
hsa-mir-1273d	-663	1p36.22	-0.409	-0.766	-0.062	-0.015	0.041	-0.184	0.024	0.027	0.077	-0.337	-0.022	-0.582	-0.391	-0.576	-0.004	0.014	-0.258	0.028	-0.371	-0.038	0	0	0.01	-0.015	-0.025	0.009	-0.077	0.035	-0.017	0.06	0.02	0.002	-0.05	-0.473	0.012
AADACL4	343066	1p36.21	-0.409	-0.766	-0.062	-0.015	0.041	-0.184	0.024	0.027	0.077	-0.337	-0.022	-0.582	-0.391	-0.576	-0.004	0.014	-0.258	0.028	-0.371	-0.038	0	0	0.01	-0.015	-0.025	0.009	-0.077	0.035	-0.017	0.06	0.02	0.002	-0.05	-0.337	0.012
AGTRAP	57085	1p36.22	-0.409	-0.766	-0.062	-0.015	0.041	-0.184	0.024	0.027	0.077	-0.337	-0.022	-0.582	-0.391	-0.576	-0.004	0.014	-0.258	0.028	-0.371	-0.038	0	0	0.01	-0.015	-0.025	0.009	-0.077	0.035	-0.017	0.06	0.02	0.002	-0.05	-0.337	0.012
C1orf187	374946	1p36.22	-0.409	-0.766	-0.062	-0.015	0.041	-0.184	0.024	0.027	0.077	-0.337	-0.022	-0.582	-0.391	-0.576	-0.004	0.014	-0.258	0.028	-0.371	-0.038	0	0	0.01	-0.015	-0.025	0.009	-0.077	0.035	-0.017	0.06	0.02	0.002	-0.05	-0.337	0.012
CLCN6	1185	1p36.22	-0.409	-0.766	-0.062	-0.015	0.041	-0.184	0.024	0.027	0.077	-0.337	-0.022	-0.582	-0.391	-0.576	-0.004	0.014	-0.258	0.028	-0.371	-0.038	0	0	0.01	-0.015	-0.025	0.009	-0.077	0.035	-0.017	0.06	0.02	0.002	-0.05	-0.337	0.012
DHRS3	9249	1p36.22	-0.409	-0.766	-0.062	-0.015	0.041	-0.184	0.024	0.027	0.077	-0.337	-0.022	-0.582	-0.391	-0.576	-0.004	0.014	-0.258	0.028	-0.371	-0.038	0	0	0.01	-0.015	-0.025	0.009	-0.077	0.035	-0.017	0.06	0.02	0.002	-0.05	-0.337	0.012
FBXO2	26232	1p36.22	-0.409	-0.766	-0.062	-0.015	0.041	-0.184	0.024	0.027	0.077	-0.337	-0.022	-0.582	-0.391	-0.576	-0.004	0.014	-0.258	0.028	-0.371	-0.038	0	0	0.01	-0.015	-0.025	0.009	-0.077	0.035	-0.017	0.06	0.02	0.002	-0.05	-0.337	0.012
FBXO44	93611	1p36.22	-0.409	-0.766	-0.062	-0.015	0.041	-0.184	0.024	0.027	0.077	-0.337	-0.022	-0.582	-0.391	-0.576	-0.004	0.014	-0.258	0.028	-0.371	-0.038	0	0	0.01	-0.015	-0.025	0.009	-0.077	0.035	-0.017	0.06	0.02	0.002	-0.05	-0.337	0.012
FBXO6	26270	1p36.22	-0.409	-0.766	-0.062	-0.015	0.041	-0.184	0.024	0.027	0.077	-0.337	-0.022	-0.582	-0.391	-0.576	-0.004	0.014	-0.258	0.028	-0.371	-0.038	0	0	0.01	-0.015	-0.025	0.009	-0.077	0.035	-0.017	0.06	0.02	0.002	-0.05	-0.337	0.012
KIAA2013	90231	1p36.22	-0.409	-0.766	-0.062	-0.015	0.041	-0.184	0.024	0.027	0.077	-0.337	-0.022	-0.582	-0.391	-0.576	-0.004	0.014	-0.258	0.028	-0.371	-0.038	0	0	0.01	-0.015	-0.025	0.009	-0.077	0.035	-0.017	0.06	0.02	0.002	-0.05	-0.337	0.012
MAD2L2	10459	1p36.22	-0.409	-0.766	-0.062	-0.015	0.041	-0.184	0.024	0.027	0.077	-0.337	-0.022	-0.582	-0.391	-0.576	-0.004	0.014	-0.258	0.028	-0.371	-0.038	0	0	0.01	-0.015	-0.025	0.009	-0.077	0.035	-0.017	0.06	0.02	0.002	-0.05	-0.337	0.012
MFN2	9927	1p36.22	-0.409	-0.766	-0.062	-0.015	0.041	-0.184	0.024	0.027	0.077	-0.337	-0.022	-0.582	-0.391	-0.576	-0.004	0.014	-0.258	0.028	-0.371	-0.038	0	0	0.01	-0.015	-0.025	0.009	-0.077	0.035	-0.017	0.06	0.02	0.002	-0.05	-0.337	0.012
MIIP	60672	1p36.22	-0.409	-0.766	-0.062	-0.015	0.041	-0.184	0.024	0.027	0.077	-0.337	-0.022	-0.582	-0.391	-0.576	-0.004	0.014	-0.258	0.028	-0.371	-0.038	0	0	0.01	-0.015	-0.025	0.009	-0.077	0.035	-0.017	0.06	0.02	0.002	-0.05	-0.337	0.012
MIR4632	100616438	1p36.22	-0.409	-0.766	-0.062	-0.015	0.041	-0.184	0.024	0.027	0.077	-0.337	-0.022	-0.582	-0.391	-0.576	-0.004	0.014	-0.258	0.028	-0.371	-0.038	0	0	0.01	-0.015	-0.025	0.009	-0.077	0.035	-0.017	0.06	0.02	0.002	-0.05	-0.337	0.012
MTHFR	4524	1p36.22	-0.409	-0.766	-0.062	-0.015	0.041	-0.184	0.024	0.027	0.077	-0.337	-0.022	-0.582	-0.391	-0.576	-0.004	0.014	-0.258	0.028	-0.371	-0.038	0	0	0.01	-0.015	-0.025	0.009	-0.077	0.035	-0.017	0.06	0.02	0.002	-0.05	-0.337	0.012
NPPA-AS1	100379251	1p36.22	-0.409	-0.766	-0.062	-0.015	0.041	-0.184	0.024	0.027	0.077	-0.337	-0.022	-0.582	-0.391	-0.576	-0.004	0.014	-0.258	0.028	-0.371	-0.038	0	0	0.01	-0.015	-0.025	0.009	-0.077	0.035	-0.017	0.06	0.02	0.002	-0.05	-0.337	0.012
NPPA	4878	1p36.22	-0.409	-0.766	-0.062	-0.015	0.041	-0.184	0.024	0.027	0.077	-0.337	-0.022	-0.582	-0.391	-0.576	-0.004	0.014	-0.258	0.028	-0.371	-0.038	0	0	0.01	-0.015	-0.025	0.009	-0.077	0.035	-0.017	0.06	0.02	0.002	-0.05	-0.337	0.012
NPPB	4879	1p36.22	-0.409	-0.766	-0.062	-0.015	0.041	-0.184	0.024	0.027	0.077	-0.337	-0.022	-0.582	-0.391	-0.576	-0.004	0.014	-0.258	0.028	-0.371	-0.038	0	0	0.01	-0.015	-0.025	0.009	-0.077	0.035	-0.017	0.06	0.02	0.002	-0.05	-0.337	0.012
PLOD1	5351	1p36.22	-0.409	-0.766	-0.062	-0.015	0.041	-0.184	0.024	0.027	0.077	-0.337	-0.022	-0.582	-0.391	-0.576	-0.004	0.014	-0.258	0.028	-0.371	-0.038	0	0	0.01	-0.015	-0.025	0.009	-0.077	0.035	-0.017	0.06	0.02	0.002	-0.05	-0.337	0.012
PTCHD2	57540	1p36.22	-0.409	-0.766	-0.062	-0.015	0.041	-0.184	0.024	0.027	0.077	-0.337	-0.022	-0.582	-0.391	-0.576	-0.004	0.014	-0.258	0.028	-0.371	-0.038	0	0	0.01	-0.015	-0.025	0.009	-0.077	0.035	-0.017	0.06	0.02	0.002	-0.05	-0.337	0.012
SNORA59A|chr1	677885	1p36.22	-0.409	-0.766	-0.062	-0.015	0.041	-0.184	0.024	0.027	0.077	-0.337	-0.022	-0.582	-0.391	-0.576	-0.004	0.014	-0.258	0.028	-0.371	-0.038	0	0	0.01	-0.015	-0.025	0.009	-0.077	0.035	-0.017	0.06	0.02	0.002	-0.05	-0.337	0.012
SNORA59B|chr1	677882	1p36.22	-0.409	-0.766	-0.062	-0.015	0.041	-0.184	0.024	0.027	0.077	-0.337	-0.022	-0.582	-0.391	-0.576	-0.004	0.014	-0.258	0.028	-0.371	-0.038	0	0	0.01	-0.015	-0.025	0.009	-0.077	0.035	-0.017	0.06	0.02	0.002	-0.05	-0.337	0.012
TNFRSF1B	7133	1p36.22	-0.409	-0.766	-0.062	-0.015	0.041	-0.184	0.024	0.027	0.077	-0.337	-0.022	-0.582	-0.391	-0.576	-0.004	0.014	-0.258	0.028	-0.371	-0.038	0	0	0.01	-0.015	-0.025	0.009	-0.077	0.035	-0.017	0.06	0.02	0.002	-0.05	-0.337	0.012
TNFRSF8	943	1p36.22	-0.409	-0.766	-0.062	-0.015	0.041	-0.184	0.024	0.027	0.077	-0.337	-0.022	-0.582	-0.391	-0.576	-0.004	0.014	-0.258	0.028	-0.371	-0.038	0	0	0.01	-0.015	-0.025	0.009	-0.077	0.035	-0.017	0.06	0.02	0.002	-0.05	-0.337	0.012
VPS13D	55187	1p36.22	-0.409	-0.766	-0.062	-0.015	0.041	-0.184	0.024	0.027	0.077	-0.337	-0.022	-0.582	-0.391	-0.576	-0.004	0.014	-0.258	0.028	-0.371	-0.038	0	0	0.01	-0.015	-0.025	0.009	-0.077	0.035	-0.017	0.06	0.02	0.002	-0.05	-0.337	0.012
AADACL3	126767	1p36.21	-0.409	-0.766	-0.062	-0.015	0.041	-0.184	0.024	0.027	0.077	-0.337	-0.022	-0.582	-0.391	-0.576	-0.004	0.014	-0.258	0.028	-0.371	-0.038	0	0	0.01	-0.015	-0.025	0.009	-0.077	0.035	-0.017	0.06	0.02	0.002	-0.05	-0.337	0.012
C1orf158	93190	1p36.21	-0.409	-0.766	-0.062	-0.015	0.041	-0.184	0.024	0.027	0.077	-0.337	-0.022	-0.582	-0.391	-0.576	-0.004	0.014	-0.258	0.028	-0.371	-0.038	0	0	0.01	-0.015	-0.025	0.009	-0.077	0.035	-0.017	0.06	0.02	0.002	-0.05	-0.337	0.012
HNRNPCL1	343069	1p36.21	-0.409	-0.766	-0.062	-0.015	0.041	-0.184	0.024	0.027	0.077	-0.337	-0.022	-0.582	-0.391	-0.576	-0.004	0.014	-0.258	0.028	-0.371	-0.038	0	0	0.01	-0.015	-0.025	0.009	-0.077	0.035	-0.017	0.06	0.02	0.002	-0.05	-0.337	0.012
LOC440563	440563	1p36.21	-0.409	-0.766	-0.062	-0.015	0.041	-0.184	0.024	0.027	0.077	-0.337	-0.022	-0.582	-0.391	-0.576	-0.004	0.014	-0.258	0.028	-0.371	-0.038	0	0	0.01	-0.015	-0.025	0.009	-0.077	0.035	-0.017	0.06	0.02	0.002	-0.05	-0.337	0.012
LOC649330	649330	1p36.21	-0.409	-0.766	-0.062	-0.015	0.041	-0.184	0.024	0.027	0.077	-0.337	-0.022	-0.582	-0.391	-0.576	-0.004	0.014	-0.258	0.028	-0.371	-0.038	0	0	0.01	-0.015	-0.025	0.009	-0.077	0.035	-0.017	0.06	0.02	0.002	-0.05	-0.337	0.012
PRAMEF10	343071	1p36.21	-0.409	-0.766	-0.062	-0.015	0.041	-0.184	0.024	0.027	0.077	-0.337	-0.022	-0.582	-0.391	-0.576	-0.004	0.014	-0.258	0.028	-0.371	-0.038	0	0	0.01	-0.015	-0.025	0.009	-0.077	0.035	-0.017	0.06	0.02	0.002	-0.05	-0.337	0.012
PRAMEF11	440560	1p36.21	-0.409	-0.766	-0.062	-0.015	0.041	-0.184	0.024	0.027	0.077	-0.337	-0.022	-0.582	-0.391	-0.576	-0.004	0.014	-0.258	0.028	-0.371	-0.038	0	0	0.01	-0.015	-0.025	0.009	-0.077	0.035	-0.017	0.06	0.02	0.002	-0.05	-0.337	0.012
PRAMEF12	390999	1p36.21	-0.409	-0.766	-0.062	-0.015	0.041	-0.184	0.024	0.027	0.077	-0.337	-0.022	-0.582	-0.391	-0.576	-0.004	0.014	-0.258	0.028	-0.371	-0.038	0	0	0.01	-0.015	-0.025	0.009	-0.077	0.035	-0.017	0.06	0.02	0.002	-0.05	-0.337	0.012
PRAMEF13	400736	1p36.21	-0.409	-0.766	-0.062	-0.015	0.041	-0.184	0.024	0.027	0.077	-0.337	-0.022	-0.582	-0.391	-0.576	-0.004	0.014	-0.258	0.028	-0.371	-0.038	0	0	0.01	-0.015	-0.025	0.009	-0.077	0.035	-0.017	0.06	0.02	0.002	-0.05	-0.337	0.012
PRAMEF14	729528	1p36.21	-0.409	-0.766	-0.062	-0.015	0.041	-0.184	0.024	0.027	0.077	-0.337	-0.022	-0.582	-0.391	-0.576	-0.004	0.014	-0.258	0.028	-0.371	-0.386	0	0	0.01	-0.015	-0.025	0.009	-0.077	0.035	-0.017	0.06	0.02	0.002	-0.05	-0.337	0.012
PRAMEF15	653619	1p36.21	-0.409	-0.766	-0.062	-0.015	0.041	-0.184	0.024	0.027	0.077	-0.337	-0.022	-0.582	-0.391	-0.576	-0.004	0.014	-0.258	0.028	-0.371	-0.038	0	0	0.01	-0.015	-0.025	0.009	-0.077	0.035	-0.017	0.06	0.02	0.002	-0.05	-0.337	0.012
PRAMEF1	65121	1p36.21	-0.409	-0.766	-0.062	-0.015	0.041	-0.184	0.024	0.027	0.077	-0.337	-0.022	-0.582	-0.391	-0.576	-0.004	0.014	-0.258	0.028	-0.371	-0.038	0	0	0.01	-0.015	-0.025	0.009	-0.077	0.035	-0.017	0.06	0.02	0.002	-0.05	-0.337	0.012
PRAMEF22	653606	1p36.21	-0.409	-0.766	-0.062	-0.015	0.041	-0.184	0.024	0.027	0.077	-0.337	-0.022	-0.582	-0.391	-0.576	-0.004	0.014	-0.258	0.028	-0.371	-0.038	0	0	0.01	-0.015	-0.025	0.009	-0.077	0.035	-0.017	0.06	0.02	0.002	-0.05	-0.337	0.012
PRAMEF2	65122	1p36.21	-0.409	-0.766	-0.062	-0.015	0.041	-0.184	0.024	0.027	0.077	-0.337	-0.022	-0.582	-0.391	-0.576	-0.004	0.014	-0.258	0.028	-0.371	-0.038	0	0	0.01	-0.015	-0.025	0.009	-0.077	0.035	-0.017	0.06	0.02	0.002	-0.05	-0.337	0.012
PRAMEF3	401940	1p36.21	-0.409	-0.766	-0.062	-0.015	0.041	-0.184	0.024	0.027	0.077	-0.337	-0.022	-0.582	-0.391	-0.576	-0.004	0.014	-0.258	0.028	-0.371	-0.038	0	0	0.01	-0.015	-0.025	0.009	-0.077	0.035	-0.017	0.06	0.02	0.002	-0.05	-0.337	0.012
PRAMEF4	400735	1p36.21	-0.409	-0.766	-0.062	-0.015	0.041	-0.184	0.024	0.027	0.077	-0.337	-0.022	-0.582	-0.391	-0.576	-0.004	0.014	-0.258	0.028	-0.371	-0.038	0	0	0.01	-0.015	-0.025	0.009	-0.077	0.035	-0.017	0.06	0.02	0.002	-0.05	-0.337	0.012
PRAMEF5	343068	1p36.21	-0.409	-0.766	-0.062	-0.015	0.041	-0.184	0.024	0.027	0.077	-0.337	-0.022	-0.582	-0.391	-0.576	-0.004	0.014	-0.258	0.028	-0.371	-0.038	0	0	0.01	-0.015	-0.025	0.009	-0.077	0.035	-0.017	0.06	0.02	0.002	-0.05	-0.337	0.012
PRAMEF6	440561	1p36.21	-0.409	-0.766	-0.062	-0.015	0.041	-0.184	0.024	0.027	0.077	-0.337	-0.022	-0.582	-0.391	-0.576	-0.004	0.014	-0.258	0.028	-0.371	-0.038	0	0	0.01	-0.015	-0.025	0.009	-0.077	0.035	-0.017	0.06	0.02	0.002	-0.05	-0.337	0.012
PRAMEF7	441871	1p36.21	-0.409	-0.766	-0.062	-0.015	0.041	-0.184	0.024	0.027	0.077	-0.337	-0.022	-0.582	-0.391	-0.576	-0.004	0.014	-0.258	0.028	-0.371	-0.038	0	0	0.01	-0.015	-0.025	0.009	-0.077	0.035	-0.017	0.06	0.02	0.002	-0.05	-0.337	0.012
PRAMEF8	391002	1p36.21	-0.409	-0.766	-0.062	-0.015	0.041	-0.184	0.024	0.027	0.077	-0.337	-0.022	-0.582	-0.391	-0.576	-0.004	0.014	-0.258	0.028	-0.371	-0.038	0	0	0.01	-0.015	-0.025	0.009	-0.077	0.035	-0.017	0.06	0.02	0.002	-0.05	-0.337	0.012
PRAMEF9	343070	1p36.21	-0.409	-0.766	-0.062	-0.015	0.041	-0.184	0.024	0.027	0.077	-0.337	-0.022	-0.582	-0.391	-0.576	-0.004	0.014	-0.258	0.028	-0.371	-0.038	0	0	0.01	-0.015	-0.025	0.009	-0.077	0.035	-0.017	0.06	0.02	0.002	-0.05	-0.337	0.012
PRAMEF16	654348	1p36.21	-0.409	-0.766	-0.062	-0.015	0.041	-0.184	0.024	0.027	0.077	-0.337	-0.022	-0.582	-0.391	-0.576	-0.004	0.014	-0.258	0.028	-0.371	-0.038	0	0	0.01	-0.015	-0.025	0.009	-0.077	0.035	-0.017	0.06	0.02	0.002	-0.05	-0.337	0.012
PRAMEF18	391003	1p36.21	-0.409	-0.766	-0.062	-0.015	0.041	-0.184	0.024	0.027	0.077	-0.337	-0.022	-0.582	-0.391	-0.576	-0.004	0.014	-0.258	0.028	-0.371	-0.386	0	0	0.01	-0.015	-0.025	0.009	-0.077	0.035	-0.017	0.06	0.02	0.002	-0.05	-0.337	0.012
PRAMEF19	645414	1p36.21	-0.409	-0.766	-0.062	-0.015	0.041	-0.184	0.024	0.027	0.077	-0.337	-0.022	-0.582	-0.391	-0.576	-0.004	0.014	-0.258	0.028	-0.371	-0.386	0	0	0.01	-0.015	-0.025	0.009	-0.077	0.035	-0.017	0.06	0.02	0.002	-0.05	-0.337	0.012
PRAMEF20	645425	1p36.21	-0.409	-0.766	-0.062	-0.015	0.041	-0.184	0.024	0.027	0.077	-0.337	-0.022	-0.582	-0.391	-0.576	-0.004	0.014	-0.258	0.028	-0.371	-0.386	0	0	0.01	-0.015	-0.025	0.009	-0.077	0.035	-0.017	0.06	0.02	0.002	-0.05	-0.337	0.012
PRAMEF21	391001	1p36.21	-0.409	-0.766	-0.062	-0.015	0.041	-0.184	0.024	0.027	0.077	-0.337	-0.022	-0.582	-0.391	-0.576	-0.004	0.014	-0.258	0.028	-0.371	-0.386	0	0	0.01	-0.015	-0.025	0.009	-0.077	0.035	-0.017	0.06	0.02	0.002	-0.05	-0.337	0.012
LRRC38	126755	1p36.21	-0.409	-0.766	-0.062	-0.015	0.041	-0.184	0.024	0.027	0.077	-0.337	-0.022	-0.582	-0.391	-0.576	-0.004	0.014	-0.258	0.028	-0.371	-0.386	0	0	0.01	-0.015	-0.025	0.009	-0.077	0.035	-0.017	0.06	0.02	0.002	-0.05	-0.337	0.012
PRAMEF17	391004	1p36.21	-0.409	-0.766	-0.062	-0.015	0.041	-0.184	0.024	0.027	0.077	-0.337	-0.022	-0.582	-0.391	-0.576	-0.004	0.014	-0.258	0.028	-0.371	-0.386	0	0	0.01	-0.015	-0.025	0.009	-0.077	0.035	-0.017	0.06	0.02	0.002	-0.05	-0.337	0.012
KAZN	23254	1p36.21	-0.409	-0.766	-0.062	-0.015	0.041	-0.184	0.024	0.027	0.077	-0.337	-0.022	-0.582	-0.391	-0.576	-0.004	0.014	-0.258	0.028	-0.371	-0.386	0	0	0.01	-0.015	-0.025	0.009	-0.077	0.035	-0.017	0.06	0.02	0.002	-0.05	-0.337	0.012
PDPN	10630	1p36.21	-0.409	-0.766	-0.062	-0.015	0.041	-0.184	0.024	0.027	0.077	-0.337	-0.022	-0.582	-0.391	-0.576	-0.004	0.014	-0.258	0.028	-0.371	-0.386	0	0	0.01	-0.015	-0.025	0.009	-0.077	0.035	-0.017	0.06	0.02	0.002	-0.05	-0.337	0.012
PRDM2	7799	1p36.21	-0.409	-0.766	-0.062	-0.015	0.041	-0.184	0.024	0.027	0.077	-0.337	-0.022	-0.582	-0.391	-0.576	-0.004	0.014	-0.258	0.028	-0.371	-0.386	0	0	0.01	-0.015	-0.025	0.009	-0.077	0.035	-0.017	0.06	0.02	0.002	-0.05	-0.337	0.012
AGMAT	79814	1p36.21	-0.35	-0.766	-0.062	-0.015	0.041	-0.072	0.024	0.027	0.077	-0.337	-0.022	-0.582	-0.391	-0.576	-0.004	0.014	-0.258	0.028	-0.371	-0.386	0	0	0.01	-0.015	-0.025	0.009	-0.077	0.035	-0.017	0.06	0.02	0.002	-0.014	-0.337	0.012
C1orf126	200197	1p36.21	-0.35	-0.766	-0.062	-0.015	0.041	-0.072	0.024	0.027	0.077	-0.337	-0.022	-0.582	-0.391	-0.576	-0.004	0.014	-0.258	0.028	-0.371	-0.386	0	0	0.01	-0.015	-0.025	0.009	-0.077	0.035	-0.017	0.06	0.02	0.002	-0.014	-0.337	0.012
CASP9	842	1p36.21	-0.35	-0.766	-0.062	-0.015	0.041	-0.072	0.024	0.027	0.077	-0.337	-0.022	-0.582	-0.391	-0.576	-0.004	0.014	-0.258	0.028	-0.371	-0.386	0	0	0.01	-0.015	-0.025	0.009	-0.077	0.035	-0.017	0.06	0.02	0.002	-0.014	-0.337	0.012
CELA2A	63036	1p36.21	-0.35	-0.766	-0.062	-0.015	0.041	-0.072	0.024	0.027	0.077	-0.337	-0.022	-0.582	-0.391	-0.576	-0.004	0.014	-0.258	0.028	-0.371	-0.386	0	0	0.01	-0.015	-0.025	0.009	-0.077	0.035	-0.017	0.06	0.02	0.002	-0.014	-0.337	0.012
CELA2B	51032	1p36.21	-0.35	-0.766	-0.062	-0.015	0.041	-0.072	0.024	0.027	0.077	-0.337	-0.022	-0.582	-0.391	-0.576	-0.004	0.014	-0.258	0.028	-0.371	-0.386	0	0	0.01	-0.015	-0.025	0.009	-0.077	0.035	-0.017	0.06	0.02	0.002	-0.014	-0.337	0.012
CTRC	11330	1p36.21	-0.35	-0.766	-0.062	-0.015	0.041	-0.072	0.024	0.027	0.077	-0.337	-0.022	-0.582	-0.391	-0.576	-0.004	0.014	-0.258	0.028	-0.371	-0.386	0	0	0.01	-0.015	-0.025	0.009	-0.077	0.035	-0.017	0.06	0.02	0.002	-0.014	-0.337	0.012
DDI2	84301	1p36.21	-0.35	-0.766	-0.062	-0.015	0.041	-0.072	0.024	0.027	0.077	-0.337	-0.022	-0.582	-0.391	-0.576	-0.004	0.014	-0.258	0.028	-0.371	-0.386	0	0	0.01	-0.015	-0.025	0.009	-0.077	0.035	-0.017	0.06	0.02	0.002	-0.014	-0.337	0.012
DNAJC16	23341	1p36.21	-0.35	-0.766	-0.062	-0.015	0.041	-0.072	0.024	0.027	0.077	-0.337	-0.022	-0.582	-0.391	-0.576	-0.004	0.014	-0.258	0.028	-0.371	-0.386	0	0	0.01	-0.015	-0.025	0.009	-0.077	0.035	-0.017	0.06	0.02	0.002	-0.014	-0.337	0.012
EFHD2	79180	1p36.21	-0.35	-0.766	-0.062	-0.015	0.041	-0.072	0.024	0.027	0.077	-0.337	-0.022	-0.582	-0.391	-0.576	-0.004	0.014	-0.258	0.028	-0.371	-0.386	0	0	0.01	-0.015	-0.025	0.009	-0.077	0.035	-0.017	0.06	0.02	0.002	-0.014	-0.337	0.012
FBLIM1	54751	1p36.21	-0.35	-0.766	-0.062	-0.015	0.041	-0.072	0.024	0.027	0.077	-0.337	-0.022	-0.582	-0.391	-0.576	-0.004	0.014	-0.258	0.028	-0.371	-0.386	0	0	0.01	-0.015	-0.025	0.009	-0.077	0.035	-0.017	0.06	0.02	0.002	-0.014	-0.337	0.012
FHAD1	114827	1p36.21	-0.35	-0.766	-0.062	-0.015	0.041	-0.072	0.024	0.027	0.077	-0.337	-0.022	-0.582	-0.391	-0.576	-0.004	0.014	-0.258	0.028	-0.371	-0.386	0	0	0.01	-0.015	-0.025	0.009	-0.077	0.035	-0.017	0.06	0.02	0.002	-0.014	-0.337	0.012
PLEKHM2	23207	1p36.21	-0.35	-0.766	-0.062	-0.015	0.041	-0.072	0.024	0.027	0.077	-0.337	-0.022	-0.582	-0.391	-0.576	-0.004	0.014	-0.258	0.028	-0.371	-0.386	0	0	0.01	-0.015	-0.025	0.009	-0.077	0.035	-0.017	0.06	0.02	0.002	-0.014	-0.337	0.012
RSC1A1	6248	1p36.21	-0.35	-0.766	-0.062	-0.015	0.041	-0.072	0.024	0.027	0.077	-0.337	-0.022	-0.582	-0.391	-0.576	-0.004	0.014	-0.258	0.028	-0.371	-0.386	0	0	0.01	-0.015	-0.025	0.009	-0.077	0.035	-0.017	0.06	0.02	0.002	-0.014	-0.337	0.012
SLC25A34	284723	1p36.21	-0.35	-0.766	-0.062	-0.015	0.041	-0.072	0.024	0.027	0.077	-0.337	-0.022	-0.582	-0.391	-0.576	-0.004	0.014	-0.258	0.028	-0.371	-0.386	0	0	0.01	-0.015	-0.025	0.009	-0.077	0.035	-0.017	0.06	0.02	0.002	-0.014	-0.337	0.012
TMEM51	55092	1p36.21	-0.35	-0.766	-0.062	-0.015	0.041	-0.072	0.024	0.027	0.077	-0.337	-0.022	-0.582	-0.391	-0.576	-0.004	0.014	-0.258	0.028	-0.371	-0.386	0	0	0.01	-0.015	-0.025	0.009	-0.077	0.035	-0.017	0.06	0.02	0.002	-0.014	-0.337	0.012
TMEM82	388595	1p36.21	-0.35	-0.766	-0.062	-0.015	0.041	-0.072	0.024	0.027	0.077	-0.337	-0.022	-0.582	-0.391	-0.576	-0.004	0.014	-0.258	0.028	-0.371	-0.386	0	0	0.01	-0.015	-0.025	0.009	-0.077	0.035	-0.017	0.06	0.02	0.002	-0.014	-0.337	0.012
UQCRHL	440567	1p36.21	-0.35	-0.766	-0.062	-0.015	0.041	-0.072	0.024	0.027	0.077	-0.337	-0.022	-0.582	-0.391	-0.576	-0.004	0.014	-0.258	0.028	-0.371	-0.386	0	0	0.01	-0.015	-0.025	0.009	-0.077	0.035	-0.017	0.06	0.02	0.002	-0.014	-0.337	0.012
ARHGEF19	128272	1p36.13	-0.35	-0.766	-0.062	-0.015	0.041	-0.072	0.024	0.027	0.077	-0.337	-0.022	-0.582	-0.391	-0.576	-0.004	0.014	-0.258	0.028	-0.371	-0.386	0	0	0.01	-0.015	-0.025	0.009	-0.077	0.035	-0.017	0.06	0.02	0.002	-0.014	-0.337	0.012
ATP13A2	23400	1p36.13	-0.35	-0.766	-0.062	-0.015	0.041	-0.072	0.024	0.027	0.077	-0.337	-0.022	-0.582	-0.391	-0.576	-0.004	0.014	-0.258	0.028	-0.371	-0.386	0	0	0.01	-0.015	-0.025	0.009	-0.077	0.035	-0.017	0.06	0.02	0.002	-0.014	-0.337	0.012
C1orf144	26099	1p36.13	-0.35	-0.766	-0.062	-0.015	0.041	-0.072	0.024	0.027	0.077	-0.337	-0.022	-0.582	-0.391	-0.576	-0.004	0.014	-0.258	0.028	-0.371	-0.386	0	0	0.01	-0.015	-0.025	0.009	-0.077	0.035	-0.017	0.06	0.02	0.002	-0.014	-0.337	0.012
C1orf64	149563	1p36.13	-0.35	-0.766	-0.062	-0.015	0.041	-0.072	0.024	0.027	0.077	-0.337	-0.022	-0.582	-0.391	-0.576	-0.004	0.014	-0.258	0.028	-0.371	-0.386	0	0	0.01	-0.015	-0.025	0.009	-0.077	0.035	-0.017	0.06	0.02	0.002	-0.014	-0.337	0.012
CLCNKA	1187	1p36.13	-0.35	-0.766	-0.062	-0.015	0.041	-0.072	0.024	0.027	0.077	-0.337	-0.022	-0.582	-0.391	-0.576	-0.004	0.014	-0.258	0.028	-0.371	-0.386	0	0	0.01	-0.015	-0.025	0.009	-0.077	0.035	-0.017	0.06	0.02	0.002	-0.014	-0.337	0.012
CLCNKB	1188	1p36.13	-0.35	-0.766	-0.062	-0.015	0.041	-0.072	0.024	0.027	0.077	-0.337	-0.022	-0.582	-0.391	-0.576	-0.004	0.014	-0.258	0.028	-0.371	-0.386	0	0	0.01	-0.015	-0.025	0.009	-0.077	0.035	-0.017	0.06	0.02	0.002	-0.014	-0.337	0.012
CROCCP2	84809	1p36.13	-0.35	-0.766	-0.062	-0.015	0.041	-0.072	0.024	0.027	0.077	-0.337	-0.022	-0.582	-0.391	-0.576	-0.004	0.014	-0.258	0.028	-0.371	-0.386	0	0	0.01	-0.015	-0.025	0.009	-0.077	0.035	-0.017	0.06	0.02	0.002	-0.014	-0.337	0.012
CROCCP3	114819	1p36.13	-0.35	-0.766	-0.062	-0.015	0.041	-0.072	0.024	0.027	0.077	-0.337	-0.022	-0.582	-0.391	-0.576	-0.004	0.014	-0.258	0.028	-0.371	-0.386	0	0	0.01	-0.015	-0.025	0.009	-0.077	0.035	-0.017	0.06	0.02	0.002	-0.014	-0.337	0.012
CROCC	9696	1p36.13	-0.35	-0.766	-0.062	-0.015	0.041	-0.072	0.024	0.027	0.077	-0.337	-0.022	-0.582	-0.391	-0.576	-0.004	0.014	-0.258	0.028	-0.371	-0.386	0	0	0.01	-0.015	-0.025	0.009	-0.077	0.035	-0.017	0.06	0.02	0.002	-0.014	-0.337	0.012
EPHA2	1969	1p36.13	-0.35	-0.766	-0.062	-0.015	0.041	-0.072	0.024	0.027	0.077	-0.337	-0.022	-0.582	-0.391	-0.576	-0.004	0.014	-0.258	0.028	-0.371	-0.386	0	0	0.01	-0.015	-0.025	0.009	-0.077	0.035	-0.017	0.06	0.02	0.002	-0.014	-0.337	0.012
ESPNP	284729	1p36.13	-0.35	-0.766	-0.062	-0.015	0.041	-0.072	0.024	0.027	0.077	-0.337	-0.022	-0.582	-0.391	-0.576	-0.004	0.014	-0.258	0.028	-0.371	-0.386	0	0	0.01	-0.015	-0.025	0.009	-0.077	0.035	-0.017	0.06	0.02	0.002	-0.014	-0.337	0.012
FAM131C	348487	1p36.13	-0.35	-0.766	-0.062	-0.015	0.041	-0.072	0.024	0.027	0.077	-0.337	-0.022	-0.582	-0.391	-0.576	-0.004	0.014	-0.258	0.028	-0.371	-0.386	0	0	0.01	-0.015	-0.025	0.009	-0.077	0.035	-0.017	0.06	0.02	0.002	-0.014	-0.337	0.012
FBXO42	54455	1p36.13	-0.35	-0.766	-0.062	-0.015	0.041	-0.072	0.024	0.027	0.077	-0.337	-0.022	-0.582	-0.391	-0.576	-0.004	0.014	-0.258	0.028	-0.371	-0.386	0	0	0.01	-0.015	-0.025	0.009	-0.077	0.035	-0.017	0.06	0.02	0.002	-0.014	-0.337	0.012
FLJ37453	729614	1p36.21	-0.35	-0.766	-0.062	-0.015	0.041	-0.072	0.024	0.027	0.077	-0.337	-0.022	-0.582	-0.391	-0.576	-0.004	0.014	-0.258	0.028	-0.371	-0.386	0	0	0.01	-0.015	-0.025	0.009	-0.077	0.035	-0.017	0.06	0.02	0.002	-0.014	-0.337	0.012
HSPB7	27129	1p36.13	-0.35	-0.766	-0.062	-0.015	0.041	-0.072	0.024	0.027	0.077	-0.337	-0.022	-0.582	-0.391	-0.576	-0.004	0.014	-0.258	0.028	-0.371	-0.386	0	0	0.01	-0.015	-0.025	0.009	-0.077	0.035	-0.017	0.06	0.02	0.002	-0.014	-0.337	0.012
MFAP2	4237	1p36.13	-0.35	-0.766	-0.062	-0.015	0.041	-0.072	0.024	0.027	0.077	-0.337	-0.022	-0.582	-0.391	-0.576	-0.004	0.014	-0.258	0.028	-0.371	-0.386	0	0	0.01	-0.015	-0.025	0.009	-0.077	0.035	-0.017	0.06	0.02	0.002	-0.014	-0.337	0.012
MIR3675	100500876	1p36.13	-0.35	-0.766	-0.062	-0.015	0.041	-0.072	0.024	0.027	0.077	-0.337	-0.022	-0.582	-0.391	-0.576	-0.004	0.014	-0.258	0.028	-0.371	-0.386	0	0	0.01	-0.015	-0.025	0.009	-0.077	0.035	-0.017	0.06	0.02	0.002	-0.014	-0.337	0.012
MST1P2	11209	1p36.13	-0.35	-0.766	-0.062	-0.015	0.041	-0.072	0.024	0.027	0.077	-0.337	-0.022	-0.582	-0.391	-0.576	-0.004	0.014	-0.258	0.028	-0.371	-0.386	0	0	0.01	-0.015	-0.025	0.009	-0.077	0.035	-0.017	0.06	0.02	0.002	-0.014	-0.337	0.012
MST1P9	11223	1p36.13	-0.35	-0.766	-0.062	-0.015	0.041	-0.072	0.024	0.027	0.077	-0.337	-0.022	-0.582	-0.391	-0.576	-0.004	0.014	-0.258	0.028	-0.371	-0.386	0	0	0.01	-0.015	-0.025	0.009	-0.077	0.035	-0.017	0.06	0.02	0.002	-0.014	-0.337	0.012
NBPF1	55672	1p36.13	-0.35	-0.766	-0.062	-0.015	0.041	-0.072	0.024	0.027	0.077	-0.337	-0.022	-0.582	-0.391	-0.576	-0.004	0.014	-0.258	0.028	-0.371	-0.386	0	0	0.01	-0.015	-0.025	0.009	-0.077	0.035	-0.017	0.06	0.02	0.002	-0.014	-0.337	0.012
NECAP2	55707	1p36.13	-0.35	-0.766	-0.062	-0.015	0.041	-0.072	0.024	0.027	0.077	-0.337	-0.022	-0.582	-0.391	-0.576	-0.004	0.014	-0.258	0.028	-0.371	-0.386	0	0	0.01	-0.015	-0.025	0.009	-0.077	0.035	-0.017	0.06	0.02	0.002	-0.014	-0.337	0.012
PADI2	11240	1p36.13	-0.35	-0.766	-0.062	-0.015	0.041	-0.072	0.024	0.027	0.077	-0.337	-0.022	-0.582	-0.391	-0.576	-0.004	0.014	-0.258	0.028	-0.371	-0.386	0	0	0.01	-0.015	-0.025	-0.209	-0.077	0.035	-0.017	0.06	0.02	0.002	-0.014	-0.337	0.012
RSG1	79363	1p36.13	-0.35	-0.766	-0.062	-0.015	0.041	-0.072	0.024	0.027	0.077	-0.337	-0.022	-0.582	-0.391	-0.576	-0.004	0.014	-0.258	0.028	-0.371	-0.386	0	0	0.01	-0.015	-0.025	0.009	-0.077	0.035	-0.017	0.06	0.02	0.002	-0.014	-0.337	0.012
SDHB	6390	1p36.13	-0.35	-0.766	-0.062	-0.015	0.041	-0.072	0.024	0.027	0.077	-0.337	-0.022	-0.582	-0.391	-0.576	-0.004	0.014	-0.258	0.028	-0.371	-0.386	0	0	0.01	-0.015	-0.025	0.009	-0.077	0.035	-0.017	0.06	0.02	0.002	-0.014	-0.337	0.012
SPATA21	374955	1p36.13	-0.35	-0.766	-0.062	-0.015	0.041	-0.072	0.024	0.027	0.077	-0.337	-0.022	-0.582	-0.391	-0.576	-0.004	0.014	-0.258	0.028	-0.371	-0.386	0	0	0.01	-0.015	-0.025	0.009	-0.077	0.035	-0.017	0.06	0.02	0.002	-0.014	-0.337	0.012
SPEN	23013	1p36.21	-0.35	-0.766	-0.062	-0.015	0.041	-0.072	0.024	0.027	0.077	-0.337	-0.022	-0.582	-0.391	-0.576	-0.004	0.014	-0.258	0.028	-0.371	-0.386	0	0	0.01	-0.015	-0.025	0.009	-0.077	0.035	-0.017	0.06	0.02	0.002	-0.014	-0.337	0.012
ZBTB17	7709	1p36.13	-0.35	-0.766	-0.062	-0.015	0.041	-0.072	0.024	0.027	0.077	-0.337	-0.022	-0.582	-0.391	-0.576	-0.004	0.014	-0.258	0.028	-0.371	-0.386	0	0	0.01	-0.015	-0.025	0.009	-0.077	0.035	-0.017	0.06	0.02	0.002	-0.014	-0.337	0.012
PADI1	29943	1p36.13	-0.35	-0.766	-0.062	-0.015	0.041	-0.072	0.024	0.027	0.077	-0.337	-0.022	-0.582	-0.391	-0.576	-0.004	0.014	-0.258	0.028	-0.371	-0.386	0	0	0.01	-0.015	-0.025	-0.209	-0.077	0.035	-0.017	0.06	0.02	0.002	-0.014	-0.337	0.012
PADI3	51702	1p36.13	-0.35	-0.766	-0.062	-0.015	0.041	-0.072	0.024	0.027	0.077	-0.337	-0.022	-0.582	-0.391	-0.576	-0.004	0.014	-0.258	0.028	-0.371	-0.386	0	0	0.01	-0.015	-0.025	-0.209	-0.077	0.035	-0.017	0.06	0.02	0.002	-0.014	-0.337	0.012
ACTL8	81569	1p36.13	-0.35	-0.766	-0.073	-0.015	0.041	-0.072	0.024	0.027	0.077	-0.337	-0.022	-0.582	-0.391	-0.576	-0.004	0.014	-0.258	0.028	-0.371	-0.386	0	0	0.01	-0.015	-0.025	-0.209	-0.077	0.035	-0.017	0.06	0.02	0.002	-0.014	-0.337	0.012
ALDH4A1	8659	1p36.13	-0.35	-0.766	-0.073	-0.015	0.041	-0.072	0.024	0.027	0.077	-0.337	-0.022	-0.582	-0.391	-0.576	-0.004	0.014	-0.258	0.028	-0.371	-0.386	0	0	0.01	-0.015	-0.025	-0.209	-0.077	0.035	-0.017	0.06	0.02	0.002	-0.014	-0.337	0.012
ARHGEF10L	55160	1p36.13	-0.35	-0.766	-0.073	-0.015	0.041	-0.072	0.024	0.027	0.077	-0.337	-0.022	-0.582	-0.391	-0.576	-0.004	0.014	-0.258	0.028	-0.371	-0.386	0	0	0.01	-0.015	-0.025	-0.209	-0.077	0.035	-0.017	0.06	0.02	0.002	-0.014	-0.337	0.012
IFFO2	126917	1p36.13	-0.35	-0.766	-0.073	-0.015	0.041	-0.072	0.024	0.027	0.077	-0.337	-0.022	-0.582	-0.391	-0.576	-0.004	0.014	-0.258	0.028	-0.371	-0.386	0	0	0.01	-0.015	-0.025	-0.209	-0.077	0.035	-0.017	0.06	0.02	0.002	-0.014	-0.337	0.012
IGSF21	84966	1p36.13	-0.35	-0.766	-0.073	-0.015	0.041	-0.072	0.024	0.027	0.077	-0.337	-0.022	-0.582	-0.391	-0.576	-0.004	0.014	-0.258	0.028	-0.371	-0.386	0	0	0.01	-0.015	-0.025	-0.209	-0.077	0.035	-0.017	0.06	0.02	0.002	-0.014	-0.337	0.012
KLHDC7A	127707	1p36.13	-0.35	-0.766	-0.073	-0.015	0.041	-0.072	0.024	0.027	0.077	-0.337	-0.022	-0.582	-0.391	-0.576	-0.004	0.014	-0.258	0.028	-0.371	-0.386	0	0	0.01	-0.015	-0.025	-0.209	-0.077	0.035	-0.017	0.06	0.02	0.002	-0.014	-0.337	0.012
MIR4695	100616120	1p36.13	-0.35	-0.766	-0.073	-0.015	0.041	-0.072	0.024	0.027	0.077	-0.337	-0.022	-0.582	-0.391	-0.576	-0.004	0.014	-0.258	0.028	-0.371	-0.386	0	0	0.01	-0.015	-0.025	-0.209	-0.077	0.035	-0.017	0.06	0.02	0.002	-0.014	-0.337	0.012
PADI4	23569	1p36.13	-0.35	-0.766	-0.073	-0.015	0.041	-0.072	0.024	0.027	0.077	-0.337	-0.022	-0.582	-0.391	-0.576	-0.004	0.014	-0.258	0.028	-0.371	-0.386	0	0	0.01	-0.015	-0.025	-0.209	-0.077	0.035	-0.017	0.06	0.02	0.002	-0.014	-0.337	0.012
PADI6	353238	1p36.13	-0.35	-0.766	-0.073	-0.015	0.041	-0.072	0.024	0.027	0.077	-0.337	-0.022	-0.582	-0.391	-0.576	-0.004	0.014	-0.258	0.028	-0.371	-0.386	0	0	0.01	-0.015	-0.025	-0.209	-0.077	0.035	-0.017	0.06	0.02	0.002	-0.014	-0.337	0.012
PAX7	5081	1p36.13	-0.35	-0.766	-0.073	-0.015	0.041	-0.072	0.024	0.027	0.077	-0.337	-0.022	-0.582	-0.391	-0.576	-0.004	0.014	-0.258	0.028	-0.371	-0.386	0	0	0.01	-0.015	-0.025	-0.209	-0.077	0.035	-0.017	0.06	0.02	0.002	-0.014	-0.337	0.012
RCC2	55920	1p36.13	-0.35	-0.766	-0.073	-0.015	0.041	-0.072	0.024	0.027	0.077	-0.337	-0.022	-0.582	-0.391	-0.576	-0.004	0.014	-0.258	0.028	-0.371	-0.386	0	0	0.01	-0.015	-0.025	-0.209	-0.077	0.035	-0.017	0.06	0.02	0.002	-0.014	-0.337	0.012
TAS1R2	80834	1p36.13	-0.35	-0.766	-0.073	-0.015	0.041	-0.072	0.024	0.027	0.077	-0.337	-0.022	-0.582	-0.391	-0.576	-0.004	0.014	-0.258	0.028	-0.371	-0.386	0	0	0.01	-0.015	-0.025	-0.209	-0.077	0.035	-0.017	0.06	0.02	0.002	-0.014	-0.337	0.012
UBR4	23352	1p36.13	-0.35	-0.766	-0.073	0.069	0.041	-0.072	0.024	0.027	0.077	-0.337	-0.022	-0.582	-0.391	-0.576	-0.004	0.014	-0.258	0.028	-0.371	-0.386	0	0	0.01	-0.015	-0.025	-0.209	-0.077	0.035	-0.017	0.06	0.02	0.002	-0.014	-0.337	0.012
hsa-mir-1290	-731	1p36.13	-0.35	-0.766	-0.073	-0.015	0.041	-0.072	0.024	0.027	0.077	-0.337	-0.022	-0.582	-0.391	-0.576	-0.004	0.014	-0.258	0.028	-0.371	-0.386	0	0	0.01	-0.015	-0.025	-0.209	-0.077	0.035	-0.017	0.06	0.02	0.002	-0.014	-0.337	0.012
KIAA0090	23065	1p36.13	-0.35	-0.766	-0.073	0.069	0.041	-0.072	0.024	0.027	0.077	-0.337	-0.022	-0.582	-0.391	-0.576	-0.004	0.014	-0.258	0.028	-0.371	-0.386	0	0	0.01	-0.015	-0.025	-0.209	-0.077	0.035	-0.017	0.06	0.02	0.002	-0.014	-0.337	0.012
MRTO4	51154	1p36.13	-0.35	-0.766	-0.073	0.069	0.041	-0.072	0.024	0.027	0.077	-0.337	-0.022	-0.582	-0.391	-0.576	-0.004	0.014	-0.258	0.028	-0.371	-0.386	0	0	0.01	-0.015	-0.025	-0.209	-0.077	0.035	-0.017	0.06	0.02	0.002	-0.014	-0.337	0.012
AKR7L	246181	1p36.13	-0.35	-0.766	-0.073	0.069	0.041	-0.072	0.024	0.027	0.077	-0.337	-0.022	-0.582	-0.391	-0.576	-0.004	0.014	-0.258	0.028	-0.371	-0.386	0	0	0.01	-0.015	-0.025	-0.209	-0.077	0.035	-0.017	0.06	0.02	0.002	-0.014	-0.337	0.012
AKR7A2	8574	1p36.13	-0.35	-0.766	-0.073	0.069	0.041	-0.072	0.024	0.027	0.077	-0.337	-0.022	-0.582	-0.391	-0.576	-0.004	0.014	-0.258	0.028	-0.371	-0.386	0	0	0.01	-0.015	-0.025	-0.209	-0.077	0.035	-0.017	0.06	0.02	0.002	-0.014	-0.337	0.012
AKR7A3	22977	1p36.13	-0.35	-0.766	-0.073	0.069	0.041	-0.072	0.024	0.027	0.077	-0.337	-0.022	-0.582	-0.391	-0.576	-0.004	0.014	-0.258	0.028	-0.371	-0.386	0	0	0.01	-0.015	-0.025	-0.209	-0.077	0.035	-0.017	0.06	0.02	0.002	-0.014	-0.337	0.012
C1orf151-NBL1	100532736	1p36.13	-0.35	-0.766	-0.073	0.069	0.041	-0.072	0.024	0.027	0.077	-0.337	-0.022	-0.582	-0.391	-0.576	-0.004	0.014	-0.258	0.028	-0.371	-0.386	0	0	0.01	-0.015	-0.025	-0.209	-0.077	0.035	-0.017	0.06	0.02	0.002	-0.014	-0.337	0.012
CAPZB	832	1p36.13	-0.35	-0.766	-0.073	0.069	0.041	-0.072	0.024	0.027	0.077	-0.337	-0.022	-0.582	-0.391	-0.576	-0.004	0.014	-0.258	0.028	-0.371	-0.386	0	0	0.01	-0.015	-0.025	-0.209	-0.077	0.035	-0.017	0.06	0.02	0.002	-0.014	-0.337	0.012
HTR6	3362	1p36.13	-0.35	-0.766	-0.073	0.069	0.041	-0.072	0.024	0.027	0.077	-0.337	-0.022	-0.582	-0.391	-0.576	-0.004	0.014	-0.258	0.028	-0.371	-0.386	0	0	0.01	-0.015	-0.025	-0.209	-0.077	0.035	-0.017	0.06	0.02	0.002	-0.014	-0.337	0.012
LOC100506730	100506730	1p36.13	-0.35	-0.766	-0.073	0.069	0.041	-0.072	0.024	0.027	0.077	-0.337	-0.022	-0.582	-0.391	-0.576	-0.004	0.014	-0.258	0.028	-0.371	-0.386	0	0	0.01	-0.015	-0.025	-0.209	-0.077	0.035	-0.017	0.06	0.02	0.002	-0.014	-0.337	0.012
MINOS1	440574	1p36.13	-0.35	-0.766	-0.073	0.069	0.041	-0.072	0.024	0.027	0.077	-0.337	-0.022	-0.582	-0.391	-0.576	-0.004	0.014	-0.258	0.028	-0.371	-0.386	0	0	0.01	-0.015	-0.025	-0.209	-0.077	0.035	-0.017	0.06	0.02	0.002	-0.014	-0.337	0.012
NBL1	4681	1p36.13	-0.35	-0.766	-0.073	0.069	0.041	-0.072	0.024	0.027	0.077	-0.337	-0.022	-0.582	-0.391	-0.576	-0.004	0.014	-0.258	0.028	-0.371	-0.386	0	0	0.01	-0.015	-0.025	-0.209	-0.077	0.035	-0.017	0.06	0.02	0.002	-0.014	-0.337	0.012
PQLC2	54896	1p36.13	-0.35	-0.766	-0.073	0.069	0.041	-0.072	0.024	0.027	0.077	-0.337	-0.022	-0.582	-0.391	-0.576	-0.004	0.014	-0.258	0.028	-0.371	-0.386	0	0	0.01	-0.015	-0.025	-0.209	-0.077	0.035	-0.017	0.06	0.02	0.002	-0.014	-0.337	0.012
RNF186	54546	1p36.13	-0.35	-0.766	-0.073	0.069	0.041	-0.072	0.024	0.027	0.077	-0.337	-0.022	-0.582	-0.391	-0.576	-0.004	0.014	-0.258	0.028	-0.371	-0.386	0	0	0.01	-0.015	-0.025	-0.209	-0.077	0.035	-0.017	0.06	0.02	0.002	-0.014	-0.337	0.012
TMCO4	255104	1p36.13	-0.35	-0.766	-0.073	0.069	0.041	-0.072	0.024	0.027	0.077	-0.337	-0.022	-0.582	-0.391	-0.576	-0.004	0.014	-0.258	0.028	-0.371	-0.386	0	0	0.01	-0.015	-0.025	-0.209	-0.077	0.035	-0.017	0.06	0.02	0.002	-0.014	-0.337	0.012
OTUD3	23252	1p36.13	-0.35	-0.766	-0.073	0.069	0.041	-0.072	0.024	0.027	0.077	-0.337	-0.022	-0.582	-0.391	-0.576	-0.004	0.014	-0.258	0.028	-0.371	-0.386	0	0	0.01	-0.015	-0.025	-0.209	-0.077	0.035	-0.017	0.06	0.02	0.002	-0.014	-0.337	0.012
PLA2G2A	5320	1p36.13	-0.35	-0.766	-0.073	0.069	0.041	-0.072	0.024	0.027	0.077	-0.337	-0.022	-0.582	-0.391	-0.576	-0.004	0.014	-0.258	0.028	-0.371	-0.386	0	0	0.01	-0.015	-0.025	-0.209	-0.077	0.035	-0.017	0.06	0.02	0.002	-0.014	-0.337	0.012
PLA2G2E	30814	1p36.13	-0.35	-0.766	-0.073	0.069	0.041	-0.072	0.024	0.027	0.077	-0.337	-0.022	-0.582	-0.391	-0.576	-0.004	0.014	-0.258	0.028	-0.371	-0.386	0	0	0.01	-0.015	-0.025	-0.209	-0.077	0.035	-0.017	0.06	0.02	0.002	-0.014	-0.337	0.012
CAMK2N1	55450	1p36.12	-0.35	-0.766	-0.073	0.069	0.041	-0.165	0.024	0.027	0.077	-0.337	-0.022	-0.582	-0.391	-0.576	-0.004	0.014	-0.258	0.028	-0.371	-0.386	0	0	0.01	-0.015	-0.025	-0.209	-0.077	0.035	-0.017	0.06	0.02	0.002	-0.014	-0.337	0.012
CDA	978	1p36.12	-0.35	-0.766	-0.073	0.069	0.041	-0.165	0.024	0.027	0.077	-0.337	-0.022	-0.582	-0.391	-0.576	-0.004	0.014	-0.258	0.028	-0.371	-0.386	0	0	0.01	-0.015	-0.025	-0.209	-0.077	0.035	-0.017	0.06	0.02	0.002	-0.014	-0.337	0.012
DDOST	1650	1p36.12	-0.35	-0.766	-0.073	0.069	0.041	-0.165	0.024	0.027	0.077	-0.337	-0.022	-0.582	-0.391	-0.576	-0.004	0.014	-0.258	0.028	-0.371	-0.386	0	0	0.01	-0.015	-0.025	-0.209	-0.077	0.035	-0.017	0.06	0.02	0.002	-0.014	-0.337	0.012
ECE1	1889	1p36.12	-0.35	-0.766	-0.073	0.069	0.041	-0.165	0.024	0.027	0.077	-0.337	-0.022	-0.582	-0.391	-0.576	-0.004	0.014	-0.258	0.028	-0.371	-0.386	0	0	0.01	-0.015	-0.025	-0.209	-0.077	0.035	-0.017	0.06	0.02	0.002	-0.014	-0.337	0.012
EIF4G3	8672	1p36.12	-0.35	-0.766	-0.073	0.069	0.041	-0.165	0.024	0.027	0.077	-0.337	-0.022	-0.582	-0.391	-0.576	-0.004	0.014	-0.258	0.028	-0.371	-0.386	0	0	0.01	-0.015	-0.025	-0.209	-0.077	0.035	-0.017	0.06	0.02	0.002	-0.014	-0.337	0.012
FAM43B	163933	1p36.12	-0.35	-0.766	-0.073	0.069	0.041	-0.165	0.024	0.027	0.077	-0.337	-0.022	-0.582	-0.391	-0.576	-0.004	0.014	-0.258	0.028	-0.371	-0.386	0	0	0.01	-0.015	-0.025	-0.209	-0.077	0.035	-0.017	0.06	0.02	0.002	-0.014	-0.337	0.012
HP1BP3	50809	1p36.12	-0.35	-0.766	-0.073	0.069	0.041	-0.165	0.024	0.027	0.077	-0.337	-0.022	-0.582	-0.391	-0.576	-0.004	0.014	-0.258	0.028	-0.371	-0.386	0	0	0.01	-0.015	-0.025	-0.209	-0.077	0.035	-0.017	0.06	0.02	0.002	-0.014	-0.337	0.012
KIF17	57576	1p36.12	-0.35	-0.766	-0.073	0.069	0.041	-0.165	0.024	0.027	0.077	-0.337	-0.022	-0.582	-0.391	-0.576	-0.004	0.014	-0.258	0.028	-0.371	-0.386	0	0	0.01	-0.015	-0.025	-0.209	-0.077	0.035	-0.017	0.06	0.02	0.002	-0.014	-0.337	0.012
LOC100506801	100506801	1p36.12	-0.35	-0.766	-0.073	0.069	0.041	-0.165	0.024	0.027	0.077	-0.337	-0.022	-0.582	-0.391	-0.576	-0.004	0.014	-0.258	0.028	-0.371	-0.386	0	0	0.01	-0.015	-0.025	-0.209	-0.077	0.035	-0.017	0.06	0.02	0.002	-0.014	-0.337	0.012
LOC339505	339505	1p36.12	-0.35	-0.766	-0.073	0.069	0.041	-0.165	0.024	0.027	0.077	-0.337	-0.022	-0.582	-0.391	-0.576	-0.004	0.014	-0.258	0.028	-0.371	-0.386	0	0	0.01	-0.015	-0.025	-0.209	-0.077	0.035	-0.017	0.06	0.02	0.002	-0.014	-0.337	0.012
MUL1	79594	1p36.12	-0.35	-0.766	-0.073	0.069	0.041	-0.165	0.024	0.027	0.077	-0.337	-0.022	-0.582	-0.391	-0.576	-0.004	0.014	-0.258	0.028	-0.371	-0.386	0	0	0.01	-0.015	-0.025	-0.209	-0.077	0.035	-0.017	0.06	0.02	0.002	-0.014	-0.337	0.012
PINK1	65018	1p36.12	-0.35	-0.766	-0.073	0.069	0.041	-0.165	0.024	0.027	0.077	-0.337	-0.022	-0.582	-0.391	-0.576	-0.004	0.014	-0.258	0.028	-0.371	-0.386	0	0	0.01	-0.015	-0.025	-0.209	-0.077	0.035	-0.017	0.06	0.02	0.002	-0.014	-0.337	0.012
PLA2G2C	391013	1p36.12	-0.35	-0.766	-0.073	0.069	0.041	-0.165	0.024	0.027	0.077	-0.337	-0.022	-0.582	-0.391	-0.576	-0.004	0.014	-0.258	0.028	-0.371	-0.386	0	0	0.01	-0.015	-0.025	-0.209	-0.077	0.035	-0.017	0.06	0.02	0.002	-0.014	-0.337	0.012
PLA2G2D	26279	1p36.12	-0.35	-0.766	-0.073	0.069	0.041	-0.165	0.024	0.027	0.077	-0.337	-0.022	-0.582	-0.391	-0.576	-0.004	0.014	-0.258	0.028	-0.371	-0.386	0	0	0.01	-0.015	-0.025	-0.209	-0.077	0.035	-0.017	0.06	0.02	0.002	-0.014	-0.337	0.012
PLA2G2F	64600	1p36.12	-0.35	-0.766	-0.073	0.069	0.041	-0.165	0.024	0.027	0.077	-0.337	-0.022	-0.582	-0.391	-0.576	-0.004	0.014	-0.258	0.028	-0.371	-0.386	0	0	0.01	-0.015	-0.025	-0.209	-0.077	0.035	-0.017	0.06	0.02	0.002	-0.014	-0.337	0.012
PLA2G5	5322	1p36.13	-0.35	-0.766	-0.073	0.069	0.041	-0.165	0.024	0.027	0.077	-0.337	-0.022	-0.582	-0.391	-0.576	-0.004	0.014	-0.258	0.028	-0.371	-0.386	0	0	0.01	-0.015	-0.025	-0.209	-0.077	0.035	-0.017	0.06	0.02	0.002	-0.014	-0.337	0.012
SH2D5	400745	1p36.12	-0.35	-0.766	-0.073	0.069	0.041	-0.165	0.024	0.027	0.077	-0.337	-0.022	-0.582	-0.391	-0.576	-0.004	0.014	-0.258	0.028	-0.371	-0.386	0	0	0.01	-0.015	-0.025	-0.209	-0.077	0.035	-0.017	0.06	0.02	0.002	-0.014	-0.337	0.012
UBXN10	127733	1p36.12	-0.35	-0.766	-0.073	0.069	0.041	-0.165	0.024	0.027	0.077	-0.337	-0.022	-0.582	-0.391	-0.576	-0.004	0.014	-0.258	0.028	-0.371	-0.386	0	0	0.01	-0.015	-0.025	-0.209	-0.077	0.035	-0.017	0.06	0.02	0.002	-0.014	-0.337	0.012
VWA5B1	127731	1p36.12	-0.35	-0.766	-0.073	0.069	0.041	-0.165	0.024	0.027	0.077	-0.337	-0.022	-0.582	-0.391	-0.576	-0.004	0.014	-0.258	0.028	-0.371	-0.386	0	0	0.01	-0.015	-0.025	-0.209	-0.077	0.035	-0.017	0.06	0.02	0.002	-0.014	-0.337	0.012
hsa-mir-1256	-747	1p36.12	-0.35	-0.766	-0.073	0.069	0.041	-0.165	0.024	0.027	0.077	-0.337	-0.022	-0.582	-0.391	-0.576	-0.004	0.014	-0.258	0.028	-0.371	-0.386	0	0	0.01	-0.015	-0.025	-0.209	-0.077	0.035	-0.017	0.06	0.02	0.002	-0.014	-0.337	0.012
ALPL	249	1p36.12	-0.35	-0.766	-0.073	0.069	0.041	-0.165	0.024	0.027	0.077	-0.337	-0.022	-0.582	-0.391	-0.576	-0.004	0.014	-0.258	0.028	-0.476	-0.386	0	0	0.01	-0.015	-0.025	-0.209	-0.077	0.035	-0.017	0.06	0.02	0.002	-0.014	-0.337	0.012
CDC42	998	1p36.12	-0.35	-0.766	-0.073	0.069	0.041	-0.165	0.024	0.027	0.077	-0.337	-0.022	-0.582	-0.391	-0.576	-0.004	0.014	-0.258	0.028	-0.476	-0.386	0	0	0.01	-0.015	-0.025	-0.209	-0.077	0.035	-0.017	0.06	0.02	0.002	-0.014	-0.337	0.012
CELA3A	10136	1p36.12	-0.35	-0.766	-0.073	0.069	0.041	-0.165	0.024	0.027	0.077	-0.337	-0.022	-0.582	-0.391	-0.576	-0.004	0.014	-0.258	0.028	-0.476	-0.386	0	0	0.01	-0.015	-0.025	-0.209	-0.077	0.035	-0.017	0.06	0.02	0.002	-0.014	-0.337	0.012
CELA3B	23436	1p36.12	-0.35	-0.766	-0.073	0.069	0.041	-0.165	0.024	0.027	0.077	-0.337	-0.022	-0.582	-0.391	-0.576	-0.004	0.014	-0.258	0.028	-0.476	-0.386	0	0	0.01	-0.015	-0.025	-0.209	-0.077	0.035	-0.017	0.06	0.02	0.002	-0.014	-0.337	0.012
HSPG2	3339	1p36.12	-0.35	-0.766	-0.073	0.069	0.041	-0.165	0.024	0.027	0.077	-0.337	-0.022	-0.582	-0.391	-0.576	-0.004	0.014	-0.258	0.028	-0.476	-0.386	0	0	0.01	-0.015	-0.025	-0.209	-0.077	0.035	-0.017	0.06	0.02	0.002	-0.014	-0.337	0.012
LDLRAD2	401944	1p36.12	-0.35	-0.766	-0.073	0.069	0.041	-0.165	0.024	0.027	0.077	-0.337	-0.022	-0.582	-0.391	-0.576	-0.004	0.014	-0.258	0.028	-0.476	-0.386	0	0	0.01	-0.015	-0.025	-0.209	-0.077	0.035	-0.017	0.06	0.02	0.002	-0.014	-0.337	0.012
LINC00339	29092	1p36.12	-0.35	-0.766	-0.073	0.069	0.041	-0.165	0.024	0.027	0.077	-0.337	-0.022	-0.582	-0.391	-0.576	-0.004	0.014	-0.258	0.028	-0.476	-0.386	0	0	0.01	-0.015	-0.025	-0.209	-0.077	0.035	-0.017	0.06	0.02	0.002	-0.014	-0.337	0.012
NBPF3	84224	1p36.12	-0.35	-0.766	-0.073	0.069	0.041	-0.165	0.024	0.027	0.077	-0.337	-0.022	-0.582	-0.391	-0.576	-0.004	0.014	-0.258	0.028	-0.476	-0.386	0	0	0.01	-0.015	-0.025	-0.209	-0.077	0.035	-0.017	0.06	0.02	0.002	-0.014	-0.337	0.012
RAP1GAP	5909	1p36.12	-0.35	-0.766	-0.073	0.069	0.041	-0.165	0.024	0.027	0.077	-0.337	-0.022	-0.582	-0.391	-0.576	-0.004	0.014	-0.258	0.028	-0.476	-0.386	0	0	0.01	-0.015	-0.025	-0.209	-0.077	0.035	-0.017	0.06	0.02	0.002	-0.014	-0.337	0.012
USP48	84196	1p36.12	-0.35	-0.766	-0.073	0.069	0.041	-0.165	0.024	0.027	0.077	-0.337	-0.022	-0.582	-0.391	-0.576	-0.004	0.014	-0.258	0.028	-0.476	-0.386	0	0	0.01	-0.015	-0.025	-0.209	-0.077	0.035	-0.017	0.06	0.02	0.002	-0.014	-0.337	0.012
WNT4	54361	1p36.12	-0.35	-0.766	-0.073	0.069	0.041	-0.165	0.024	0.027	0.077	-0.337	-0.022	-0.582	-0.391	-0.576	-0.004	0.014	-0.258	0.028	-0.476	-0.386	0	0	0.01	-0.015	-0.025	-0.209	-0.077	0.035	-0.017	0.06	0.02	0.002	-0.014	-0.337	0.012
ASAP3	55616	1p36.12	-0.35	-0.766	-0.073	0.069	0.041	-0.165	0.024	0.027	0.077	-0.337	-0.022	-0.582	-0.391	-0.576	-0.004	0.014	-0.258	0.028	-0.476	-0.386	0	0	0.01	-0.015	-0.025	-0.209	-0.077	0.035	-0.017	0.06	0.02	0.002	-0.014	-0.337	0.012
C1QA	712	1p36.12	-0.35	-0.766	-0.073	0.069	0.041	-0.165	0.024	0.027	0.077	-0.337	-0.022	-0.582	-0.391	-0.576	-0.004	0.014	-0.258	0.028	-0.476	-0.386	0	0	0.01	-0.015	-0.025	-0.209	-0.077	0.035	-0.017	0.06	0.02	0.002	-0.014	-0.337	0.012
C1QB	713	1p36.12	-0.35	-0.766	-0.073	0.069	0.041	-0.165	0.024	0.027	0.077	-0.337	-0.022	-0.582	-0.391	-0.576	-0.004	0.014	-0.258	0.028	-0.476	-0.386	0	0	0.01	-0.015	-0.025	-0.209	-0.077	0.035	-0.017	0.06	0.02	0.002	-0.014	-0.337	0.012
C1QC	714	1p36.12	-0.35	-0.766	-0.073	0.069	0.041	-0.165	0.024	0.027	0.077	-0.337	-0.022	-0.582	-0.391	-0.576	-0.004	0.014	-0.258	0.028	-0.476	-0.386	0	0	0.01	-0.015	-0.025	-0.209	-0.077	0.035	-0.017	0.06	0.02	0.002	-0.014	-0.337	0.012
C1orf201	90529	1p36.11	-0.35	-0.766	-0.073	0.069	0.041	-0.165	0.024	0.027	0.077	-0.337	-0.022	-0.582	-0.391	-0.576	-0.004	0.014	-0.258	0.028	-0.476	-0.386	0	0	0.01	-0.015	-0.025	-0.209	-0.077	0.035	-0.017	0.06	0.02	0.002	-0.014	-0.337	0.012
C1orf213	148898	1p36.12	-0.35	-0.766	-0.073	0.069	0.041	-0.165	0.024	0.027	0.077	-0.337	-0.022	-0.582	-0.391	-0.576	-0.004	0.014	-0.258	0.028	-0.476	-0.386	0	0	0.01	-0.015	-0.025	-0.209	-0.077	0.035	-0.017	0.06	0.02	0.002	-0.014	-0.337	0.012
CNR2	1269	1p36.11	-0.35	-0.766	-0.073	0.069	0.041	-0.165	0.024	0.027	0.077	-0.337	-0.022	-0.582	-0.391	-0.576	-0.004	0.014	-0.258	0.028	-0.476	-0.386	0	0	0.01	-0.015	-0.025	-0.209	-0.077	0.035	-0.017	0.06	0.02	0.002	-0.014	-0.337	0.012
E2F2	1870	1p36.12	-0.35	-0.766	-0.073	0.069	0.041	-0.165	0.024	0.027	0.077	-0.337	-0.022	-0.582	-0.391	-0.576	-0.004	0.014	-0.258	0.028	-0.476	-0.386	0	0	0.01	-0.015	-0.025	-0.209	-0.077	0.035	-0.017	0.06	0.02	0.002	-0.014	-0.337	0.012
EPHA8	2046	1p36.12	-0.35	-0.766	-0.073	0.069	0.041	-0.165	0.024	0.027	0.077	-0.337	-0.022	-0.582	-0.391	-0.576	-0.004	0.014	-0.258	0.028	-0.476	-0.386	0	0	0.01	-0.015	-0.025	-0.209	-0.077	0.035	-0.017	0.06	0.02	0.002	-0.014	-0.337	0.012
EPHB2	2048	1p36.12	-0.35	-0.766	-0.073	0.069	0.041	-0.165	0.024	0.027	0.077	-0.337	-0.022	-0.582	-0.391	-0.576	-0.004	0.014	-0.258	0.028	-0.476	-0.386	0	0	0.01	-0.015	-0.025	-0.209	-0.077	0.035	-0.017	0.06	0.02	0.002	-0.014	-0.337	0.012
FUCA1	2517	1p36.11	-0.35	-0.766	-0.073	0.069	0.041	-0.165	0.024	0.027	0.077	-0.337	-0.022	-0.582	-0.391	-0.576	-0.004	0.014	-0.258	0.028	-0.476	-0.386	0	0	0.01	-0.015	-0.025	-0.209	-0.077	0.035	-0.017	0.06	0.02	0.002	-0.014	-0.337	0.012
GALE	2582	1p36.11	-0.35	-0.766	-0.073	0.069	0.041	-0.165	0.024	0.027	0.077	-0.337	-0.022	-0.582	-0.391	-0.576	-0.004	0.014	-0.258	0.028	-0.476	-0.386	0	0	0.01	-0.015	-0.025	-0.209	-0.077	0.035	-0.017	0.06	0.02	0.002	-0.014	-0.337	0.012
GRHL3	57822	1p36.11	-0.35	-0.766	-0.073	0.069	0.041	-0.165	0.024	0.027	0.077	-0.337	-0.022	-0.582	-0.391	-0.576	-0.004	0.014	-0.258	0.028	-0.476	-0.386	0	0	0.01	-0.015	-0.025	-0.209	-0.077	0.035	-0.017	0.06	0.02	0.002	-0.014	-0.337	0.012
HMGCL	3155	1p36.11	-0.35	-0.766	-0.073	0.069	0.041	-0.165	0.024	0.027	0.077	-0.337	-0.022	-0.582	-0.391	-0.576	-0.004	0.014	-0.258	0.028	-0.476	-0.386	0	0	0.01	-0.015	-0.025	-0.209	-0.077	0.035	-0.017	0.06	0.02	0.002	-0.014	-0.337	0.012
HNRNPR	10236	1p36.12	-0.35	-0.766	-0.073	0.069	0.041	-0.165	0.024	0.027	0.077	-0.337	-0.022	-0.582	-0.391	-0.576	-0.004	0.014	-0.258	0.028	-0.476	-0.386	0	0	0.01	-0.015	-0.025	-0.209	-0.077	0.035	-0.017	0.06	0.02	0.002	-0.014	-0.337	0.012
HTR1D	3352	1p36.12	-0.35	-0.766	-0.073	0.069	0.041	-0.165	0.024	0.027	0.077	-0.337	-0.022	-0.582	-0.391	-0.576	-0.004	0.014	-0.258	0.028	-0.476	-0.386	0	0	0.01	-0.015	-0.025	-0.209	-0.077	0.035	-0.017	0.06	0.02	0.002	-0.014	-0.337	0.012
ID3	3399	1p36.12	-0.35	-0.766	-0.073	0.069	0.041	-0.165	0.024	0.027	0.077	-0.337	-0.022	-0.582	-0.391	-0.576	-0.004	0.014	-0.258	0.028	-0.476	-0.386	0	0	0.01	-0.015	-0.025	-0.209	-0.077	0.035	-0.017	0.06	0.02	0.002	-0.014	-0.337	0.012
IL22RA1	58985	1p36.11	-0.35	-0.766	-0.073	0.069	0.041	-0.165	0.024	0.027	0.077	-0.337	-0.022	-0.582	-0.391	-0.576	-0.004	0.014	-0.258	0.028	-0.476	-0.386	0	0	0.01	-0.015	-0.025	-0.209	-0.077	0.035	-0.017	0.06	0.02	0.002	-0.014	-0.337	0.012
IL28RA	163702	1p36.11	-0.35	-0.766	-0.073	0.069	0.041	-0.165	0.024	0.027	0.077	-0.337	-0.022	-0.582	-0.391	-0.576	-0.004	0.014	-0.258	0.028	-0.476	-0.386	0	0	0.01	-0.015	-0.025	-0.209	-0.077	0.035	-0.017	0.06	0.02	0.002	-0.014	-0.337	0.012
KDM1A	23028	1p36.12	-0.35	-0.766	-0.073	0.069	0.041	-0.165	0.024	0.027	0.077	-0.337	-0.022	-0.582	-0.391	-0.576	-0.004	0.014	-0.258	0.028	-0.476	-0.386	0	0	0.01	-0.015	-0.025	-0.209	-0.077	0.035	-0.017	0.06	0.02	0.002	-0.014	-0.337	0.012
LOC100506963	100506963	1p36.11	-0.35	-0.766	-0.073	0.069	0.041	-0.165	0.024	0.027	0.077	-0.337	-0.022	-0.582	-0.391	-0.576	-0.004	0.014	-0.258	0.028	-0.476	-0.386	0	0	0.01	-0.015	-0.025	-0.209	-0.077	0.035	-0.017	0.06	0.02	0.002	-0.014	-0.337	0.012
LOC284632	284632	1p36.11	-0.35	-0.766	-0.073	0.069	0.041	-0.165	0.024	0.027	0.077	-0.337	-0.022	-0.582	-0.391	-0.576	-0.004	0.014	-0.258	0.028	-0.476	-0.386	0	0	0.01	-0.015	-0.025	-0.209	-0.077	0.035	-0.017	0.06	0.02	0.002	-0.014	-0.337	0.012
LOC729059	729059	1p36.12	-0.35	-0.766	-0.073	0.069	0.041	-0.165	0.024	0.027	0.077	-0.337	-0.022	-0.582	-0.391	-0.576	-0.004	0.014	-0.258	0.028	-0.476	-0.386	0	0	0.01	-0.015	-0.025	-0.209	-0.077	0.035	-0.017	0.06	0.02	0.002	-0.014	-0.337	0.012
LUZP1	7798	1p36.12	-0.35	-0.766	-0.073	0.069	0.041	-0.165	0.024	0.027	0.077	-0.337	-0.022	-0.582	-0.391	-0.576	-0.004	0.014	-0.258	0.028	-0.476	-0.386	0	0	0.01	-0.015	-0.025	-0.209	-0.077	0.035	-0.017	0.06	0.02	0.002	-0.014	-0.337	0.012
LYPLA2	11313	1p36.11	-0.35	-0.766	-0.073	0.069	0.041	-0.165	0.024	0.027	0.077	-0.337	-0.022	-0.582	-0.391	-0.576	-0.004	0.014	-0.258	0.028	-0.476	-0.386	0	0	0.01	-0.015	-0.025	-0.209	-0.077	0.035	-0.017	0.06	0.02	0.002	-0.014	-0.337	0.012
MDS2	259283	1p36.11	-0.35	-0.766	-0.073	0.069	0.041	-0.165	0.024	0.027	0.077	-0.337	-0.022	-0.582	-0.391	-0.576	-0.004	0.014	-0.258	0.028	-0.476	-0.386	0	0	0.01	-0.015	-0.025	-0.209	-0.077	0.035	-0.017	0.06	0.02	0.002	-0.014	-0.337	0.012
MIR3115	100422866	1p36.12	-0.35	-0.766	-0.073	0.069	0.041	-0.165	0.024	0.027	0.077	-0.337	-0.022	-0.582	-0.391	-0.576	-0.004	0.014	-0.258	0.028	-0.476	-0.386	0	0	0.01	-0.015	-0.025	-0.209	-0.077	0.035	-0.017	0.06	0.02	0.002	-0.014	-0.337	0.012
MIR378F	100616492	1p36.11	-0.35	-0.766	-0.073	0.069	0.041	-0.165	0.024	0.027	0.077	-0.337	-0.022	-0.582	-0.391	-0.576	-0.004	0.014	-0.258	0.028	-0.476	-0.386	0	0	0.01	-0.015	-0.025	-0.209	-0.077	0.035	-0.017	0.06	0.02	0.002	-0.014	-0.337	0.012
MIR4253	100422914	1p36.12	-0.35	-0.766	-0.073	0.069	0.041	-0.165	0.024	0.027	0.077	-0.337	-0.022	-0.582	-0.391	-0.576	-0.004	0.014	-0.258	0.028	-0.476	-0.386	0	0	0.01	-0.015	-0.025	-0.209	-0.077	0.035	-0.017	0.06	0.02	0.002	-0.014	-0.337	0.012
MIR4684	100616391	1p36.12	-0.35	-0.766	-0.073	0.069	0.041	-0.165	0.024	0.027	0.077	-0.337	-0.022	-0.582	-0.391	-0.576	-0.004	0.014	-0.258	0.028	-0.476	-0.386	0	0	0.01	-0.015	-0.025	-0.209	-0.077	0.035	-0.017	0.06	0.02	0.002	-0.014	-0.337	0.012
MYOM3	127294	1p36.11	-0.35	-0.766	-0.073	0.069	0.041	-0.165	0.024	0.027	0.077	-0.337	-0.022	-0.582	-0.391	-0.576	-0.004	0.014	-0.258	0.028	-0.476	-0.386	0	0	0.01	-0.015	-0.025	-0.209	-0.077	0.035	-0.017	0.06	0.02	0.002	-0.014	-0.337	0.012
PITHD1	57095	1p36.11	-0.35	-0.766	-0.073	0.069	0.041	-0.165	0.024	0.027	0.077	-0.337	-0.022	-0.582	-0.391	-0.576	-0.004	0.014	-0.258	0.028	-0.476	-0.386	0	0	0.01	-0.015	-0.025	-0.209	-0.077	0.035	-0.017	0.06	0.02	0.002	-0.014	-0.337	0.012
PNRC2	55629	1p36.11	-0.35	-0.766	-0.073	0.069	0.041	-0.165	0.024	0.027	0.077	-0.337	-0.022	-0.582	-0.391	-0.576	-0.004	0.014	-0.258	0.028	-0.476	-0.386	0	0	0.01	-0.015	-0.025	-0.209	-0.077	0.035	-0.017	0.06	0.02	0.002	-0.014	-0.337	0.012
RPL11	6135	1p36.11	-0.35	-0.766	-0.073	0.069	0.041	-0.165	0.024	0.027	0.077	-0.337	-0.022	-0.582	-0.391	-0.576	-0.004	0.014	-0.258	0.028	-0.476	-0.386	0	0	0.01	-0.015	-0.025	-0.209	-0.077	0.035	-0.017	0.06	0.02	0.002	-0.014	-0.337	0.012
SRSF10	10772	1p36.11	-0.35	-0.766	-0.073	0.069	0.041	-0.165	0.024	0.027	0.077	-0.337	-0.022	-0.582	-0.391	-0.576	-0.004	0.014	-0.258	0.028	-0.476	-0.386	0	0	0.01	-0.015	-0.025	-0.209	-0.077	0.035	-0.017	0.06	0.02	0.002	-0.014	-0.337	0.012
TCEA3	6920	1p36.12	-0.35	-0.766	-0.073	0.069	0.041	-0.165	0.024	0.027	0.077	-0.337	-0.022	-0.582	-0.391	-0.576	-0.004	0.014	-0.258	0.028	-0.476	-0.386	0	0	0.01	-0.015	-0.025	-0.209	-0.077	0.035	-0.017	0.06	0.02	0.002	-0.014	-0.337	0.012
TCEB3	6924	1p36.11	-0.35	-0.766	-0.073	0.069	0.041	-0.165	0.024	0.027	0.077	-0.337	-0.022	-0.582	-0.391	-0.576	-0.004	0.014	-0.258	0.028	-0.476	-0.386	0	0	0.01	-0.015	-0.025	-0.209	-0.077	0.035	-0.017	0.06	0.02	0.002	-0.014	-0.337	0.012
ZBTB40	9923	1p36.12	-0.35	-0.766	-0.073	0.069	0.041	-0.165	0.024	0.027	0.077	-0.337	-0.022	-0.582	-0.391	-0.576	-0.004	0.014	-0.258	0.028	-0.476	-0.386	0	0	0.01	-0.015	-0.025	-0.209	-0.077	0.035	-0.017	0.06	0.02	0.002	-0.014	-0.337	0.012
ZNF436	80818	1p36.12	-0.35	-0.766	-0.073	0.069	0.041	-0.165	0.024	0.027	0.077	-0.337	-0.022	-0.582	-0.391	-0.576	-0.004	0.014	-0.258	0.028	-0.476	-0.386	0	0	0.01	-0.015	-0.025	-0.209	-0.077	0.035	-0.017	0.06	0.02	0.002	-0.014	-0.337	0.012
hsa-mir-3115	-763	1p36.12	-0.35	-0.766	-0.073	0.069	0.041	-0.165	0.024	0.027	0.077	-0.337	-0.022	-0.582	-0.391	-0.576	-0.004	0.014	-0.258	0.028	-0.476	-0.386	0	0	0.01	-0.015	-0.025	-0.209	-0.077	0.035	-0.017	0.06	0.02	0.002	-0.014	-0.337	0.012
hsa-mir-4253	-761	1p36.12	-0.35	-0.766	-0.073	0.069	0.041	-0.165	0.024	0.027	0.077	-0.337	-0.022	-0.582	-0.391	-0.576	-0.004	0.014	-0.258	0.028	-0.476	-0.386	0	0	0.01	-0.015	-0.025	-0.209	-0.077	0.035	-0.017	0.06	0.02	0.002	-0.014	-0.337	0.012
C1orf130	400746	1p36.11	-0.35	-0.766	-0.073	0.069	0.041	-0.165	0.024	0.027	0.077	-0.337	-0.022	-0.582	-0.391	-0.576	-0.004	0.014	-0.258	0.028	-0.476	-0.386	0	0	0.01	-0.015	-0.025	-0.209	-0.077	0.035	-0.017	0.06	0.02	0.002	-0.014	-0.337	0.012
C1orf135	79000	1p36.11	-0.35	-0.766	-0.073	0.069	0.041	-0.165	0.024	0.027	0.077	-0.337	-0.022	-0.582	-0.391	-0.576	-0.004	0.014	-0.258	0.028	-0.476	-0.386	0	0	0.01	-0.015	-0.025	-0.209	-0.077	0.035	-0.017	0.06	0.02	0.002	-0.014	-0.337	0.012
C1orf63	57035	1p36.11	-0.35	-0.766	-0.073	0.069	0.041	-0.165	0.024	0.027	0.077	-0.337	-0.022	-0.582	-0.391	-0.576	-0.004	0.014	-0.258	0.028	-0.476	-0.386	0	0	0.01	-0.015	-0.025	-0.209	-0.077	0.035	-0.017	0.06	0.02	0.002	-0.014	-0.337	0.012
CLIC4	25932	1p36.11	-0.35	-0.766	-0.073	0.069	0.041	-0.165	0.024	0.027	0.077	-0.337	-0.022	-0.582	-0.391	-0.576	-0.004	0.014	-0.258	0.028	-0.476	-0.386	0	0	0.01	-0.015	-0.025	-0.209	-0.077	0.035	-0.017	0.06	0.02	0.002	-0.014	-0.337	0.012
FAM54B	56181	1p36.11	-0.35	-0.766	-0.073	0.069	0.041	-0.165	0.024	0.027	0.077	-0.337	-0.022	-0.582	-0.391	-0.576	-0.004	0.014	-0.258	0.028	-0.476	-0.386	0	0	0.01	-0.015	-0.025	-0.209	-0.077	0.035	-0.017	0.06	0.02	0.002	-0.014	-0.337	0.012
LDLRAP1	26119	1p36.11	-0.35	-0.766	-0.073	0.069	0.041	-0.165	0.024	0.027	0.077	-0.337	-0.022	-0.582	-0.391	-0.576	-0.004	0.014	-0.258	0.028	-0.476	-0.386	0	0	0.01	-0.015	-0.025	-0.209	-0.077	0.035	-0.017	0.06	0.02	0.002	-0.014	-0.337	0.012
LOC646471	646471	1p36.11	-0.35	-0.766	-0.073	0.069	0.041	-0.165	0.024	0.027	0.077	-0.337	-0.022	-0.582	-0.391	-0.576	-0.004	0.014	-0.258	0.028	-0.476	-0.386	0	0	0.01	-0.015	-0.025	-0.209	-0.077	0.035	-0.017	0.06	0.02	0.002	-0.014	-0.337	0.012
MAN1C1	57134	1p36.11	-0.35	-0.766	-0.073	0.069	0.041	-0.165	0.024	0.027	0.077	-0.337	-0.022	-0.582	-0.391	-0.576	-0.004	0.014	-0.258	0.028	-0.476	-0.386	0	0	0.01	-0.015	-0.025	-0.209	-0.077	0.035	-0.017	0.06	0.02	0.002	-0.014	-0.337	0.012
MIR3917	100500808	1p36.11	-0.35	-0.766	-0.073	0.069	0.041	-0.165	0.024	0.027	0.077	-0.337	-0.022	-0.582	-0.391	-0.576	-0.004	0.014	-0.258	0.028	-0.476	-0.386	0	0	0.01	-0.015	-0.025	-0.209	-0.077	0.035	-0.017	0.06	0.02	0.002	-0.014	-0.337	0.012
NIPAL3	57185	1p36.11	-0.35	-0.766	-0.073	0.069	0.041	-0.165	0.024	0.027	0.077	-0.337	-0.022	-0.582	-0.391	-0.576	-0.004	0.014	-0.258	0.028	-0.476	-0.386	0	0	0.01	-0.015	-0.025	-0.209	-0.077	0.035	-0.017	0.06	0.02	0.002	-0.014	-0.337	0.012
PAFAH2	5051	1p36.11	-0.35	-0.766	-0.073	0.069	0.041	-0.165	0.024	0.027	0.077	-0.337	-0.022	-0.582	-0.391	-0.576	-0.004	0.014	-0.258	0.028	-0.476	-0.386	0	0	0.01	-0.015	-0.025	-0.209	-0.077	0.035	-0.017	0.06	0.02	0.002	-0.014	-0.337	0.012
PAQR7	164091	1p36.11	-0.35	-0.766	-0.073	0.069	0.041	-0.165	0.024	0.027	0.077	-0.337	-0.022	-0.582	-0.391	-0.576	-0.004	0.014	-0.258	0.028	-0.476	-0.386	0	0	0.01	-0.015	-0.025	-0.209	-0.077	0.035	-0.017	0.06	0.02	0.002	-0.014	-0.337	0.012
RCAN3AS	100750325	1p36.11	-0.35	-0.766	-0.073	0.069	0.041	-0.165	0.024	0.027	0.077	-0.337	-0.022	-0.582	-0.391	-0.576	-0.004	0.014	-0.258	0.028	-0.476	-0.386	0	0	0.01	-0.015	-0.025	-0.209	-0.077	0.035	-0.017	0.06	0.02	0.002	-0.014	-0.337	0.012
RCAN3	11123	1p36.11	-0.35	-0.766	-0.073	0.069	0.041	-0.165	0.024	0.027	0.077	-0.337	-0.022	-0.582	-0.391	-0.576	-0.004	0.014	-0.258	0.028	-0.476	-0.386	0	0	0.01	-0.015	-0.025	-0.209	-0.077	0.035	-0.017	0.06	0.02	0.002	-0.014	-0.337	0.012
RHCE	6006	1p36.11	-0.35	-0.766	-0.073	0.069	0.041	-0.165	0.024	0.027	0.077	-0.337	-0.022	-0.582	-0.391	-0.576	-0.004	0.014	-0.258	0.028	-0.476	-0.386	0	0	0.01	-0.015	-0.025	-0.209	-0.077	0.035	-0.017	0.06	0.02	0.002	-0.014	-0.337	0.012
RHD	6007	1p36.11	-0.35	-0.766	-0.073	0.069	0.041	-0.165	0.024	0.027	0.077	-0.337	-0.022	-0.582	-0.391	-0.576	-0.004	0.014	-0.258	0.028	-0.476	-0.386	0	0	0.01	-0.015	-0.025	-0.209	-0.077	0.035	-0.017	0.06	0.02	0.002	-0.014	-0.337	0.012
RUNX3	864	1p36.11	-0.35	-0.766	-0.073	0.069	0.041	-0.165	0.024	0.027	0.077	-0.337	-0.022	-0.582	-0.391	-0.576	-0.004	0.014	-0.258	0.028	-0.476	-0.386	0	0	0.01	-0.015	-0.025	-0.209	-0.077	0.035	-0.017	0.06	0.02	0.002	-0.014	-0.337	0.012
SEPN1	57190	1p36.11	-0.35	-0.766	-0.073	0.069	0.041	-0.165	0.024	0.027	0.077	-0.337	-0.022	-0.582	-0.391	-0.576	-0.004	0.014	-0.258	0.028	-0.476	-0.386	0	0	0.01	-0.015	-0.025	-0.209	-0.077	0.035	-0.017	0.06	0.02	0.002	-0.014	-0.337	0.012
SRRM1	10250	1p36.11	-0.35	-0.766	-0.073	0.069	0.041	-0.165	0.024	0.027	0.077	-0.337	-0.022	-0.582	-0.391	-0.576	-0.004	0.014	-0.258	0.028	-0.476	-0.386	0	0	0.01	-0.015	-0.025	-0.209	-0.077	0.035	-0.017	0.06	0.02	0.002	-0.014	-0.337	0.012
STMN1	3925	1p36.11	-0.35	-0.766	-0.073	0.069	0.041	-0.165	0.024	0.027	0.077	-0.337	-0.022	-0.582	-0.391	-0.576	-0.004	0.014	-0.258	0.028	-0.476	-0.386	0	0	0.01	-0.015	-0.025	-0.209	-0.077	0.035	-0.017	0.06	0.02	0.002	-0.014	-0.337	0.012
SYF2	25949	1p36.11	-0.35	-0.766	-0.073	0.069	0.041	-0.165	0.024	0.027	0.077	-0.337	-0.022	-0.582	-0.391	-0.576	-0.004	0.014	-0.258	0.028	-0.476	-0.386	0	0	0.01	-0.015	-0.025	-0.209	-0.077	0.035	-0.017	0.06	0.02	0.002	-0.014	-0.337	0.012
TMEM50A	23585	1p36.11	-0.35	-0.766	-0.073	0.069	0.041	-0.165	0.024	0.027	0.077	-0.337	-0.022	-0.582	-0.391	-0.576	-0.004	0.014	-0.258	0.028	-0.476	-0.386	0	0	0.01	-0.015	-0.025	-0.209	-0.077	0.035	-0.017	0.06	0.02	0.002	-0.014	-0.337	0.012
TMEM57	55219	1p36.11	-0.35	-0.766	-0.073	0.069	0.041	-0.165	0.024	0.027	0.077	-0.337	-0.022	-0.582	-0.391	-0.576	-0.004	0.014	-0.258	0.028	-0.476	-0.386	0	0	0.01	-0.015	-0.025	-0.209	-0.077	0.035	-0.017	0.06	0.02	0.002	-0.014	-0.337	0.012
EXTL1	2134	1p36.11	-0.35	-0.766	-0.073	0.069	0.041	-0.165	0.024	0.027	0.077	-0.337	-0.022	-0.582	-0.391	-0.576	-0.004	0.014	-0.258	0.028	-0.476	-0.386	0	0	0.01	-0.015	-0.025	-0.209	-0.077	0.035	-0.017	0.06	0.02	0.002	-0.014	-0.337	0.012
SLC30A2	7780	1p36.11	-0.35	-0.766	-0.073	0.069	0.041	-0.165	0.024	0.027	0.077	-0.337	-0.022	-0.582	-0.391	-0.576	-0.004	0.014	-0.258	0.028	-0.476	-0.386	0	0	0.01	-0.015	-0.025	-0.209	-0.077	0.035	-0.017	0.06	0.02	0.002	-0.014	-0.337	0.012
TRIM63	84676	1p36.11	-0.35	-0.766	-0.073	0.069	0.041	-0.165	0.024	0.027	0.077	-0.337	-0.022	-0.582	-0.391	-0.576	-0.004	0.014	-0.258	0.028	-0.476	-0.386	0	0	0.01	-0.015	-0.025	-0.209	-0.077	0.035	-0.017	0.06	0.02	0.002	-0.014	-0.337	0.012
AHDC1	27245	1p36.11	-0.35	-0.766	-0.073	0.002	0.041	-0.165	0.024	0.027	0.077	-0.337	-0.022	-0.582	-0.391	-0.576	-0.004	0.014	-0.258	0.028	-0.476	-0.386	0	0	0.01	-0.015	-0.025	-0.209	-0.077	0.035	-0.017	0.06	0.02	0.002	-0.014	-0.337	0.012
AIM1L	55057	1p36.11	-0.35	-0.766	-0.073	0.002	0.041	-0.165	0.024	0.027	0.077	-0.337	-0.022	-0.582	-0.391	-0.576	-0.004	0.014	-0.258	0.028	-0.476	-0.386	0	0	0.01	-0.015	-0.025	-0.209	-0.077	0.035	-0.017	0.06	0.02	0.002	-0.014	-0.337	0.012
ARID1A	8289	1p36.11	-0.35	-0.766	-0.073	0.002	0.041	-0.165	0.024	0.027	0.077	-0.337	-0.022	-0.582	-0.391	-0.576	-0.004	0.014	-0.258	0.028	-0.476	-0.386	0	0	0.01	-0.015	-0.025	-0.209	-0.077	0.035	-0.017	0.06	0.02	0.002	-0.014	-0.337	0.012
ATPIF1	93974	1p35.3	-0.35	-0.766	-0.073	0.002	0.041	-0.165	0.024	0.027	0.077	-0.337	-0.022	-0.582	-0.391	-0.576	-0.004	0.014	-0.258	0.028	-0.476	-0.386	0	0	0.01	-0.015	-0.025	-0.209	-0.077	0.035	-0.017	0.06	0.02	0.002	-0.014	-0.337	0.012
C1orf172	126695	1p36.11	-0.35	-0.766	-0.073	0.002	0.041	-0.165	0.024	0.027	0.077	-0.337	-0.022	-0.582	-0.391	-0.576	-0.004	0.014	-0.258	0.028	-0.476	-0.386	0	0	0.01	-0.015	-0.025	-0.209	-0.077	0.035	-0.017	0.06	0.02	0.002	-0.014	-0.337	0.012
C1orf38	9473	1p35.3	-0.35	-0.766	-0.073	0.002	0.041	-0.165	0.024	0.027	0.077	-0.337	-0.022	-0.582	-0.391	-0.576	-0.004	0.014	-0.258	0.028	-0.476	-0.386	0	0	0.01	-0.015	-0.025	-0.209	-0.077	0.035	-0.017	0.06	0.02	0.002	-0.014	-0.337	0.012
CATSPER4	378807	1p36.11	-0.35	-0.766	-0.073	0.002	0.041	-0.165	0.024	0.027	0.077	-0.337	-0.022	-0.582	-0.391	-0.576	-0.004	0.014	-0.258	0.028	-0.476	-0.386	0	0	0.01	-0.015	-0.025	-0.209	-0.077	0.035	-0.017	0.06	0.02	0.002	-0.014	-0.337	0.012
CD164L2	388611	1p36.11	-0.35	-0.766	-0.073	0.002	0.041	-0.165	0.024	0.027	0.077	-0.337	-0.022	-0.582	-0.391	-0.576	-0.004	0.014	-0.258	0.028	-0.476	-0.386	0	0	0.01	-0.015	-0.025	-0.209	-0.077	0.035	-0.017	0.06	0.02	0.002	-0.014	-0.337	0.012
CD52	1043	1p36.11	-0.35	-0.766	-0.073	0.002	0.041	-0.165	0.024	0.027	0.077	-0.337	-0.022	-0.582	-0.391	-0.576	-0.004	0.014	-0.258	0.028	-0.476	-0.386	0	0	0.01	-0.015	-0.025	-0.209	-0.077	0.035	-0.017	0.06	0.02	0.002	-0.014	-0.337	0.012
CEP85	64793	1p36.11	-0.35	-0.766	-0.073	0.002	0.041	-0.165	0.024	0.027	0.077	-0.337	-0.022	-0.582	-0.391	-0.576	-0.004	0.014	-0.258	0.028	-0.476	-0.386	0	0	0.01	-0.015	-0.025	-0.209	-0.077	0.035	-0.017	0.06	0.02	0.002	-0.014	-0.337	0.012
CNKSR1	10256	1p36.11	-0.35	-0.766	-0.073	0.002	0.041	-0.165	0.024	0.027	0.077	-0.337	-0.022	-0.582	-0.391	-0.576	-0.004	0.014	-0.258	0.028	-0.476	-0.386	0	0	0.01	-0.015	-0.025	-0.209	-0.077	0.035	-0.017	0.06	0.02	0.002	-0.014	-0.337	0.012
DHDDS	79947	1p36.11	-0.35	-0.766	-0.073	0.002	0.041	-0.165	0.024	0.027	0.077	-0.337	-0.022	-0.582	-0.391	-0.576	-0.004	0.014	-0.258	0.028	-0.476	-0.386	0	0	0.01	-0.015	-0.025	-0.209	-0.077	0.035	-0.017	0.06	0.02	0.002	-0.014	-0.337	0.012
DNAJC8	22826	1p35.3	-0.35	-0.766	-0.073	0.002	0.041	-0.165	0.024	0.027	0.077	-0.337	-0.022	-0.582	-0.391	-0.576	-0.004	0.014	-0.258	0.028	-0.476	-0.386	0	0	0.01	-0.015	-0.025	-0.209	-0.077	0.035	-0.017	0.06	0.02	0.002	-0.014	-0.337	0.012
EPB41	2035	1p35.3	-0.35	-0.766	-0.073	0.002	0.041	-0.165	0.024	0.027	0.077	-0.337	-0.022	-0.582	-0.391	-0.787	-0.004	0.014	-0.258	0.028	-0.476	-0.386	0	0	0.01	-0.015	-0.025	-0.209	-0.077	0.035	-0.017	0.06	0.02	0.002	-0.014	-0.337	0.012
EYA3	2140	1p35.3	-0.35	-0.766	-0.073	0.002	0.041	-0.165	0.024	0.027	0.077	-0.337	-0.022	-0.582	-0.391	-0.576	-0.004	0.014	-0.258	0.028	-0.476	-0.386	0	0	0.01	-0.015	-0.025	-0.209	-0.077	0.035	-0.017	0.06	0.02	0.002	-0.014	-0.337	0.012
FAM110D	79927	1p36.11	-0.35	-0.766	-0.073	0.002	0.041	-0.165	0.024	0.027	0.077	-0.337	-0.022	-0.582	-0.391	-0.576	-0.004	0.014	-0.258	0.028	-0.476	-0.386	0	0	0.01	-0.015	-0.025	-0.209	-0.077	0.035	-0.017	0.06	0.02	0.002	-0.014	-0.337	0.012
FAM46B	115572	1p36.11	-0.35	-0.766	-0.073	0.002	0.041	-0.165	0.024	0.027	0.077	-0.337	-0.022	-0.582	-0.391	-0.576	-0.004	0.014	-0.258	0.028	-0.476	-0.386	0	0	0.01	-0.015	-0.025	-0.209	-0.077	0.035	-0.017	0.06	0.02	0.002	-0.014	-0.337	0.012
FAM76A	199870	1p35.3	-0.35	-0.766	-0.073	0.002	0.041	-0.165	0.024	0.027	0.077	-0.337	-0.022	-0.582	-0.391	-0.576	-0.004	0.014	-0.258	0.028	-0.476	-0.386	0	0	0.01	-0.015	-0.025	-0.209	-0.077	0.035	-0.017	0.06	0.02	0.002	-0.014	-0.337	0.012
FCN3	8547	1p36.11	-0.35	-0.766	-0.073	0.002	0.041	-0.165	0.024	0.027	0.077	-0.337	-0.022	-0.582	-0.391	-0.576	-0.004	0.014	-0.258	0.028	-0.476	-0.386	0	0	0.01	-0.015	-0.025	-0.209	-0.077	0.035	-0.017	0.06	0.02	0.002	-0.014	-0.337	0.012
FGR	2268	1p36.11	-0.35	-0.766	-0.073	0.002	0.041	-0.165	0.024	0.027	0.077	-0.337	-0.022	-0.582	-0.391	-0.576	-0.004	0.014	-0.258	0.028	-0.476	-0.386	0	0	0.01	-0.015	-0.025	-0.209	-0.077	0.035	-0.017	0.06	0.02	0.002	-0.014	-0.337	0.012
GMEB1	10691	1p35.3	-0.35	-0.766	-0.073	0.002	0.041	-0.165	0.024	0.027	0.077	-0.337	-0.022	-0.582	-0.391	-0.576	-0.004	0.014	-0.258	0.028	-0.476	-0.386	0	0	0.01	-0.015	-0.025	-0.209	-0.077	0.035	-0.017	0.06	0.02	0.002	-0.014	-0.337	0.012
GPATCH3	63906	1p36.11	-0.35	-0.766	-0.073	0.002	0.041	-0.165	0.024	0.027	0.077	-0.337	-0.022	-0.582	-0.391	-0.576	-0.004	0.014	-0.258	0.028	-0.476	-0.386	0	0	0.01	-0.015	-0.025	-0.209	-0.077	0.035	-0.017	0.06	0.02	0.002	-0.014	-0.337	0.012
GPN2	54707	1p36.11	-0.35	-0.766	-0.073	0.002	0.041	-0.165	0.024	0.027	0.077	-0.337	-0.022	-0.582	-0.391	-0.576	-0.004	0.014	-0.258	0.028	-0.476	-0.386	0	0	0.01	-0.015	-0.025	-0.209	-0.077	0.035	-0.017	0.06	0.02	0.002	-0.014	-0.337	0.012
GPR3	2827	1p36.11	-0.35	-0.766	-0.073	0.002	0.041	-0.165	0.024	0.027	0.077	-0.337	-0.022	-0.582	-0.391	-0.576	-0.004	0.014	-0.258	0.028	-0.476	-0.386	0	0	0.01	-0.015	-0.025	-0.209	-0.077	0.035	-0.017	0.06	0.02	0.002	-0.014	-0.337	0.012
HMGN2	3151	1p36.11	-0.35	-0.766	-0.073	0.002	0.041	-0.165	0.024	0.027	0.077	-0.337	-0.022	-0.582	-0.391	-0.576	-0.004	0.014	-0.258	0.028	-0.476	-0.386	0	0	0.01	-0.015	-0.025	-0.209	-0.077	0.035	-0.017	0.06	0.02	0.002	-0.014	-0.337	0.012
IFI6	2537	1p36.11	-0.35	-0.766	-0.073	0.002	0.041	-0.165	0.024	0.027	0.077	-0.337	-0.022	-0.582	-0.391	-0.576	-0.004	0.014	-0.258	0.028	-0.476	-0.386	0	0	0.01	-0.015	-0.025	-0.209	-0.077	0.035	-0.017	0.06	0.02	0.002	-0.014	-0.337	0.012
LIN28A	79727	1p36.11	-0.35	-0.766	-0.073	0.002	0.041	-0.165	0.024	0.027	0.077	-0.337	-0.022	-0.582	-0.391	-0.576	-0.004	0.014	-0.258	0.028	-0.476	-0.386	0	0	0.01	-0.015	-0.025	-0.209	-0.077	0.035	-0.017	0.06	0.02	0.002	-0.014	-0.337	0.012
LOC644961	644961	1p36.11	-0.35	-0.766	-0.073	0.002	0.041	-0.165	0.024	0.027	0.077	-0.337	-0.022	-0.582	-0.391	-0.576	-0.004	0.014	-0.258	0.028	-0.476	-0.386	0	0	0.01	-0.015	-0.025	-0.209	-0.077	0.035	-0.017	0.06	0.02	0.002	-0.014	-0.337	0.012
LOC653566	653566	1p35.3	-0.35	-0.766	-0.073	0.002	0.041	-0.165	0.024	0.027	0.077	-0.337	-0.022	-0.582	-0.391	-0.576	-0.004	0.014	-0.258	0.028	-0.476	-0.386	0	0	0.01	-0.015	-0.025	-0.209	-0.077	0.035	-0.017	0.06	0.02	0.002	-0.014	-0.337	0.012
MAP3K6	9064	1p36.11	-0.35	-0.766	-0.073	0.002	0.041	-0.165	0.024	0.027	0.077	-0.337	-0.022	-0.582	-0.391	-0.576	-0.004	0.014	-0.258	0.028	-0.476	-0.386	0	0	0.01	-0.015	-0.025	-0.209	-0.077	0.035	-0.017	0.06	0.02	0.002	-0.014	-0.337	0.012
MED18	54797	1p35.3	-0.35	-0.766	-0.073	0.002	0.041	-0.165	0.024	0.027	0.077	-0.337	-0.022	-0.582	-0.391	-0.576	-0.004	0.014	-0.258	0.028	-0.476	-0.386	0	0	0.01	-0.015	-0.025	-0.209	-0.077	0.035	-0.017	0.06	0.02	0.002	-0.014	-0.337	0.012
MIR1976	100302190	1p36.11	-0.35	-0.766	-0.073	0.002	0.041	-0.165	0.024	0.027	0.077	-0.337	-0.022	-0.582	-0.391	-0.576	-0.004	0.014	-0.258	0.028	-0.476	-0.386	0	0	0.01	-0.015	-0.025	-0.209	-0.077	0.035	-0.017	0.06	0.02	0.002	-0.014	-0.337	0.012
NR0B2	8431	1p36.11	-0.35	-0.766	-0.073	0.002	0.041	-0.165	0.024	0.027	0.077	-0.337	-0.022	-0.582	-0.391	-0.576	-0.004	0.014	-0.258	0.028	-0.476	-0.386	0	0	0.01	-0.015	-0.025	-0.209	-0.077	0.035	-0.017	0.06	0.02	0.002	-0.014	-0.337	0.012
NUDC	10726	1p36.11	-0.35	-0.766	-0.073	0.002	0.041	-0.165	0.024	0.027	0.077	-0.337	-0.022	-0.582	-0.391	-0.576	-0.004	0.014	-0.258	0.028	-0.476	-0.386	0	0	0.01	-0.015	-0.025	-0.209	-0.077	0.035	-0.017	0.06	0.02	0.002	-0.014	-0.337	0.012
OPRD1	4985	1p35.3	-0.35	-0.766	-0.073	0.002	0.041	-0.165	0.024	0.027	0.077	-0.337	-0.022	-0.582	-0.391	-0.576	-0.004	0.014	-0.258	0.028	-0.476	-0.386	0	0	0.01	-0.015	-0.025	-0.209	-0.077	0.035	-0.017	0.06	0.02	0.002	-0.014	-0.337	0.012
PDIK1L	149420	1p36.11	-0.35	-0.766	-0.073	0.002	0.041	-0.165	0.024	0.027	0.077	-0.337	-0.022	-0.582	-0.391	-0.576	-0.004	0.014	-0.258	0.028	-0.476	-0.386	0	0	0.01	-0.015	-0.025	-0.209	-0.077	0.035	-0.017	0.06	0.02	0.002	-0.014	-0.337	0.012
PHACTR4	65979	1p35.3	-0.35	-0.766	-0.073	0.002	0.041	-0.165	0.024	0.027	0.077	-0.337	-0.022	-0.582	-0.391	-0.576	-0.004	0.014	-0.258	0.028	-0.476	-0.386	0	0	0.01	-0.015	-0.025	-0.209	-0.077	0.035	-0.017	0.06	0.02	0.002	-0.014	-0.337	0.012
PIGV	55650	1p36.11	-0.35	-0.766	-0.073	0.002	0.041	-0.165	0.024	0.027	0.077	-0.337	-0.022	-0.582	-0.391	-0.576	-0.004	0.014	-0.258	0.028	-0.476	-0.386	0	0	0.01	-0.015	-0.025	-0.209	-0.077	0.035	-0.017	0.06	0.02	0.002	-0.014	-0.337	0.012
PPP1R8	5511	1p35.3	-0.35	-0.766	-0.073	0.002	0.041	-0.165	0.024	0.027	0.077	-0.337	-0.022	-0.582	-0.391	-0.576	-0.004	0.014	-0.258	0.028	-0.476	-0.386	0	0	0.01	-0.015	-0.025	-0.209	-0.077	0.035	-0.017	0.06	0.02	0.002	-0.014	-0.337	0.012
PTAFR	5724	1p35.3	-0.35	-0.766	-0.073	0.002	0.041	-0.165	0.024	0.027	0.077	-0.337	-0.022	-0.582	-0.391	-0.576	-0.004	0.014	-0.258	0.028	-0.476	-0.386	0	0	0.01	-0.015	-0.025	-0.209	-0.077	0.035	-0.017	0.06	0.02	0.002	-0.014	-0.337	0.012
RAB42	115273	1p35.3	-0.35	-0.766	-0.073	0.002	0.041	-0.165	0.024	0.027	0.077	-0.337	-0.022	-0.582	-0.391	-0.576	-0.004	0.014	-0.258	0.028	-0.476	-0.386	0	0	0.01	-0.015	-0.025	-0.209	-0.077	0.035	-0.017	0.06	0.02	0.002	-0.014	-0.337	0.012
RCC1	1104	1p35.3	-0.35	-0.766	-0.073	0.002	0.041	-0.165	0.024	0.027	0.077	-0.337	-0.022	-0.582	-0.391	-0.576	-0.004	0.014	-0.258	0.028	-0.476	-0.386	0	0	0.01	-0.015	-0.025	-0.209	-0.077	0.035	-0.017	0.06	0.02	0.002	-0.014	-0.337	0.012
RNU11	26824	1p35.3	-0.35	-0.766	-0.073	0.002	0.041	-0.165	0.024	0.027	0.077	-0.337	-0.022	-0.582	-0.391	-0.576	-0.004	0.014	-0.258	0.028	-0.476	-0.386	0	0	0.01	-0.015	-0.025	-0.209	-0.077	0.035	-0.017	0.06	0.02	0.002	-0.014	-0.337	0.012
RPA2	6118	1p35.3	-0.35	-0.766	-0.073	0.002	0.041	-0.165	0.024	0.027	0.077	-0.337	-0.022	-0.582	-0.391	-0.576	-0.004	0.014	-0.258	0.028	-0.476	-0.386	0	0	0.01	-0.015	-0.025	-0.209	-0.077	0.035	-0.017	0.06	0.02	0.002	-0.014	-0.337	0.012
RPS6KA1	6195	1p36.11	-0.35	-0.766	-0.073	0.002	0.041	-0.165	0.024	0.027	0.077	-0.337	-0.022	-0.582	-0.391	-0.576	-0.004	0.014	-0.258	0.028	-0.476	-0.386	0	0	0.01	-0.015	-0.025	-0.209	-0.077	0.035	-0.017	0.06	0.02	0.002	-0.014	-0.337	0.012
SCARNA1	677774	1p35.3	-0.35	-0.766	-0.073	0.002	0.041	-0.165	0.024	0.027	0.077	-0.337	-0.022	-0.582	-0.391	-0.576	-0.004	0.014	-0.258	0.028	-0.476	-0.386	0	0	0.01	-0.015	-0.025	-0.209	-0.077	0.035	-0.017	0.06	0.02	0.002	-0.014	-0.337	0.012
SESN2	83667	1p35.3	-0.35	-0.766	-0.073	0.002	0.041	-0.165	0.024	0.027	0.077	-0.337	-0.022	-0.582	-0.391	-0.576	-0.004	0.014	-0.258	0.028	-0.476	-0.386	0	0	0.01	-0.015	-0.025	-0.209	-0.077	0.035	-0.017	0.06	0.02	0.002	-0.014	-0.337	0.012
SFN	2810	1p36.11	-0.35	-0.766	-0.073	0.002	0.041	-0.165	0.024	0.027	0.077	-0.337	-0.022	-0.582	-0.391	-0.576	-0.004	0.014	-0.258	0.028	-0.476	-0.386	0	0	0.01	-0.015	-0.025	-0.209	-0.077	0.035	-0.017	0.06	0.02	0.002	-0.014	-0.337	0.012
SH3BGRL3	83442	1p36.11	-0.35	-0.766	-0.073	0.002	0.041	-0.165	0.024	0.027	0.077	-0.337	-0.022	-0.582	-0.391	-0.576	-0.004	0.014	-0.258	0.028	-0.476	-0.386	0	0	0.01	-0.015	-0.025	-0.209	-0.077	0.035	-0.017	0.06	0.02	0.002	-0.014	-0.337	0.012
SLC9A1	6548	1p36.11	-0.35	-0.766	-0.073	0.002	0.041	-0.165	0.024	0.027	0.077	-0.337	-0.022	-0.582	-0.391	-0.576	-0.004	0.014	-0.258	0.028	-0.476	-0.386	0	0	0.01	-0.015	-0.025	-0.209	-0.077	0.035	-0.017	0.06	0.02	0.002	-0.014	-0.337	0.012
SMPDL3B	27293	1p35.3	-0.35	-0.766	-0.073	0.002	0.041	-0.165	0.024	0.027	0.077	-0.337	-0.022	-0.582	-0.391	-0.576	-0.004	0.014	-0.258	0.028	-0.476	-0.386	0	0	0.01	-0.015	-0.025	-0.209	-0.077	0.035	-0.017	0.06	0.02	0.002	-0.014	-0.337	0.012
SNHG12	85028	1p35.3	-0.35	-0.766	-0.073	0.002	0.041	-0.165	0.024	0.027	0.077	-0.337	-0.022	-0.582	-0.391	-0.576	-0.004	0.014	-0.258	0.028	-0.476	-0.386	0	0	0.01	-0.015	-0.025	-0.209	-0.077	0.035	-0.017	0.06	0.02	0.002	-0.014	-0.337	0.012
SNHG3	8420	1p35.3	-0.35	-0.766	-0.073	0.002	0.041	-0.165	0.024	0.027	0.077	-0.337	-0.022	-0.582	-0.391	-0.576	-0.004	0.014	-0.258	0.028	-0.476	-0.386	0	0	0.01	-0.015	-0.025	-0.209	-0.077	0.035	-0.017	0.06	0.02	0.002	-0.014	-0.337	0.012
SNORA16A	692073	1p35.3	-0.35	-0.766	-0.073	0.002	0.041	-0.165	0.024	0.027	0.077	-0.337	-0.022	-0.582	-0.391	-0.576	-0.004	0.014	-0.258	0.028	-0.476	-0.386	0	0	0.01	-0.015	-0.025	-0.209	-0.077	0.035	-0.017	0.06	0.02	0.002	-0.014	-0.337	0.012
SNORA44	677825	1p35.3	-0.35	-0.766	-0.073	0.002	0.041	-0.165	0.024	0.027	0.077	-0.337	-0.022	-0.582	-0.391	-0.576	-0.004	0.014	-0.258	0.028	-0.476	-0.386	0	0	0.01	-0.015	-0.025	-0.209	-0.077	0.035	-0.017	0.06	0.02	0.002	-0.014	-0.337	0.012
SNORA61	677838	1p35.3	-0.35	-0.766	-0.073	0.002	0.041	-0.165	0.024	0.027	0.077	-0.337	-0.022	-0.582	-0.391	-0.576	-0.004	0.014	-0.258	0.028	-0.476	-0.386	0	0	0.01	-0.015	-0.025	-0.209	-0.077	0.035	-0.017	0.06	0.02	0.002	-0.014	-0.337	0.012
SNORD99	692212	1p35.3	-0.35	-0.766	-0.073	0.002	0.041	-0.165	0.024	0.027	0.077	-0.337	-0.022	-0.582	-0.391	-0.576	-0.004	0.014	-0.258	0.028	-0.476	-0.386	0	0	0.01	-0.015	-0.025	-0.209	-0.077	0.035	-0.017	0.06	0.02	0.002	-0.014	-0.337	0.012
STX12	23673	1p35.3	-0.35	-0.766	-0.073	0.002	0.041	-0.165	0.024	0.027	0.077	-0.337	-0.022	-0.582	-0.391	-0.576	-0.004	0.014	-0.258	0.028	-0.476	-0.386	0	0	0.01	-0.015	-0.025	-0.209	-0.077	0.035	-0.017	0.06	0.02	0.002	-0.014	-0.337	0.012
SYTL1	84958	1p36.11	-0.35	-0.766	-0.073	0.002	0.041	-0.165	0.024	0.027	0.077	-0.337	-0.022	-0.582	-0.391	-0.576	-0.004	0.014	-0.258	0.028	-0.476	-0.386	0	0	0.01	-0.015	-0.025	-0.209	-0.077	0.035	-0.017	0.06	0.02	0.002	-0.014	-0.337	0.012
TAF12	6883	1p35.3	-0.35	-0.766	-0.073	0.002	0.041	-0.165	0.024	0.027	0.077	-0.337	-0.022	-0.582	-0.391	-0.576	-0.004	0.014	-0.258	0.028	-0.476	-0.386	0	0	0.01	-0.015	-0.025	-0.209	-0.077	0.035	-0.017	0.06	0.02	0.002	-0.014	-0.337	0.012
TMEM222	84065	1p36.11	-0.35	-0.766	-0.073	0.002	0.041	-0.165	0.024	0.027	0.077	-0.337	-0.022	-0.582	-0.391	-0.576	-0.004	0.014	-0.258	0.028	-0.476	-0.386	0	0	0.01	-0.015	-0.025	-0.209	-0.077	0.035	-0.017	0.06	0.02	0.002	-0.014	-0.337	0.012
TRNAU1AP	54952	1p35.3	-0.35	-0.766	-0.073	0.002	0.041	-0.165	0.024	0.027	0.077	-0.337	-0.022	-0.582	-0.391	-0.576	-0.004	0.014	-0.258	0.028	-0.476	-0.386	0	0	0.01	-0.015	-0.025	-0.209	-0.077	0.035	-0.017	0.06	0.02	0.002	-0.014	-0.337	0.012
TRNP1	388610	1p36.11	-0.35	-0.766	-0.073	0.002	0.041	-0.165	0.024	0.027	0.077	-0.337	-0.022	-0.582	-0.391	-0.576	-0.004	0.014	-0.258	0.028	-0.476	-0.386	0	0	0.01	-0.015	-0.025	-0.209	-0.077	0.035	-0.017	0.06	0.02	0.002	-0.014	-0.337	0.012
UBXN11	91544	1p36.11	-0.35	-0.766	-0.073	0.002	0.041	-0.165	0.024	0.027	0.077	-0.337	-0.022	-0.582	-0.391	-0.576	-0.004	0.014	-0.258	0.028	-0.476	-0.386	0	0	0.01	-0.015	-0.025	-0.209	-0.077	0.035	-0.017	0.06	0.02	0.002	-0.014	-0.337	0.012
WASF2	10163	1p36.11	-0.35	-0.766	-0.073	0.002	0.041	-0.165	0.024	0.027	0.077	-0.337	-0.022	-0.582	-0.391	-0.576	-0.004	0.014	-0.258	0.028	-0.476	-0.386	0	0	0.01	-0.015	-0.025	-0.209	-0.077	0.035	-0.017	0.06	0.02	0.002	-0.014	-0.337	0.012
WDTC1	23038	1p36.11	-0.35	-0.766	-0.073	0.002	0.041	-0.165	0.024	0.027	0.077	-0.337	-0.022	-0.582	-0.391	-0.576	-0.004	0.014	-0.258	0.028	-0.476	-0.386	0	0	0.01	-0.015	-0.025	-0.209	-0.077	0.035	-0.017	0.06	0.02	0.002	-0.014	-0.337	0.012
XKR8	55113	1p35.3	-0.35	-0.766	-0.073	0.002	0.041	-0.165	0.024	0.027	0.077	-0.337	-0.022	-0.582	-0.391	-0.576	-0.004	0.014	-0.258	0.028	-0.476	-0.386	0	0	0.01	-0.015	-0.025	-0.209	-0.077	0.035	-0.017	0.06	0.02	0.002	-0.014	-0.337	0.012
YTHDF2	51441	1p35.3	-0.35	-0.766	-0.073	0.002	0.041	-0.165	0.024	0.027	0.077	-0.337	-0.022	-0.582	-0.391	-0.576	-0.004	0.014	-0.258	0.028	-0.476	-0.386	0	0	0.01	-0.015	-0.025	-0.209	-0.077	0.035	-0.017	0.06	0.02	0.002	-0.014	-0.337	0.012
ZDHHC18	84243	1p36.11	-0.35	-0.766	-0.073	0.002	0.041	-0.165	0.024	0.027	0.077	-0.337	-0.022	-0.582	-0.391	-0.576	-0.004	0.014	-0.258	0.028	-0.476	-0.386	0	0	0.01	-0.015	-0.025	-0.209	-0.077	0.035	-0.017	0.06	0.02	0.002	-0.014	-0.337	0.012
ZNF593	51042	1p36.11	-0.35	-0.766	-0.073	0.002	0.041	-0.165	0.024	0.027	0.077	-0.337	-0.022	-0.582	-0.391	-0.576	-0.004	0.014	-0.258	0.028	-0.476	-0.386	0	0	0.01	-0.015	-0.025	-0.209	-0.077	0.035	-0.017	0.06	0.02	0.002	-0.014	-0.337	0.012
ZNF683	257101	1p36.11	-0.35	-0.766	-0.073	0.002	0.041	-0.165	0.024	0.027	0.077	-0.337	-0.022	-0.582	-0.391	-0.576	-0.004	0.014	-0.258	0.028	-0.476	-0.386	0	0	0.01	-0.015	-0.025	-0.209	-0.077	0.035	-0.017	0.06	0.02	0.002	-0.014	-0.337	0.012
hsa-mir-1976	-790	1p36.11	-0.35	-0.766	-0.073	0.002	0.041	-0.165	0.024	0.027	0.077	-0.337	-0.022	-0.582	-0.391	-0.576	-0.004	0.014	-0.258	0.028	-0.476	-0.386	0	0	0.01	-0.015	-0.025	-0.209	-0.077	0.035	-0.017	0.06	0.02	0.002	-0.014	-0.337	0.012
MECR	51102	1p35.3	-0.35	-0.766	-0.073	0.002	0.041	-0.165	0.024	0.027	0.077	-0.337	-0.022	-0.582	-0.391	-0.787	-0.004	0.014	-0.258	0.028	-0.476	-0.386	0	0	0.01	-0.015	-0.025	-0.209	-0.077	0.035	-0.017	0.06	0.02	0.002	-0.014	-0.337	0.012
PTPRU	10076	1p35.3	-0.35	-0.766	-0.073	0.002	0.041	-0.165	0.024	0.027	0.077	-0.337	-0.022	-0.582	-0.391	-0.787	-0.004	0.014	-0.258	0.028	-0.476	-0.386	0	0	0.01	-0.015	-0.025	-0.209	-0.077	0.035	-0.017	0.06	0.02	0.002	-0.014	-0.337	0.012
SRSF4	6429	1p35.3	-0.35	-0.766	-0.073	0.002	0.041	-0.165	0.024	0.027	0.077	-0.337	-0.022	-0.582	-0.391	-0.787	-0.004	0.014	-0.258	0.028	-0.476	-0.386	0	0	0.01	-0.015	-0.025	-0.209	-0.077	0.035	-0.017	0.06	0.02	0.002	-0.014	-0.337	0.012
TMEM200B	399474	1p35.3	-0.35	-0.766	-0.073	0.002	0.041	-0.165	0.024	0.027	0.077	-0.337	-0.022	-0.582	-0.391	-0.787	-0.004	0.014	-0.258	0.028	-0.476	-0.386	0	0	0.01	-0.015	-0.025	-0.209	-0.077	0.035	-0.017	0.06	0.02	0.002	-0.014	-0.337	0.012
FABP3	2170	1p35.2	-0.35	-0.766	-0.073	0.002	0.041	-0.165	0.025	0.027	0.077	-0.337	-0.022	-0.582	-0.391	-0.787	-0.004	0.014	-0.258	0.028	-0.476	-0.386	0	-0.007	0.01	-0.015	-0.025	-0.209	-0.077	0.035	-0.017	0.06	0.02	0.002	-0.014	0.022	-0.006
LAPTM5	7805	1p35.2	-0.35	-0.766	-0.073	0.002	0.041	-0.165	0.025	0.027	0.077	-0.337	-0.022	-0.582	-0.391	-0.787	-0.004	0.014	-0.258	0.028	-0.476	-0.386	0	-0.007	0.01	-0.015	-0.025	-0.209	-0.077	0.035	-0.017	0.06	0.02	0.002	-0.014	0.022	-0.006
LOC100129196	100129196	1p35.2	-0.35	-0.766	-0.073	0.002	0.041	-0.165	0.025	0.027	0.077	-0.337	-0.022	-0.582	-0.391	-0.787	-0.004	0.014	-0.258	0.028	-0.476	-0.386	0	-0.007	0.01	-0.015	-0.025	-0.209	-0.077	0.035	-0.017	0.06	0.02	0.002	-0.014	0.022	-0.006
LOC149086	149086	1p35.2	-0.35	-0.766	-0.073	0.002	0.041	-0.165	0.025	0.027	0.077	-0.337	-0.022	-0.582	-0.391	-0.787	-0.004	0.014	-0.258	0.028	-0.476	-0.386	0	-0.007	0.01	-0.015	-0.025	-0.209	-0.077	0.035	-0.017	0.06	0.02	0.002	-0.014	0.022	-0.006
LOC284551	284551	1p35.2	-0.35	-0.766	-0.073	0.002	0.041	-0.165	0.025	0.027	0.077	-0.337	-0.022	-0.582	-0.391	-0.787	-0.004	0.014	-0.258	0.028	-0.476	-0.386	0	-0.007	0.01	-0.015	-0.025	-0.209	-0.077	0.035	-0.017	0.06	0.02	0.002	-0.014	0.022	-0.006
MATN1	4146	1p35.2	-0.35	-0.766	-0.073	0.002	0.041	-0.165	0.025	0.027	0.077	-0.337	-0.022	-0.582	-0.391	-0.787	-0.004	0.014	-0.258	0.028	-0.476	-0.386	0	-0.007	0.01	-0.015	-0.025	-0.209	-0.077	0.035	-0.017	0.06	0.02	0.002	-0.014	0.022	-0.006
MIR4420	100616164	1p35.2	-0.35	-0.766	-0.073	0.002	0.041	-0.165	0.025	0.027	0.077	-0.337	-0.022	-0.582	-0.391	-0.787	-0.004	0.014	-0.258	0.028	-0.476	-0.386	0	-0.007	0.01	-0.015	-0.025	-0.209	-0.077	0.035	-0.017	0.06	0.02	0.002	-0.014	0.022	-0.006
NKAIN1	79570	1p35.2	-0.35	-0.766	-0.073	0.002	0.041	-0.165	0.025	0.027	0.077	-0.337	-0.022	-0.582	-0.391	-0.787	-0.004	0.014	-0.258	0.028	-0.476	-0.386	0	-0.007	0.01	-0.015	-0.025	-0.209	-0.077	0.035	-0.017	0.06	0.02	0.002	-0.014	0.022	-0.006
PRO0611	28997	1p35.2	-0.35	-0.766	-0.073	0.002	0.041	-0.165	0.025	0.027	0.077	-0.337	-0.022	-0.582	-0.391	-0.787	-0.004	0.014	-0.258	0.028	-0.476	-0.386	0	-0.007	0.01	-0.015	-0.025	-0.209	-0.077	0.035	-0.017	0.06	0.02	0.002	-0.014	0.022	-0.006
PUM1	9698	1p35.2	-0.35	-0.766	-0.073	0.002	0.041	-0.165	0.025	0.027	0.077	-0.337	-0.022	-0.582	-0.391	-0.787	-0.004	0.014	-0.258	0.028	-0.476	-0.386	0	-0.007	0.01	-0.015	-0.025	-0.209	-0.077	0.035	-0.017	0.06	0.02	0.002	-0.014	0.022	-0.006
SDC3	9672	1p35.2	-0.35	-0.766	-0.073	0.002	0.041	-0.165	0.025	0.027	0.077	-0.337	-0.022	-0.582	-0.391	-0.787	-0.004	0.014	-0.258	0.028	-0.476	-0.386	0	-0.007	0.01	-0.015	-0.025	-0.209	-0.077	0.035	-0.017	0.06	0.02	0.002	-0.014	0.022	-0.006
SERINC2	347735	1p35.2	-0.35	-0.766	-0.073	0.002	0.041	-0.165	0.025	0.027	0.077	-0.337	-0.022	-0.582	-0.391	-0.787	-0.004	0.014	-0.258	0.028	-0.476	-0.386	0	-0.007	0.01	-0.015	-0.025	-0.209	-0.077	0.035	-0.017	0.06	0.02	0.002	-0.014	0.022	-0.006
SNORD103A	692234	1p35.2	-0.35	-0.766	-0.073	0.002	0.041	-0.165	0.025	0.027	0.077	-0.337	-0.022	-0.582	-0.391	-0.787	-0.004	0.014	-0.258	0.028	-0.476	-0.386	0	-0.007	0.01	-0.015	-0.025	-0.209	-0.077	0.035	-0.017	0.06	0.02	0.002	-0.014	0.022	-0.006
SNORD103B	692235	1p35.2	-0.35	-0.766	-0.073	0.002	0.041	-0.165	0.025	0.027	0.077	-0.337	-0.022	-0.582	-0.391	-0.787	-0.004	0.014	-0.258	0.028	-0.476	-0.386	0	-0.007	0.01	-0.015	-0.025	-0.209	-0.077	0.035	-0.017	0.06	0.02	0.002	-0.014	0.022	-0.006
SNORD85	692200	1p35.2	-0.35	-0.766	-0.073	0.002	0.041	-0.165	0.025	0.027	0.077	-0.337	-0.022	-0.582	-0.391	-0.787	-0.004	0.014	-0.258	0.028	-0.476	-0.386	0	-0.007	0.01	-0.015	-0.025	-0.209	-0.077	0.035	-0.017	0.06	0.02	0.002	-0.014	0.022	-0.006
SNRNP40	9410	1p35.2	-0.35	-0.766	-0.073	0.002	0.041	-0.165	0.025	0.027	0.077	-0.337	-0.022	-0.582	-0.391	-0.787	-0.004	0.014	-0.258	0.028	-0.476	-0.386	0	-0.007	0.01	-0.015	-0.025	-0.209	-0.077	0.035	-0.017	0.06	0.02	0.002	-0.014	0.022	-0.006
ZCCHC17	51538	1p35.2	-0.35	-0.766	-0.073	0.002	0.041	-0.165	0.025	0.027	0.077	-0.337	-0.022	-0.582	-0.391	-0.787	-0.004	0.014	-0.258	0.028	-0.476	-0.386	0	-0.007	0.01	-0.015	-0.025	-0.209	-0.077	0.035	-0.017	0.06	0.02	0.002	-0.014	0.022	-0.006
HCRTR1	3061	1p35.2	-0.35	-0.766	-0.073	0.002	0.041	-0.165	0.025	0.027	0.077	-0.337	-0.022	-0.582	-0.391	-0.203	-0.004	0.014	-0.258	0.028	-0.476	-0.386	0	-0.007	0.01	-0.015	-0.025	-0.209	-0.077	0.035	-0.017	0.06	0.02	0.002	-0.014	0.022	-0.006
PEF1	553115	1p35.2	-0.35	-0.766	-0.073	0.002	0.041	-0.165	0.025	0.027	0.077	-0.337	-0.022	-0.582	-0.391	-0.203	-0.004	0.014	-0.258	0.028	-0.476	-0.386	0	-0.007	0.01	-0.015	-0.025	-0.209	-0.077	0.035	-0.017	0.06	0.02	0.002	-0.014	0.022	-0.006
TINAGL1	64129	1p35.2	-0.35	-0.766	-0.073	0.002	0.041	-0.165	0.025	0.027	0.077	-0.337	-0.022	-0.582	-0.391	-0.203	-0.004	0.014	-0.258	0.028	-0.476	-0.386	0	-0.007	0.01	-0.015	-0.025	-0.209	-0.077	0.035	-0.017	0.06	0.02	0.002	-0.014	0.022	-0.006
ADC	113451	1p35.1	-0.35	0.023	-0.073	0.002	0.041	-0.165	0.025	0.027	0.077	-0.337	-0.022	-0.582	-0.391	-0.203	-0.004	0.014	-0.258	0.028	-0.476	-0.386	0	-0.007	0.01	-0.015	-0.025	-0.209	-0.077	0.035	-0.017	0.06	0.02	0.002	-0.014	0.022	-0.006
AK2	204	1p35.1	-0.35	0.023	-0.073	0.002	0.041	-0.165	0.025	0.027	0.077	-0.337	-0.022	-0.582	-0.391	-0.203	-0.004	0.014	-0.258	0.028	-0.476	-0.386	0	-0.007	0.01	-0.015	-0.025	-0.209	-0.077	0.035	-0.017	0.06	0.02	0.002	-0.014	0.022	-0.006
BAI2	576	1p35.2	-0.35	0.023	-0.073	0.002	0.041	-0.165	0.025	0.027	0.077	-0.337	-0.022	-0.582	-0.391	-0.203	-0.004	0.014	-0.258	0.028	-0.476	-0.386	0	-0.007	0.01	-0.015	-0.025	-0.209	-0.077	0.035	-0.017	0.06	0.02	0.002	-0.014	0.022	-0.006
BSDC1	55108	1p35.1	-0.35	0.023	-0.073	0.002	0.041	-0.165	0.025	0.027	0.077	-0.337	-0.022	-0.582	-0.391	-0.203	-0.004	0.014	-0.258	0.028	-0.476	-0.386	0	-0.007	0.01	-0.015	-0.025	-0.209	-0.077	0.035	-0.017	0.06	0.02	0.002	-0.014	0.022	-0.006
CCDC28B	79140	1p35.1	-0.35	0.023	-0.073	0.002	0.041	-0.165	0.025	0.027	0.077	-0.337	-0.022	-0.582	-0.391	-0.203	-0.004	0.014	-0.258	0.028	-0.476	-0.386	0	-0.007	0.01	-0.015	-0.025	-0.209	-0.077	0.035	-0.017	0.06	0.02	0.002	-0.014	0.022	-0.006
COL16A1	1307	1p35.2	-0.35	0.023	-0.073	0.002	0.041	-0.165	0.025	0.027	0.077	-0.337	-0.022	-0.582	-0.391	-0.203	-0.004	0.014	-0.258	0.028	-0.476	-0.386	0	-0.007	0.01	-0.015	-0.025	-0.209	-0.077	0.035	-0.017	0.06	0.02	0.002	-0.014	0.022	-0.006
DCDC2B	149069	1p35.1	-0.35	0.023	-0.073	0.002	0.041	-0.165	0.025	0.027	0.077	-0.337	-0.022	-0.582	-0.391	-0.203	-0.004	0.014	-0.258	0.028	-0.476	-0.386	0	-0.007	0.01	-0.015	-0.025	-0.209	-0.077	0.035	-0.017	0.06	0.02	0.002	-0.014	0.022	-0.006
EIF3I	8668	1p35.1	-0.35	0.023	-0.073	0.002	0.041	-0.165	0.025	0.027	0.077	-0.337	-0.022	-0.582	-0.391	-0.203	-0.004	0.014	-0.258	0.028	-0.476	-0.386	0	-0.007	0.01	-0.015	-0.025	-0.209	-0.077	0.035	-0.017	0.06	0.02	0.002	-0.014	0.022	-0.006
FAM167B	84734	1p35.1	-0.35	0.023	-0.073	0.002	0.041	-0.165	0.025	0.027	0.077	-0.337	-0.022	-0.582	-0.391	-0.203	-0.004	0.014	-0.258	0.028	-0.476	-0.386	0	-0.007	0.01	-0.015	-0.025	-0.209	-0.077	0.035	-0.017	0.06	0.02	0.002	-0.014	0.022	-0.006
FNDC5	252995	1p35.1	-0.35	0.023	-0.073	0.002	0.041	-0.165	0.025	0.027	0.077	-0.337	-0.022	-0.582	-0.391	-0.203	-0.004	0.014	-0.258	0.028	-0.476	-0.386	0	-0.007	0.01	-0.015	-0.025	-0.209	-0.077	0.035	-0.017	0.06	0.02	0.002	-0.014	0.022	-0.006
HDAC1	3065	1p35.1	-0.35	0.023	-0.073	0.002	0.041	-0.165	0.025	0.027	0.077	-0.337	-0.022	-0.582	-0.391	-0.203	-0.004	0.014	-0.258	0.028	-0.476	-0.386	0	-0.007	0.01	-0.015	-0.025	-0.209	-0.077	0.035	-0.017	0.06	0.02	0.002	-0.014	0.022	-0.006
HPCA	3208	1p35.1	-0.35	0.023	-0.073	0.002	0.041	-0.165	0.025	0.027	0.077	-0.337	-0.022	-0.582	-0.391	-0.203	-0.004	0.014	-0.258	0.028	-0.476	-0.386	0	-0.007	0.01	-0.015	-0.025	-0.209	-0.077	0.035	-0.017	0.06	0.02	0.002	-0.014	0.022	-0.006
IQCC	55721	1p35.1	-0.35	0.023	-0.073	0.002	0.041	-0.165	0.025	0.027	0.077	-0.337	-0.022	-0.582	-0.391	-0.203	-0.004	0.014	-0.258	0.028	-0.476	-0.386	0	-0.007	0.01	-0.015	-0.025	-0.209	-0.077	0.035	-0.017	0.06	0.02	0.002	-0.014	0.022	-0.006
KHDRBS1	10657	1p35.1	-0.35	0.023	-0.073	0.002	0.041	-0.165	0.025	0.027	0.077	-0.337	-0.022	-0.582	-0.391	-0.203	-0.004	0.014	-0.258	0.028	-0.476	-0.386	0	-0.007	0.01	-0.015	-0.025	-0.209	-0.077	0.035	-0.017	0.06	0.02	0.002	-0.014	0.022	-0.006
KIAA1522	57648	1p35.1	-0.35	0.023	-0.073	0.002	0.041	-0.165	0.025	0.027	0.077	-0.337	-0.022	-0.582	-0.391	-0.203	-0.004	0.014	-0.258	0.028	-0.476	-0.386	0	-0.007	0.01	-0.015	-0.025	-0.209	-0.077	0.035	-0.017	0.06	0.02	0.002	-0.014	0.022	-0.006
KPNA6	23633	1p35.1	-0.35	0.023	-0.073	0.002	0.041	-0.165	0.025	0.027	0.077	-0.337	-0.022	-0.582	-0.391	-0.203	-0.004	0.014	-0.258	0.028	-0.476	-0.386	0	-0.007	0.01	-0.015	-0.025	-0.209	-0.077	0.035	-0.017	0.06	0.02	0.002	-0.014	0.022	-0.006
LCK	3932	1p35.1	-0.35	0.023	-0.073	0.002	0.041	-0.165	0.025	0.027	0.077	-0.337	-0.022	-0.582	-0.391	-0.203	-0.004	0.014	-0.258	0.028	-0.476	-0.386	0	-0.007	0.01	-0.015	-0.025	-0.209	-0.077	0.035	-0.017	0.06	0.02	0.002	-0.014	0.022	-0.006
LOC100128071	100128071	1p35.1	-0.35	0.023	-0.073	0.002	0.041	-0.165	0.025	0.027	0.077	-0.337	-0.022	-0.582	-0.391	-0.203	-0.004	0.014	-0.258	0.028	-0.476	-0.386	0	-0.007	0.01	-0.015	-0.025	-0.209	-0.077	0.035	-0.017	0.06	0.02	0.002	-0.014	0.022	-0.006
MARCKSL1	65108	1p35.1	-0.35	0.023	-0.073	0.002	0.041	-0.165	0.025	0.027	0.077	-0.337	-0.022	-0.582	-0.391	-0.203	-0.004	0.014	-0.258	0.028	-0.476	-0.386	0	-0.007	0.01	-0.015	-0.025	-0.209	-0.077	0.035	-0.017	0.06	0.02	0.002	-0.014	0.022	-0.006
MIR4254	100423028	1p35.2	-0.35	0.023	-0.073	0.002	0.041	-0.165	0.025	0.027	0.077	-0.337	-0.022	-0.582	-0.391	-0.203	-0.004	0.014	-0.258	0.028	-0.476	-0.386	0	-0.007	0.01	-0.015	-0.025	-0.209	-0.077	0.035	-0.017	0.06	0.02	0.002	-0.014	0.022	-0.006
MTMR9LP	339483	1p35.1	-0.35	0.023	-0.073	0.002	0.041	-0.165	0.025	0.027	0.077	-0.337	-0.022	-0.582	-0.391	-0.203	-0.004	0.014	-0.258	0.028	-0.476	-0.386	0	-0.007	0.01	-0.015	-0.025	-0.209	-0.077	0.035	-0.017	0.06	0.02	0.002	-0.014	0.022	-0.006
PTP4A2	8073	1p35.2	-0.35	0.023	-0.073	0.002	0.041	-0.165	0.025	0.027	0.077	-0.337	-0.022	-0.582	-0.391	-0.203	-0.004	0.014	-0.258	0.028	-0.476	-0.386	0	-0.007	0.01	-0.015	-0.025	-0.209	-0.077	0.035	-0.017	0.06	0.02	0.002	-0.014	0.022	-0.006
RBBP4	5928	1p35.1	-0.35	0.023	-0.073	0.002	0.041	-0.165	0.025	0.027	0.077	-0.337	-0.022	-0.582	-0.391	-0.203	-0.004	0.014	-0.258	0.028	-0.476	-0.386	0	-0.007	0.01	-0.015	-0.025	-0.209	-0.077	0.035	-0.017	0.06	0.02	0.002	-0.014	0.022	-0.006
RNF19B	127544	1p35.1	-0.35	0.023	-0.073	0.002	0.041	-0.165	0.025	0.027	0.077	-0.337	-0.022	-0.582	-0.391	-0.203	-0.004	0.014	-0.258	0.028	-0.476	-0.386	0	-0.007	0.01	-0.015	-0.025	-0.209	-0.077	0.035	-0.017	0.06	0.02	0.002	-0.014	0.022	-0.006
S100PBP	64766	1p35.1	-0.35	0.023	-0.073	0.002	0.041	-0.165	0.025	0.027	0.077	-0.337	-0.022	-0.582	-0.391	-0.203	-0.004	0.014	-0.258	0.028	-0.476	-0.386	0	-0.007	0.01	-0.015	-0.025	-0.209	-0.077	0.035	-0.017	0.06	0.02	0.002	-0.014	0.022	-0.006
SPOCD1	90853	1p35.2	-0.35	0.023	-0.073	0.002	0.041	-0.165	0.025	0.027	0.077	-0.337	-0.022	-0.582	-0.391	-0.203	-0.004	0.014	-0.258	0.028	-0.476	-0.386	0	-0.007	0.01	-0.015	-0.025	-0.209	-0.077	0.035	-0.017	0.06	0.02	0.002	-0.014	0.022	-0.006
SYNC	81493	1p35.1	-0.35	0.023	-0.073	0.002	0.041	-0.165	0.025	0.027	0.077	-0.337	-0.022	-0.582	-0.391	-0.203	-0.004	0.014	-0.258	0.028	-0.476	-0.386	0	-0.007	0.01	-0.015	-0.025	-0.209	-0.077	0.035	-0.017	0.06	0.02	0.002	-0.014	0.022	-0.006
TMEM234	56063	1p35.1	-0.35	0.023	-0.073	0.002	0.041	-0.165	0.025	0.027	0.077	-0.337	-0.022	-0.582	-0.391	-0.203	-0.004	0.014	-0.258	0.028	-0.476	-0.386	0	-0.007	0.01	-0.015	-0.025	-0.209	-0.077	0.035	-0.017	0.06	0.02	0.002	-0.014	0.022	-0.006
TMEM39B	55116	1p35.1	-0.35	0.023	-0.073	0.002	0.041	-0.165	0.025	0.027	0.077	-0.337	-0.022	-0.582	-0.391	-0.203	-0.004	0.014	-0.258	0.028	-0.476	-0.386	0	-0.007	0.01	-0.015	-0.025	-0.209	-0.077	0.035	-0.017	0.06	0.02	0.002	-0.014	0.022	-0.006
TMEM54	113452	1p35.1	-0.35	0.023	-0.073	0.002	0.041	-0.165	0.025	0.027	0.077	-0.337	-0.022	-0.582	-0.391	-0.203	-0.004	0.014	-0.258	0.028	-0.476	-0.386	0	-0.007	0.01	-0.015	-0.025	-0.209	-0.077	0.035	-0.017	0.06	0.02	0.002	-0.014	0.022	-0.006
TRIM62	55223	1p35.1	-0.35	0.023	-0.073	0.002	0.041	-0.165	0.025	0.027	0.077	-0.337	-0.022	-0.582	-0.391	-0.203	-0.004	0.014	-0.258	0.028	-0.476	-0.386	0	-0.007	0.01	-0.015	-0.025	-0.209	-0.077	0.035	-0.017	0.06	0.02	0.002	-0.014	0.022	-0.006
TSSK3	81629	1p35.1	-0.35	0.023	-0.073	0.002	0.041	-0.165	0.025	0.027	0.077	-0.337	-0.022	-0.582	-0.391	-0.203	-0.004	0.014	-0.258	0.028	-0.476	-0.386	0	-0.007	0.01	-0.015	-0.025	-0.209	-0.077	0.035	-0.017	0.06	0.02	0.002	-0.014	0.022	-0.006
TXLNA	200081	1p35.1	-0.35	0.023	-0.073	0.002	0.041	-0.165	0.025	0.027	0.077	-0.337	-0.022	-0.582	-0.391	-0.203	-0.004	0.014	-0.258	0.028	-0.476	-0.386	0	-0.007	0.01	-0.015	-0.025	-0.209	-0.077	0.035	-0.017	0.06	0.02	0.002	-0.014	0.022	-0.006
YARS	8565	1p35.1	-0.35	0.023	-0.073	0.002	0.041	-0.165	0.025	0.027	0.077	-0.337	-0.022	-0.582	-0.391	-0.203	-0.004	0.014	-0.258	0.028	-0.476	-0.386	0	-0.007	0.01	-0.015	-0.025	-0.209	-0.077	0.035	-0.017	0.06	0.02	0.002	-0.014	0.022	-0.006
ZBTB8A	653121	1p35.1	-0.35	0.023	-0.073	0.002	0.041	-0.165	0.025	0.027	0.077	-0.337	-0.022	-0.582	-0.391	-0.203	-0.004	0.014	-0.258	0.028	-0.476	-0.386	0	-0.007	0.01	-0.015	-0.025	-0.209	-0.077	0.035	-0.017	0.06	0.02	0.002	-0.014	0.022	-0.006
ZBTB8B	728116	1p35.1	-0.35	0.023	-0.073	0.002	0.041	-0.165	0.025	0.027	0.077	-0.337	-0.022	-0.582	-0.391	-0.203	-0.004	0.014	-0.258	0.028	-0.476	-0.386	0	-0.007	0.01	-0.015	-0.025	-0.209	-0.077	0.035	-0.017	0.06	0.02	0.002	-0.014	0.022	-0.006
ZBTB8OS	339487	1p35.1	-0.35	0.023	-0.073	0.002	0.041	-0.165	0.025	0.027	0.077	-0.337	-0.022	-0.582	-0.391	-0.203	-0.004	0.014	-0.258	0.028	-0.476	-0.386	0	-0.007	0.01	-0.015	-0.025	-0.209	-0.077	0.035	-0.017	0.06	0.02	0.002	-0.014	0.022	-0.006
ZNF362	149076	1p35.1	-0.35	0.023	-0.073	0.002	0.041	-0.165	-0.076	0.027	0.077	-0.337	-0.022	-0.582	-0.391	-0.203	-0.004	0.014	-0.258	0.028	-0.476	-0.386	0	-0.007	0.01	-0.015	-0.025	-0.209	-0.077	0.035	-0.017	0.06	0.02	0.002	-0.014	0.022	-0.006
hsa-mir-4254	-830	1p35.2	-0.35	0.023	-0.073	0.002	0.041	-0.165	0.025	0.027	0.077	-0.337	-0.022	-0.582	-0.391	-0.203	-0.004	0.014	-0.258	0.028	-0.476	-0.386	0	-0.007	0.01	-0.015	-0.025	-0.209	-0.077	0.035	-0.017	0.06	0.02	0.002	-0.014	0.022	-0.006
MIR3605	100500853	1p35.1	-0.35	0.023	-0.073	0.002	0.041	-0.165	-0.076	0.027	0.077	-0.337	-0.022	-0.582	-0.391	-0.203	-0.004	0.014	-0.258	0.028	-0.476	-0.386	0	-0.007	0.01	-0.015	-0.025	-0.209	-0.077	0.035	-0.017	0.06	0.02	0.002	-0.014	0.022	-0.006
PHC2	1912	1p35.1	-0.35	0.023	-0.073	0.002	0.041	-0.165	-0.076	0.027	0.077	-0.337	-0.022	-0.582	-0.391	-0.418	-0.004	0.014	-0.258	0.028	-0.476	-0.386	0	-0.007	0.01	-0.015	-0.025	-0.209	-0.077	0.035	-0.017	0.06	0.02	0.002	-0.014	0.022	-0.006
CSMD2	114784	1p35.1	-0.35	0.023	-0.073	0.002	0.041	0.362	-0.076	0.027	0.077	-0.337	-0.022	-0.582	-0.391	-0.418	-0.004	0.014	-0.258	0.028	-0.476	-0.386	0	-0.007	0.01	-0.015	-0.025	-0.209	-0.077	0.035	-0.017	0.06	0.02	0.002	-0.014	0.022	-0.006
ZSCAN20	7579	1p35.1	-0.35	0.023	-0.073	0.002	0.041	-0.165	-0.076	0.027	0.077	-0.337	-0.022	-0.582	-0.391	-0.418	-0.004	0.014	-0.258	0.028	-0.476	-0.386	0	-0.007	0.01	-0.015	-0.025	-0.209	-0.077	0.035	-0.017	0.06	0.02	0.002	-0.014	0.022	-0.006
HMGB4	127540	1p35.1	-0.35	0.023	-0.073	0.002	0.041	0.362	0.013	0.027	0.077	-0.337	-0.022	-0.582	-0.391	-0.418	-0.004	0.014	-0.258	0.028	-0.476	-0.386	0	-0.007	0.01	-0.015	-0.025	-0.209	-0.077	0.035	-0.017	0.06	0.02	0.002	-0.014	0.022	-0.006
LOC402779	402779	1p35.1	-0.35	0.023	-0.073	0.002	0.041	0.362	0.013	0.027	0.077	-0.337	-0.022	-0.582	-0.391	-0.418	-0.004	0.014	-0.258	0.028	-0.476	-0.386	0	-0.007	0.01	-0.015	-0.025	-0.209	-0.077	0.035	-0.017	0.06	0.02	0.002	-0.014	0.022	-0.006
C1orf94	84970	1p34.3	-0.35	0.023	-0.073	0.002	0.041	0.362	0.013	0.027	0.077	-0.337	-0.022	-0.582	-0.391	-0.418	-0.004	0.014	-0.258	0.028	-0.476	-0.386	0	-0.007	0.01	-0.015	-0.025	-0.209	-0.077	0.035	-0.017	0.06	0.02	0.002	-0.014	0.022	-0.006
C1orf212	113444	1p34.3	-0.35	0.023	-0.073	0.002	0.041	-0.173	0.013	0.027	0.077	-0.337	-0.022	-0.582	-0.391	-0.418	-0.004	0.014	-0.258	0.028	-0.476	-0.386	0	-0.007	0.01	-0.015	-0.025	-0.209	-0.077	0.035	-0.017	0.06	0.02	0.002	-0.014	0.022	-0.006
DLGAP3	58512	1p34.3	-0.35	0.023	-0.073	0.002	0.041	-0.173	0.013	0.027	0.077	-0.337	-0.022	-0.582	-0.391	-0.418	-0.004	0.014	-0.258	0.028	-0.476	-0.386	0	-0.007	0.01	-0.015	-0.025	-0.209	-0.077	0.035	-0.017	0.06	0.02	0.002	-0.014	0.022	-0.006
GJA4	2701	1p34.3	-0.35	0.023	-0.073	0.002	0.041	-0.173	0.013	0.027	0.077	-0.337	-0.022	-0.582	-0.391	-0.418	-0.004	0.014	-0.258	0.028	-0.476	-0.386	0	-0.007	0.01	-0.015	-0.025	-0.209	-0.077	0.035	-0.017	0.06	0.02	0.002	-0.014	0.022	-0.006
GJB3	2707	1p34.3	-0.35	0.023	-0.073	0.002	0.041	-0.173	0.013	0.027	0.077	-0.337	-0.022	-0.582	-0.391	-0.418	-0.004	0.014	-0.258	0.028	-0.476	-0.386	0	-0.007	0.01	-0.015	-0.025	-0.209	-0.077	0.035	-0.017	0.06	0.02	0.002	-0.014	0.022	-0.006
GJB4	127534	1p34.3	-0.35	0.023	-0.073	0.002	0.041	-0.173	0.013	0.027	0.077	-0.337	-0.022	-0.582	-0.391	-0.418	-0.004	0.014	-0.258	0.028	-0.476	-0.386	0	-0.007	0.01	-0.015	-0.025	-0.209	-0.077	0.035	-0.017	0.06	0.02	0.002	-0.014	0.022	-0.006
GJB5	2709	1p34.3	-0.35	0.023	-0.073	0.002	0.041	-0.173	0.013	0.027	0.077	-0.337	-0.022	-0.582	-0.391	-0.418	-0.004	0.014	-0.258	0.028	-0.476	-0.386	0	-0.007	0.01	-0.015	-0.025	-0.209	-0.077	0.035	-0.017	0.06	0.02	0.002	-0.014	0.022	-0.006
hsa-mir-552	-853	1p34.3	-0.35	0.023	-0.073	0.002	0.041	-0.173	0.013	0.027	0.077	-0.337	-0.022	-0.582	-0.391	-0.418	-0.004	0.014	-0.258	0.028	-0.476	-0.386	0	-0.007	0.01	-0.015	-0.025	-0.209	-0.077	0.035	-0.017	0.06	0.02	0.002	-0.014	0.022	-0.006
ADPRHL2	54936	1p34.3	-0.35	0.023	-0.073	0.002	0.041	-0.173	0.013	0.027	0.077	-0.337	-0.022	-0.582	-0.391	-0.208	-0.004	0.014	-0.258	0.028	-0.476	-0.386	0	-0.007	0.01	-0.015	-0.025	-0.209	-0.077	0.035	-0.017	0.06	0.02	0.002	-0.014	0.022	-0.006
C1orf216	127703	1p34.3	-0.35	0.023	-0.073	0.002	0.041	-0.173	0.013	0.027	0.077	-0.337	-0.022	-0.582	-0.391	-0.208	-0.004	0.014	-0.258	0.028	-0.476	-0.386	0	-0.007	0.01	-0.015	-0.025	-0.209	-0.077	0.035	-0.017	0.06	0.02	0.002	-0.014	0.022	-0.006
CLSPN	63967	1p34.3	-0.35	0.023	-0.073	0.002	0.041	-0.173	0.013	0.027	0.077	-0.337	-0.022	-0.582	-0.391	-0.208	-0.004	0.014	-0.258	0.028	-0.476	-0.386	0	-0.007	0.01	-0.015	-0.025	-0.209	-0.077	0.035	-0.017	0.06	0.02	0.002	-0.014	0.022	-0.006
COL8A2	1296	1p34.3	-0.35	0.023	-0.073	0.002	0.041	-0.173	0.013	0.027	0.077	-0.337	-0.022	-0.582	-0.391	-0.208	-0.004	0.014	-0.258	0.028	-0.476	-0.386	0	-0.007	0.01	-0.015	-0.025	-0.209	-0.077	0.035	-0.017	0.06	0.02	0.002	-0.014	0.022	-0.006
CSF3R	1441	1p34.3	-0.35	0.023	-0.073	0.002	0.041	-0.173	0.013	0.027	0.077	-0.337	-0.022	-0.582	-0.391	-0.208	-0.004	0.014	-0.258	0.028	-0.476	-0.386	0	-0.007	0.01	-0.015	-0.025	-0.209	-0.077	0.035	-0.017	0.06	0.02	0.002	-0.014	0.022	-0.006
EIF2C1	26523	1p34.3	-0.35	0.023	-0.073	0.002	0.041	-0.173	0.013	0.027	0.077	-0.337	-0.022	-0.582	-0.391	-0.208	-0.004	0.014	-0.258	0.028	-0.476	-0.386	0	-0.007	0.01	-0.015	-0.025	-0.209	-0.077	0.035	-0.017	0.06	0.02	0.002	-0.014	0.022	-0.006
EIF2C3	192669	1p34.3	-0.35	0.023	-0.073	0.002	0.041	-0.173	0.013	0.027	0.077	-0.337	-0.022	-0.582	-0.391	-0.208	-0.004	0.014	-0.258	0.028	-0.476	-0.386	0	-0.007	0.01	-0.015	-0.025	-0.209	-0.077	0.035	-0.017	0.06	0.02	0.002	-0.014	0.022	-0.006
EIF2C4	192670	1p34.3	-0.35	0.023	-0.073	0.002	0.041	-0.173	0.013	0.027	0.077	-0.337	-0.022	-0.582	-0.391	-0.208	-0.004	0.014	-0.258	0.028	-0.476	-0.386	0	-0.007	0.01	-0.015	-0.025	-0.209	-0.077	0.035	-0.017	0.06	0.02	0.002	-0.014	0.022	-0.006
FAM176B	55194	1p34.3	-0.35	0.023	-0.073	0.002	0.041	-0.173	0.013	0.027	0.077	-0.337	-0.022	-0.582	-0.391	-0.208	-0.004	0.014	-0.258	0.028	-0.476	-0.386	0	-0.007	0.01	-0.015	-0.025	-0.209	-0.077	0.035	-0.017	0.06	0.02	0.002	-0.014	0.022	-0.006
KIAA0319L	79932	1p34.3	-0.35	0.023	-0.073	0.002	0.041	-0.173	0.013	0.027	0.077	-0.337	-0.022	-0.582	-0.391	-0.208	-0.004	0.014	-0.258	0.028	-0.476	-0.386	0	-0.007	0.01	-0.015	-0.025	-0.209	-0.077	0.035	-0.017	0.06	0.02	0.002	-0.014	0.022	-0.006
LOC653160	653160	1p34.3	-0.35	0.023	-0.073	0.002	0.041	-0.173	0.013	0.027	0.077	-0.337	-0.022	-0.582	-0.391	-0.208	-0.004	0.014	-0.258	0.028	-0.476	-0.386	0	-0.007	0.01	-0.015	-0.025	-0.209	-0.077	0.035	-0.017	0.06	0.02	0.002	-0.014	0.022	-0.006
LSM10	84967	1p34.3	-0.35	0.023	-0.073	0.002	0.041	-0.173	0.013	0.027	0.077	-0.337	-0.022	-0.582	-0.391	-0.208	-0.004	0.014	-0.258	0.028	-0.476	-0.386	0	-0.007	0.01	-0.015	-0.025	-0.209	-0.077	0.035	-0.017	0.06	0.02	0.002	-0.014	0.022	-0.006
MAP7D1	55700	1p34.3	-0.35	0.023	-0.073	0.002	0.041	-0.173	0.013	0.027	0.077	-0.337	-0.022	-0.582	-0.391	-0.208	-0.004	0.014	-0.258	0.028	-0.476	-0.386	0	-0.007	0.01	-0.015	-0.025	-0.209	-0.077	0.035	-0.017	0.06	0.02	0.002	-0.014	0.022	-0.006
MRPS15	64960	1p34.3	-0.35	0.023	-0.073	0.002	0.041	-0.173	0.013	0.027	0.077	-0.337	-0.022	-0.582	-0.391	-0.208	-0.004	0.014	-0.258	0.028	-0.476	-0.386	0	-0.007	0.01	-0.015	-0.025	-0.209	-0.077	0.035	-0.017	0.06	0.02	0.002	-0.014	0.022	-0.006
NCDN	23154	1p34.3	-0.35	0.023	-0.073	0.002	0.041	-0.173	0.013	0.027	0.077	-0.337	-0.022	-0.582	-0.391	-0.208	-0.004	0.014	-0.258	0.028	-0.476	-0.386	0	-0.007	0.01	-0.015	-0.025	-0.209	-0.077	0.035	-0.017	0.06	0.02	0.002	-0.014	0.022	-0.006
OSCP1	127700	1p34.3	-0.35	0.023	-0.073	0.002	0.041	-0.173	0.013	0.027	0.077	-0.337	-0.022	-0.582	-0.391	-0.208	-0.004	0.014	-0.258	0.028	-0.476	-0.386	0	-0.007	0.01	-0.015	-0.025	-0.209	-0.077	0.035	-0.017	0.06	0.02	0.002	-0.014	0.022	-0.006
PSMB2	5690	1p34.3	-0.35	0.023	-0.073	0.002	0.041	-0.173	0.013	0.027	0.077	-0.337	-0.022	-0.582	-0.391	-0.208	-0.004	0.014	-0.258	0.028	-0.476	-0.386	0	-0.007	0.01	-0.015	-0.025	-0.209	-0.077	0.035	-0.017	0.06	0.02	0.002	-0.014	0.022	-0.006
SFPQ	6421	1p34.3	-0.35	0.023	-0.073	0.002	0.041	-0.173	0.013	0.027	0.077	-0.337	-0.022	-0.582	-0.391	-0.208	-0.004	0.014	-0.258	0.028	-0.476	-0.386	0	-0.007	0.01	-0.015	-0.025	-0.209	-0.077	0.035	-0.017	0.06	0.02	0.002	-0.014	0.022	-0.006
SH3D21	79729	1p34.3	-0.35	0.023	-0.073	0.002	0.041	-0.173	0.013	0.027	0.077	-0.337	-0.022	-0.582	-0.391	-0.208	-0.004	0.014	-0.258	0.028	-0.476	-0.386	0	-0.007	0.01	-0.015	-0.025	-0.209	-0.077	0.035	-0.017	0.06	0.02	0.002	-0.014	0.022	-0.006
STK40	83931	1p34.3	-0.35	0.023	-0.073	0.002	0.041	-0.173	0.013	0.027	0.077	-0.337	-0.022	-0.582	-0.391	-0.208	-0.004	0.014	-0.258	0.028	-0.476	-0.386	0	-0.007	0.01	-0.015	-0.025	-0.209	-0.077	0.035	-0.017	0.06	0.02	0.002	-0.014	0.022	-0.006
TEKT2	27285	1p34.3	-0.35	0.023	-0.073	0.002	0.041	-0.173	0.013	0.027	0.077	-0.337	-0.022	-0.582	-0.391	-0.208	-0.004	0.014	-0.258	0.028	-0.476	-0.386	0	-0.007	0.01	-0.015	-0.025	-0.209	-0.077	0.035	-0.017	0.06	0.02	0.002	-0.014	0.022	-0.006
TFAP2E	339488	1p34.3	-0.35	0.023	-0.073	0.002	0.041	-0.173	0.013	0.027	0.077	-0.337	-0.022	-0.582	-0.391	-0.208	-0.004	0.014	-0.258	0.028	-0.476	-0.386	0	-0.007	0.01	-0.015	-0.025	-0.209	-0.077	0.035	-0.017	0.06	0.02	0.002	-0.014	0.022	-0.006
THRAP3	9967	1p34.3	-0.35	0.023	-0.073	0.002	0.041	-0.173	0.013	0.027	0.077	-0.337	-0.022	-0.582	-0.391	-0.208	-0.004	0.014	-0.258	0.028	-0.476	-0.386	0	-0.007	0.01	-0.015	-0.025	-0.209	-0.077	0.035	-0.017	0.06	0.02	0.002	-0.014	0.022	-0.006
TRAPPC3	27095	1p34.3	-0.35	0.023	-0.073	0.002	0.041	-0.173	0.013	0.027	0.077	-0.337	-0.022	-0.582	-0.391	-0.208	-0.004	0.014	-0.258	0.028	-0.476	-0.386	0	-0.007	0.01	-0.015	-0.025	-0.209	-0.077	0.035	-0.017	0.06	0.02	0.002	-0.014	0.022	-0.006
ZMYM1	79830	1p34.3	-0.35	0.023	-0.073	0.002	0.041	-0.173	0.013	0.027	0.077	-0.337	-0.022	-0.582	-0.391	-0.208	-0.004	0.014	-0.258	0.028	-0.476	-0.386	0	-0.007	0.01	-0.015	-0.025	-0.209	-0.077	0.035	-0.017	0.06	0.02	0.002	-0.014	0.022	-0.006
ZMYM4	9202	1p34.3	-0.35	0.023	-0.073	0.002	0.041	-0.173	0.013	0.027	0.077	-0.337	-0.022	-0.582	-0.391	-0.208	-0.004	0.014	-0.258	0.028	-0.476	-0.386	0	-0.007	0.01	-0.015	-0.025	-0.209	-0.077	0.035	-0.017	0.06	0.02	0.002	-0.014	0.022	-0.006
ZMYM6NB	100506144	1p34.3	-0.35	0.023	-0.073	0.002	0.041	-0.173	0.013	0.027	0.077	-0.337	-0.022	-0.582	-0.391	-0.208	-0.004	0.014	-0.258	0.028	-0.476	-0.386	0	-0.007	0.01	-0.015	-0.025	-0.209	-0.077	0.035	-0.017	0.06	0.02	0.002	-0.014	0.022	-0.006
ZMYM6	9204	1p34.3	-0.35	0.023	-0.073	0.002	0.041	-0.173	0.013	0.027	0.077	-0.337	-0.022	-0.582	-0.391	-0.208	-0.004	0.014	-0.258	0.028	-0.476	-0.386	0	-0.007	0.01	-0.015	-0.025	-0.209	-0.077	0.035	-0.017	0.06	0.02	0.002	-0.014	0.022	-0.006
GRIK3	2899	1p34.3	-0.35	0.023	-0.117	0.002	0.041	-0.173	0.013	0.027	0.077	-0.337	-0.022	-0.582	-0.391	-0.208	-0.004	0.014	-0.258	0.028	-0.476	-0.386	0	-0.007	0.01	-0.015	-0.025	-0.209	-0.077	0.035	0.015	0.06	0.02	0.002	-0.014	0.022	-0.006
MIR4255	100422898	1p34.3	-0.35	0.023	-0.117	0.002	0.041	-0.173	0.013	0.027	0.077	-0.337	-0.022	-0.582	-0.391	-0.208	-0.004	0.014	-0.258	0.028	-0.476	-0.386	0	-0.007	0.01	-0.015	-0.025	-0.209	-0.077	0.035	0.015	0.06	0.02	0.002	-0.014	0.022	-0.006
hsa-mir-4255	-872	1p34.3	-0.35	0.023	-0.117	0.002	0.041	-0.173	0.013	0.027	0.077	-0.337	-0.022	-0.582	-0.391	-0.208	-0.004	0.014	-0.258	0.028	-0.476	-0.386	0	-0.007	0.01	-0.015	-0.025	-0.209	-0.077	0.035	0.015	0.06	0.02	0.002	-0.014	0.022	-0.006
DNALI1	7802	1p34.3	-0.35	0.023	-0.117	0.002	0.041	-0.173	0.013	0.027	0.077	-0.337	-0.022	-0.582	-0.391	-0.208	-0.004	0.014	-0.258	0.028	-0.476	-0.386	0	-0.007	0.01	-0.015	-0.025	0.025	-0.077	0.035	0.015	0.06	0.02	0.002	-0.014	0.022	-0.006
GNL2	29889	1p34.3	-0.35	0.023	-0.117	0.002	0.041	-0.173	0.013	0.027	0.077	-0.337	-0.022	-0.582	-0.391	-0.208	-0.004	0.014	-0.258	0.028	-0.476	-0.386	0	-0.007	0.01	-0.015	-0.025	0.025	-0.077	0.035	0.015	0.06	0.02	0.002	-0.014	0.022	-0.006
LOC728431	728431	1p34.3	-0.35	0.023	-0.117	0.002	0.041	-0.173	0.013	0.027	0.077	-0.337	-0.022	-0.582	-0.391	-0.208	-0.004	0.014	-0.258	0.028	-0.476	-0.386	0	-0.007	0.01	-0.015	-0.025	0.025	-0.077	0.035	0.015	0.06	0.02	0.002	-0.014	0.022	-0.006
MEAF6	64769	1p34.3	-0.35	0.023	-0.117	0.002	0.041	-0.173	0.013	0.027	0.077	-0.337	-0.022	-0.582	-0.391	-0.208	-0.004	0.014	-0.258	0.028	-0.476	-0.386	0	-0.007	0.01	-0.015	-0.025	0.025	-0.077	0.035	0.015	0.06	0.02	0.002	-0.014	0.022	-0.006
RSPO1	284654	1p34.3	-0.35	0.023	-0.117	0.002	0.041	-0.173	0.013	0.027	0.077	-0.337	-0.022	-0.582	-0.391	-0.208	-0.004	0.014	-0.258	0.028	-0.476	-0.386	0	-0.007	0.01	-0.015	-0.025	0.025	-0.077	0.035	0.015	0.06	0.02	0.002	-0.014	0.022	-0.006
SNIP1	79753	1p34.3	-0.35	0.023	-0.117	0.002	0.041	-0.173	0.013	0.027	0.077	-0.337	-0.022	-0.582	-0.391	-0.208	-0.004	0.014	-0.258	0.028	-0.476	-0.386	0	-0.007	0.01	-0.015	-0.025	0.025	-0.077	0.035	0.015	0.06	0.02	0.002	-0.014	0.022	-0.006
ZC3H12A	80149	1p34.3	-0.35	0.023	-0.117	0.002	0.041	-0.173	0.013	0.027	0.077	-0.337	-0.022	-0.582	-0.391	-0.208	-0.004	0.014	-0.258	0.028	-0.476	-0.386	0	-0.007	0.01	-0.015	-0.025	0.025	-0.077	0.035	0.015	0.06	0.02	0.002	-0.014	0.022	-0.006
C1orf109	54955	1p34.3	-0.35	0.023	-0.117	0.002	0.041	-0.173	0.013	0.027	0.077	-0.337	-0.022	-0.582	-0.391	-0.82	-0.004	0.014	-0.258	0.028	-0.476	-0.386	0	-0.007	0.01	-0.015	-0.025	0.025	-0.077	0.035	0.015	0.06	0.02	0.002	-0.014	0.022	-0.006
C1orf122	127687	1p34.3	-0.35	0.023	-0.117	0.002	0.041	-0.173	0.013	0.027	0.077	-0.337	-0.022	-0.582	-0.391	-0.82	-0.004	0.014	-0.258	0.028	-0.476	-0.386	0	-0.007	0.01	-0.015	-0.025	0.025	-0.077	0.035	0.015	0.06	0.02	0.002	-0.014	0.022	-0.006
CDCA8	55143	1p34.3	-0.35	0.023	-0.117	0.002	0.041	-0.173	0.013	0.027	0.077	-0.337	-0.022	-0.582	-0.391	-0.82	-0.004	0.014	-0.258	0.028	-0.476	-0.386	0	-0.007	0.01	-0.015	-0.025	0.025	-0.077	0.035	0.015	0.06	0.02	0.002	-0.014	0.022	-0.006
EPHA10	284656	1p34.3	-0.35	0.023	-0.117	0.002	0.041	-0.173	0.013	0.027	0.077	-0.337	-0.022	-0.582	-0.391	-0.82	-0.004	0.014	-0.258	0.028	-0.476	-0.386	0	-0.007	0.01	-0.015	-0.025	0.025	-0.077	0.035	0.015	0.06	0.02	0.002	-0.014	0.022	-0.006
INPP5B	3633	1p34.3	-0.35	0.023	-0.117	0.049	0.041	-0.173	0.013	0.027	0.077	-0.337	-0.022	-0.582	-0.391	-0.82	-0.004	0.014	-0.258	0.028	-0.476	-0.386	0	-0.007	0.01	-0.015	-0.025	0.025	-0.077	0.035	0.015	0.06	0.02	0.002	-0.014	0.022	-0.006
MANEAL	149175	1p34.3	-0.35	0.023	-0.117	0.002	0.041	-0.173	0.013	0.027	0.077	-0.337	-0.022	-0.582	-0.391	-0.82	-0.004	0.014	-0.258	0.028	-0.476	-0.386	0	-0.007	0.01	-0.015	-0.025	0.025	-0.077	0.035	0.015	0.06	0.02	0.002	-0.014	0.022	-0.006
MTF1	4520	1p34.3	-0.35	0.023	-0.117	0.002	0.041	-0.173	0.013	0.027	0.077	-0.337	-0.022	-0.582	-0.391	-0.82	-0.004	0.014	-0.258	0.028	-0.476	-0.386	0	-0.007	0.01	-0.015	-0.025	0.025	-0.077	0.035	0.015	0.06	0.02	0.002	-0.014	0.022	-0.006
YRDC	79693	1p34.3	-0.35	0.023	-0.117	0.002	0.041	-0.173	0.013	0.027	0.077	-0.337	-0.022	-0.582	-0.391	-0.82	-0.004	0.014	-0.258	0.028	-0.476	-0.386	0	-0.007	0.01	-0.015	-0.025	0.025	-0.077	0.035	0.015	0.06	0.02	0.002	-0.014	0.022	-0.006
FHL3	2275	1p34.3	-0.35	0.023	-0.117	0.049	0.041	-0.173	0.013	0.027	0.077	-0.337	-0.022	-0.582	-0.391	-0.82	-0.004	0.014	-0.258	0.028	-0.476	-0.386	0	-0.007	0.01	-0.015	-0.025	0.025	-0.077	0.035	0.015	0.06	0.02	0.002	-0.014	0.022	-0.006
MIR3659	100500801	1p34.3	-0.35	0.023	-0.117	0.049	0.041	-0.173	0.013	0.027	0.077	-0.337	-0.022	-0.582	-0.391	-0.82	-0.004	0.014	-0.258	0.028	-0.476	-0.386	0	-0.007	0.01	-0.015	-0.025	0.025	-0.077	0.035	0.015	0.06	0.02	0.002	-0.014	0.022	-0.006
POU3F1	5453	1p34.3	-0.35	0.023	-0.117	0.049	0.041	-0.173	0.013	0.027	0.077	-0.337	-0.022	-0.582	-0.391	-0.82	-0.004	0.014	-0.258	0.028	-0.476	-0.386	0	-0.007	0.01	-0.015	-0.025	0.025	-0.077	0.035	0.015	0.06	0.02	0.002	-0.014	0.022	-0.006
SF3A3	10946	1p34.3	-0.35	0.023	-0.117	0.049	0.041	-0.173	0.013	0.027	0.077	-0.337	-0.022	-0.582	-0.391	-0.82	-0.004	0.014	-0.258	0.028	-0.476	-0.386	0	-0.007	0.01	-0.015	-0.025	0.025	-0.077	0.035	0.015	0.06	0.02	0.002	-0.014	0.022	-0.006
UTP11L	51118	1p34.3	-0.35	0.023	-0.117	0.049	0.041	-0.173	0.013	0.027	0.077	-0.337	-0.022	-0.582	-0.391	-0.82	-0.004	0.014	-0.258	0.028	-0.476	-0.386	0	-0.007	0.01	-0.015	-0.025	0.025	-0.077	0.035	0.015	0.06	0.02	0.002	-0.014	0.022	-0.006
AKIRIN1	79647	1p34.3	-0.35	0.023	-0.117	0.049	0.041	-0.173	0.013	0.027	0.077	-0.337	-0.022	-0.582	-0.391	-0.82	-0.004	0.014	-0.258	0.028	-0.476	-0.386	0	-0.007	0.01	-0.015	-0.025	0.025	-0.077	0.035	0.015	0.06	0.02	0.002	-0.014	0.022	-0.006
GJA9-MYCBP	100527950	1p34.3	-0.35	0.023	-0.117	0.049	0.041	-0.173	0.013	0.027	0.077	-0.337	-0.022	-0.582	-0.391	-0.82	-0.004	0.014	-0.258	0.028	-0.476	-0.386	0	-0.007	0.01	-0.015	-0.025	0.025	-0.077	0.035	0.015	0.06	0.02	0.002	-0.014	0.022	-0.006
GJA9	81025	1p34.3	-0.35	0.023	-0.117	0.049	0.041	-0.173	0.013	0.027	0.077	-0.337	-0.022	-0.582	-0.391	-0.82	-0.004	0.014	-0.258	0.028	-0.476	-0.386	0	-0.007	0.01	-0.015	-0.025	0.025	-0.077	0.035	0.015	0.06	0.02	0.002	-0.014	0.022	-0.006
LOC339442	339442	1p34.3	-0.35	0.023	-0.117	0.049	0.041	-0.173	0.013	0.027	0.077	-0.337	-0.022	-0.582	-0.391	-0.82	-0.004	0.014	-0.258	0.028	-0.476	-0.386	0	-0.007	0.01	-0.015	-0.025	0.025	-0.077	0.035	0.015	0.06	0.02	0.002	-0.014	0.022	-0.006
MACF1	23499	1p34.3	-0.35	0.023	-0.117	0.049	0.041	-0.173	0.013	0.027	0.077	-0.337	-0.022	-0.582	-0.391	-0.82	-0.004	0.014	-0.258	0.028	-0.476	-0.386	0	-0.007	0.01	-0.015	-0.025	0.025	-0.077	0.035	0.015	0.06	0.02	0.002	-0.014	0.022	-0.006
MYCBP	26292	1p34.3	-0.35	0.023	-0.117	0.049	0.041	-0.173	0.013	0.027	0.077	-0.337	-0.022	-0.582	-0.391	-0.82	-0.004	0.014	-0.258	0.028	-0.476	-0.386	0	-0.007	0.01	-0.015	-0.025	0.025	-0.077	0.035	0.015	0.06	0.02	0.002	-0.014	0.022	-0.006
NDUFS5	4725	1p34.3	-0.35	0.023	-0.117	0.049	0.041	-0.173	0.013	0.027	0.077	-0.337	-0.022	-0.582	-0.391	-0.82	-0.004	0.014	-0.258	0.028	-0.476	-0.386	0	-0.007	0.01	-0.015	-0.025	0.025	-0.077	0.035	0.015	0.06	0.02	0.002	-0.014	0.022	-0.006
RHBDL2	54933	1p34.3	-0.35	0.023	-0.117	0.049	0.041	-0.173	0.013	0.027	0.077	-0.337	-0.022	-0.582	-0.391	-0.82	-0.004	0.014	-0.258	0.028	-0.476	-0.386	0	-0.007	0.01	-0.015	-0.025	0.025	-0.077	0.035	0.015	0.06	0.02	0.002	-0.014	0.022	-0.006
RRAGC	64121	1p34.3	-0.35	0.023	-0.117	0.049	0.041	-0.173	0.013	0.027	0.077	-0.337	-0.022	-0.582	-0.391	-0.82	-0.004	0.014	-0.258	0.028	-0.476	-0.386	0	-0.007	0.01	-0.015	-0.025	0.025	-0.077	0.035	0.015	0.06	0.02	0.002	-0.014	0.022	-0.006
BMP8A	353500	1p34.3	-0.35	0.023	-0.117	0.049	0.041	-0.173	0.013	0.027	0.077	-0.337	-0.022	-0.582	-0.391	-0.189	-0.004	0.014	-0.258	0.028	-0.476	-0.386	0	-0.007	0.01	-0.015	-0.025	0.025	-0.077	0.035	0.015	0.06	0.02	0.002	-0.014	0.022	-0.006
BMP8B	656	1p34.2	-0.35	0.023	-0.117	0.049	0.041	-0.173	0.013	0.027	0.077	-0.337	-0.022	-0.582	-0.391	-0.189	-0.004	0.014	-0.258	0.028	-0.476	-0.386	0	-0.007	0.01	-0.015	-0.025	0.025	-0.077	0.035	0.015	0.06	0.02	0.002	-0.014	0.022	-0.006
HEYL	26508	1p34.3	-0.35	0.023	-0.117	0.049	0.041	-0.173	0.013	0.027	0.077	-0.337	-0.022	-0.582	-0.391	-0.189	-0.004	0.014	-0.258	0.028	-0.476	-0.386	0	-0.007	0.01	-0.015	-0.025	0.025	-0.077	0.035	0.015	0.06	0.02	0.002	-0.014	0.022	-0.006
HPCAL4	51440	1p34.2	-0.35	0.023	-0.117	0.049	0.041	-0.173	0.013	0.027	0.077	-0.337	-0.022	-0.582	-0.391	-0.189	-0.004	0.014	-0.258	0.028	-0.476	-0.386	0	-0.007	0.01	-0.015	-0.025	0.025	-0.077	0.035	0.015	0.06	0.02	0.002	-0.014	0.022	-0.006
KIAA0754	643314	1p34.3	-0.35	0.023	-0.117	0.049	0.041	-0.173	0.013	0.027	0.077	-0.337	-0.022	-0.582	-0.391	-0.189	-0.004	0.014	-0.258	0.028	-0.476	-0.386	0	-0.007	0.01	-0.015	-0.025	0.025	-0.077	0.035	0.015	0.06	0.02	0.002	-0.014	0.022	-0.006
MFSD2A	84879	1p34.2	-0.35	0.023	-0.117	0.049	0.041	-0.173	0.013	0.027	0.077	-0.337	-0.022	-0.582	-0.391	-0.189	-0.004	0.014	-0.258	0.028	-0.476	-0.386	0	-0.007	0.01	-0.015	-0.025	0.025	-0.077	0.035	0.015	0.06	0.02	0.002	-0.014	0.022	-0.006
MYCL1	4610	1p34.2	-0.35	0.023	-0.117	0.049	0.041	-0.173	0.013	0.027	0.077	-0.337	-0.022	-0.582	-0.391	-0.189	-0.004	0.014	-0.258	0.028	-0.476	-0.386	0	-0.007	0.01	-0.015	-0.025	0.025	-0.077	0.035	0.015	0.06	0.02	0.002	-0.014	0.022	-0.006
NT5C1A	84618	1p34.2	-0.35	0.023	-0.117	0.049	0.041	-0.173	0.013	0.027	0.077	-0.337	-0.022	-0.582	-0.391	-0.189	-0.004	0.014	-0.258	0.028	-0.476	-0.386	0	-0.007	0.01	-0.015	-0.025	0.025	-0.077	0.035	0.015	0.06	0.02	0.002	-0.014	0.022	-0.006
OXCT2	64064	1p34.2	-0.35	0.023	-0.117	0.049	0.041	-0.173	0.013	0.027	0.077	-0.337	-0.022	-0.582	-0.391	-0.189	-0.004	0.014	-0.258	0.028	-0.476	-0.386	0	-0.007	0.01	-0.015	-0.025	0.025	-0.077	0.035	0.015	0.06	0.02	0.002	-0.014	0.022	-0.006
PABPC4	8761	1p34.3	-0.35	0.023	-0.117	0.049	0.041	-0.173	0.013	0.027	0.077	-0.337	-0.022	-0.582	-0.391	-0.189	-0.004	0.014	-0.258	0.028	-0.476	-0.386	0	-0.007	0.01	-0.015	-0.025	0.025	-0.077	0.035	0.015	0.06	0.02	0.002	-0.014	0.022	-0.006
PPIEL	728448	1p34.3	-0.35	0.023	-0.117	0.049	0.041	-0.173	0.013	0.027	0.077	-0.337	-0.022	-0.582	-0.391	-0.189	-0.004	0.014	-0.258	0.028	-0.476	-0.386	0	-0.007	0.01	-0.015	-0.025	0.025	-0.077	0.035	0.015	0.06	0.02	0.002	-0.014	0.022	-0.006
PPIE	10450	1p34.2	-0.35	0.023	-0.117	0.049	0.041	-0.173	0.013	0.027	0.077	-0.337	-0.022	-0.582	-0.391	-0.189	-0.004	0.014	-0.258	0.028	-0.476	-0.386	0	-0.007	0.01	-0.015	-0.025	0.025	-0.077	0.035	0.015	0.06	0.02	0.002	-0.014	0.022	-0.006
SNORA55	677834	1p34.3	-0.35	0.023	-0.117	0.049	0.041	-0.173	0.013	0.027	0.077	-0.337	-0.022	-0.582	-0.391	-0.189	-0.004	0.014	-0.258	0.028	-0.476	-0.386	0	-0.007	0.01	-0.015	-0.025	0.025	-0.077	0.035	0.015	0.06	0.02	0.002	-0.014	0.022	-0.006
TRIT1	54802	1p34.2	-0.35	0.023	-0.117	0.049	0.041	-0.173	0.013	0.027	0.077	-0.337	-0.022	-0.582	-0.391	-0.189	-0.004	0.014	-0.258	0.028	-0.476	-0.386	0	-0.007	0.01	-0.015	-0.025	0.025	-0.077	0.035	0.015	0.06	0.02	0.002	-0.014	0.022	-0.006
CAP1	10487	1p34.2	-0.35	0.023	-0.117	0.049	0.041	-0.173	0.013	0.027	0.077	-0.337	-0.022	-0.582	-0.067	-0.189	-0.004	0.014	-0.258	0.028	-0.476	-0.386	0	-0.007	0.01	-0.015	-0.025	0.025	-0.077	0.035	0.015	0.06	0.02	0.002	-0.014	0.022	-0.006
CITED4	163732	1p34.2	-0.35	0.023	-0.117	0.049	0.041	-0.173	0.013	0.027	0.077	-0.337	-0.022	-0.582	-0.067	-0.189	-0.004	0.014	-0.258	0.028	-0.476	-0.386	0	-0.007	0.01	-0.015	-0.025	0.025	-0.077	0.035	0.015	0.06	0.02	0.002	-0.014	0.022	-0.006
COL9A2	1298	1p34.2	-0.35	0.023	-0.117	0.049	0.041	-0.173	0.013	0.027	0.077	-0.337	-0.022	-0.582	-0.067	-0.189	-0.004	0.014	-0.258	0.028	-0.476	-0.386	0	-0.007	0.01	-0.015	-0.025	0.025	-0.077	0.035	0.015	0.06	0.02	0.002	-0.014	0.022	-0.006
CTPS	1503	1p34.2	-0.35	0.023	-0.117	0.049	0.041	-0.173	0.013	0.027	0.077	-0.337	-0.022	-0.582	-0.067	-0.189	-0.004	0.014	-0.258	0.028	-0.476	-0.386	0	-0.007	0.01	-0.015	-0.025	0.025	-0.077	0.035	0.015	0.06	0.02	0.002	-0.014	0.022	-0.006
DEM1	64789	1p34.2	-0.35	0.023	-0.117	0.049	0.041	-0.173	0.013	0.027	0.077	-0.337	-0.022	-0.582	-0.067	-0.189	-0.004	0.014	-0.258	0.028	-0.476	-0.386	0	-0.007	0.01	-0.015	-0.025	0.025	-0.077	0.035	0.015	0.06	0.02	0.002	-0.014	0.022	-0.006
KCNQ4	9132	1p34.2	-0.35	0.023	-0.117	0.049	0.041	-0.173	0.013	0.027	0.077	-0.337	-0.022	-0.582	-0.067	-0.189	-0.004	0.014	-0.258	0.028	-0.476	-0.386	0	-0.007	0.01	-0.015	-0.025	0.025	-0.077	0.035	0.015	0.06	0.02	0.002	-0.014	0.022	-0.006
LOC100130557	100130557	1p34.2	-0.35	0.023	-0.117	0.049	0.041	-0.173	0.013	0.027	0.077	-0.337	-0.022	-0.582	-0.067	-0.189	-0.004	0.014	-0.258	0.028	-0.476	-0.386	0	-0.007	0.01	-0.015	-0.025	0.025	-0.077	0.035	0.015	0.06	0.02	0.002	-0.014	0.022	-0.006
LOC100507178	100507178	1p34.2	-0.35	0.023	-0.117	0.049	0.041	-0.173	0.013	0.027	0.077	-0.337	-0.022	-0.582	-0.067	-0.189	-0.004	0.014	-0.258	0.028	-0.476	-0.386	0	-0.007	0.01	-0.015	-0.025	0.025	-0.077	0.035	0.015	0.06	0.02	0.002	-0.014	0.022	-0.006
MIR30C1	407031	1p34.2	-0.35	0.023	-0.117	0.049	0.041	-0.173	0.013	0.027	0.077	-0.337	-0.022	-0.582	-0.067	-0.189	-0.004	0.014	-0.258	0.028	-0.476	-0.386	0	-0.007	0.01	-0.015	-0.025	0.025	-0.077	0.035	0.015	0.06	0.02	0.002	-0.014	0.022	-0.006
MIR30E	407034	1p34.2	-0.35	0.023	-0.117	0.049	0.041	-0.173	0.013	0.027	0.077	-0.337	-0.022	-0.582	-0.067	-0.189	-0.004	0.014	-0.258	0.028	-0.476	-0.386	0	-0.007	0.01	-0.015	-0.025	0.025	-0.077	0.035	0.015	0.06	0.02	0.002	-0.014	0.022	-0.006
NFYC	4802	1p34.2	-0.35	0.023	-0.117	0.049	0.041	-0.173	0.013	0.027	0.077	-0.337	-0.022	-0.582	-0.067	-0.189	-0.004	0.014	-0.258	0.028	-0.476	-0.386	0	-0.007	0.01	-0.015	-0.025	0.025	-0.077	0.035	0.015	0.06	0.02	0.002	-0.014	0.022	-0.006
PPT1	5538	1p34.2	-0.35	0.023	-0.117	0.049	0.041	-0.173	0.013	0.027	0.077	-0.337	-0.022	-0.582	-0.067	-0.189	-0.004	0.014	-0.258	0.028	-0.476	-0.386	0	-0.007	0.01	-0.015	-0.025	0.025	-0.077	0.035	0.015	0.06	0.02	0.002	-0.014	0.022	-0.006
RIMS3	9783	1p34.2	-0.35	0.023	-0.117	0.049	0.041	-0.173	0.013	0.027	0.077	-0.337	-0.022	-0.582	-0.067	-0.189	-0.004	0.014	-0.258	0.028	-0.476	-0.386	0	-0.007	0.01	-0.015	-0.025	0.025	-0.077	0.035	0.015	0.06	0.02	0.002	-0.014	0.022	-0.006
RLF	6018	1p34.2	-0.35	0.023	-0.117	0.049	0.041	-0.173	0.013	0.027	0.077	-0.337	-0.022	-0.582	-0.067	-0.189	-0.004	0.014	-0.258	0.028	-0.476	-0.386	0	-0.007	0.01	-0.015	-0.025	0.025	-0.077	0.035	0.015	0.06	0.02	0.002	-0.014	0.022	-0.006
SCMH1	22955	1p34.2	-0.35	0.023	-0.117	0.049	0.041	-0.173	0.013	0.027	0.077	-0.337	-0.022	-0.582	-0.067	-0.189	-0.004	0.014	-0.258	0.028	-0.476	-0.386	0	-0.007	0.01	-0.015	-0.025	0.025	-0.077	0.035	0.015	0.06	0.02	0.002	-0.014	0.022	-0.006
SLFNL1	200172	1p34.2	-0.35	0.023	-0.117	0.049	0.041	-0.173	0.013	0.027	0.077	-0.337	-0.022	-0.582	-0.067	-0.189	-0.004	0.014	-0.258	0.028	-0.476	-0.386	0	-0.007	0.01	-0.015	-0.025	0.025	-0.077	0.035	0.015	0.06	0.02	0.002	-0.014	0.022	-0.006
SMAP2	64744	1p34.2	-0.35	0.023	-0.117	0.049	0.041	-0.173	0.013	0.027	0.077	-0.337	-0.022	-0.582	-0.067	-0.189	-0.004	0.014	-0.258	0.028	-0.476	-0.386	0	-0.007	0.01	-0.015	-0.025	0.025	-0.077	0.035	0.015	0.06	0.02	0.002	-0.014	0.022	-0.006
TMCO2	127391	1p34.2	-0.35	0.023	-0.117	0.049	0.041	-0.173	0.013	0.027	0.077	-0.337	-0.022	-0.582	-0.067	-0.189	-0.004	0.014	-0.258	0.028	-0.476	-0.386	0	-0.007	0.01	-0.015	-0.025	0.025	-0.077	0.035	0.015	0.06	0.02	0.002	-0.014	0.022	-0.006
ZMPSTE24	10269	1p34.2	-0.35	0.023	-0.117	0.049	0.041	-0.173	0.013	0.027	0.077	-0.337	-0.022	-0.582	-0.067	-0.189	-0.004	0.014	-0.258	0.028	-0.476	-0.386	0	-0.007	0.01	-0.015	-0.025	0.025	-0.077	0.035	0.015	0.06	0.02	0.002	-0.014	0.022	-0.006
ZNF642	339559	1p34.2	-0.35	0.023	-0.117	0.049	0.041	-0.173	0.013	0.027	0.077	-0.337	-0.022	-0.582	-0.067	-0.189	-0.004	0.014	-0.258	0.028	-0.476	-0.386	0	-0.007	0.01	-0.015	-0.025	0.025	-0.077	0.035	0.015	0.06	0.02	0.002	-0.014	0.022	-0.006
ZNF643	65243	1p34.2	-0.35	0.023	-0.117	0.049	0.041	-0.173	0.013	0.027	0.077	-0.337	-0.022	-0.582	-0.067	-0.189	-0.004	0.014	-0.258	0.028	-0.476	-0.386	0	-0.007	0.01	-0.015	-0.025	0.025	-0.077	0.035	0.015	0.06	0.02	0.002	-0.014	0.022	-0.006
ZNF684	127396	1p34.2	-0.35	0.023	-0.117	0.049	0.041	-0.173	0.013	0.027	0.077	-0.337	-0.022	-0.582	-0.067	-0.189	-0.004	0.014	-0.258	0.028	-0.476	-0.386	0	-0.007	0.01	-0.015	-0.025	0.025	-0.077	0.035	0.015	0.06	0.02	0.002	-0.014	0.022	-0.006
hsa-mir-30c-1	-899	1p34.2	-0.35	0.023	-0.117	0.049	0.041	-0.173	0.013	0.027	0.077	-0.337	-0.022	-0.582	-0.067	-0.189	-0.004	0.014	-0.258	0.028	-0.476	-0.386	0	-0.007	0.01	-0.015	-0.025	0.025	-0.077	0.035	0.015	0.06	0.02	0.002	-0.014	0.022	-0.006
hsa-mir-30e	-899	1p34.2	-0.35	0.023	-0.117	0.049	0.041	-0.173	0.013	0.027	0.077	-0.337	-0.022	-0.582	-0.067	-0.189	-0.004	0.014	-0.258	0.028	-0.476	-0.386	0	-0.007	0.01	-0.015	-0.025	0.025	-0.077	0.035	0.015	0.06	0.02	0.002	-0.014	0.022	-0.006
C1orf210	149466	1p34.2	-0.313	0.023	-0.117	0.049	0.041	-0.173	0.013	0.027	0.077	-0.337	-0.022	-0.582	-0.067	-0.189	0.027	0.014	-0.258	0.028	-0.476	-0.386	0	-0.007	0.01	-0.015	-0.025	0.025	-0.077	0.035	0.015	0.06	0.02	0.002	-0.014	0.022	-0.006
C1orf50	79078	1p34.2	-0.313	0.023	-0.117	0.049	0.041	-0.173	0.013	0.027	0.077	-0.337	-0.022	-0.582	-0.067	-0.189	-0.004	0.014	-0.258	0.028	-0.476	-0.386	0	-0.007	0.01	-0.015	-0.025	0.025	-0.077	0.035	0.015	0.06	0.02	0.002	-0.014	0.022	-0.006
CCDC23	374969	1p34.2	-0.313	0.023	-0.117	0.049	0.041	-0.173	0.013	0.027	0.077	-0.337	-0.022	-0.582	-0.067	-0.189	-0.004	0.014	-0.258	0.028	-0.476	-0.386	0	-0.007	0.01	-0.015	-0.025	0.025	-0.077	0.035	0.015	0.06	0.02	0.002	-0.014	0.022	-0.006
CCDC30	728621	1p34.2	-0.313	0.023	-0.117	0.049	0.041	-0.173	0.013	0.027	0.077	-0.337	-0.022	-0.582	-0.067	-0.189	-0.004	0.014	-0.258	0.028	-0.476	-0.386	0	-0.007	0.01	-0.015	-0.025	0.025	-0.077	0.035	0.015	0.06	0.02	0.002	-0.014	0.022	-0.006
CLDN19	149461	1p34.2	-0.313	0.023	-0.117	0.049	0.041	-0.173	0.013	0.027	0.077	-0.337	-0.022	-0.582	-0.067	-0.189	-0.004	0.014	-0.258	0.028	-0.476	-0.386	0	-0.007	0.01	-0.015	-0.025	0.025	-0.077	0.035	0.015	0.06	0.02	0.002	-0.014	0.022	-0.006
EBNA1BP2	10969	1p34.2	-0.313	0.023	-0.117	0.049	0.041	-0.173	0.013	0.027	0.077	-0.337	-0.022	-0.582	-0.067	-0.189	-0.004	0.014	-0.258	0.028	-0.476	-0.386	0	-0.007	0.01	-0.015	-0.025	0.025	-0.077	0.035	0.015	0.06	0.02	0.002	-0.014	0.022	-0.006
EDN2	1907	1p34.2	-0.313	0.023	-0.117	0.049	0.041	-0.173	0.013	0.027	0.077	-0.337	-0.022	-0.582	-0.067	-0.189	-0.004	0.014	-0.258	0.028	-0.476	-0.386	0	-0.007	0.01	-0.015	-0.025	0.025	-0.077	0.035	0.015	0.06	0.02	0.002	-0.014	0.022	-0.006
ERMAP	114625	1p34.2	-0.313	0.023	-0.117	0.049	0.041	-0.173	0.013	0.027	0.077	-0.337	-0.022	-0.582	-0.067	-0.189	-0.004	0.014	-0.258	0.028	-0.476	-0.386	0	-0.007	0.01	-0.015	-0.025	0.025	-0.077	0.035	0.015	0.06	0.02	0.002	-0.014	0.022	-0.006
FAM183A	440585	1p34.2	-0.313	0.023	-0.117	0.049	0.041	-0.173	0.013	0.027	0.077	-0.337	-0.022	-0.582	-0.067	-0.189	-0.004	0.014	-0.258	0.028	-0.476	-0.386	0	-0.007	0.01	-0.015	-0.025	0.025	-0.077	0.035	0.015	0.06	0.02	0.002	-0.014	0.022	-0.006
FLJ32224	440584	1p34.2	-0.313	0.023	-0.117	0.049	0.041	-0.173	0.013	0.027	0.077	-0.337	-0.022	-0.582	-0.067	-0.189	-0.004	0.014	-0.258	0.028	-0.476	-0.386	0	-0.007	0.01	-0.015	-0.025	0.025	-0.077	0.035	0.015	0.06	0.02	0.002	-0.014	0.022	-0.006
FOXJ3	22887	1p34.2	-0.313	0.023	-0.117	0.049	0.041	-0.173	0.013	0.027	0.077	-0.337	-0.022	-0.582	-0.067	-0.189	-0.004	0.014	-0.258	0.028	-0.476	-0.386	0	-0.007	0.01	-0.015	-0.025	0.025	-0.077	0.035	0.015	0.06	0.02	0.002	-0.014	0.022	-0.006
GUCA2A	2980	1p34.2	-0.313	0.023	-0.117	0.049	0.041	-0.173	0.013	0.027	0.077	-0.337	-0.022	-0.582	-0.067	-0.189	-0.004	0.014	-0.258	0.028	-0.476	-0.386	0	-0.007	0.01	-0.015	-0.025	0.025	-0.077	0.035	0.015	0.06	0.02	0.002	-0.014	0.022	-0.006
GUCA2B	2981	1p34.2	-0.313	0.023	-0.117	0.049	0.041	-0.173	0.013	0.027	0.077	-0.337	-0.022	-0.582	-0.067	-0.189	-0.004	0.014	-0.258	0.028	-0.476	-0.386	0	-0.007	0.01	-0.015	-0.025	0.025	-0.077	0.035	0.015	0.06	0.02	0.002	-0.014	0.022	-0.006
HIVEP3	59269	1p34.2	-0.313	0.023	-0.117	0.049	0.041	-0.173	0.013	0.027	0.077	-0.337	-0.022	-0.582	-0.067	-0.189	-0.004	0.014	-0.258	0.028	-0.476	-0.386	0	-0.007	0.01	-0.015	-0.025	0.025	-0.077	0.035	0.015	0.06	0.02	0.002	-0.014	0.022	-0.006
LEPRE1	64175	1p34.2	-0.313	0.023	-0.117	0.049	0.041	-0.173	0.013	0.027	0.077	-0.337	-0.022	-0.582	-0.067	-0.189	-0.004	0.014	-0.258	0.028	-0.476	-0.386	0	-0.007	0.01	-0.015	-0.025	0.025	-0.077	0.035	0.015	0.06	0.02	0.002	-0.014	0.022	-0.006
LOC100129924	100129924	1p34.2	-0.313	0.023	-0.117	0.049	0.041	-0.173	0.013	0.027	0.077	-0.337	-0.022	-0.582	-0.067	-0.189	-0.004	0.014	-0.258	0.028	-0.476	-0.386	0	-0.007	0.01	-0.015	-0.025	0.025	-0.077	0.035	0.015	0.06	0.02	0.002	-0.014	0.022	-0.006
PPCS	79717	1p34.2	-0.313	0.023	-0.117	0.049	0.041	-0.173	0.013	0.027	0.077	-0.337	-0.022	-0.582	-0.067	-0.189	-0.004	0.014	-0.258	0.028	-0.476	-0.386	0	-0.007	0.01	-0.015	-0.025	0.025	-0.077	0.035	0.015	0.06	0.02	0.002	-0.014	0.022	-0.006
PPIH	10465	1p34.2	-0.313	0.023	-0.117	0.049	0.041	-0.173	0.013	0.027	0.077	-0.337	-0.022	-0.582	-0.067	-0.189	-0.004	0.014	-0.258	0.028	-0.476	-0.386	0	-0.007	0.01	-0.015	-0.025	0.025	-0.077	0.035	0.015	0.06	0.02	0.002	-0.014	0.022	-0.006
RIMKLA	284716	1p34.2	-0.313	0.023	-0.117	0.049	0.041	-0.173	0.013	0.027	0.077	-0.337	-0.022	-0.582	-0.067	-0.189	-0.004	0.014	-0.258	0.028	-0.476	-0.386	0	-0.007	0.01	-0.015	-0.025	0.025	-0.077	0.035	0.015	0.06	0.02	0.002	-0.014	0.022	-0.006
SLC2A1	6513	1p34.2	-0.313	0.023	-0.117	0.049	0.041	-0.173	0.013	0.027	0.077	-0.337	-0.022	-0.582	-0.067	-0.189	-0.004	0.014	-0.258	0.028	-0.476	-0.386	0	-0.007	0.01	-0.015	-0.025	0.025	-0.077	0.035	0.015	0.06	0.02	0.002	-0.014	0.022	-0.006
TMEM125	128218	1p34.2	-0.313	0.023	-0.117	0.049	0.041	-0.173	0.013	0.027	0.077	-0.337	-0.022	-0.582	-0.067	-0.189	-0.004	0.014	-0.258	0.028	-0.476	-0.386	0	-0.007	0.01	-0.015	-0.025	0.025	-0.077	0.035	0.015	0.06	0.02	0.002	-0.014	0.022	-0.006
WDR65	149465	1p34.2	-0.313	0.023	-0.117	0.049	0.041	-0.173	0.013	0.027	0.077	-0.337	-0.022	-0.582	-0.067	-0.189	-0.004	0.014	-0.258	0.028	-0.476	-0.386	0	-0.007	0.01	-0.015	-0.025	0.025	-0.077	0.035	0.015	0.06	0.02	0.002	-0.014	0.022	-0.006
YBX1	4904	1p34.2	-0.313	0.023	-0.117	0.049	0.041	-0.173	0.013	0.027	0.077	-0.337	-0.022	-0.582	-0.067	-0.189	-0.004	0.014	-0.258	0.028	-0.476	-0.386	0	-0.007	0.01	-0.015	-0.025	0.025	-0.077	0.035	0.015	0.06	0.02	0.002	-0.014	0.022	-0.006
ZMYND12	84217	1p34.2	-0.313	0.023	-0.117	0.049	0.041	-0.173	0.013	0.027	0.077	-0.337	-0.022	-0.582	-0.067	-0.189	-0.004	0.014	-0.258	0.028	-0.476	-0.386	0	-0.007	0.01	-0.015	-0.025	0.025	-0.077	0.035	0.015	0.06	0.02	0.002	-0.014	0.022	-0.006
ZNF691	51058	1p34.2	-0.313	0.023	-0.117	0.049	0.041	-0.173	0.013	0.027	0.077	-0.337	-0.022	-0.582	-0.067	-0.189	-0.004	0.014	-0.258	0.028	-0.476	-0.386	0	-0.007	0.01	-0.015	-0.025	0.025	-0.077	0.035	0.015	0.06	0.02	0.002	-0.014	0.022	-0.006
CDC20	991	1p34.2	-0.313	0.023	-0.117	0.049	0.041	-0.173	0.013	0.027	0.077	-0.337	-0.022	-0.582	-0.067	-0.189	0.027	0.014	-0.258	0.028	-0.476	-0.386	0	-0.007	0.01	-0.015	-0.025	0.025	-0.077	0.035	0.015	0.06	0.02	0.002	-0.014	0.022	-0.006
ELOVL1	64834	1p34.2	-0.313	0.023	-0.117	0.049	0.041	-0.173	0.013	0.027	0.077	-0.337	-0.022	-0.582	-0.067	-0.189	0.027	0.014	-0.258	0.028	-0.476	-0.386	0	-0.007	0.01	-0.015	-0.025	0.025	-0.077	0.035	0.015	0.06	0.02	0.002	-0.014	0.022	-0.006
HYI	81888	1p34.2	-0.313	0.023	-0.117	0.049	0.041	-0.173	0.013	0.027	0.077	-0.337	-0.022	-0.582	-0.067	-0.189	0.027	0.014	-0.258	0.028	-0.476	-0.386	0	-0.007	0.01	-0.015	-0.025	0.025	-0.077	0.035	0.015	0.06	0.02	0.002	-0.014	0.022	-0.006
KDM4A	9682	1p34.1	-0.313	0.023	-0.117	0.049	0.041	-0.173	0.013	0.027	0.077	-0.337	-0.022	-0.582	-0.067	-0.189	0.027	0.014	-0.258	0.028	-0.476	-0.386	0	-0.007	0.01	-0.015	-0.025	0.025	-0.077	0.035	0.015	0.06	0.02	0.002	-0.014	0.022	-0.006
LOC100132774	100132774	1p34.1	-0.313	0.023	-0.117	0.049	0.041	-0.173	0.013	0.027	0.077	-0.337	-0.022	-0.582	-0.067	-0.189	0.027	0.014	-0.258	0.028	-0.476	-0.386	0	-0.007	0.01	-0.015	-0.025	0.025	-0.077	0.035	0.015	0.06	0.02	0.002	-0.014	0.022	-0.006
MED8	112950	1p34.2	-0.313	0.023	-0.117	0.049	0.041	-0.173	0.013	0.027	0.077	-0.337	-0.022	-0.582	-0.067	-0.189	0.027	0.014	-0.258	0.028	-0.476	-0.386	0	-0.007	0.01	-0.015	-0.025	0.025	-0.077	0.035	0.015	0.06	0.02	0.002	-0.014	0.022	-0.006
MPL	4352	1p34.2	-0.313	0.023	-0.117	0.049	0.041	-0.173	0.013	0.027	0.077	-0.337	-0.022	-0.582	-0.067	-0.189	0.027	0.014	-0.258	0.028	-0.476	-0.386	0	-0.007	0.01	-0.015	-0.025	0.025	-0.077	0.035	0.015	0.06	0.02	0.002	-0.014	0.022	-0.006
PTPRF	5792	1p34.2	-0.313	0.023	-0.117	0.049	0.041	-0.173	0.013	0.027	0.077	-0.337	-0.022	-0.582	-0.067	-0.189	0.027	0.014	-0.258	0.028	-0.476	-0.386	0	-0.007	0.01	-0.015	-0.025	0.025	-0.077	0.035	0.015	0.06	0.02	0.002	-0.014	0.022	-0.006
SZT2	23334	1p34.2	-0.313	0.023	-0.117	0.049	0.041	-0.173	0.013	0.027	0.077	-0.337	-0.022	-0.582	-0.067	-0.189	0.027	0.014	-0.258	0.028	-0.476	-0.386	0	-0.007	0.01	-0.015	-0.025	0.025	-0.077	0.035	0.015	0.06	0.02	0.002	-0.014	0.022	-0.006
TIE1	7075	1p34.2	-0.313	0.023	-0.117	0.049	0.041	-0.173	0.013	0.027	0.077	-0.337	-0.022	-0.582	-0.067	-0.189	0.027	0.014	-0.258	0.028	-0.476	-0.386	0	-0.007	0.01	-0.015	-0.025	0.025	-0.077	0.035	0.015	0.06	0.02	0.002	-0.014	0.022	-0.006
ST3GAL3	6487	1p34.1	-0.313	0.023	-0.117	0.049	0.041	-0.173	0.013	0.027	0.077	-0.337	-0.022	-0.582	-0.067	-0.189	0.027	0.014	-0.258	0.028	-0.476	-0.386	0	-0.007	0.01	-0.015	-0.025	0.025	-0.077	0.035	0.015	0.06	0.02	0.002	-0.014	0.022	-0.006
ARTN	9048	1p34.1	-0.313	0.023	-0.117	0.049	0.041	-0.173	0.013	0.027	0.077	-0.337	-0.022	-0.582	-0.067	-0.189	0.027	0.014	-0.258	0.028	-0.476	-0.386	0	-0.007	0.01	-0.015	-0.025	0.025	-0.01	0.035	0.015	0.06	0.02	0.002	-0.014	0.022	-0.006
ATP6V0B	533	1p34.1	-0.313	0.023	-0.117	0.049	0.041	-0.173	0.013	0.027	0.077	-0.337	-0.022	-0.582	-0.067	-0.189	0.027	0.014	-0.258	0.028	-0.476	-0.386	0	-0.007	0.01	-0.015	-0.025	0.025	-0.01	0.035	0.015	0.06	0.02	0.002	-0.014	0.022	-0.006
B4GALT2	8704	1p34.1	-0.313	0.023	-0.117	0.049	0.041	-0.173	0.013	0.027	0.077	-0.337	-0.022	-0.582	-0.067	-0.189	0.027	0.014	-0.258	0.028	-0.476	-0.386	0	-0.007	0.01	-0.015	-0.025	0.025	-0.01	0.035	0.015	0.06	0.02	0.002	-0.014	0.022	-0.006
CCDC24	149473	1p34.1	-0.313	0.023	-0.117	0.049	0.041	-0.173	0.013	0.027	0.077	-0.337	-0.022	-0.582	-0.067	-0.189	0.027	0.014	-0.258	0.028	-0.476	-0.386	0	-0.007	0.01	-0.015	-0.025	0.025	-0.01	0.035	0.015	0.06	0.02	0.002	-0.014	0.022	-0.006
DMAP1	55929	1p34.1	-0.313	0.023	-0.117	0.049	0.041	-0.173	0.013	0.027	0.077	-0.337	-0.022	-0.582	-0.067	-0.189	0.027	0.014	-0.258	0.028	-0.476	-0.386	0	-0.007	0.01	-0.015	-0.025	0.025	-0.01	0.035	0.015	0.06	0.02	0.002	-0.014	0.022	-0.006
DPH2	1802	1p34.1	-0.313	0.023	-0.117	0.049	0.041	-0.173	0.013	0.027	0.077	-0.337	-0.022	-0.582	-0.067	-0.189	0.027	0.014	-0.258	0.028	-0.476	-0.386	0	-0.007	0.01	-0.015	-0.025	0.025	-0.01	0.035	0.015	0.06	0.02	0.002	-0.014	0.022	-0.006
ERI3	79033	1p34.1	-0.313	0.023	-0.117	0.049	0.041	-0.173	0.013	0.027	0.077	-0.337	-0.022	-0.582	-0.067	-0.189	0.027	0.014	-0.258	0.028	-0.476	-0.386	0	-0.007	0.01	-0.015	-0.025	0.025	-0.01	0.035	0.015	0.06	0.02	0.002	-0.014	0.022	-0.006
IPO13	9670	1p34.1	-0.313	0.023	-0.117	0.049	0.041	-0.173	0.013	0.027	0.077	-0.337	-0.022	-0.582	-0.067	-0.189	0.027	0.014	-0.258	0.028	-0.476	-0.386	0	-0.007	0.01	-0.015	-0.025	0.025	-0.01	0.035	0.015	0.06	0.02	0.002	-0.014	0.022	-0.006
KLF17	128209	1p34.1	-0.313	0.023	-0.117	0.049	0.041	-0.173	0.013	0.027	0.077	-0.337	-0.022	-0.582	-0.067	-0.189	0.027	0.014	-0.258	0.028	-0.476	-0.386	0	-0.007	0.01	-0.015	-0.025	0.025	-0.01	0.035	0.015	0.06	0.02	0.002	-0.014	0.022	-0.006
RNF220	55182	1p34.1	-0.313	0.023	-0.117	0.049	0.041	-0.173	0.013	0.027	0.077	-0.337	-0.022	-0.582	-0.067	-0.189	0.027	0.014	-0.258	0.028	-0.476	-0.386	0	-0.007	0.01	-0.015	-0.025	0.025	-0.01	0.035	0.015	0.06	0.02	0.002	-0.014	0.022	-0.006
SLC6A9	6536	1p34.1	-0.313	0.023	-0.117	0.049	0.041	-0.173	0.013	0.027	0.077	-0.337	-0.022	-0.582	-0.067	-0.189	0.027	0.014	-0.258	0.028	-0.476	-0.386	0	-0.007	0.01	-0.015	-0.025	0.025	-0.01	0.035	0.015	0.06	0.02	0.002	-0.014	0.022	-0.006
BEST4	266675	1p34.1	-0.313	0.023	-0.117	0.049	0.041	-0.173	0.013	0.027	0.077	-0.337	-0.022	-0.582	-0.067	-0.189	0.027	0.014	-0.258	0.028	-0.476	-0.367	0	-0.007	0.01	-0.015	-0.025	0.025	-0.01	0.035	0.015	0.06	0.02	0.002	-0.014	0.022	-0.006
BTBD19	149478	1p34.1	-0.313	0.023	-0.117	0.049	0.041	-0.173	0.013	0.027	0.077	-0.337	-0.022	-0.582	-0.067	-0.189	0.027	0.014	-0.258	0.028	-0.476	-0.367	0	-0.007	0.01	-0.015	-0.025	0.025	-0.01	0.035	0.015	0.06	0.02	0.002	-0.014	0.022	-0.006
C1orf228	339541	1p34.1	-0.313	0.023	-0.117	0.049	0.041	-0.173	0.013	0.027	0.077	-0.337	-0.022	-0.582	-0.067	-0.189	0.027	0.014	-0.258	0.028	-0.476	-0.367	0	-0.007	0.01	-0.015	-0.025	0.025	-0.01	0.035	0.015	0.06	0.02	0.002	-0.014	0.022	-0.006
EIF2B3	8891	1p34.1	-0.313	0.023	-0.117	0.049	0.041	-0.173	0.013	0.027	0.077	-0.337	-0.022	-0.582	-0.067	-0.189	0.027	0.014	-0.258	0.028	-0.476	-0.367	0	-0.007	0.01	-0.015	-0.025	0.025	-0.01	0.035	0.015	0.06	0.02	0.002	-0.014	0.022	-0.006
HECTD3	79654	1p34.1	-0.313	0.023	-0.117	0.049	0.041	-0.173	0.013	0.027	0.077	-0.337	-0.022	-0.582	-0.067	-0.189	0.027	0.014	-0.258	0.028	-0.476	-0.367	0	-0.007	0.01	-0.015	-0.025	0.025	-0.01	0.035	0.015	0.06	0.02	0.002	-0.014	0.022	-0.006
KIF2C	11004	1p34.1	-0.313	0.023	-0.117	0.049	0.041	-0.173	0.013	0.027	0.077	-0.337	-0.022	-0.582	-0.067	-0.189	0.027	0.014	-0.258	0.028	-0.476	-0.367	0	-0.007	0.01	-0.015	-0.025	0.025	-0.01	0.035	0.015	0.06	0.02	0.002	-0.014	0.022	-0.006
PLK3	1263	1p34.1	-0.313	0.023	-0.117	0.049	0.041	-0.173	0.013	0.027	0.077	-0.337	-0.022	-0.582	-0.067	-0.189	0.027	0.014	-0.258	0.028	-0.476	-0.367	0	-0.007	0.01	-0.015	-0.025	0.025	-0.01	0.035	0.015	0.06	0.02	0.002	-0.014	0.022	-0.006
PTCH2	8643	1p34.1	-0.313	0.023	-0.117	0.049	0.041	-0.173	0.013	0.027	0.077	-0.337	-0.022	-0.582	-0.067	-0.189	0.027	0.014	-0.258	0.028	-0.476	-0.367	0	-0.007	0.01	-0.015	-0.025	0.025	-0.01	0.035	0.015	0.06	0.02	0.002	-0.014	0.022	-0.006
RPS8	6202	1p34.1	-0.313	0.023	-0.117	0.049	0.041	-0.173	0.013	0.027	0.077	-0.337	-0.022	-0.582	-0.067	-0.189	0.027	0.014	-0.258	0.028	-0.476	-0.367	0	-0.007	0.01	-0.015	-0.025	0.025	-0.01	0.035	0.015	0.06	0.02	0.002	-0.014	0.022	-0.006
SNORD38A	94162	1p34.1	-0.313	0.023	-0.117	0.049	0.041	-0.173	0.013	0.027	0.077	-0.337	-0.022	-0.582	-0.067	-0.189	0.027	0.014	-0.258	0.028	-0.476	-0.367	0	-0.007	0.01	-0.015	-0.025	0.025	-0.01	0.035	0.015	0.06	0.02	0.002	-0.014	0.022	-0.006
SNORD38B	94163	1p34.1	-0.313	0.023	-0.117	0.049	0.041	-0.173	0.013	0.027	0.077	-0.337	-0.022	-0.582	-0.067	-0.189	0.027	0.014	-0.258	0.028	-0.476	-0.367	0	-0.007	0.01	-0.015	-0.025	0.025	-0.01	0.035	0.015	0.06	0.02	0.002	-0.014	0.022	-0.006
SNORD46	94161	1p34.1	-0.313	0.023	-0.117	0.049	0.041	-0.173	0.013	0.027	0.077	-0.337	-0.022	-0.582	-0.067	-0.189	0.027	0.014	-0.258	0.028	-0.476	-0.367	0	-0.007	0.01	-0.015	-0.025	0.025	-0.01	0.035	0.015	0.06	0.02	0.002	-0.014	0.022	-0.006
SNORD55	26811	1p34.1	-0.313	0.023	-0.117	0.049	0.041	-0.173	0.013	0.027	0.077	-0.337	-0.022	-0.582	-0.067	-0.189	0.027	0.014	-0.258	0.028	-0.476	-0.367	0	-0.007	0.01	-0.015	-0.025	0.025	-0.01	0.035	0.015	0.06	0.02	0.002	-0.014	0.022	-0.006
TCTEX1D4	343521	1p34.1	-0.313	0.023	-0.117	0.049	0.041	-0.173	0.013	0.027	0.077	-0.337	-0.022	-0.582	-0.067	-0.189	0.027	0.014	-0.258	0.028	-0.476	-0.367	0	-0.007	0.01	-0.015	-0.025	0.025	-0.01	0.035	0.015	0.06	0.02	0.002	-0.014	0.022	-0.006
TMEM53	79639	1p34.1	-0.313	0.023	-0.117	0.049	0.041	-0.173	0.013	0.027	0.077	-0.337	-0.022	-0.582	-0.067	-0.189	0.027	0.014	-0.258	0.028	-0.476	-0.367	0	-0.007	0.01	-0.015	-0.025	0.025	-0.01	0.035	0.015	0.06	0.02	0.002	-0.014	0.022	-0.006
UROD	7389	1p34.1	-0.313	0.023	-0.117	0.049	0.041	-0.173	0.013	0.027	0.077	-0.337	-0.022	-0.582	-0.067	-0.189	0.027	0.014	-0.258	0.028	-0.476	-0.367	0	-0.007	0.01	-0.015	-0.025	0.025	-0.01	0.035	0.015	0.06	0.02	0.002	-0.014	0.022	-0.006
ZSWIM5	57643	1p34.1	-0.313	0.023	-0.117	0.049	0.041	-0.173	0.013	0.027	0.077	-0.337	-0.022	-0.582	-0.067	-0.189	0.027	0.014	-0.258	0.028	-0.476	-0.367	0	-0.007	0.01	-0.432	-0.025	0.025	-0.01	0.035	0.015	0.06	0.02	0.002	-0.014	0.022	-0.006
HPDL	84842	1p34.1	-0.313	0.023	-0.117	0.049	0.041	-0.173	0.013	0.027	0.077	-0.337	-0.022	-0.582	-0.067	-0.189	0.027	0.014	-0.258	0.028	-0.476	-0.367	0	-0.007	0.01	-0.432	-0.025	0.025	-0.01	0.035	0.015	0.06	0.02	0.002	-0.014	0.022	-0.006
LOC400752	400752	1p34.1	-0.313	0.023	-0.117	0.049	0.041	-0.173	0.013	0.027	0.077	-0.337	-0.022	-0.582	-0.067	-0.189	0.027	0.014	-0.258	0.028	-0.476	-0.367	0	-0.007	0.01	-0.432	-0.025	0.025	-0.01	0.035	0.015	0.06	0.02	0.002	-0.014	0.022	-0.006
MUTYH	4595	1p34.1	-0.313	0.023	-0.117	0.049	0.041	-0.173	0.013	0.027	0.077	-0.337	-0.022	-0.582	-0.067	-0.189	0.027	0.014	-0.258	0.028	-0.476	-0.367	0	-0.007	0.01	-0.432	-0.025	0.025	-0.01	0.035	0.015	0.06	0.02	0.002	-0.014	0.022	-0.006
TESK2	10420	1p34.1	-0.313	0.023	-0.117	0.049	0.041	-0.173	0.013	0.027	0.077	-0.337	0.085	-0.582	-0.067	-0.189	0.027	0.014	-0.258	0.028	-0.476	-0.367	0	-0.007	0.01	-0.432	-0.025	0.025	-0.01	0.035	0.015	0.06	0.02	0.002	-0.014	0.022	-0.006
TOE1	114034	1p34.1	-0.313	0.023	-0.117	0.049	0.041	-0.173	0.013	0.027	0.077	-0.337	-0.022	-0.582	-0.067	-0.189	0.027	0.014	-0.258	0.028	-0.476	-0.367	0	-0.007	0.01	-0.432	-0.025	0.025	-0.01	0.035	0.015	0.06	0.02	0.002	-0.014	0.022	-0.006
AKR1A1	10327	1p34.1	-0.313	0.023	-0.117	0.049	0.041	-0.173	0.013	0.027	0.077	-0.337	0.085	-0.582	-0.067	-0.189	0.027	0.014	-0.258	0.028	-0.476	-0.367	0	-0.007	0.01	-0.432	-0.025	0.025	-0.01	0.035	0.015	0.06	0.02	0.002	-0.014	0.022	-0.006
CCDC163P	126661	1p34.1	-0.313	0.023	-0.117	0.049	0.041	-0.173	0.013	0.027	0.077	-0.337	0.085	-0.582	-0.067	-0.189	0.027	0.014	-0.258	0.028	-0.476	-0.367	0	-0.007	0.01	-0.432	-0.025	0.025	-0.01	0.035	0.015	0.06	0.02	0.002	-0.014	0.022	-0.006
CCDC17	149483	1p34.1	-0.313	0.023	-0.117	0.049	0.041	-0.173	0.013	0.027	0.077	-0.337	0.085	-0.582	-0.067	-0.189	0.027	0.014	-0.258	0.028	-0.476	-0.367	0	-0.007	0.01	-0.432	-0.025	0.025	-0.01	0.035	0.015	0.06	0.02	0.002	-0.014	0.022	-0.006
GPBP1L1	60313	1p34.1	-0.313	0.1	-0.117	0.049	0.041	-0.173	0.013	0.027	0.077	-0.337	0.085	-0.582	-0.067	-0.189	0.027	0.014	-0.258	0.028	-0.476	-0.367	0	-0.007	0.01	-0.432	-0.025	0.025	-0.01	0.035	0.015	0.06	0.02	0.002	-0.014	0.022	-0.006
MMACHC	25974	1p34.1	-0.313	0.023	-0.117	0.049	0.041	-0.173	0.013	0.027	0.077	-0.337	0.085	-0.582	-0.067	-0.189	0.027	0.014	-0.258	0.028	-0.476	-0.367	0	-0.007	0.01	-0.432	-0.025	0.025	-0.01	0.035	0.015	0.06	0.02	0.002	-0.014	0.022	-0.006
NASP	4678	1p34.1	-0.313	0.023	-0.117	0.049	0.041	-0.173	0.013	0.027	0.077	-0.337	0.085	-0.582	-0.067	-0.189	0.027	0.014	-0.258	0.028	-0.476	-0.367	0	-0.007	0.01	-0.432	-0.025	0.025	-0.01	0.035	0.015	0.06	0.02	0.002	-0.014	0.022	-0.006
PRDX1	5052	1p34.1	-0.313	0.023	-0.117	0.049	0.041	-0.173	0.013	0.027	0.077	-0.337	0.085	-0.582	-0.067	-0.189	0.027	0.014	-0.258	0.028	-0.476	-0.367	0	-0.007	0.01	-0.432	-0.025	0.025	-0.01	0.035	0.015	0.06	0.02	0.002	-0.014	0.022	-0.006
RPS15AP10	728963	1p34.1	-0.313	0.023	-0.117	0.049	0.041	-0.173	0.013	0.027	0.077	-0.337	0.085	-0.582	-0.067	-0.189	0.027	0.014	-0.258	0.028	-0.476	-0.367	0	-0.007	0.01	-0.432	-0.025	0.025	-0.01	0.035	0.015	0.06	0.02	0.002	-0.014	0.022	-0.006
IPP	3652	1p34.1	-0.313	0.1	-0.117	0.049	0.041	-0.173	0.013	0.027	0.077	-0.337	0.085	-0.582	-0.067	-0.189	0.027	0.014	-0.258	0.028	-0.476	-0.367	0	-0.007	0.01	-0.432	-0.025	0.025	-0.01	0.035	0.015	0.06	0.02	0.002	-0.014	0.022	-0.006
MAST2	23139	1p34.1	-0.313	0.1	-0.117	0.049	0.041	-0.173	0.013	0.027	0.077	-0.337	0.085	-0.582	-0.067	-0.189	0.027	0.014	-0.258	0.028	-0.476	-0.367	0	-0.007	0.01	-0.432	-0.025	0.025	-0.01	0.035	0.015	0.06	0.02	0.002	-0.014	0.022	-0.006
PIK3R3	8503	1p34.1	-0.313	0.1	-0.117	0.049	0.041	-0.173	0.013	0.027	0.077	-0.337	0.085	-0.582	-0.067	-0.189	0.027	0.014	-0.258	0.028	-0.476	-0.367	0	-0.007	0.01	-0.432	-0.025	0.025	-0.01	0.035	0.015	0.06	0.02	0.002	-0.014	0.022	-0.006
TMEM69	51249	1p34.1	-0.313	0.1	-0.117	0.049	0.041	-0.173	0.013	0.027	0.077	-0.337	0.085	-0.582	-0.067	-0.189	0.027	0.014	-0.258	0.028	-0.476	-0.367	0	-0.007	0.01	-0.432	-0.025	0.025	-0.01	0.035	0.015	0.06	0.02	0.002	-0.014	0.022	-0.006
ATPAF1-AS1	374973	1p33	-0.313	0.1	-0.117	0.049	0.041	-0.173	0.013	0.027	0.077	-0.337	0.085	-0.582	-0.067	-0.189	0.027	0.014	-0.258	0.028	-0.476	-0.367	0	-0.007	0.01	-0.432	-0.025	0.025	-0.01	0.035	0.015	0.06	0.02	0.002	-0.014	0.022	-0.006
ATPAF1	64756	1p33	-0.313	0.1	-0.117	0.049	0.041	-0.173	0.013	0.027	0.077	-0.337	0.085	-0.582	-0.067	-0.189	0.027	0.014	-0.258	0.028	-0.476	-0.367	0	-0.007	0.01	-0.432	-0.025	0.025	-0.01	0.035	0.015	0.06	0.02	0.002	-0.014	0.022	-0.006
DMBX1	127343	1p33	-0.313	0.1	-0.117	0.049	0.041	-0.173	0.013	0.027	0.077	-0.337	0.085	-0.582	-0.067	-0.189	0.027	0.014	-0.258	0.028	-0.476	-0.367	0	-0.007	0.01	-0.432	-0.025	0.025	-0.01	0.035	0.015	0.06	0.02	0.002	-0.014	0.022	-0.006
FAAH	2166	1p33	-0.313	0.1	-0.117	0.049	0.041	-0.173	0.013	0.027	0.077	-0.337	0.085	-0.582	-0.067	-0.189	0.027	0.014	-0.258	0.028	-0.476	-0.367	0	-0.007	0.01	-0.432	-0.025	0.025	-0.01	0.035	0.015	0.06	0.02	0.002	-0.014	0.022	-0.006
KIAA0494	9813	1p33	-0.313	0.1	-0.117	0.049	0.041	-0.173	0.013	0.027	0.077	-0.337	0.085	-0.582	-0.067	-0.189	0.027	0.014	-0.258	0.028	-0.476	-0.367	0	-0.007	0.01	-0.432	-0.025	0.025	-0.01	0.035	0.015	0.06	0.02	0.002	-0.014	0.022	-0.006
KNCN	148930	1p33	-0.313	0.1	-0.117	0.049	0.041	-0.173	0.013	0.027	0.077	-0.337	0.085	-0.582	-0.067	-0.189	0.027	0.014	-0.258	0.028	-0.476	-0.367	0	-0.007	0.01	-0.432	-0.025	0.025	-0.01	0.035	0.015	0.06	0.02	0.002	-0.014	0.022	-0.006
LOC100130197	100130197	1p33	-0.313	0.1	-0.117	0.049	0.041	-0.173	0.013	0.027	0.077	-0.337	0.085	-0.582	-0.067	-0.189	0.027	0.014	-0.258	0.028	-0.476	-0.367	0	-0.007	0.01	-0.432	-0.025	0.025	-0.01	0.035	0.015	0.06	0.02	0.002	-0.014	0.022	-0.006
LOC100507423	100507423	1p33	-0.313	0.1	-0.117	0.049	0.041	-0.173	0.013	0.027	0.077	-0.337	0.085	-0.582	-0.067	-0.189	0.027	0.014	-0.258	0.028	-0.476	-0.367	0	-0.007	0.01	-0.432	-0.025	0.025	-0.01	0.035	0.015	0.06	0.02	0.002	-0.014	0.022	-0.006
LOC729041	729041	1p33	-0.313	0.1	-0.117	0.049	0.041	-0.173	0.013	0.027	0.077	-0.337	0.085	-0.582	-0.067	-0.189	0.027	0.014	-0.258	0.028	-0.476	-0.367	0	-0.007	0.01	-0.432	-0.025	0.025	-0.01	0.035	0.015	0.06	0.02	0.002	-0.014	0.022	-0.006
LRRC41	10489	1p34.1	-0.313	0.1	-0.117	0.049	0.041	-0.173	0.013	0.027	0.077	-0.337	0.085	-0.582	-0.067	-0.189	0.027	0.014	-0.258	0.028	-0.476	-0.367	0	-0.007	0.01	-0.432	-0.025	0.025	-0.01	0.035	0.015	0.06	0.02	0.002	-0.014	0.022	-0.006
LURAP1	541468	1p34.1	-0.313	0.1	-0.117	0.049	0.041	-0.173	0.013	0.027	0.077	-0.337	0.085	-0.582	-0.067	-0.189	0.027	0.014	-0.258	0.028	-0.476	-0.367	0	-0.007	0.01	-0.432	-0.025	0.025	-0.01	0.035	0.015	0.06	0.02	0.002	-0.014	0.022	-0.006
MKNK1	8569	1p33	-0.313	0.1	-0.117	0.049	0.041	-0.173	0.013	0.027	0.077	-0.337	0.085	-0.582	-0.067	-0.189	0.027	0.014	-0.258	0.028	-0.476	-0.367	0	-0.007	0.01	-0.432	-0.025	0.025	-0.01	0.035	0.015	0.06	0.02	0.002	-0.014	0.022	-0.006
MOB3C	148932	1p33	-0.313	0.1	-0.117	0.049	0.041	-0.173	0.013	0.027	0.077	-0.337	0.085	-0.582	-0.067	-0.189	0.027	0.014	-0.258	0.028	-0.476	-0.367	0	-0.007	0.01	-0.432	-0.025	0.025	-0.01	0.035	0.015	0.06	0.02	0.002	-0.014	0.022	-0.006
NSUN4	387338	1p33	-0.313	0.1	-0.117	0.049	0.041	-0.173	0.013	0.027	0.077	-0.337	0.085	-0.582	-0.067	-0.189	0.027	0.014	-0.258	0.028	-0.476	-0.367	0	-0.007	0.01	-0.432	-0.025	0.025	-0.01	0.035	0.015	0.06	0.02	0.002	-0.014	0.022	-0.006
POMGNT1	55624	1p34.1	-0.313	0.1	-0.117	0.049	0.041	-0.173	0.013	0.027	0.077	-0.337	0.085	-0.582	-0.067	-0.189	0.027	0.014	-0.258	0.028	-0.476	-0.367	0	-0.007	0.01	-0.432	-0.025	0.025	-0.01	0.035	0.015	0.06	0.02	0.002	-0.014	0.022	-0.006
RAD54L	8438	1p34.1	-0.313	0.1	-0.117	0.049	0.041	-0.173	0.013	0.027	0.077	-0.337	0.085	-0.582	-0.067	-0.189	0.027	0.014	-0.258	0.028	-0.476	-0.367	0	-0.007	0.01	-0.432	-0.025	0.025	-0.01	0.035	0.015	0.06	0.02	0.002	-0.014	0.022	-0.006
TSPAN1	10103	1p34.1	-0.313	0.1	-0.117	0.049	0.041	-0.173	0.013	0.027	0.077	-0.337	0.085	-0.582	-0.067	-0.189	0.027	0.014	-0.258	0.028	-0.476	-0.367	0	-0.007	0.01	-0.432	-0.025	0.025	-0.01	0.035	0.015	0.06	0.02	0.002	-0.014	0.022	-0.006
UQCRH	7388	1p34.1	-0.313	0.1	-0.117	0.049	0.041	-0.173	0.013	0.027	0.077	-0.337	0.085	-0.582	-0.067	-0.189	0.027	0.014	-0.258	0.028	-0.476	-0.367	0	-0.007	0.01	-0.432	-0.025	0.025	-0.01	0.035	0.015	0.06	0.02	0.002	-0.014	0.022	-0.006
CYP4A11	1579	1p33	-0.313	0.1	-0.117	0.012	0.041	-0.173	0.013	0.027	0.077	-0.337	0.085	-0.582	-0.067	-0.189	0.027	0.014	-0.258	0.028	-0.476	-0.367	0	-0.007	0.01	-0.432	-0.025	0.025	-0.01	0.035	0.015	0.06	0.02	0.002	-0.014	0.022	-0.006
CYP4B1	1580	1p33	-0.313	0.1	-0.117	0.012	0.041	-0.173	0.013	0.027	0.077	-0.337	0.085	-0.582	-0.067	-0.189	0.027	0.014	-0.258	0.028	-0.476	-0.367	0	-0.007	0.01	-0.432	-0.025	0.025	-0.01	0.035	0.015	0.06	0.02	0.002	-0.014	0.022	-0.006
CYP4X1	260293	1p33	-0.313	0.1	-0.117	0.012	0.041	-0.173	0.013	0.027	0.077	-0.337	0.085	-0.582	-0.067	-0.189	0.027	0.014	-0.258	0.028	-0.476	-0.367	0	-0.165	0.01	-0.432	-0.025	0.025	-0.01	0.035	0.015	0.06	0.02	0.002	-0.014	0.022	-0.006
CYP4Z2P	163720	1p33	-0.313	0.1	-0.117	0.012	0.041	-0.173	0.013	0.027	0.077	-0.337	0.085	-0.582	-0.067	-0.189	0.027	0.014	-0.258	0.028	-0.476	-0.367	0	-0.007	0.01	-0.432	-0.025	0.025	-0.01	0.035	0.015	0.06	0.02	0.002	-0.014	0.022	-0.006
CMPK1	51727	1p33	-0.313	0.1	-0.117	0.012	0.041	-0.173	0.013	0.027	0.077	-0.337	0.085	-0.582	-0.067	-0.223	0.027	0.014	-0.258	0.028	-0.476	-0.367	0	-0.165	0.01	-0.432	-0.025	0.025	-0.01	0.035	0.015	0.06	0.02	0.002	-0.014	0.022	-0.006
CYP4A22	284541	1p33	-0.313	0.1	-0.117	0.012	0.041	-0.173	0.013	0.027	0.077	-0.337	0.085	-0.582	-0.067	-0.189	0.027	0.014	-0.258	0.028	-0.476	-0.367	0	-0.165	0.01	-0.432	-0.025	0.025	-0.01	0.035	0.015	0.06	0.02	0.002	-0.014	0.022	-0.006
CYP4Z1	199974	1p33	-0.313	0.1	-0.117	0.012	0.041	-0.173	0.013	0.027	0.077	-0.337	0.085	-0.582	-0.067	-0.189	0.027	0.014	-0.258	0.028	-0.476	-0.367	0	-0.165	0.01	-0.432	-0.025	0.025	-0.01	0.035	0.015	0.06	0.02	0.002	-0.014	0.022	-0.006
PDZK1IP1	10158	1p33	-0.313	0.1	-0.117	0.012	0.041	-0.173	0.013	0.027	0.077	-0.337	0.085	-0.582	-0.067	-0.189	0.027	0.014	-0.258	0.028	-0.476	-0.367	0	-0.165	0.01	-0.432	-0.025	0.025	-0.01	0.035	0.015	0.06	0.02	0.002	-0.014	0.022	-0.006
STIL	6491	1p33	-0.313	0.1	-0.117	0.012	0.041	-0.173	0.013	0.027	0.077	-0.337	0.085	-0.582	-0.067	-0.189	0.027	0.014	-0.258	0.028	-0.476	-0.367	0	-0.165	0.01	-0.432	-0.025	0.025	-0.01	0.035	0.015	0.06	0.02	0.002	-0.014	0.022	-0.006
TAL1	6886	1p33	-0.313	0.1	-0.117	0.012	0.041	-0.173	0.013	0.027	0.077	-0.337	0.085	-0.582	-0.067	-0.189	0.027	0.014	-0.258	0.028	-0.476	-0.367	0	-0.165	0.01	-0.432	-0.025	0.025	-0.01	0.035	0.015	0.06	0.02	0.002	-0.014	0.022	-0.006
FOXD2	2306	1p33	-0.313	0.1	-0.117	0.012	0.041	-0.173	0.013	0.027	0.077	-0.337	0.085	-0.582	-0.067	-0.223	0.027	0.014	-0.258	0.028	-0.476	-0.367	0	-0.165	0.01	-0.432	-0.025	0.025	-0.01	0.035	0.015	0.06	0.02	0.002	-0.014	0.022	-0.006
FOXE3	2301	1p33	-0.313	0.1	-0.117	0.012	0.041	-0.173	0.013	0.027	0.077	-0.337	0.085	-0.582	-0.067	-0.223	0.027	0.014	-0.258	0.028	-0.476	-0.367	0	-0.165	0.01	-0.432	-0.025	0.025	-0.01	0.035	0.015	0.06	0.02	0.002	-0.014	0.022	-0.006
MGC12982	84793	1p33	-0.313	0.1	-0.117	0.012	0.041	-0.173	0.013	0.027	0.077	-0.337	0.085	-0.582	-0.067	-0.223	0.027	0.014	-0.258	0.028	-0.476	-0.367	0	-0.165	0.01	-0.432	-0.025	0.025	-0.01	0.035	0.015	0.06	0.02	0.002	-0.014	0.022	-0.006
LOC388630	388630	1p33	-0.313	-0.008	-0.117	0.012	0.041	-0.173	0.013	0.027	0.077	-0.337	0.085	-0.582	-0.067	-0.223	0.027	0.014	-0.258	0.028	-0.476	-0.367	0	-0.165	0.01	-0.432	-0.025	0.025	-0.09	0.035	0.015	0.06	0.02	0.002	-0.014	0.022	-0.006
SKINTL	391037	1p33	-0.313	-0.008	-0.117	0.012	0.041	-0.173	0.013	0.027	0.077	-0.337	0.085	-0.582	-0.242	-0.223	0.027	0.014	-0.258	0.028	-0.476	-0.367	0	-0.165	0.01	-0.432	-0.025	0.025	-0.09	0.035	0.015	0.06	0.02	0.002	-0.014	0.022	-0.006
AGBL4	84871	1p33	-0.313	-0.706	-0.117	-0.262	0.041	-0.656	0.013	0.027	0.077	-0.337	0.085	-0.582	-0.242	-0.223	0.027	0.014	-0.27	0.028	-0.476	-0.367	-0.032	-0.419	0.01	-0.432	-0.025	0.025	-0.09	0.035	0.015	0.06	0.02	0.002	-0.014	0.022	-0.006
SLC5A9	200010	1p33	-0.313	-0.008	-0.117	0.012	0.041	-0.173	0.013	0.027	0.077	-0.337	0.085	-0.582	-0.242	-0.223	0.027	0.014	-0.258	0.028	-0.476	-0.367	0	-0.165	0.01	-0.432	-0.025	0.025	-0.09	0.035	0.015	0.06	0.02	0.002	-0.014	0.022	-0.006
SPATA6	54558	1p33	-0.313	-0.008	-0.117	0.012	0.041	-0.173	0.013	0.027	0.077	-0.337	0.085	-0.582	-0.242	-0.223	0.027	0.014	-0.258	0.028	-0.476	-0.367	0	-0.165	0.01	-0.432	-0.025	0.025	-0.09	0.035	0.015	0.06	0.02	0.002	-0.014	0.022	-0.006
BEND5	79656	1p33	-0.313	-0.008	-0.117	-0.262	0.041	-0.173	0.013	0.027	0.077	-0.337	0.085	-0.582	-0.242	-0.223	0.027	0.014	-0.258	0.028	-0.476	-0.367	0	-0.165	0.01	-0.432	-0.025	0.025	-0.09	0.001	0.015	0.06	0.02	0.002	-0.014	0.022	-0.006
ELAVL4	1996	1p33	-0.313	0.031	-0.117	0.011	0.041	-0.18	0.013	0.027	0.077	-0.337	0.085	-0.582	-0.134	-0.223	0.027	0.014	-0.27	0.028	-0.476	-0.367	-0.032	-0.056	0.01	-0.432	-0.025	0.025	-0.09	0.001	0.015	0.06	0.02	0.002	-0.014	0.022	-0.006
DMRTA2	63950	1p32.3	-0.313	0.031	-0.117	0.011	0.041	-0.18	0.013	0.027	0.077	-0.337	0.085	-0.582	-0.134	-0.223	0.027	0.014	-0.27	0.028	-0.476	-0.367	-0.032	-0.056	0.01	-0.432	-0.025	0.025	-0.09	0.001	0.015	0.06	0.02	0.002	-0.014	0.022	-0.006
FAF1	11124	1p32.3	-0.313	0.031	-0.117	0.011	0.041	-0.18	0.013	0.027	0.077	-0.337	0.085	-0.582	-0.134	-0.223	0.027	0.014	-0.27	0.028	-0.476	-0.367	-0.032	-0.056	0.01	-0.432	-0.025	0.025	-0.09	0.001	-0.113	0.06	0.02	0.002	-0.014	0.022	-0.006
C1orf185	284546	1p32.3	-0.313	0.031	-0.117	0.011	0.041	-0.18	0.013	0.027	0.077	-0.337	0.01	-0.582	-0.034	-0.223	0.027	0.014	-0.27	0.028	-0.476	-0.367	-0.032	-0.056	0.01	-0.432	-0.025	0.025	-0.09	0.001	-0.113	0.06	0.02	0.002	-0.014	0.022	-0.006
CDKN2C	1031	1p32.3	-0.313	0.031	-0.117	0.011	0.041	-0.18	0.013	0.027	0.077	-0.337	0.01	-0.582	-0.034	-0.223	0.027	0.014	-0.27	0.028	-0.476	-0.367	-0.032	-0.056	0.01	-0.432	-0.025	0.025	-0.09	0.001	-0.113	0.06	0.02	0.002	-0.014	0.022	-0.006
EPS15	2060	1p32.3	-0.313	0.031	-0.117	0.011	0.041	-0.18	0.013	0.027	0.077	-0.337	0.01	-0.582	-0.034	-0.223	0.027	0.014	-0.27	0.028	-0.476	-0.367	-0.032	-0.056	0.01	-0.432	-0.025	0.025	-0.09	0.001	-0.113	0.06	0.02	0.002	-0.014	0.022	-0.006
RNF11	26994	1p32.3	-0.313	0.031	-0.117	0.011	0.041	-0.18	0.013	0.027	0.077	-0.337	0.01	-0.582	-0.034	-0.223	0.027	0.014	-0.27	0.028	-0.476	-0.367	-0.032	-0.056	0.01	-0.432	-0.025	0.025	-0.09	0.001	-0.113	0.06	0.02	0.002	-0.014	0.022	-0.006
TTC39A	22996	1p32.3	-0.313	0.031	-0.117	0.011	0.041	-0.18	0.013	0.027	0.077	-0.337	0.01	-0.582	-0.034	-0.223	0.027	0.014	-0.27	0.028	-0.476	-0.367	-0.032	-0.056	0.01	-0.432	-0.025	0.025	-0.09	0.001	-0.113	0.06	0.02	0.002	-0.014	0.022	-0.006
BTF3L4	91408	1p32.3	-0.313	0.031	-0.117	0.011	0.041	-0.18	0.013	0.027	0.077	-0.337	0.01	-0.582	-0.034	-0.223	0.027	0.014	-0.27	0.028	-0.476	-0.367	-0.032	-0.056	0.01	-0.432	-0.025	0.025	-0.09	0.001	-0.113	0.06	0.02	0.002	-0.014	0.022	-0.006
C1orf123	54987	1p32.3	-0.313	0.031	-0.117	0.011	0.041	-0.18	0.013	0.027	0.077	-0.337	0.01	-0.582	-0.034	-0.223	0.027	0.014	-0.27	0.028	-0.476	-0.367	-0.032	-0.056	0.01	-0.432	-0.025	0.025	-0.09	0.001	-0.113	0.06	0.02	0.002	-0.014	0.022	-0.006
CC2D1B	200014	1p32.3	-0.313	0.031	-0.117	0.011	0.041	-0.18	0.013	0.027	0.077	-0.337	0.01	-0.582	-0.034	-0.223	0.027	0.014	-0.27	0.028	-0.476	-0.367	-0.032	-0.056	0.01	-0.432	-0.025	0.025	-0.09	0.001	-0.113	0.06	0.02	0.002	-0.014	0.022	-0.006
CPT2	1376	1p32.3	-0.313	0.031	-0.117	0.011	0.041	-0.18	0.013	0.027	0.077	-0.337	0.01	-0.582	-0.034	-0.223	0.027	0.014	-0.27	0.028	-0.476	-0.367	-0.032	-0.056	0.01	-0.432	-0.025	0.025	-0.09	0.001	-0.113	0.06	0.02	0.002	-0.014	0.022	-0.006
DMRTB1	63948	1p32.3	-0.313	0.031	-0.117	0.011	0.041	-0.18	0.013	0.027	0.077	-0.337	0.01	-0.582	-0.034	-0.223	0.027	0.014	-0.27	0.028	-0.476	-0.367	-0.032	-0.056	0.01	-0.432	-0.025	0.025	-0.09	0.001	-0.113	0.06	0.02	0.002	-0.014	0.022	-0.006
ECHDC2	55268	1p32.3	-0.313	0.031	-0.117	0.011	0.041	-0.18	0.013	0.027	0.077	-0.337	0.01	-0.582	-0.034	-0.223	0.027	0.014	-0.27	0.028	-0.476	-0.367	-0.032	-0.056	0.01	-0.432	-0.025	0.025	-0.09	0.001	-0.113	0.06	0.02	0.002	-0.014	0.022	-0.006
FAM159A	348378	1p32.3	-0.313	0.031	-0.117	0.011	0.041	-0.18	0.013	0.027	0.077	-0.337	0.01	-0.582	-0.034	-0.223	0.027	0.014	-0.27	0.028	-0.476	-0.367	-0.032	-0.056	0.01	-0.432	-0.025	0.025	-0.09	0.001	-0.113	0.06	0.02	0.002	-0.014	0.022	-0.006
FLJ40434	163742	1p32.3	-0.313	0.031	-0.117	0.011	0.041	-0.18	0.013	0.027	0.077	-0.337	0.01	-0.582	-0.034	-0.223	0.027	0.014	-0.27	0.028	-0.476	-0.367	-0.032	-0.056	0.01	-0.432	-0.025	0.025	-0.09	0.001	-0.113	0.06	0.02	0.002	-0.014	0.022	-0.006
GPX7	2882	1p32.3	-0.313	0.031	-0.117	0.011	0.041	-0.18	0.013	0.027	0.077	-0.337	0.01	-0.582	-0.034	-0.223	0.027	0.014	-0.27	0.028	-0.476	-0.367	-0.032	-0.056	0.01	-0.432	-0.025	0.025	-0.09	0.001	-0.113	0.06	0.02	0.002	-0.014	0.022	-0.006
KTI12	112970	1p32.3	-0.313	0.031	-0.117	0.011	0.041	-0.18	0.013	0.027	0.077	-0.337	0.01	-0.582	-0.034	-0.223	0.027	0.014	-0.27	0.028	-0.476	-0.367	-0.032	-0.056	0.01	-0.432	-0.025	0.025	-0.09	0.001	-0.113	0.06	0.02	0.002	-0.014	0.022	-0.006
LOC100507564	100507564	1p32.3	-0.313	0.031	-0.117	0.011	0.041	-0.18	0.013	0.027	0.077	-0.337	0.01	-0.582	-0.034	-0.223	0.027	0.014	-0.27	0.028	-0.476	-0.367	-0.032	-0.056	0.01	-0.432	-0.025	0.025	-0.09	0.001	-0.113	0.06	0.02	0.002	-0.014	0.022	-0.006
LRP8	7804	1p32.3	-0.313	0.031	-0.117	0.011	0.041	-0.18	0.013	0.027	0.077	-0.337	0.01	-0.582	-0.034	-0.223	0.027	0.014	-0.27	0.028	-0.476	-0.367	-0.032	-0.056	0.01	-0.432	-0.025	0.025	-0.09	0.001	-0.113	0.06	0.02	0.002	-0.014	0.022	-0.006
MAGOH	4116	1p32.3	-0.313	0.031	-0.117	0.011	0.041	-0.18	0.013	0.027	0.077	-0.337	0.01	-0.582	-0.034	-0.223	0.027	0.014	-0.27	0.028	-0.476	-0.367	-0.032	-0.056	0.01	-0.432	-0.025	0.025	-0.09	0.001	-0.113	0.06	0.02	0.002	-0.014	0.022	-0.006
MIR761	100313892	1p32.3	-0.313	0.031	-0.117	0.011	0.041	-0.18	0.013	0.027	0.077	-0.337	0.01	-0.582	-0.034	-0.223	0.027	0.014	-0.27	0.028	-0.476	-0.367	-0.032	-0.056	0.01	-0.432	-0.025	0.025	-0.09	0.001	-0.113	0.06	0.02	0.002	-0.014	0.022	-0.006
NRD1	4898	1p32.3	-0.313	0.031	-0.117	0.011	0.041	-0.18	0.013	0.027	0.077	-0.337	0.01	-0.582	-0.034	-0.223	0.027	0.014	-0.27	0.028	-0.476	-0.367	-0.032	-0.056	0.01	-0.432	-0.025	0.025	-0.09	0.001	-0.113	0.06	0.02	0.002	-0.014	0.022	-0.006
ORC1	4998	1p32.3	-0.313	0.031	-0.117	0.011	0.041	-0.18	0.013	0.027	0.077	-0.337	0.01	-0.582	-0.034	-0.223	0.027	0.014	-0.27	0.028	-0.476	-0.367	-0.032	-0.056	0.01	-0.432	-0.025	0.025	-0.09	0.001	-0.113	0.06	0.02	0.002	-0.014	0.022	-0.006
OSBPL9	114883	1p32.3	-0.313	0.031	-0.117	0.011	0.041	-0.18	0.013	0.027	0.077	-0.337	0.01	-0.582	-0.034	-0.223	0.027	0.014	-0.27	0.028	-0.476	-0.367	-0.032	-0.056	0.01	-0.432	-0.025	0.025	-0.09	0.001	-0.113	0.06	0.02	0.002	-0.014	0.022	-0.006
PODN	127435	1p32.3	-0.313	0.031	-0.117	0.011	0.041	-0.18	0.013	0.027	0.077	-0.337	0.01	-0.582	-0.034	-0.223	0.027	0.014	-0.27	0.028	-0.476	-0.367	-0.032	-0.056	0.01	-0.432	-0.025	0.025	-0.09	0.001	-0.113	0.06	0.02	0.002	-0.014	0.022	-0.006
PRPF38A	84950	1p32.3	-0.313	0.031	-0.117	0.011	0.041	-0.18	0.013	0.027	0.077	-0.337	0.01	-0.582	-0.034	-0.223	0.027	0.014	-0.27	0.028	-0.476	-0.367	-0.032	-0.056	0.01	-0.432	-0.025	0.025	-0.09	0.001	-0.113	0.06	0.02	0.002	-0.014	0.022	-0.006
RAB3B	5865	1p32.3	-0.313	0.031	-0.117	0.011	0.041	-0.18	0.013	0.027	0.077	-0.337	0.01	-0.582	-0.034	-0.223	0.027	0.014	-0.27	0.028	-0.476	-0.367	-0.032	-0.056	0.01	-0.432	-0.025	0.025	-0.09	0.001	-0.113	0.06	0.02	0.002	-0.014	0.022	-0.006
SCP2	6342	1p32.3	-0.313	0.031	-0.117	0.011	0.041	-0.18	0.013	0.027	0.077	-0.337	0.01	-0.582	-0.034	-0.223	0.027	0.014	-0.27	0.028	-0.476	-0.367	-0.032	-0.056	0.01	-0.432	-0.025	0.025	-0.09	0.001	-0.113	0.06	0.02	0.002	-0.014	0.022	-0.006
SELRC1	65260	1p32.3	-0.313	0.031	-0.117	0.011	0.041	-0.18	0.013	0.027	0.077	-0.337	0.01	-0.582	-0.034	-0.223	0.027	0.014	-0.27	0.028	-0.476	-0.367	-0.032	-0.056	0.01	-0.432	-0.025	0.025	-0.09	0.001	-0.113	0.06	0.02	0.002	-0.014	0.022	-0.006
SLC1A7	6512	1p32.3	-0.313	0.031	-0.117	0.011	0.041	-0.18	0.013	0.027	0.077	-0.337	0.01	-0.582	-0.034	-0.223	0.027	0.014	-0.27	0.028	-0.476	-0.367	-0.032	-0.056	0.01	-0.432	-0.025	0.025	-0.09	0.001	-0.113	0.06	0.02	0.002	-0.014	0.022	-0.006
TXNDC12	51060	1p32.3	-0.313	0.031	-0.117	0.011	0.041	-0.18	0.013	0.027	0.077	-0.337	0.01	-0.582	-0.034	-0.223	0.027	0.014	-0.27	0.028	-0.476	-0.367	-0.032	-0.056	0.01	-0.432	-0.025	0.025	-0.09	0.001	-0.113	0.06	0.02	0.002	-0.014	0.022	-0.006
ZCCHC11	23318	1p32.3	-0.313	0.031	-0.117	0.011	0.041	-0.18	0.013	0.027	0.077	-0.337	0.01	-0.582	-0.034	-0.223	0.027	0.014	-0.27	0.028	-0.476	-0.367	-0.032	-0.056	0.01	-0.432	-0.025	0.025	-0.09	0.001	-0.113	0.06	0.02	0.002	-0.014	0.022	-0.006
ZFYVE9	9372	1p32.3	-0.313	0.031	-0.117	0.011	0.041	-0.18	0.013	0.027	0.077	-0.337	0.01	-0.582	-0.034	-0.223	0.027	0.014	-0.27	0.028	-0.476	-0.367	-0.032	-0.056	0.01	-0.432	-0.025	0.025	-0.09	0.001	-0.113	0.06	0.02	0.002	-0.014	0.022	-0.006
ZYG11A	440590	1p32.3	-0.313	0.031	-0.117	0.011	0.041	-0.18	0.013	0.027	0.077	-0.337	0.01	-0.582	-0.034	-0.223	0.027	0.014	-0.27	0.028	-0.476	-0.367	-0.032	-0.056	0.01	-0.432	-0.025	0.025	-0.09	0.001	-0.113	0.06	0.02	0.002	-0.014	0.022	-0.006
ZYG11B	79699	1p32.3	-0.313	0.031	-0.117	0.011	0.041	-0.18	0.013	0.027	0.077	-0.337	0.01	-0.582	-0.034	-0.223	0.027	0.014	-0.27	0.028	-0.476	-0.367	-0.032	-0.056	0.01	-0.432	-0.025	0.025	-0.09	0.001	-0.113	0.06	0.02	0.002	-0.014	0.022	-0.006
hsa-mir-761	-984	1p32.3	-0.313	0.031	-0.117	0.011	0.041	-0.18	0.013	0.027	0.077	-0.337	0.01	-0.582	-0.034	-0.223	0.027	0.014	-0.27	0.028	-0.476	-0.367	-0.032	-0.056	0.01	-0.432	-0.025	0.025	-0.09	0.001	-0.113	0.06	0.02	0.002	-0.014	0.022	-0.006
GLIS1	148979	1p32.3	-0.313	0.031	-0.117	0.011	0.041	0.44	0.013	0.027	0.077	-0.337	0.01	-0.582	-0.034	-0.223	0.027	0.014	-0.27	0.028	-0.476	-0.367	-0.032	-0.056	0.01	-0.432	-0.025	0.025	-0.09	0.001	-0.113	0.06	0.02	0.002	-0.014	0.022	-0.006
TMEM48	55706	1p32.3	-0.313	0.031	-0.117	0.011	0.041	0.44	0.013	0.027	0.077	-0.337	0.01	-0.635	-0.034	-0.277	0.027	0.014	-0.27	0.028	-0.476	-0.367	-0.032	-0.056	0.01	-0.432	-0.025	0.025	-0.09	0.001	-0.113	0.06	0.02	0.002	-0.014	0.022	-0.006
DIO1	1733	1p32.3	-0.313	0.031	-0.117	0.011	0.041	0.44	0.013	0.027	0.077	-0.337	0.01	-0.635	-0.034	-0.277	0.027	0.014	-0.27	0.028	-0.476	-0.367	-0.032	-0.056	0.01	-0.432	-0.025	0.025	-0.09	0.001	-0.113	0.06	0.02	0.002	-0.014	0.022	-0.006
HSPB11	51668	1p32.3	-0.313	0.031	-0.117	0.011	0.041	0.44	0.013	0.027	0.077	-0.337	0.01	-0.635	-0.034	-0.277	0.027	0.014	-0.27	0.028	-0.476	-0.367	-0.032	-0.056	0.01	-0.432	-0.025	0.025	-0.09	0.001	-0.113	0.06	0.02	0.002	-0.014	0.022	-0.006
LDLRAD1	388633	1p32.3	-0.313	0.031	-0.117	0.011	0.041	0.44	0.013	0.027	0.077	-0.337	0.01	-0.635	-0.034	-0.277	0.027	0.014	-0.27	0.028	-0.476	-0.367	-0.032	-0.056	0.01	-0.432	-0.025	0.025	-0.09	0.001	-0.113	0.06	0.02	0.002	-0.014	0.022	-0.006
LRRC42	115353	1p32.3	-0.313	0.031	-0.117	0.011	0.041	0.44	0.013	0.027	0.077	-0.337	0.01	-0.635	-0.034	-0.277	0.027	0.014	-0.27	0.028	-0.476	-0.367	-0.032	-0.056	0.01	-0.432	-0.025	0.025	-0.09	0.001	-0.113	0.06	0.02	0.002	-0.014	0.022	-0.006
MIR4781	100616315	1p32.3	-0.313	0.031	-0.117	0.011	0.041	0.44	0.013	0.027	0.077	-0.337	0.01	-0.635	-0.034	-0.277	0.027	0.014	-0.27	0.028	-0.476	-0.367	-0.032	-0.056	0.01	-0.432	-0.025	0.025	-0.09	0.001	-0.113	0.06	0.02	0.002	-0.014	0.022	-0.006
TCEANC2	127428	1p32.3	-0.313	0.031	-0.117	0.011	0.041	0.44	0.013	0.027	0.077	-0.337	0.01	-0.635	-0.034	-0.277	0.027	0.014	-0.27	0.028	-0.476	-0.367	-0.032	-0.056	0.01	-0.432	-0.025	0.025	-0.09	0.001	-0.113	0.06	0.02	0.002	-0.014	0.022	-0.006
TMEM59	9528	1p32.3	-0.313	0.031	-0.117	0.011	0.041	0.44	0.013	0.027	0.077	-0.337	0.01	-0.635	-0.034	-0.277	0.027	0.014	-0.27	0.028	-0.476	-0.367	-0.032	-0.056	0.01	-0.432	-0.025	0.025	-0.09	0.001	-0.113	0.06	0.02	0.002	-0.014	0.022	-0.006
YIPF1	54432	1p32.3	-0.313	0.031	-0.117	0.011	0.041	0.44	0.013	0.027	0.077	-0.337	0.01	-0.635	-0.034	-0.277	0.027	0.014	-0.27	0.028	-0.476	-0.367	-0.032	-0.056	0.01	-0.432	-0.025	0.025	-0.09	0.001	-0.113	0.06	0.02	0.002	-0.014	0.022	-0.006
ACOT11	26027	1p32.3	-0.313	0.031	-0.117	0.011	0.041	-0.24	0.013	0.027	0.077	-0.337	0.01	-0.635	-0.034	-0.277	0.027	0.014	-0.27	0.028	-0.476	-0.367	-0.032	-0.056	0.01	-0.432	-0.025	0.025	-0.09	0.001	-0.113	0.06	0.02	0.002	-0.014	0.022	-0.006
CDCP2	200008	1p32.3	-0.313	0.031	-0.117	0.011	0.041	-0.24	0.013	0.027	0.077	-0.337	0.01	-0.635	-0.034	-0.277	0.027	0.014	-0.27	0.028	-0.476	-0.367	-0.032	-0.056	0.01	-0.432	-0.025	0.025	-0.09	0.001	-0.113	0.06	0.02	0.002	-0.014	0.022	-0.006
CYB5RL	606495	1p32.3	-0.313	0.031	-0.117	0.011	0.041	-0.24	0.013	0.027	0.077	-0.337	0.01	-0.635	-0.034	-0.277	0.027	0.014	-0.27	0.028	-0.476	-0.367	-0.032	-0.056	0.01	-0.432	-0.025	0.025	-0.09	0.001	-0.113	0.06	0.02	0.002	-0.014	0.022	-0.006
FAM151A	338094	1p32.3	-0.313	0.031	-0.117	0.011	0.041	-0.24	0.013	0.027	0.077	-0.337	0.01	-0.635	-0.034	-0.277	0.027	0.014	-0.27	0.028	-0.476	-0.367	-0.032	-0.056	0.01	-0.432	-0.025	0.025	-0.09	0.001	-0.113	0.06	0.02	0.002	-0.014	0.022	-0.006
HEATR8-TTC4	100527960	1p32.3	-0.313	0.031	-0.117	0.011	0.041	-0.24	0.013	0.027	0.077	-0.337	0.01	-0.635	-0.034	-0.277	0.027	0.014	-0.27	0.028	-0.476	-0.367	-0.032	-0.056	0.01	-0.432	-0.025	0.025	-0.09	0.001	-0.113	0.06	0.02	0.002	-0.014	0.022	-0.006
HEATR8	374977	1p32.3	-0.313	0.031	-0.117	0.011	0.041	-0.24	0.013	0.027	0.077	-0.337	0.01	-0.635	-0.034	-0.277	0.027	0.014	-0.27	0.028	-0.476	-0.367	-0.032	-0.056	0.01	-0.432	-0.025	0.025	-0.09	0.001	-0.113	0.06	0.02	0.002	-0.014	0.022	-0.006
MRPL37	51253	1p32.3	-0.313	0.031	-0.117	0.011	0.041	-0.24	0.013	0.027	0.077	-0.337	0.01	-0.635	-0.034	-0.277	0.027	0.014	-0.27	0.028	-0.476	-0.367	-0.032	-0.056	0.01	-0.432	-0.025	0.025	-0.09	0.001	-0.113	0.06	0.02	0.002	-0.014	0.022	-0.006
SSBP3	23648	1p32.3	-0.313	0.031	-0.117	0.011	0.041	-0.24	0.013	0.027	0.077	-0.337	0.01	-0.635	-0.034	-0.277	0.027	0.014	-0.27	0.028	-0.476	-0.367	-0.032	-0.056	0.01	-0.432	-0.025	0.025	-0.09	0.001	-0.113	0.06	0.02	0.002	-0.014	0.022	-0.006
C1orf177	163747	1p32.3	-0.313	0.031	-0.07	0.011	0.041	-0.24	-0.017	0.027	0.077	-0.337	0.01	-0.635	-0.034	-0.277	0.027	0.014	-0.27	0.028	-0.476	-0.367	-0.032	-0.056	0.01	-0.432	-0.025	0.025	-0.09	0.001	-0.113	0.06	0.02	0.002	-0.014	0.022	-0.006
PARS2	25973	1p32.3	-0.313	0.031	-0.07	0.011	0.041	-0.24	0.013	0.027	0.077	-0.337	0.01	-0.635	-0.034	-0.277	0.027	0.014	-0.27	0.028	-0.476	-0.367	-0.032	-0.056	0.01	-0.432	-0.025	0.025	-0.09	0.001	-0.113	0.06	0.02	0.002	-0.014	0.022	-0.006
TTC22	55001	1p32.3	-0.313	0.031	-0.07	0.011	0.041	-0.24	0.013	0.027	0.077	-0.337	0.01	-0.635	-0.034	-0.277	0.027	0.014	-0.27	0.028	-0.476	-0.367	-0.032	-0.056	0.01	-0.432	-0.025	0.025	-0.09	0.001	-0.113	0.06	0.02	0.002	-0.014	0.022	-0.006
TTC4	7268	1p32.3	-0.313	0.031	-0.07	0.011	0.041	-0.24	0.013	0.027	0.077	-0.337	0.01	-0.635	-0.034	-0.277	0.027	0.014	-0.27	0.028	-0.476	-0.367	-0.032	-0.056	0.01	-0.432	-0.025	0.025	-0.09	0.001	-0.113	0.06	0.02	0.002	-0.014	0.022	-0.006
DHCR24	1718	1p32.3	-0.313	-0.025	-0.07	0.011	0.041	-0.24	-0.017	0.027	0.077	-0.337	0.01	-0.635	-0.034	-0.277	0.027	0.014	-0.27	0.028	-0.476	-0.367	-0.032	-0.056	0.01	-0.432	-0.025	0.025	-0.09	0.001	-0.113	0.06	0.02	0.002	-0.014	0.022	-0.006
BSND	7809	1p32.3	-0.313	-0.025	-0.07	0.011	0.041	-0.24	-0.017	0.027	0.077	-0.309	0.01	-0.635	-0.034	-0.277	0.027	0.014	-0.27	0.028	-0.476	-0.367	-0.032	-0.056	0.01	-0.432	-0.025	0.025	-0.09	0.001	-0.113	0.06	0.02	0.002	-0.014	0.022	-0.006
LOC100507634	100507634	1p32.3	-0.313	-0.025	-0.07	0.011	0.041	-0.24	-0.017	0.027	0.077	-0.309	0.01	-0.635	-0.034	-0.277	0.027	0.014	-0.27	0.028	-0.476	-0.367	-0.032	-0.056	0.01	-0.432	-0.025	0.025	-0.09	0.001	-0.113	0.06	0.02	0.002	-0.014	0.022	-0.006
MIR4422	100616272	1p32.3	-0.313	-0.025	-0.07	0.011	0.041	-0.24	-0.017	0.027	0.077	-0.309	0.01	-0.635	-0.034	-0.277	0.027	0.014	-0.27	0.028	-0.476	-0.367	-0.032	-0.056	0.01	-0.432	-0.025	0.025	-0.09	0.001	-0.113	0.06	0.02	0.002	-0.014	0.022	-0.006
PCSK9	255738	1p32.3	-0.313	-0.025	-0.07	0.011	0.041	-0.24	-0.017	0.027	0.077	-0.309	0.01	-0.635	-0.034	-0.277	0.027	0.014	-0.27	0.028	-0.476	-0.367	-0.032	-0.056	0.01	-0.432	-0.025	0.025	-0.09	0.001	-0.113	0.06	0.02	0.002	-0.014	0.022	-0.006
TMEM61	199964	1p32.3	-0.313	-0.025	-0.07	0.011	0.041	-0.24	-0.017	0.027	0.077	-0.309	0.01	-0.635	-0.034	-0.277	0.027	0.014	-0.27	0.028	-0.476	-0.367	-0.032	-0.056	0.01	-0.432	-0.025	0.025	-0.09	0.001	-0.113	0.06	0.02	0.002	-0.014	0.022	-0.006
USP24	23358	1p32.3	-0.313	-0.025	-0.07	0.011	0.041	-0.24	-0.017	0.027	0.077	-0.309	0.01	-0.635	-0.034	-0.277	0.027	0.014	-0.27	0.028	-0.476	-0.367	-0.032	-0.056	0.01	-0.432	-0.025	0.025	-0.09	0.001	-0.113	0.06	0.02	0.002	-0.014	0.022	-0.006
PPAP2B	8613	1p32.2	-0.313	-0.025	-0.173	0.011	0.041	-0.24	-0.017	0.027	0.077	-0.309	0.01	-0.635	-0.034	-0.277	0.027	0.014	-0.27	0.028	-0.476	-0.367	-0.032	-0.056	0.01	-0.432	-0.079	0.025	-0.09	0.001	-0.113	0.06	0.02	0.002	-0.014	0.022	-0.006
C1orf168	199920	1p32.2	-0.313	-0.025	-0.173	0.011	0.041	-0.24	-0.017	0.027	0.077	-0.309	0.01	-0.635	-0.034	-0.277	0.027	0.014	-0.27	0.028	-0.476	-0.367	-0.032	-0.056	0.01	-0.432	-0.079	0.025	-0.09	0.001	-0.113	0.06	0.02	0.002	-0.014	0.022	-0.006
C8A	731	1p32.2	-0.313	-0.025	-0.173	0.011	0.041	-0.24	-0.017	0.027	0.077	-0.309	0.01	-0.635	-0.034	-0.277	0.027	0.014	-0.27	0.028	-0.476	-0.367	-0.032	-0.056	0.01	-0.432	-0.079	0.025	-0.09	0.001	-0.113	0.06	0.02	0.002	-0.014	0.022	-0.006
C8B	732	1p32.2	-0.313	-0.025	-0.173	0.011	0.041	-0.24	-0.017	0.027	0.077	-0.309	0.01	-0.635	-0.034	-0.277	0.027	0.014	-0.27	0.028	-0.476	-0.367	-0.032	-0.056	0.01	-0.432	-0.079	0.025	-0.09	0.001	-0.113	0.06	0.02	0.002	-0.014	0.022	-0.006
DAB1	1600	1p32.2	-0.313	0.061	-0.173	0.076	0.041	-0.24	-0.017	0.027	0.077	-0.309	0.01	-0.635	-0.034	-0.277	0.027	0.014	-0.27	0.028	-0.476	-0.367	0.042	-0.056	0.01	-0.432	-0.079	0.025	-0.09	0.001	-0.113	0.06	0.02	0.002	-0.014	0.022	-0.006
PRKAA2	5563	1p32.2	-0.313	-0.025	-0.173	0.011	0.041	-0.24	-0.017	0.027	0.077	-0.309	0.01	-0.635	-0.034	-0.277	0.027	0.014	-0.27	0.028	-0.476	-0.367	-0.032	-0.056	0.01	-0.432	-0.079	0.025	-0.09	0.001	-0.113	0.06	0.02	0.002	-0.014	0.022	-0.006
MYSM1	114803	1p32.1	-0.313	0.061	-0.173	0.076	0.041	-0.24	-0.017	0.027	0.077	-0.309	0.01	-0.635	-0.034	-0.277	0.027	0.014	-0.27	0.028	-0.476	-0.367	0.042	-0.056	0.01	-0.432	0.01	0.025	0.008	0.001	-0.113	0.06	0.02	0.002	-0.014	0.022	-0.006
OMA1	115209	1p32.2	-0.313	0.061	-0.173	0.076	0.041	-0.24	-0.017	0.027	0.077	-0.309	0.01	-0.635	-0.034	-0.277	0.027	0.014	-0.27	0.028	-0.476	-0.367	0.042	-0.056	0.01	-0.432	0.01	0.025	0.008	0.001	-0.113	0.06	0.02	0.002	-0.014	0.022	-0.006
TACSTD2	4070	1p32.1	-0.313	0.061	-0.173	0.076	0.041	-0.24	-0.017	0.027	0.077	-0.309	0.01	-0.635	-0.034	-0.277	0.027	0.014	-0.27	0.028	-0.476	-0.367	0.042	-0.056	0.01	-0.432	0.01	0.025	0.008	0.001	-0.113	0.06	0.02	0.002	-0.014	0.022	-0.006
C1orf87	127795	1p32.1	-0.234	0.061	-0.173	0.076	0.041	-0.24	-0.017	0.027	0.077	-0.309	0.01	-0.635	-0.034	-0.277	0.027	0.014	-0.27	0.028	-0.476	-0.367	0.042	-0.056	0.01	-0.432	0.01	0.025	0.008	0.001	-0.113	0.06	0.02	0.002	-0.014	0.022	-0.006
CYP2J2	1573	1p32.1	-0.234	0.061	-0.173	0.076	0.041	-0.24	-0.017	0.027	0.077	-0.309	0.01	-0.635	-0.034	-0.277	0.027	0.014	-0.27	0.028	-0.476	-0.367	0.042	-0.056	0.01	-0.432	0.01	0.025	0.008	0.001	-0.113	0.06	0.02	0.002	-0.014	0.022	-0.006
FGGY	55277	1p32.1	-0.234	0.061	-0.173	0.076	0.041	-0.24	-0.017	0.027	0.077	-0.309	0.01	-0.635	-0.034	-0.277	0.027	0.014	-0.27	0.028	-0.476	-0.367	0.042	-0.056	0.01	-0.432	0.01	0.025	0.008	0.001	-0.113	0.06	0.02	0.002	-0.014	0.022	-0.006
HOOK1	51361	1p32.1	-0.234	0.061	-0.173	0.076	0.041	-0.24	-0.017	0.027	0.077	-0.309	0.01	-0.635	-0.034	-0.277	0.027	0.014	-0.27	0.028	-0.476	-0.367	0.042	-0.056	0.01	-0.432	0.01	0.025	0.008	0.001	-0.113	0.06	0.02	0.002	-0.014	0.022	-0.006
HSD52	729467	1p32.1	-0.234	0.061	-0.173	0.076	0.041	-0.24	-0.017	0.027	0.077	-0.309	0.01	-0.635	-0.034	-0.277	0.027	0.014	-0.27	0.028	-0.476	-0.367	0.042	-0.056	0.01	-0.432	0.01	0.025	0.008	0.001	-0.113	0.06	0.02	0.002	-0.014	0.022	-0.006
JUN	3725	1p32.1	-0.234	0.061	-0.173	0.076	0.041	-0.24	-0.017	0.027	0.077	-0.309	0.01	-0.635	-0.034	-0.277	0.027	0.014	-0.27	0.028	-0.476	-0.367	0.042	-0.056	0.01	-0.432	0.01	0.025	0.008	0.001	-0.113	0.06	0.02	0.002	-0.014	0.022	-0.006
LOC100131060	100131060	1p32.1	-0.234	0.061	-0.173	0.076	0.041	-0.24	-0.017	0.027	0.077	-0.309	0.01	-0.635	-0.034	-0.277	0.027	0.014	-0.27	0.028	-0.476	-0.367	0.042	-0.056	0.01	-0.432	0.01	0.025	0.008	0.001	-0.113	0.06	0.02	0.002	-0.014	0.022	-0.006
MIR4711	100616409	1p32.1	-0.234	0.061	-0.173	0.076	0.041	-0.24	-0.017	0.027	0.077	-0.309	0.01	-0.635	-0.034	-0.277	0.027	0.014	-0.27	0.028	-0.476	-0.367	0.042	-0.056	0.01	-0.432	0.01	0.025	0.008	0.001	-0.113	0.06	0.02	0.002	-0.014	0.022	-0.006
NFIA	4774	1p31.3	-0.763	0.061	-0.173	0.049	0.041	-0.24	-0.017	0.027	0.077	-0.309	0.01	-0.635	-0.034	-0.277	0.027	0.014	-0.27	0.028	-0.476	-0.367	0.042	-0.056	0.01	-0.391	0.01	0.025	0.008	0.001	-0.113	0.06	0.02	0.002	-0.014	0.022	-0.006
INADL	10207	1p31.3	-0.763	0.061	-0.173	0.049	0.041	-0.24	-0.017	0.027	0.052	-0.309	0.01	-0.635	-0.034	-0.277	0.027	0.014	-0.27	-0.038	-0.476	-0.367	0.042	-0.056	0.01	-0.391	0.01	0.025	0.008	0.001	-0.113	0.06	0.02	0.002	-0.014	0.022	-0.006
KANK4	163782	1p31.3	-0.763	0.061	-0.173	0.049	0.041	-0.24	-0.017	0.027	0.052	-0.309	0.01	-0.635	-0.034	-0.277	0.027	0.014	-0.27	-0.038	-0.476	-0.367	0.042	-0.056	0.01	-0.391	0.01	0.025	0.008	0.001	-0.113	0.06	0.02	0.002	-0.014	0.022	-0.006
L1TD1	54596	1p31.3	-0.763	0.061	-0.173	0.049	0.041	-0.24	-0.017	0.027	0.052	-0.309	0.01	-0.635	-0.034	-0.277	0.027	0.014	-0.27	-0.038	-0.476	-0.367	0.042	-0.056	0.01	-0.391	0.01	0.025	0.008	0.001	-0.113	0.06	0.02	0.002	-0.014	0.022	-0.006
TM2D1	83941	1p31.3	-0.763	0.061	-0.173	0.049	0.041	-0.24	-0.017	0.027	0.052	-0.309	0.01	-0.635	-0.034	-0.277	0.027	0.014	-0.27	-0.038	-0.476	-0.367	0.042	-0.056	0.01	-0.391	0.01	0.025	0.008	0.001	-0.113	0.06	0.02	0.002	-0.014	0.022	-0.006
USP1	7398	1p31.3	-0.763	0.061	-0.173	0.049	0.041	-0.24	-0.017	0.027	0.052	-0.309	-0.958	-0.635	-0.034	-0.277	0.027	0.014	-0.27	-0.038	-0.476	-0.367	0.042	-0.056	0.01	-0.391	0.01	0.025	0.008	0.001	-0.113	0.06	0.02	0.002	-0.014	0.022	-0.006
hsa-mir-3116-1	-1062	1p31.3	-0.763	0.061	-0.173	0.049	0.041	-0.24	-0.017	0.027	0.052	-0.309	0.01	-0.635	-0.034	-0.277	0.027	0.014	-0.27	-0.038	-0.476	-0.367	0.042	-0.056	0.01	-0.391	0.01	0.025	0.008	0.001	-0.113	0.06	0.02	0.002	-0.014	0.022	-0.006
hsa-mir-3116-2	-1062	1p31.3	-0.763	0.061	-0.173	0.049	0.041	-0.24	-0.017	0.027	0.052	-0.309	0.01	-0.635	-0.034	-0.277	0.027	0.014	-0.27	-0.038	-0.476	-0.367	0.042	-0.056	0.01	-0.391	0.01	0.025	0.008	0.001	-0.113	0.06	0.02	0.002	-0.014	0.022	-0.006
DOCK7	85440	1p31.3	-0.763	0.061	-0.173	0.049	0.041	-0.24	-0.017	0.027	0.052	-0.309	-0.958	-0.635	-0.034	-0.277	0.027	0.014	-0.27	-0.038	-0.476	-0.367	0.042	-0.056	0.01	-0.391	0.01	0.025	0.008	0.001	-0.113	0.06	0.02	0.002	-0.014	0.022	-0.006
ANGPTL3	27329	1p31.3	-0.283	0.061	-0.173	0.049	0.041	-0.24	-0.017	0.027	0.052	-0.309	-0.958	-0.635	-0.034	-0.277	0.027	0.014	-0.27	-0.038	-0.476	-0.367	0.042	-0.056	0.01	-0.391	0.01	0.025	0.008	0.001	-0.113	0.06	0.02	0.002	-0.014	0.022	-0.006
ALG6	29929	1p31.3	-0.283	0.061	-0.173	0.049	0.041	-0.24	-0.017	0.027	0.052	-0.309	-0.672	-0.635	-0.034	-0.277	0.002	0.014	-0.27	-0.038	-0.476	-0.367	0.042	-0.056	0.01	-0.391	0.01	0.025	0.008	0.001	-0.113	0.06	0.02	0.002	-0.014	0.022	-0.006
ATG4C	84938	1p31.3	-0.283	0.061	-0.173	0.049	0.041	-0.24	-0.017	0.027	0.052	-0.309	-0.672	-0.635	-0.034	-0.277	0.002	0.014	-0.27	-0.038	-0.476	-0.367	0.042	-0.056	0.01	-0.391	0.01	0.025	0.008	0.001	-0.113	0.06	0.02	0.002	-0.014	0.022	-0.006
FOXD3	27022	1p31.3	-0.283	0.061	-0.173	0.049	0.041	-0.24	-0.017	0.027	0.052	-0.309	-0.672	-0.635	-0.034	-0.277	0.002	0.014	-0.27	-0.038	-0.476	-0.367	0.042	-0.056	0.01	-0.391	0.01	0.025	0.008	0.001	-0.113	0.06	0.02	0.002	-0.014	0.022	-0.006
LINC00466	199899	1p31.3	-0.283	0.061	-0.173	0.049	0.041	-0.24	-0.017	0.027	0.052	-0.309	-0.672	-0.635	-0.034	-0.277	0.002	0.014	-0.27	-0.038	-0.476	-0.367	0.042	-0.056	0.01	-0.391	0.01	0.025	0.008	0.001	-0.113	0.06	0.02	0.002	-0.014	0.022	-0.006
DLEU2L	79469	1p31.3	-0.283	0.061	-0.173	0.049	0.041	-0.24	-0.017	0.027	0.052	-0.309	-0.672	-0.635	-0.034	-0.277	0.002	0.014	-0.27	-0.038	-0.476	-0.367	0.042	-0.056	0.01	-0.391	0.01	0.025	0.008	0.001	-0.113	0.06	-0.012	0.002	-0.014	0.022	-0.006
EFCAB7	84455	1p31.3	-0.283	0.061	-0.173	0.049	0.041	-0.24	-0.017	0.027	0.052	-0.309	-0.672	-0.635	-0.034	-0.277	0.002	0.014	-0.27	-0.038	-0.476	-0.367	0.042	-0.056	0.01	-0.391	0.01	0.025	0.008	0.001	-0.113	0.06	-0.012	0.002	-0.014	0.022	-0.006
ITGB3BP	23421	1p31.3	-0.283	0.061	-0.173	0.049	0.041	-0.24	-0.017	0.027	0.052	-0.309	-0.672	-0.635	-0.034	-0.277	0.002	0.014	-0.27	-0.038	-0.476	-0.367	0.042	-0.056	0.01	-0.391	0.01	0.025	0.008	0.001	-0.113	0.06	-0.012	0.002	-0.014	0.022	-0.006
PGM1	5236	1p31.3	-0.283	0.061	-0.173	0.049	0.041	-0.24	-0.017	0.027	0.052	-0.309	-0.672	-0.635	-0.034	-0.277	0.002	0.014	-0.27	-0.038	-0.476	-0.367	0.042	-0.056	0.01	-0.391	0.01	0.025	0.008	0.001	-0.113	0.06	-0.012	0.002	-0.014	0.022	-0.006
ROR1	4919	1p31.3	-0.283	0.061	-0.173	0.049	0.041	-0.24	-0.017	0.027	0.052	-0.309	-0.672	-0.635	-0.034	-0.277	0.002	0.014	-0.27	-0.038	-0.476	-0.367	0.042	-0.056	0.01	-0.391	0.01	0.025	0.008	0.001	-0.113	0.06	-0.012	0.002	-0.014	0.022	-0.006
AK4	205	1p31.3	-0.283	0.061	-0.173	0.049	0.041	-0.24	-0.017	0.027	0.052	-0.309	-0.672	-0.635	-0.034	-0.277	0.002	0.014	-0.27	-0.003	-0.476	-0.367	0.042	-0.056	0.01	-0.391	0.01	0.025	0.008	0.001	-0.113	0.06	-0.012	0.002	-0.014	0.022	-0.006
CACHD1	57685	1p31.3	-0.283	0.061	-0.173	0.049	0.041	-0.24	-0.017	0.027	0.052	-0.309	-0.672	-0.635	-0.034	-0.277	0.002	0.014	-0.27	-0.003	-0.476	-0.367	0.042	-0.056	0.01	-0.391	0.01	0.025	0.008	0.001	-0.113	0.06	-0.012	0.002	-0.014	0.022	-0.006
DNAJC6	9829	1p31.3	-0.283	0.061	-0.173	0.049	0.041	-0.24	-0.017	0.027	0.052	-0.309	-0.672	-0.635	-0.034	-0.277	0.002	0.014	-0.27	-0.003	-0.476	-0.367	0.042	-0.056	0.01	-0.391	0.01	0.025	0.008	0.001	-0.113	0.06	-0.012	0.002	-0.014	0.022	-0.006
JAK1	3716	1p31.3	-0.283	0.061	-0.173	0.049	0.041	-0.24	-0.017	0.027	0.052	-0.309	-0.672	-0.635	-0.034	-0.277	0.002	0.014	-0.27	-0.003	-0.476	-0.367	0.042	-0.056	0.01	-0.391	0.01	0.025	0.008	0.001	-0.113	0.06	-0.012	0.002	-0.014	0.022	-0.006
MIR101-1	406893	1p31.3	-0.283	0.061	-0.173	0.049	0.041	-0.24	-0.017	0.027	0.052	-0.309	-0.672	-0.635	-0.034	-0.277	0.002	0.014	-0.27	-0.003	-0.476	-0.367	0.042	-0.056	0.01	-0.391	0.01	0.025	0.008	0.001	-0.113	0.06	-0.012	0.002	-0.014	0.022	-0.006
MIR3671	100500854	1p31.3	-0.283	0.061	-0.173	0.049	0.041	-0.24	-0.017	0.027	0.052	-0.309	-0.672	-0.635	-0.034	-0.277	0.002	0.014	-0.27	-0.003	-0.476	-0.367	0.042	-0.056	0.01	-0.391	0.01	0.025	0.008	0.001	-0.113	0.06	-0.012	0.002	-0.014	0.022	-0.006
MIR4794	100616338	1p31.3	-0.283	0.061	-0.173	0.049	0.041	-0.24	-0.017	0.027	0.052	-0.309	-0.672	-0.635	-0.034	-0.277	0.002	0.014	-0.27	-0.003	-0.476	-0.367	0.042	-0.056	0.01	-0.391	0.01	0.025	0.008	0.001	-0.113	0.06	-0.012	0.002	-0.014	0.022	-0.006
RAVER2	55225	1p31.3	-0.283	0.061	-0.173	0.049	0.041	-0.24	-0.017	0.027	0.052	-0.309	-0.672	-0.635	-0.034	-0.277	0.002	0.014	-0.27	-0.003	-0.476	-0.367	0.042	-0.056	0.01	-0.391	0.01	0.025	0.008	0.001	-0.113	0.06	-0.012	0.002	-0.014	0.022	-0.006
UBE2U	148581	1p31.3	-0.283	0.061	-0.173	0.049	0.041	-0.24	-0.017	0.027	0.052	-0.309	-0.672	-0.635	-0.034	-0.277	0.002	0.014	-0.27	-0.003	-0.476	-0.367	0.042	-0.056	0.01	-0.391	0.01	0.025	0.008	0.001	-0.113	0.06	-0.012	0.002	-0.014	0.022	-0.006
hsa-mir-101-1	-1084	1p31.3	-0.283	0.061	-0.173	0.049	0.041	-0.24	-0.017	0.027	0.052	-0.309	-0.672	-0.635	-0.034	-0.277	0.002	0.014	-0.27	-0.003	-0.476	-0.367	0.042	-0.056	0.01	-0.391	0.01	0.025	0.008	0.001	-0.113	0.06	-0.012	0.002	-0.014	0.022	-0.006
LEPROT	54741	1p31.3	-0.283	0.001	-0.173	0.049	0.041	-0.24	-0.017	0.027	0.052	-0.309	-0.672	-0.635	-0.034	-0.277	0.002	0.014	-0.27	-0.003	-0.476	-0.367	0.042	-0.056	0.01	-0.391	0.01	0.025	0.008	0.001	-0.113	0.06	-0.012	0.002	-0.014	0.022	-0.006
LEPR	3953	1p31.3	-0.283	0.001	-0.173	0.049	0.041	-0.24	-0.017	0.027	0.052	-0.309	-0.672	-0.635	-0.034	-0.277	0.002	0.014	-0.27	-0.003	-0.476	-0.367	0.042	-0.056	0.01	-0.391	0.01	0.025	0.008	0.001	-0.113	0.06	-0.012	0.002	-0.014	0.022	-0.006
MIR3117	100422871	1p31.3	-0.283	0.001	-0.173	0.049	0.041	-0.24	-0.017	0.027	0.052	-0.309	-0.672	-0.635	-0.034	-0.277	0.002	0.014	-0.27	-0.003	-0.476	-0.367	0.042	-0.056	0.01	-0.391	0.01	0.025	0.008	0.001	-0.113	0.06	-0.012	0.002	-0.014	0.022	-0.006
PDE4B	5142	1p31.3	-0.283	0.001	-0.173	0.049	0.041	-0.24	-0.017	0.027	0.052	-0.309	-0.672	-0.635	-0.034	-0.277	0.002	0.014	-0.27	-0.003	-0.476	-0.367	0.042	-0.056	0.01	-0.391	0.01	0.025	0.008	0.001	-0.113	0.06	-0.012	0.002	-0.014	0.022	-0.006
SGIP1	84251	1p31.3	-0.283	0.001	-0.173	0.049	0.041	-0.24	-0.017	0.027	0.052	-0.309	-0.672	-0.635	-0.034	-0.277	0.002	0.014	-0.27	-0.003	-0.476	-0.367	0.042	-0.056	0.01	-0.391	0.01	0.025	0.008	0.001	-0.113	0.06	-0.012	0.002	-0.014	0.022	-0.006
hsa-mir-3117	-1096	1p31.3	-0.283	0.001	-0.173	0.049	0.041	-0.24	-0.017	0.027	0.052	-0.309	-0.672	-0.635	-0.034	-0.277	0.002	0.014	-0.27	-0.003	-0.476	-0.367	0.042	-0.056	0.01	-0.391	0.01	0.025	0.008	0.001	-0.113	0.06	-0.012	0.002	-0.014	0.022	-0.006
INSL5	10022	1p31.3	-0.283	0.001	-0.173	0.016	0.041	-0.24	-0.017	0.027	0.052	-0.309	-0.672	-0.635	-0.034	-0.277	0.002	0.014	-0.27	-0.003	-0.476	-0.367	0.042	-0.056	0.01	-0.391	0.01	0.025	0.008	0.001	-0.113	0.06	-0.012	0.002	-0.014	0.022	-0.006
MIER1	57708	1p31.3	-0.283	0.001	-0.173	0.016	0.041	-0.24	-0.017	0.027	0.052	-0.309	-0.672	-0.635	-0.034	-0.277	0.002	0.014	-0.27	-0.003	-0.476	-0.367	0.042	-0.056	0.01	-0.391	0.01	0.025	0.008	0.001	-0.113	0.06	-0.012	0.002	-0.014	0.022	-0.006
TCTEX1D1	200132	1p31.3	-0.283	0.001	-0.173	0.016	0.041	-0.24	-0.017	0.027	0.052	-0.309	-0.672	-0.635	-0.034	-0.277	0.002	0.014	-0.27	-0.003	-0.476	-0.367	0.042	-0.056	0.01	-0.391	0.01	0.025	0.008	0.001	-0.113	0.06	-0.012	0.002	-0.014	0.022	-0.006
WDR78	79819	1p31.3	-0.283	0.001	-0.173	0.016	0.041	-0.24	-0.017	0.027	0.052	-0.309	-0.672	-0.635	-0.034	-0.277	0.002	0.014	-0.27	-0.003	-0.476	-0.367	0.042	-0.056	0.01	-0.391	0.01	0.025	0.008	0.001	-0.113	0.06	-0.012	0.002	-0.014	0.022	-0.006
SLC35D1	23169	1p31.3	-0.283	0.001	-0.173	0.016	0.041	-0.164	-0.017	0.027	0.052	-0.309	-0.672	-0.635	-0.034	-0.277	0.002	0.014	-0.27	-0.003	-0.476	-0.367	0.042	-0.056	0.01	-0.391	0.01	0.025	0.008	0.001	-0.113	0.06	-0.012	0.002	-0.014	0.022	-0.006
C1orf141	400757	1p31.3	-0.283	0.001	-0.173	0.016	0.041	-0.164	-0.017	0.027	0.052	-0.309	-0.672	-0.635	-0.034	-0.277	0.002	0.014	-0.27	-0.003	-0.476	-0.367	0.042	-0.056	0.01	-0.391	0.01	0.025	0.008	0.001	-0.113	0.06	-0.012	0.002	-0.014	0.022	-0.006
GADD45A	1647	1p31.3	-0.283	0.001	-0.173	0.016	0.041	-0.164	-0.017	0.027	0.052	-0.309	-0.672	-0.635	-0.034	-0.277	0.002	0.014	-0.27	-0.003	-0.476	-0.367	0.042	-0.056	0.01	-0.391	0.01	0.025	0.008	0.001	-0.113	0.06	-0.012	0.002	-0.014	0.022	-0.006
GNG12	55970	1p31.3	-0.283	-0.03	-0.173	0.016	0.041	-0.164	-0.017	0.027	0.052	-0.309	-0.672	-0.635	-0.034	-0.277	0.002	0.014	-0.27	-0.003	-0.476	-0.367	0.042	-0.056	0.01	-0.391	0.01	0.025	0.008	0.001	-0.113	0.06	-0.012	0.002	-0.014	0.022	-0.006
IL12RB2	3595	1p31.3	-0.283	0.001	-0.173	0.016	0.041	-0.164	-0.017	0.027	0.052	-0.309	-0.672	-0.635	-0.034	-0.277	0.002	0.014	-0.27	-0.003	-0.476	-0.367	0.042	-0.056	0.01	-0.391	0.01	0.025	0.008	0.001	-0.113	0.06	-0.012	0.002	-0.014	0.022	-0.006
IL23R	149233	1p31.3	-0.283	0.001	-0.173	0.016	0.041	-0.164	-0.017	0.027	0.052	-0.309	-0.672	-0.635	-0.034	-0.277	0.002	0.014	-0.27	-0.003	-0.476	-0.367	0.042	-0.056	0.01	-0.391	0.01	0.025	0.008	0.001	-0.113	0.06	-0.012	0.002	-0.014	0.022	-0.006
SERBP1	26135	1p31.3	-0.283	0.001	-0.173	0.016	0.041	-0.164	-0.017	0.027	0.052	-0.309	-0.672	-0.635	-0.034	-0.277	0.002	0.014	-0.27	-0.003	-0.476	-0.367	0.042	-0.056	0.01	-0.391	0.01	0.025	0.008	0.001	-0.113	0.06	-0.012	0.002	-0.014	0.022	-0.006
LOC100289178	100289178	1p31.3	-0.283	-0.03	-0.173	0.016	-0.055	-0.164	-0.017	0.027	0.052	-0.309	-0.672	-0.635	-0.034	-0.277	0.002	0.014	-0.27	-0.003	-0.476	-0.367	0.042	-0.056	0.01	-0.391	0.01	0.025	0.008	0.001	-0.113	0.06	-0.012	0.002	-0.014	0.022	-0.006
DIRAS3	9077	1p31.3	-0.283	-0.03	-0.173	0.016	-0.055	-0.164	-0.017	0.027	0.052	-0.309	-0.672	-0.635	-0.034	-0.277	0.002	0.014	-0.27	-0.003	-0.476	-0.367	-0.008	-0.056	0.01	-0.391	0.01	0.025	0.008	0.001	-0.113	0.06	-0.012	0.002	-0.014	0.022	-0.006
WLS	79971	1p31.3	-0.283	-0.03	-0.173	0.016	-0.055	-0.164	-0.017	0.027	0.052	-0.309	-0.672	-0.635	-0.034	-0.277	0.002	0.014	-0.27	-0.003	-0.476	-0.367	-0.008	-0.056	0.01	-0.391	0.01	0.025	0.008	0.001	-0.113	0.06	-0.012	0.002	-0.014	0.022	-0.006
MIR1262	100302279	1p31.3	-0.283	-0.03	-0.173	0.016	-0.055	-0.164	-0.017	0.027	0.052	-0.309	-0.672	-0.635	-0.034	-0.277	0.002	0.014	-0.27	-0.003	-0.476	-0.367	-0.008	-0.056	0.01	-0.391	0.01	0.025	0.008	0.001	-0.113	-0.005	-0.012	0.002	-0.014	0.022	-0.006
hsa-mir-1262	-1108	1p31.3	-0.283	-0.03	-0.173	0.016	-0.055	-0.164	-0.017	0.027	0.052	-0.309	-0.672	-0.635	-0.034	-0.277	0.002	0.014	-0.27	-0.003	-0.476	-0.367	-0.008	-0.056	0.01	-0.391	0.01	0.025	0.008	0.001	-0.113	-0.005	-0.012	0.002	-0.014	0.022	-0.006
DEPDC1	55635	1p31.2	-0.283	-0.03	-0.173	0.016	-0.055	-0.164	-0.017	0.027	0.019	-0.309	-0.672	-0.635	-0.034	-0.277	0.002	0.014	-0.27	-0.003	-0.476	-0.367	-0.008	-0.056	0.01	-0.391	0.01	0.025	0.008	-0.027	-0.113	-0.005	-0.012	0.002	-0.014	0.022	-0.006
RPE65	6121	1p31.3	-0.283	-0.03	-0.173	0.016	-0.055	-0.164	-0.017	0.027	0.019	-0.309	-0.672	-0.635	-0.034	-0.277	0.002	0.014	-0.27	-0.003	-0.476	-0.367	-0.008	-0.056	0.01	-0.391	0.01	0.025	0.008	-0.027	-0.113	-0.005	-0.012	0.002	-0.014	0.022	-0.006
ANKRD13C	81573	1p31.1	-0.328	-0.03	-0.173	0.016	-0.055	-0.176	-0.017	-0.028	0.019	-0.309	0.617	-0.635	-0.034	-0.277	0.002	0.014	-0.27	-0.003	-0.476	-0.367	-0.008	-0.056	0.01	-0.391	0.01	0.025	0.008	-0.027	-0.113	-0.005	-0.012	0.002	-0.014	0.022	-0.006
CTH	1491	1p31.1	-0.328	-0.03	-0.173	0.016	-0.055	-0.176	-0.017	-0.028	0.019	-0.309	0.617	-0.635	-0.034	-0.277	0.002	0.014	-0.27	-0.003	-0.476	-0.367	-0.008	-0.056	0.01	-0.391	0.01	0.025	0.008	-0.027	-0.113	-0.005	-0.012	0.002	-0.014	0.022	-0.006
HHLA3	11147	1p31.1	-0.328	-0.03	-0.173	0.016	-0.055	-0.176	-0.017	-0.028	0.019	-0.309	0.617	-0.635	-0.034	-0.277	0.002	0.014	-0.27	-0.003	-0.476	-0.367	-0.008	-0.056	0.01	-0.391	0.01	0.025	0.008	-0.027	-0.113	-0.005	-0.012	0.002	-0.014	0.022	-0.006
LRRC40	55631	1p31.1	-0.328	-0.03	-0.173	0.016	-0.055	-0.176	-0.017	-0.028	0.019	-0.309	0.617	-0.635	-0.034	-0.277	0.002	0.014	-0.27	-0.003	-0.476	-0.367	-0.008	-0.056	0.01	-0.391	0.01	0.025	0.008	-0.027	-0.113	-0.005	-0.012	0.002	-0.014	0.022	-0.006
LRRC7	57554	1p31.1	-0.328	-0.03	-0.173	0.016	-0.055	-0.176	-0.017	-0.028	0.019	-0.309	0.617	-0.635	-0.034	-0.277	0.002	0.014	-0.27	-0.003	-0.476	-0.367	-0.008	-0.056	0.01	-0.391	0.01	0.025	0.008	-0.027	-0.113	-0.005	-0.012	0.002	-0.014	0.022	-0.006
PIN1P1	5301	1p31.1	-0.328	-0.03	-0.173	0.016	-0.055	-0.176	-0.017	-0.028	0.019	-0.309	0.617	-0.635	-0.034	-0.277	0.002	0.014	-0.27	-0.003	-0.476	-0.367	-0.008	-0.056	0.01	-0.391	0.01	0.025	0.008	-0.027	-0.113	-0.005	-0.012	0.002	-0.014	0.022	-0.006
SRSF11	9295	1p31.1	-0.328	-0.03	-0.173	0.016	-0.055	-0.176	-0.017	-0.028	0.019	-0.309	0.617	-0.635	-0.034	-0.277	0.002	0.014	-0.27	-0.003	-0.476	-0.367	-0.008	-0.056	0.01	-0.391	0.01	0.025	0.008	-0.027	-0.113	-0.005	-0.012	0.002	-0.014	0.022	-0.006
PTGER3	5733	1p31.1	-0.328	-0.03	-0.194	0.016	-0.055	-0.176	-0.017	-0.028	0.019	-0.34	0.617	-0.635	-0.095	-0.277	0.002	-0.074	-0.27	-0.046	-0.476	-0.367	-0.008	-0.056	0.01	-0.391	0.01	0.025	0.008	-0.027	-0.113	-0.005	-0.012	0.002	-0.014	0.022	-0.006
MIR186	406962	1p31.1	-0.328	-0.03	-0.194	0.016	-0.055	-0.176	-0.017	-0.028	0.019	-0.34	0.617	-0.635	-0.095	-0.277	0.002	-0.074	-0.27	-0.046	-0.476	-0.367	-0.008	-0.056	0.01	-0.391	0.01	0.025	0.008	-0.027	-0.113	-0.005	-0.012	0.002	-0.014	0.022	-0.006
NEGR1-IT1	100852409	1p31.1	-0.328	-0.03	-0.194	0.016	-0.055	-0.176	-0.017	-0.028	0.019	-0.34	0.617	-0.635	-0.095	-0.277	0.002	-0.074	-0.27	-0.046	-0.476	-0.367	-0.008	-0.056	0.01	-0.391	0.01	0.025	0.008	-0.027	-0.113	-0.005	-0.012	0.002	-0.014	0.022	-0.006
NEGR1	257194	1p31.1	-0.328	-0.03	-0.194	0.016	-0.055	-0.176	-0.017	-0.028	0.019	-0.34	0.617	-0.635	-0.095	-0.277	0.002	-0.074	-0.27	-0.046	-0.476	-0.367	-0.008	-0.056	0.01	-0.391	0.01	0.025	0.008	-0.027	-0.113	-0.005	-0.012	0.002	-0.014	0.022	-0.006
ZRANB2-AS1	100132618	1p31.1	-0.328	-0.03	-0.194	0.016	-0.055	-0.176	-0.017	-0.028	0.019	-0.34	0.617	-0.635	-0.095	-0.277	0.002	-0.074	-0.27	-0.046	-0.476	-0.367	-0.008	-0.056	0.01	-0.391	0.01	0.025	0.008	-0.027	-0.113	-0.005	-0.012	0.002	-0.014	0.022	-0.006
ZRANB2-AS2	100852410	1p31.1	-0.328	-0.03	-0.194	0.016	-0.055	-0.176	-0.017	-0.028	0.019	-0.34	0.617	-0.635	-0.095	-0.277	0.002	-0.074	-0.27	-0.046	-0.476	-0.367	-0.008	-0.056	0.01	-0.391	0.01	0.025	0.008	-0.027	-0.113	-0.005	-0.012	0.002	-0.014	0.022	-0.006
ZRANB2	9406	1p31.1	-0.328	-0.03	-0.194	0.016	-0.055	-0.176	-0.017	-0.028	0.019	-0.34	0.617	-0.635	-0.095	-0.277	0.002	-0.074	-0.27	-0.046	-0.476	-0.367	-0.008	-0.056	0.01	-0.391	0.01	0.025	0.008	-0.027	-0.113	-0.005	-0.012	0.002	-0.014	0.022	-0.006
hsa-mir-186	-1130	1p31.1	-0.328	-0.03	-0.194	0.016	-0.055	-0.176	-0.017	-0.028	0.019	-0.34	0.617	-0.635	-0.095	-0.277	0.002	-0.074	-0.27	-0.046	-0.476	-0.367	-0.008	-0.056	0.01	-0.391	0.01	0.025	0.008	-0.027	-0.113	-0.005	-0.012	0.002	-0.014	0.022	-0.006
FPGT-TNNI3K	100526835	1p31.1	-0.328	-0.03	-0.194	0.016	-0.055	-0.176	-0.017	-0.028	0.019	-0.34	0.617	-0.635	-0.095	-0.277	0.034	0.001	-0.27	-0.046	-0.476	-0.367	-0.008	-0.056	0.01	-0.391	0.01	0.025	0.008	-0.027	-0.113	-0.005	-0.012	0.002	-0.014	0.022	-0.006
FPGT	8790	1p31.1	-0.328	-0.03	-0.194	0.016	-0.055	-0.176	-0.017	-0.028	0.019	-0.34	0.617	-0.635	-0.095	-0.277	0.002	0.001	-0.27	-0.046	-0.476	-0.367	-0.008	-0.056	0.01	-0.391	0.01	0.025	0.008	-0.027	-0.113	-0.005	-0.012	0.002	-0.014	0.022	-0.006
LRRIQ3	127255	1p31.1	-0.328	-0.03	-0.194	0.016	-0.055	-0.176	-0.017	-0.028	0.019	-0.34	0.617	-0.635	-0.095	-0.277	0.002	0.001	-0.27	-0.046	-0.476	-0.367	-0.008	-0.056	0.01	-0.391	0.01	0.025	0.008	-0.027	-0.113	-0.005	-0.012	0.002	-0.014	0.022	-0.006
TNNI3K	51086	1p31.1	-0.328	-0.03	-0.194	0.016	-0.055	-0.176	-0.017	-0.028	0.019	-0.34	0.617	-0.635	-0.095	-0.277	0.034	0.001	-0.27	-0.046	-0.476	-0.367	-0.008	-0.056	0.01	-0.391	0.01	0.025	0.008	-0.027	-0.113	-0.005	-0.012	0.002	-0.014	0.022	-0.006
C1orf173	127254	1p31.1	-0.328	-0.03	-0.194	0.016	-0.055	-0.176	-0.017	-0.028	0.019	-0.34	0.617	-0.635	-0.035	-0.277	0.034	0.001	-0.27	-0.046	-0.476	-0.367	-0.008	-0.056	0.01	-0.391	0.01	0.025	0.008	-0.027	-0.113	-0.005	-0.012	0.002	-0.014	0.022	-0.006
CRYZ	1429	1p31.1	-0.328	-0.03	-0.194	0.016	-0.055	-0.176	-0.017	-0.028	0.019	-0.34	0.617	-0.635	-0.035	-0.277	0.034	0.001	-0.27	-0.046	-0.476	-0.367	-0.008	-0.056	0.01	-0.391	0.01	0.025	0.008	-0.027	-0.113	-0.005	-0.012	0.002	-0.014	0.022	-0.006
TYW3	127253	1p31.1	-0.328	-0.03	-0.194	0.016	-0.055	-0.176	-0.017	-0.028	0.019	-0.34	0.617	-0.635	-0.035	-0.277	0.034	0.001	-0.27	-0.046	-0.476	-0.367	-0.008	-0.056	0.01	-0.391	0.01	0.025	0.008	-0.027	-0.113	-0.005	-0.012	0.002	-0.014	0.022	-0.006
LHX8	431707	1p31.1	-0.328	-0.03	-0.194	0.016	-0.055	-0.176	-0.017	-0.028	0.019	0.852	0.617	-0.635	-0.035	-0.277	0.034	0.001	-0.27	-0.046	-0.476	-0.367	-0.008	-0.056	0.01	-0.391	0.01	0.025	0.008	-0.027	-0.113	-0.005	-0.012	0.002	-0.014	0.022	-0.006
SLC44A5	204962	1p31.1	-0.328	-0.03	-0.194	0.016	-0.055	-0.176	-0.017	-0.028	0.019	0.852	0.617	-0.635	-0.035	-0.532	0.034	0.001	-0.27	-0.046	-0.476	-0.367	-0.008	-0.056	0.01	-0.391	0.01	0.025	0.008	-0.027	-0.113	-0.005	-0.012	0.002	-0.014	0.022	-0.006
ACADM	34	1p31.1	-0.328	-0.03	-0.194	0.016	-0.055	-0.176	-0.017	-0.028	0.019	0.852	0.617	-0.635	-0.035	-0.532	0.034	0.001	-0.27	-0.046	-0.476	-0.367	-0.008	-0.056	0.01	-0.391	0.01	0.025	0.008	-0.027	-0.113	-0.005	-0.012	0.002	-0.014	0.022	-0.006
ASB17	127247	1p31.1	-0.328	-0.03	-0.194	0.016	-0.055	-0.176	-0.017	-0.028	0.019	0.852	0.617	-0.635	-0.035	-0.532	0.034	0.001	-0.27	-0.046	-0.476	-0.367	-0.008	-0.056	0.01	-0.391	0.01	0.025	0.008	-0.027	-0.113	-0.005	-0.012	0.002	-0.014	0.022	-0.006
MSH4	4438	1p31.1	-0.328	-0.03	-0.194	0.016	-0.055	-0.176	-0.017	-0.028	0.019	0.852	0.617	-0.635	-0.035	-0.532	0.034	0.001	-0.27	-0.046	-0.476	-0.367	-0.008	-0.056	0.01	-0.391	0.01	0.025	0.008	-0.027	-0.113	-0.005	-0.012	0.002	-0.014	0.022	-0.006
RABGGTB	5876	1p31.1	-0.328	-0.03	-0.194	0.016	-0.055	-0.176	-0.017	-0.028	0.019	0.852	0.617	-0.635	-0.035	-0.532	0.034	0.001	-0.27	-0.046	-0.476	-0.367	-0.008	-0.056	0.01	-0.391	0.01	0.025	0.008	-0.027	-0.113	-0.005	-0.012	0.002	-0.014	0.022	-0.006
SNORD45A	26805	1p31.1	-0.328	-0.03	-0.194	0.016	-0.055	-0.176	-0.017	-0.028	0.019	0.852	0.617	-0.635	-0.035	-0.532	0.034	0.001	-0.27	-0.046	-0.476	-0.367	-0.008	-0.056	0.01	-0.391	0.01	0.025	0.008	-0.027	-0.113	-0.005	-0.012	0.002	-0.014	0.022	-0.006
SNORD45B	26804	1p31.1	-0.328	-0.03	-0.194	0.016	-0.055	-0.176	-0.017	-0.028	0.019	0.852	0.617	-0.635	-0.035	-0.532	0.034	0.001	-0.27	-0.046	-0.476	-0.367	-0.008	-0.056	0.01	-0.391	0.01	0.025	0.008	-0.027	-0.113	-0.005	-0.012	0.002	-0.014	0.022	-0.006
SNORD45C	692085	1p31.1	-0.328	-0.03	-0.194	0.016	-0.055	-0.176	-0.017	-0.028	0.019	0.852	0.617	-0.635	-0.035	-0.532	0.034	0.001	-0.27	-0.046	-0.476	-0.367	-0.008	-0.056	0.01	-0.391	0.01	0.025	0.008	-0.027	-0.113	-0.005	-0.012	0.002	-0.014	0.022	-0.006
ST6GALNAC3	256435	1p31.1	-0.328	-0.03	-0.194	0.016	-0.055	-0.176	-0.017	-0.028	0.019	0.852	0.617	-0.635	-0.035	-0.532	0.034	0.001	-0.27	-0.046	-0.476	-0.367	-0.008	-0.056	0.01	-0.391	0.01	0.025	0.008	-0.027	-0.113	-0.005	-0.012	0.002	-0.014	0.022	-0.006
AK5	26289	1p31.1	-0.281	-0.03	-0.194	0.016	-0.055	-0.176	-0.017	-0.028	0.019	0.852	0.617	-0.635	-0.035	-0.532	0.034	0.001	-0.27	-0.046	-0.476	-0.367	-0.008	-0.056	0.01	-0.391	0.01	0.025	0.008	-0.027	-0.113	-0.005	-0.012	0.002	-0.014	0.022	-0.006
PIGK	10026	1p31.1	-0.281	-0.03	-0.194	0.016	-0.055	-0.176	-0.017	-0.028	0.019	0.852	0.617	-0.635	-0.035	-0.532	0.034	0.001	-0.27	-0.046	-0.476	-0.367	-0.008	-0.056	0.01	-0.391	0.01	0.025	0.008	-0.027	-0.113	-0.005	-0.012	0.002	-0.014	0.022	-0.006
ST6GALNAC5	81849	1p31.1	-0.281	-0.03	-0.194	0.016	-0.055	-0.176	-0.017	-0.028	0.019	0.852	0.617	-0.635	-0.035	-0.532	0.034	0.001	-0.27	-0.046	-0.476	-0.367	-0.008	-0.056	0.01	-0.391	0.01	0.025	0.008	-0.027	-0.113	-0.005	-0.012	0.002	-0.014	0.022	-0.006
ZZZ3	26009	1p31.1	-0.281	-0.03	-0.194	0.016	-0.055	-0.176	-0.017	-0.028	0.019	0.852	0.617	-0.635	-0.035	-0.532	0.034	0.001	-0.27	-0.046	-0.476	-0.367	-0.008	-0.056	0.01	-0.391	0.01	0.025	0.008	-0.027	-0.113	-0.005	-0.012	0.002	-0.014	0.022	-0.006
USP33	23032	1p31.1	-0.281	-0.03	-0.194	0.016	-0.055	-0.176	-0.017	-0.028	0.019	-0.376	0.617	-0.635	-0.035	-0.532	0.034	0.001	-0.27	-0.046	-0.476	-0.367	-0.008	-0.056	0.01	-0.391	0.01	0.025	0.008	-0.027	-0.113	-0.005	-0.012	0.002	-0.014	0.022	-0.006
DNAJB4	11080	1p31.1	-0.281	-0.03	-0.194	0.016	-0.055	-0.221	-0.017	-0.028	0.019	-0.376	0.617	-0.635	-0.035	-0.532	0.034	0.001	-0.27	-0.046	-0.476	-0.367	-0.008	-0.056	0.01	-0.391	0.01	0.025	0.008	-0.027	-0.113	-0.005	-0.012	0.002	-0.014	0.022	-0.006
FAM73A	374986	1p31.1	-0.281	-0.03	-0.194	0.016	-0.055	-0.221	-0.017	-0.028	0.019	-0.376	0.617	-0.635	-0.035	-0.532	0.034	0.001	-0.27	-0.046	-0.476	-0.367	-0.008	-0.056	0.01	-0.391	0.01	0.025	0.008	-0.027	-0.113	-0.005	-0.012	0.002	-0.014	0.022	-0.006
FUBP1	8880	1p31.1	-0.281	-0.03	-0.194	0.016	-0.055	-0.221	-0.017	-0.028	0.019	-0.376	0.617	-0.635	-0.035	-0.532	0.034	0.001	-0.27	-0.046	-0.476	-0.367	-0.008	-0.056	0.01	-0.391	0.01	0.025	0.008	-0.027	-0.113	-0.005	-0.012	0.002	-0.014	0.022	-0.006
GIPC2	54810	1p31.1	-0.281	-0.03	-0.194	0.016	-0.055	-0.221	-0.017	-0.028	0.019	-0.376	0.617	-0.635	-0.035	-0.532	0.034	0.001	-0.27	-0.046	-0.476	-0.367	-0.008	-0.056	0.01	-0.391	0.01	0.025	0.008	-0.027	-0.113	-0.005	-0.012	0.002	-0.014	0.022	-0.006
IFI44L	10964	1p31.1	-0.281	-0.077	-0.194	0.016	-0.055	-0.221	-0.017	-0.028	0.019	-0.376	0.617	-0.635	-0.035	-0.532	0.034	0.001	-0.27	-0.046	-0.476	-0.367	-0.008	-0.056	0.01	-0.391	0.01	0.025	0.008	-0.027	-0.113	-0.005	-0.012	0.002	-0.014	0.022	-0.006
MGC27382	149047	1p31.1	-0.281	-0.03	-0.194	0.016	-0.055	-0.221	-0.017	-0.028	0.019	-0.376	0.617	-0.635	-0.035	-0.532	0.034	0.001	-0.27	-0.046	-0.476	-0.367	-0.008	-0.056	0.01	-0.391	0.01	0.025	0.008	-0.027	-0.113	-0.005	-0.012	0.002	-0.014	0.022	-0.006
NEXN	91624	1p31.1	-0.281	-0.03	-0.194	0.016	-0.055	-0.221	-0.017	-0.028	0.019	-0.376	0.617	-0.635	-0.035	-0.532	0.034	0.001	-0.27	-0.046	-0.476	-0.367	-0.008	-0.056	0.01	-0.391	0.01	0.025	0.008	-0.027	-0.113	-0.005	-0.012	0.002	-0.014	0.022	-0.006
PTGFR	5737	1p31.1	-0.281	-0.03	-0.194	0.016	-0.055	-0.221	-0.017	-0.028	0.019	-0.376	0.617	-0.635	-0.035	-0.532	0.034	0.001	-0.27	-0.046	-0.476	-0.367	-0.008	-0.056	0.01	-0.391	0.01	0.025	0.008	-0.027	-0.113	-0.005	-0.012	0.002	-0.014	0.022	-0.006
ELTD1	64123	1p31.1	-0.281	-0.077	-0.194	0.016	-0.055	-0.221	-0.017	-0.028	0.019	-0.376	0.617	-0.635	-0.089	-0.532	0.034	-0.069	-0.27	-0.046	-0.476	-0.367	-0.008	-0.056	0.01	-0.391	0.01	0.025	0.008	-0.027	-0.113	-0.005	-0.012	0.002	-0.014	0.022	-0.006
IFI44	10561	1p31.1	-0.281	-0.077	-0.194	0.016	-0.055	-0.221	-0.017	-0.028	0.019	-0.376	0.617	-0.635	-0.089	-0.532	0.034	0.001	-0.27	-0.046	-0.476	-0.367	-0.008	-0.056	0.01	-0.391	0.01	0.025	0.008	-0.027	-0.113	-0.005	-0.012	0.002	-0.014	0.022	-0.006
LPHN2	23266	1p31.1	-0.281	-0.077	-0.194	0.016	-0.09	-0.221	-0.017	-0.089	0.019	-0.376	0.694	-0.635	-0.089	-0.532	0.034	-0.069	-0.27	-0.046	0.18	-0.367	0.046	-0.056	0.01	-0.391	0.01	0.025	0.008	-0.027	-0.113	-0.005	-0.012	0.002	-0.014	0.022	-0.006
C1orf180	439927	1p22.3	-0.281	0.044	-0.194	0.058	0.018	-0.168	-0.017	0.012	0.064	-0.376	0.694	-0.635	-0.035	-0.532	0.034	-0.115	-0.27	0.001	0.18	-0.367	0.046	-0.056	0.026	-0.391	0.01	0.025	0.008	0.013	-0.113	0.057	-0.012	0.002	-0.014	0.022	-0.006
CTBS	1486	1p22.3	-0.281	0.044	-0.194	0.058	0.018	-0.168	-0.017	0.012	0.064	-0.376	0.694	-0.635	-0.035	-0.532	0.034	-0.115	-0.27	0.001	0.18	-0.367	0.046	-0.056	0.026	-0.391	0.01	0.025	0.008	0.013	-0.113	0.057	-0.012	0.002	-0.014	0.022	-0.006
DNASE2B	58511	1p31.1	-0.281	0.044	-0.194	0.058	0.018	-0.168	-0.017	0.012	0.064	-0.376	0.694	-0.635	-0.035	-0.532	0.034	-0.115	-0.27	0.001	0.18	-0.367	0.046	-0.056	0.026	-0.391	0.01	0.025	0.008	0.013	-0.113	0.057	-0.012	0.002	-0.014	0.022	-0.006
GNG5	2787	1p22.3	-0.281	0.044	-0.194	0.058	0.018	-0.168	-0.017	0.012	0.064	-0.376	0.694	-0.635	-0.035	-0.532	0.034	-0.115	-0.27	0.001	0.18	-0.367	0.046	-0.056	0.026	-0.391	0.01	0.025	0.008	0.013	-0.113	0.057	-0.012	0.002	-0.014	0.022	-0.006
PRKACB	5567	1p31.1	-0.281	0.044	-0.194	0.058	0.018	-0.168	-0.017	0.012	0.064	-0.376	0.694	-0.635	-0.035	-0.532	0.034	-0.115	-0.27	0.001	0.18	-0.367	0.046	-0.056	0.026	-0.391	0.01	0.025	0.008	0.013	-0.113	0.057	-0.012	0.002	-0.014	0.022	-0.006
RPF1	80135	1p22.3	-0.281	0.044	-0.194	0.058	0.018	-0.168	-0.017	0.012	0.064	-0.376	0.694	-0.635	-0.035	-0.532	0.034	-0.115	-0.27	0.001	0.18	-0.367	0.046	-0.056	0.026	-0.391	0.01	0.025	0.008	0.013	-0.113	0.057	-0.012	0.002	-0.014	0.022	-0.006
SAMD13	148418	1p31.1	-0.281	0.044	-0.194	0.058	0.018	-0.168	-0.017	0.012	0.064	-0.376	0.694	-0.635	-0.035	-0.532	0.034	-0.115	-0.27	0.001	0.18	-0.367	0.046	-0.056	0.026	-0.391	0.01	0.025	0.008	0.013	-0.113	0.057	-0.012	0.002	-0.014	0.022	-0.006
SSX2IP	117178	1p22.3	-0.281	0.044	-0.194	0.058	0.018	-0.168	-0.017	0.012	0.064	-0.376	0.694	-0.635	-0.035	-0.532	0.034	-0.115	-0.27	0.001	0.18	-0.367	0.046	-0.056	0.026	-0.391	0.01	0.025	0.008	0.013	-0.113	0.057	-0.012	0.002	-0.014	0.022	-0.006
TTLL7	79739	1p31.1	-0.281	0.044	-0.194	0.058	0.018	-0.168	-0.017	0.012	0.064	-0.376	0.694	-0.635	-0.035	-0.532	0.034	-0.115	-0.27	0.001	0.18	-0.367	0.046	-0.056	0.026	-0.391	0.01	0.025	0.008	0.013	-0.113	0.057	-0.012	0.002	-0.014	0.022	-0.006
UOX	391051	1p31.1	-0.281	0.044	-0.194	0.058	0.018	-0.168	-0.017	0.012	0.064	-0.376	0.694	-0.635	-0.035	-0.532	0.034	-0.115	-0.27	0.001	0.18	-0.367	0.046	-0.056	0.026	-0.391	0.01	0.025	0.008	0.013	-0.113	0.057	-0.012	0.002	-0.014	0.022	-0.006
BCL10	8915	1p22.3	-0.281	0.044	-0.194	0.058	0.018	-0.168	-0.017	0.012	0.064	-0.32	0.694	-0.635	-0.035	-0.532	0.034	-0.115	-0.27	0.001	0.18	-0.367	0.046	-0.056	0.026	-0.391	0.01	0.025	0.008	0.013	-0.113	0.057	-0.012	0.002	-0.014	0.022	-0.006
C1orf52	148423	1p22.3	-0.281	0.044	-0.194	0.058	0.018	-0.168	-0.017	0.012	0.064	-0.32	0.694	-0.635	-0.035	-0.532	0.034	-0.115	-0.27	0.001	0.18	-0.367	0.046	-0.056	0.026	-0.391	0.01	0.025	0.008	0.013	-0.113	0.057	-0.012	0.002	-0.014	0.022	-0.006
LOC646626	646626	1p22.3	-0.281	0.044	-0.194	0.058	0.018	-0.168	-0.017	0.012	0.064	-0.32	0.694	-0.635	-0.035	-0.532	0.034	-0.115	-0.27	0.001	0.18	-0.367	0.046	-0.056	0.026	-0.391	0.01	0.025	0.008	0.013	-0.113	0.057	-0.012	0.002	-0.014	0.022	-0.006
LPAR3	23566	1p22.3	-0.281	0.044	-0.194	0.058	0.018	-0.168	-0.017	0.012	0.064	-0.32	0.694	-0.635	-0.035	-0.532	0.034	-0.115	-0.27	0.001	0.18	-0.367	0.046	-0.056	0.026	-0.391	0.01	0.025	0.008	0.013	-0.113	0.057	-0.012	0.002	-0.014	0.022	-0.006
MCOLN2	255231	1p22.3	-0.281	0.044	-0.194	0.058	0.018	-0.168	-0.017	0.012	0.064	-0.32	0.694	-0.635	-0.035	-0.532	0.034	-0.115	-0.27	0.001	0.18	-0.367	0.046	-0.056	0.026	-0.391	0.01	0.025	0.008	0.013	-0.113	0.057	-0.012	0.002	-0.014	0.022	-0.006
MCOLN3	55283	1p22.3	-0.281	0.044	-0.194	0.058	0.018	-0.168	-0.017	0.012	0.064	-0.32	0.694	-0.635	-0.035	-0.532	0.034	-0.115	-0.27	0.001	0.18	-0.367	0.046	-0.056	0.026	-0.391	0.01	0.025	0.008	0.013	-0.113	0.057	-0.012	0.002	-0.014	0.022	-0.006
MIR4423	100616481	1p22.3	-0.281	0.044	-0.194	0.058	0.018	-0.168	-0.017	0.012	0.064	-0.32	0.694	-0.635	-0.035	-0.532	0.034	-0.115	-0.27	0.001	0.18	-0.367	0.046	-0.056	0.026	-0.391	0.01	0.025	0.008	0.013	-0.113	0.057	-0.012	0.002	-0.014	0.022	-0.006
SYDE2	84144	1p22.3	-0.281	0.044	-0.194	0.058	0.018	-0.168	-0.017	0.012	0.064	-0.32	0.694	-0.635	-0.035	-0.532	0.034	-0.115	-0.27	0.001	0.18	-0.367	0.046	-0.056	0.026	-0.391	0.01	0.025	0.008	0.013	-0.113	0.057	-0.012	0.002	-0.014	0.022	-0.006
WDR63	126820	1p22.3	-0.281	0.044	-0.194	0.058	0.018	-0.168	-0.017	0.012	0.064	-0.32	0.694	-0.635	-0.035	-0.532	0.034	-0.115	-0.27	0.001	0.18	-0.367	0.046	-0.056	0.026	-0.391	0.01	0.025	0.008	0.013	-0.113	0.057	-0.012	0.002	-0.014	0.022	-0.006
DDAH1	23576	1p22.3	-0.281	-0.007	-0.194	0.058	0.018	-0.168	-0.017	-0.235	0.064	-0.32	0.694	-0.635	-0.035	-0.532	0.034	-0.115	-0.27	0.001	0.18	-0.367	0.046	-0.056	0.026	-0.391	0.01	0.025	0.008	0.013	-0.113	0.057	-0.012	0.002	-0.014	0.022	-0.006
CLCA1	1179	1p22.3	-0.281	-0.007	-0.194	0.058	0.018	-0.168	-0.017	-0.235	0.064	-0.32	0.694	-0.635	-0.035	-0.532	0.034	-0.115	-0.27	0.001	0.18	-0.367	0.046	-0.056	0.026	-0.391	0.01	0.025	0.008	0.013	-0.113	0.057	-0.012	0.002	-0.014	0.022	-0.006
CLCA2	9635	1p22.3	-0.281	-0.007	-0.194	0.058	0.018	-0.168	-0.017	-0.235	0.064	-0.32	0.694	-0.635	-0.035	-0.532	0.034	-0.115	-0.27	0.001	0.18	-0.367	0.046	-0.056	0.026	-0.391	0.01	0.025	0.008	0.013	-0.113	0.057	-0.012	0.002	-0.014	0.022	-0.006
COL24A1	255631	1p22.3	-0.281	-0.007	-0.194	0.058	0.018	-0.168	-0.017	-0.235	0.064	-0.32	0.694	-0.635	-0.035	-0.532	0.034	-0.115	-0.27	0.001	0.18	-0.367	0.046	-0.056	0.026	-0.391	0.01	0.025	0.008	0.013	-0.113	0.057	-0.012	0.002	-0.014	0.022	-0.006
CYR61	3491	1p22.3	-0.281	-0.007	-0.194	0.058	0.018	-0.168	-0.017	-0.235	0.064	-0.32	0.694	-0.635	-0.035	-0.532	0.034	-0.115	-0.27	0.001	0.18	-0.367	0.046	-0.056	0.026	-0.391	0.01	0.025	0.008	0.013	-0.113	0.057	-0.012	0.002	-0.014	0.022	-0.006
ODF2L	57489	1p22.3	-0.281	-0.007	-0.194	0.058	0.018	-0.168	-0.017	-0.235	0.064	-0.32	0.694	-0.635	-0.035	-0.532	0.034	-0.115	-0.27	0.001	0.18	-0.367	0.046	-0.056	0.026	-0.391	0.01	0.025	0.008	0.013	-0.113	0.057	-0.012	0.002	-0.014	0.022	-0.006
ZNHIT6	54680	1p22.3	-0.281	-0.007	-0.194	0.058	0.018	-0.168	-0.017	-0.235	0.064	-0.32	0.694	-0.635	-0.035	-0.532	0.034	-0.115	-0.27	0.001	0.18	-0.367	0.046	-0.056	0.026	-0.391	0.01	0.025	0.008	0.013	-0.113	0.057	-0.012	0.002	-0.014	0.022	-0.006
CCBL2	56267	1p22.2	-0.281	-0.007	-0.194	0.058	0.018	-0.168	-0.017	-0.235	0.064	-0.32	0.694	-0.635	-0.035	-0.532	0.034	-0.115	-0.27	0.001	0.18	-0.367	0.046	-0.056	0.026	-0.391	0.01	0.025	0.008	0.013	-0.113	0.057	-0.012	0.002	-0.014	0.022	-0.006
CLCA3P	9629	1p22.3	-0.281	-0.007	-0.194	0.058	0.018	-0.168	-0.017	-0.235	0.064	-0.32	0.694	-0.635	-0.035	-0.532	0.034	-0.115	-0.27	0.001	0.18	-0.367	0.046	-0.056	0.026	-0.391	0.01	0.025	0.008	0.013	-0.113	0.057	-0.012	0.002	-0.014	0.022	-0.006
CLCA4	22802	1p22.3	-0.281	-0.007	-0.194	0.058	0.018	-0.168	-0.017	-0.235	0.064	-0.32	0.694	-0.635	-0.035	-0.532	0.034	-0.115	-0.27	0.001	0.18	-0.367	0.046	-0.056	0.026	-0.391	0.01	0.025	0.008	0.013	-0.113	0.057	-0.012	0.002	-0.014	0.022	-0.006
FLJ27354	400761	1p22.2	-0.281	-0.007	-0.194	0.058	0.018	-0.168	-0.017	-0.235	0.064	-0.32	0.694	-0.635	-0.035	-0.532	0.034	-0.115	-0.27	0.001	0.18	-0.367	0.046	-0.056	0.026	-0.391	0.01	0.025	0.008	0.013	-0.113	0.057	-0.012	0.002	-0.014	0.022	-0.006
GBP1P1	400759	1p22.2	-0.281	-0.007	-0.194	0.058	0.018	-0.168	-0.017	-0.235	0.064	-0.32	0.694	-0.635	-0.035	-0.532	0.034	-0.115	-0.27	0.001	0.18	-0.367	0.046	-0.056	0.026	-0.391	0.01	0.025	0.008	0.013	-0.113	0.057	-0.012	0.002	-0.014	0.022	-0.006
GBP1	2633	1p22.2	-0.281	-0.007	-0.194	0.058	0.018	-0.168	-0.017	-0.235	0.064	-0.32	0.694	-0.635	-0.035	-0.532	0.034	-0.115	-0.27	0.001	0.18	-0.367	0.046	-0.056	0.026	-0.391	0.01	0.025	0.008	0.013	-0.113	0.057	-0.012	0.002	-0.014	0.022	-0.006
GBP2	2634	1p22.2	-0.281	-0.007	-0.194	0.058	0.018	-0.168	-0.017	-0.235	0.064	-0.32	0.694	-0.635	-0.035	-0.532	0.034	-0.115	-0.27	0.001	0.18	-0.367	0.046	-0.056	0.026	-0.391	0.01	0.025	0.008	0.013	-0.113	0.057	-0.012	0.002	-0.014	0.022	-0.006
GBP3	2635	1p22.2	-0.281	-0.007	-0.194	0.058	0.018	-0.168	-0.017	-0.235	0.064	-0.32	0.694	-0.635	-0.035	-0.532	0.034	-0.115	-0.27	0.001	0.18	-0.367	0.046	-0.056	0.026	-0.391	0.01	0.025	0.008	0.013	-0.113	0.057	-0.012	0.002	-0.014	0.022	-0.006
GBP4	115361	1p22.2	-0.281	-0.007	-0.194	0.058	0.018	-0.168	-0.017	-0.235	0.064	-0.32	0.694	-0.635	-0.035	-0.532	0.034	-0.115	-0.27	0.001	0.18	-0.367	0.046	-0.056	0.026	-0.391	0.01	0.025	0.008	0.013	-0.113	0.057	-0.012	0.002	-0.014	0.022	-0.006
GBP5	115362	1p22.2	-0.281	-0.007	-0.194	0.058	0.018	-0.168	-0.017	-0.235	0.064	-0.32	0.694	-0.635	-0.035	-0.532	0.034	-0.115	-0.27	0.001	0.18	-0.367	0.046	-0.056	0.026	-0.391	0.01	0.025	0.008	0.013	-0.113	0.057	-0.012	0.002	-0.014	0.022	-0.006
GBP6	163351	1p22.2	-0.281	-0.007	-0.194	0.058	0.018	-0.168	-0.017	-0.235	0.064	-0.32	0.694	-0.635	-0.035	-0.532	0.034	-0.115	-0.27	0.001	0.18	-0.367	0.046	-0.056	0.026	-0.391	0.01	0.025	0.008	0.013	-0.113	0.057	-0.012	0.002	-0.014	0.022	-0.006
GBP7	388646	1p22.2	-0.281	-0.007	-0.194	0.058	0.018	-0.168	-0.017	-0.235	0.064	-0.32	0.694	-0.635	-0.035	-0.532	0.034	-0.115	-0.27	0.001	0.18	-0.367	0.046	-0.056	0.026	-0.391	0.01	0.025	0.008	0.013	-0.113	0.057	-0.012	0.002	-0.014	0.022	-0.006
GEMIN8P4	492303	1p22.2	-0.281	-0.007	-0.194	0.058	0.018	-0.168	-0.017	-0.235	0.064	-0.32	0.694	-0.635	-0.035	-0.532	0.034	-0.115	-0.27	0.001	0.18	-0.367	0.046	-0.056	0.026	-0.391	0.01	0.025	0.008	0.013	-0.113	0.057	-0.012	0.002	-0.014	0.022	-0.006
GTF2B	2959	1p22.2	-0.281	-0.007	-0.194	0.058	0.018	-0.168	-0.017	-0.235	0.064	-0.32	0.694	-0.635	-0.035	-0.532	0.034	-0.115	-0.27	0.001	0.18	-0.367	0.046	-0.056	0.026	-0.391	0.01	0.025	0.008	0.013	-0.113	0.057	-0.012	0.002	-0.014	0.022	-0.006
HS2ST1	9653	1p22.3	-0.281	-0.007	-0.194	0.058	0.018	-0.168	-0.017	-0.235	0.064	-0.32	0.694	-0.635	-0.035	-0.532	0.034	-0.115	-0.27	0.001	0.18	-0.367	0.046	-0.056	0.026	-0.391	0.01	0.025	0.008	0.013	-0.113	0.057	-0.012	0.002	-0.014	0.022	-0.006
LMO4	8543	1p22.3	-0.281	-0.007	-0.194	0.058	0.018	-0.168	-0.017	-0.235	0.064	-0.32	0.694	-0.635	-0.035	-0.532	0.034	-0.115	-0.27	0.001	0.18	-0.367	0.046	-0.056	0.026	-0.391	0.01	0.025	0.008	0.013	-0.113	0.057	-0.012	0.002	-0.014	0.022	-0.006
LOC100505768	100505768	1p22.3	-0.281	-0.007	-0.194	0.058	0.018	-0.168	-0.017	-0.235	0.064	-0.32	0.694	-0.635	-0.035	-0.532	0.034	-0.115	-0.27	0.001	0.18	-0.367	0.046	-0.056	0.026	-0.391	0.01	0.025	0.008	0.013	-0.113	0.057	-0.012	0.002	-0.014	0.022	-0.006
LOC339524	339524	1p22.3	-0.281	-0.007	-0.194	0.058	0.018	-0.168	-0.017	-0.235	0.064	-0.32	0.694	-0.635	-0.035	-0.532	0.034	-0.115	-0.27	0.001	0.18	-0.367	0.046	-0.056	0.026	-0.391	0.01	0.025	0.008	0.013	-0.113	0.057	-0.012	0.002	-0.014	0.022	-0.006
LRRC8B	23507	1p22.2	-0.281	-0.007	-0.194	0.058	0.018	-0.168	-0.017	-0.235	0.064	-0.32	0.694	-0.635	-0.035	-0.532	0.034	-0.115	-0.27	0.001	0.18	-0.367	0.046	-0.056	0.026	-0.391	0.01	0.025	0.008	0.013	-0.113	0.057	-0.012	0.002	-0.014	0.022	-0.006
LRRC8C	84230	1p22.2	-0.281	-0.007	-0.194	0.058	0.018	-0.168	-0.017	-0.235	0.064	-0.32	0.694	-0.635	-0.035	-0.532	0.034	-0.115	-0.27	0.001	0.18	-0.367	0.046	-0.056	0.026	-0.391	0.01	0.025	0.008	0.013	-0.113	0.057	-0.012	0.002	-0.014	0.022	-0.006
LRRC8D	55144	1p22.2	-0.281	-0.007	-0.194	0.058	0.018	-0.168	-0.017	-0.235	0.064	-0.32	0.694	-0.635	-0.035	-0.532	0.034	-0.115	-0.27	0.001	0.18	-0.367	0.046	-0.056	0.026	-0.391	0.01	0.025	0.008	0.013	-0.113	0.057	-0.012	0.002	-0.014	0.022	-0.006
PKN2	5586	1p22.2	-0.281	-0.007	-0.194	0.058	0.018	-0.168	-0.017	-0.235	0.064	-0.32	0.694	-0.635	-0.035	-0.532	0.034	-0.115	-0.27	0.001	0.18	-0.367	0.046	-0.056	0.026	-0.391	0.01	0.025	0.008	0.013	-0.113	0.057	-0.012	0.002	-0.014	0.022	-0.006
RBMXL1	494115	1p22.2	-0.281	-0.007	-0.194	0.058	0.018	-0.168	-0.017	-0.235	0.064	-0.32	0.694	-0.635	-0.035	-0.532	0.034	-0.115	-0.27	0.001	0.18	-0.367	0.046	-0.056	0.026	-0.391	0.01	0.025	0.008	0.013	-0.113	0.057	-0.012	0.002	-0.014	0.022	-0.006
2015-09-01	9403	1p22.3	-0.281	-0.007	-0.194	0.058	0.018	-0.168	-0.017	-0.235	0.064	-0.32	0.694	-0.635	-0.035	-0.532	0.034	-0.115	-0.27	0.001	0.18	-0.367	0.046	-0.056	0.026	-0.391	0.01	0.025	0.008	0.013	-0.113	0.057	-0.012	0.002	-0.014	0.022	-0.006
SH3GLB1	51100	1p22.3	-0.281	-0.007	-0.194	0.058	0.018	-0.168	-0.017	-0.235	0.064	-0.32	0.694	-0.635	-0.035	-0.532	0.034	-0.115	-0.27	0.001	0.18	-0.367	0.046	-0.056	0.026	-0.391	0.01	0.025	0.008	0.013	-0.113	0.057	-0.012	0.002	-0.014	0.022	-0.006
ZNF326	284695	1p22.2	-0.281	-0.007	-0.194	0.058	0.018	-0.168	-0.017	-0.235	0.064	-0.32	0.694	-0.635	-0.035	-0.532	0.034	-0.115	-0.27	0.001	0.18	-0.367	0.046	-0.056	0.026	-0.391	0.01	0.025	0.008	0.013	-0.113	0.057	-0.012	0.002	-0.014	0.022	-0.006
BARHL2	343472	1p22.2	-0.328	-0.007	-0.194	0.058	0.018	-0.168	-0.017	-0.235	0.064	-0.32	0.694	-0.635	-0.035	-0.532	0.034	-0.115	-0.27	0.001	0.18	-0.367	0.046	-0.056	0.026	-0.391	0.01	0.025	0.008	0.013	-0.113	0.057	-0.012	0.002	-0.014	0.022	-0.006
HFM1	164045	1p22.2	-0.328	-0.007	-0.194	0.058	0.018	-0.168	-0.017	-0.235	0.064	-0.32	0.694	-0.635	-0.035	-0.232	0.034	-0.115	-0.27	0.001	0.18	-0.367	0.046	-0.056	0.026	-0.391	0.01	0.025	0.008	0.013	-0.113	0.057	-0.012	0.002	-0.014	0.022	-0.006
ZNF644	84146	1p22.2	-0.328	-0.007	-0.194	0.058	0.018	-0.168	-0.017	-0.235	0.064	-0.32	0.694	-0.635	-0.035	-0.232	0.034	-0.115	-0.27	0.001	0.18	-0.367	0.046	-0.056	0.026	-0.391	0.01	0.025	0.008	0.013	-0.113	0.057	-0.012	0.002	-0.014	0.022	-0.006
CDC7	8317	1p22.2	-0.328	-0.007	-0.194	0.058	0.018	-0.168	-0.017	-0.235	0.064	-0.32	0.694	-0.635	-0.035	-0.232	0.034	0.028	-0.27	0.001	0.18	-0.367	0.046	-0.056	0.026	-0.391	0.01	0.025	0.008	0.013	-0.113	0.057	-0.012	0.002	0.007	0.022	-0.006
HSP90B3P	343477	1p22.1	-0.328	-0.007	-0.194	0.058	0.018	-0.168	-0.017	-0.235	0.064	-0.32	0.694	-0.635	-0.035	-0.232	0.034	0.028	-0.27	0.001	0.18	-0.367	0.046	-0.056	0.026	-0.391	0.01	0.025	0.008	0.013	-0.113	0.057	-0.012	0.002	0.007	0.022	-0.006
TGFBR3	7049	1p22.1	-0.328	-0.007	-0.194	0.058	0.018	-0.168	-0.017	-0.235	0.064	-0.32	0.694	-0.635	-0.035	-0.232	0.034	0.028	-0.27	0.001	0.18	-0.367	0.046	-0.056	0.026	-0.391	0.01	0.025	0.008	0.013	-0.113	0.057	-0.012	0.002	0.007	0.022	-0.006
BRDT	676	1p22.1	-0.328	-0.007	-0.194	0.058	0.018	-0.168	-0.017	-0.235	0.064	-0.32	0.694	-0.635	-0.035	-0.232	0.034	0.028	-0.27	0.001	0.18	-0.367	0.046	-0.056	0.026	-0.391	0.01	0.025	0.008	0.013	-0.113	0.057	-0.012	0.002	0.007	0.022	-0.006
BTBD8	284697	1p22.1	-0.328	-0.007	-0.194	0.058	0.018	-0.168	-0.017	-0.235	0.064	-0.32	0.694	-0.635	-0.035	-0.232	0.034	0.028	-0.27	0.001	0.18	-0.367	0.046	-0.056	0.026	-0.391	0.01	0.025	0.008	0.013	-0.113	0.057	-0.012	0.002	0.007	0.022	-0.006
C1orf146	388649	1p22.1	-0.328	-0.007	-0.194	0.058	0.018	-0.168	-0.017	-0.235	0.064	-0.32	0.694	-0.635	-0.035	-0.232	0.034	0.028	-0.27	0.001	0.18	-0.367	0.046	-0.056	0.026	-0.391	0.01	0.025	0.008	0.013	-0.113	0.057	-0.012	0.002	0.007	0.022	-0.006
EPHX4	253152	1p22.1	-0.328	-0.007	-0.194	0.058	0.018	-0.168	-0.017	-0.235	0.064	-0.32	0.694	-0.635	-0.035	-0.232	0.034	0.028	-0.27	0.001	0.18	-0.367	0.046	-0.056	0.026	-0.391	0.01	0.025	0.008	0.013	-0.113	0.057	-0.012	0.002	0.007	0.022	-0.006
EVI5	7813	1p22.1	-0.328	0.061	-0.194	0.058	0.018	-0.168	-0.017	-0.235	0.064	-0.32	0.694	-0.635	-0.035	-0.232	0.034	0.028	-0.27	0.001	0.18	-0.367	0.046	-0.056	0.026	-0.391	0.01	0.025	0.008	0.013	-0.113	0.057	-0.012	0.002	0.007	0.022	-0.006
GFI1	2672	1p22.1	-0.328	-0.007	-0.194	0.058	0.018	-0.168	-0.017	-0.235	0.064	-0.32	0.694	-0.635	-0.035	-0.232	0.034	0.028	-0.27	0.001	0.18	-0.367	0.046	-0.056	0.026	-0.391	0.01	0.025	0.008	0.013	-0.113	0.057	-0.012	0.002	0.007	0.022	-0.006
GLMN	11146	1p22.1	-0.328	-0.007	-0.194	0.058	0.018	-0.168	-0.017	-0.235	0.064	-0.32	0.694	-0.635	-0.035	-0.232	0.034	0.028	-0.27	0.001	0.18	-0.367	0.046	-0.056	0.026	-0.391	0.01	0.025	0.008	0.013	-0.113	0.057	-0.012	0.002	0.007	0.022	-0.006
KIAA1107	23285	1p22.1	-0.328	-0.007	-0.194	0.058	0.018	-0.168	-0.017	-0.235	0.064	-0.32	0.694	-0.635	-0.035	-0.232	0.034	0.028	-0.27	0.001	0.18	-0.367	0.046	-0.056	0.026	-0.391	0.01	0.025	0.008	0.013	-0.113	0.057	-0.012	0.002	0.007	0.022	-0.006
RPAP2	79871	1p22.1	-0.328	-0.007	-0.194	0.058	0.018	-0.168	-0.017	-0.235	0.064	-0.32	0.694	-0.635	-0.035	-0.232	0.034	0.028	-0.27	0.001	0.18	-0.367	0.046	-0.056	0.026	-0.391	0.01	0.025	0.008	0.013	-0.113	0.057	-0.012	0.002	0.007	0.022	-0.006
FAM69A	388650	1p22.1	-0.328	0.061	-0.194	0.058	0.018	-0.168	-0.017	0.02	0.064	-0.32	0.694	-0.635	-0.035	-0.232	0.034	0.028	-0.27	0.001	0.18	-0.367	0.046	-0.056	0.026	-0.391	0.01	0.025	0.008	0.013	-0.113	0.057	-0.012	0.002	0.007	0.022	-0.006
RPL5	6125	1p22.1	-0.328	0.061	-0.194	0.058	0.018	-0.168	-0.017	0.02	0.064	-0.32	0.694	-0.635	-0.035	-0.232	0.034	0.028	-0.27	0.001	0.18	-0.367	0.046	-0.056	0.026	-0.391	0.01	0.025	0.008	0.013	-0.113	0.057	-0.012	0.002	0.007	0.022	-0.006
SNORA66	26782	1p22.1	-0.328	0.061	-0.194	0.058	0.018	-0.168	-0.017	0.02	0.064	-0.32	0.694	-0.635	-0.035	-0.232	0.034	0.028	-0.27	0.001	0.18	-0.367	0.046	-0.056	0.026	-0.391	0.01	0.025	0.008	0.013	-0.113	0.057	-0.012	0.002	0.007	0.022	-0.006
SNORD21	6083	1p22.1	-0.328	0.061	-0.194	0.058	0.018	-0.168	-0.017	0.02	0.064	-0.32	0.694	-0.635	-0.035	-0.232	0.034	0.028	-0.27	0.001	0.18	-0.367	0.046	-0.056	0.026	-0.391	0.01	0.025	0.008	0.013	-0.113	0.057	-0.012	0.002	0.007	0.022	-0.006
BCAR3	8412	1p22.1	-0.328	0.061	-0.194	0.058	0.018	-0.168	-0.017	0.02	0.064	-0.32	0.817	-0.635	-0.035	-0.232	0.034	0.028	-0.27	0.001	0.255	-0.367	0.046	-0.056	0.026	-0.391	0.01	0.025	0.008	0.013	-0.113	0.057	-0.012	0.002	0.007	0.022	-0.006
CCDC18	343099	1p22.1	-0.328	0.061	-0.194	0.058	0.018	-0.168	-0.017	0.02	0.064	-0.32	0.694	-0.635	-0.035	-0.232	0.034	0.028	-0.27	0.001	0.255	-0.367	0.046	-0.056	0.026	-0.391	0.01	0.025	0.008	0.013	-0.113	0.057	-0.012	0.002	0.007	0.022	-0.006
DR1	1810	1p22.1	-0.328	0.061	-0.194	0.058	0.018	-0.168	-0.017	0.02	0.064	-0.32	0.694	-0.635	-0.035	-0.232	0.034	0.028	-0.27	0.001	0.255	-0.367	0.046	-0.056	0.026	-0.391	0.01	0.025	0.008	0.013	-0.113	0.057	-0.012	0.002	0.007	0.022	-0.006
FNBP1L	54874	1p22.1	-0.328	0.061	-0.194	0.058	0.018	-0.168	-0.017	0.02	0.064	-0.32	0.694	-0.635	-0.035	-0.232	0.034	0.028	-0.27	0.001	0.255	-0.367	0.046	-0.056	0.026	-0.391	0.01	0.025	0.008	0.013	-0.113	0.057	-0.012	0.002	0.007	0.022	-0.006
LOC100129046	100129046	1p22.1	-0.328	0.061	-0.194	0.058	0.018	-0.168	-0.017	0.02	0.064	-0.32	0.694	-0.635	-0.035	-0.232	0.034	0.028	-0.27	0.001	0.255	-0.367	0.046	-0.056	0.026	-0.391	0.01	0.025	0.008	0.013	-0.113	0.057	-0.012	0.002	0.007	0.022	-0.006
LOC100131564	100131564	1p22.1	-0.328	0.061	-0.194	0.058	0.018	-0.168	-0.017	0.02	0.064	-0.32	0.694	-0.635	-0.035	-0.232	0.034	0.028	-0.27	0.001	0.255	-0.367	0.046	-0.056	0.026	-0.391	0.01	0.025	0.008	0.013	-0.113	0.057	-0.012	0.002	0.007	0.022	-0.006
MTF2	22823	1p22.1	-0.328	0.061	-0.194	0.058	0.018	-0.168	-0.017	0.02	0.064	-0.32	0.694	-0.635	-0.035	-0.232	0.034	0.028	-0.27	0.001	0.255	-0.367	0.046	-0.056	0.026	-0.391	0.01	0.025	0.008	0.013	-0.113	0.057	-0.012	0.002	0.007	0.022	-0.006
TMED5	50999	1p22.1	-0.328	0.061	-0.194	0.058	0.018	-0.168	-0.017	0.02	0.064	-0.32	0.694	-0.635	-0.035	-0.232	0.034	0.028	-0.27	0.001	0.255	-0.367	0.046	-0.056	0.026	-0.391	0.01	0.025	0.008	0.013	-0.113	0.057	-0.012	0.002	0.007	0.022	-0.006
ABCA4	24	1p22.1	-0.328	0.061	-0.194	0.058	0.018	-0.168	-0.017	0.02	0.064	-0.32	0.817	-0.635	-0.035	-0.554	0.034	0.028	-0.27	0.001	0.255	-0.367	0.046	-0.056	0.026	-0.391	0.01	0.025	0.008	0.013	-0.113	0.057	-0.012	0.002	0.007	0.022	-0.006
ABCD3	5825	1p21.3	-0.328	0.061	-0.194	0.058	0.018	-0.168	-0.017	0.02	0.064	-0.32	0.817	-0.635	-0.035	-0.554	0.034	0.028	-0.27	0.001	0.255	-0.367	0.046	-0.056	0.026	-0.391	0.01	0.025	0.008	0.013	-0.113	0.057	-0.012	0.002	0.007	0.022	-0.006
ARHGAP29	9411	1p22.1	-0.328	0.061	-0.194	0.058	0.018	-0.168	-0.017	0.02	0.064	-0.32	0.817	-0.635	-0.035	-0.554	0.034	0.028	-0.27	0.001	0.255	-0.367	0.046	-0.056	0.026	-0.391	0.01	0.025	0.008	0.013	-0.113	0.057	-0.012	0.002	0.007	0.022	-0.006
DNTTIP2	30836	1p22.1	-0.328	0.061	-0.194	0.058	0.018	-0.168	-0.017	0.02	0.064	-0.32	0.817	-0.635	-0.035	-0.554	0.034	0.028	-0.27	0.001	0.255	-0.367	0.046	-0.056	0.026	-0.391	0.01	0.025	0.008	0.013	-0.113	0.057	-0.012	0.002	0.007	0.022	-0.006
F3	2152	1p21.3	-0.328	0.061	-0.194	0.058	0.018	-0.168	-0.017	0.02	0.064	-0.32	0.817	-0.635	-0.035	-0.554	0.034	0.028	-0.27	0.001	0.255	-0.367	0.046	-0.056	0.026	-0.391	0.01	0.025	0.008	0.013	-0.113	0.057	-0.012	0.002	0.007	0.022	-0.006
GCLM	2730	1p22.1	-0.328	0.061	-0.194	0.058	0.018	-0.168	-0.017	0.02	0.064	-0.32	0.817	-0.635	-0.035	-0.554	0.034	0.028	-0.27	0.001	0.255	-0.367	0.046	-0.056	0.026	-0.391	0.01	0.025	0.008	0.013	-0.113	0.057	-0.012	0.002	0.007	0.022	-0.006
MIR760	100126348	1p22.1	-0.328	0.061	-0.194	0.058	0.018	-0.168	-0.017	0.02	0.064	-0.32	0.817	-0.635	-0.035	-0.554	0.034	0.028	-0.27	0.001	0.255	-0.367	0.046	-0.056	0.026	-0.391	0.01	0.025	0.008	0.013	-0.113	0.057	-0.012	0.002	0.007	0.022	-0.006
SLC44A3	126969	1p21.3	-0.328	0.061	-0.194	0.058	0.018	-0.168	-0.017	0.02	0.064	-0.32	0.817	-0.635	-0.035	-0.554	0.034	0.028	-0.27	0.001	0.255	-0.367	0.046	-0.056	0.026	-0.391	0.01	0.025	0.008	0.013	-0.113	0.057	-0.012	0.002	0.007	0.022	-0.006
hsa-mir-760	-1304	1p22.1	-0.328	0.061	-0.194	0.058	0.018	-0.168	-0.017	0.02	0.064	-0.32	0.817	-0.635	-0.035	-0.554	0.034	0.028	-0.27	0.001	0.255	-0.367	0.046	-0.056	0.026	-0.391	0.01	0.025	0.008	0.013	-0.113	0.057	-0.012	0.002	0.007	0.022	-0.006
CNN3	1266	1p21.3	-0.328	0.061	-0.194	0.058	0.018	-0.168	-0.017	0.02	0.064	-0.32	0.817	-0.635	-0.035	-0.554	0.034	0.028	-0.27	0.001	0.255	-0.367	-0.003	-0.056	0.026	-0.391	0.01	0.025	0.008	0.013	-0.113	0.057	-0.012	0.002	0.007	0.022	-0.006
LOC729970	729970	1p21.3	-0.328	0.061	-0.194	0.058	0.018	-0.168	-0.017	-0.187	0.064	-0.32	0.817	-0.635	-0.035	-0.554	0.034	0.028	-0.27	0.001	0.255	-0.367	-0.003	-0.056	0.026	-0.391	0.01	0.025	0.008	0.013	-0.113	0.057	-0.012	0.002	0.007	0.022	-0.006
ALG14	199857	1p21.3	-0.328	0.061	-0.194	0.058	0.018	-0.168	-0.017	-0.187	0.064	-0.32	0.704	-0.635	-0.035	-0.554	0.034	0.028	-0.27	0.001	0.255	-0.367	-0.003	-0.056	0.026	-0.391	0.01	0.025	0.008	0.013	-0.113	0.057	-0.012	0.002	0.007	0.022	-0.006
RWDD3	25950	1p21.3	-0.328	0.061	-0.194	0.058	0.018	-0.168	-0.017	-0.187	0.064	-0.32	0.704	-0.635	-0.035	-0.554	0.034	0.028	-0.27	0.001	0.255	-0.367	-0.003	-0.056	0.026	-0.391	0.01	0.025	0.008	0.013	-0.113	0.057	-0.012	0.002	0.007	0.022	-0.006
TMEM56-RWDD3	100527978	1p21.3	-0.328	0.061	-0.194	0.058	0.018	-0.168	-0.017	-0.187	0.064	-0.32	0.704	-0.635	-0.035	-0.554	0.034	0.028	-0.27	0.001	0.255	-0.367	-0.003	-0.056	0.026	-0.391	0.01	0.025	0.008	0.013	-0.113	0.057	-0.012	0.002	0.007	0.022	-0.006
TMEM56	148534	1p21.3	-0.328	0.061	-0.194	0.058	0.018	-0.168	-0.017	-0.187	0.064	-0.32	0.704	-0.635	-0.035	-0.554	0.034	0.028	-0.27	0.001	0.255	-0.367	-0.003	-0.056	0.026	-0.391	0.01	0.025	0.008	0.013	-0.113	0.057	-0.012	0.002	0.007	0.022	-0.006
FLJ31662	440594	1p21.3	-0.328	0.061	-0.194	0.058	-0.079	-0.168	-0.017	-0.187	0.064	-0.32	0.704	-0.635	-0.035	-0.554	0.034	0.028	-0.27	-0.039	0.255	-0.367	-0.003	-0.056	0.026	-0.391	0.01	0.025	0.008	0.013	-0.113	0.057	-0.012	0.002	0.007	0.022	-0.006
DPYD	1806	1p21.3	-0.328	-0.064	-0.194	-0.025	-0.079	-0.168	-0.017	-0.187	0.02	-0.32	0.651	-0.635	-0.035	-0.554	0.034	-0.025	-0.27	-0.039	0.163	-0.367	-0.003	-0.056	0.026	-0.391	0.01	0.025	0.008	0.013	-0.113	0.057	-0.012	0.002	0.007	0.022	-0.006
PTBP2	58155	1p21.3	-0.328	-0.064	-0.194	-0.025	-0.079	-0.168	-0.017	-0.187	0.02	-0.32	0.651	-0.635	-0.035	-0.554	0.034	-0.025	-0.27	-0.039	0.163	-0.367	-0.003	-0.056	0.026	-0.391	0.01	0.025	0.008	0.013	-0.113	0.057	-0.012	0.002	0.007	0.022	-0.006
LOC729987	729987	1p21.3	-0.328	-0.064	-0.194	-0.025	-0.079	-0.168	-0.017	-0.011	0.02	-0.32	0.651	-0.635	-0.035	-0.554	0.034	-0.025	-0.27	-0.039	0.163	-0.367	-0.003	-0.056	0.026	-0.391	0.01	0.025	0.008	0.013	-0.113	0.057	-0.012	0.002	0.007	0.022	-0.006
MIR137HG	400765	1p21.3	-0.328	-0.064	-0.194	-0.025	-0.079	-0.168	-0.017	-0.011	0.02	-0.32	0.651	-0.635	-0.035	-0.554	0.034	-0.025	-0.27	-0.039	0.163	-0.367	-0.003	-0.056	0.026	-0.391	0.01	0.025	0.008	0.013	-0.113	0.057	-0.012	0.002	0.007	0.022	-0.006
MIR137	406928	1p21.3	-0.328	-0.064	-0.194	-0.025	-0.079	-0.168	-0.017	-0.011	0.02	-0.32	0.651	-0.635	-0.035	-0.554	0.034	-0.025	-0.27	-0.039	0.163	-0.367	-0.003	-0.056	0.026	-0.391	0.01	0.025	0.008	0.013	-0.113	0.057	-0.012	0.002	0.007	0.022	-0.006
MIR2682	100616452	1p21.3	-0.328	-0.064	-0.194	-0.025	-0.079	-0.168	-0.017	-0.011	0.02	-0.32	0.651	-0.635	-0.035	-0.554	0.034	-0.025	-0.27	-0.039	0.163	-0.367	-0.003	-0.056	0.026	-0.391	0.01	0.025	0.008	0.013	-0.113	0.057	-0.012	0.002	0.007	0.022	-0.006
hsa-mir-137	-1336	1p21.3	-0.328	-0.064	-0.194	-0.025	-0.079	-0.168	-0.017	-0.011	0.02	-0.32	0.651	-0.635	-0.035	-0.554	0.034	-0.025	-0.27	-0.039	0.163	-0.367	-0.003	-0.056	0.026	-0.391	0.01	0.025	0.008	0.013	-0.113	0.057	-0.012	0.002	0.007	0.022	-0.006
SNX7	51375	1p21.3	-0.328	-0.064	-0.194	0.06	-0.002	-0.168	-0.017	-0.011	0.02	-0.32	0.651	-0.635	-0.035	-0.554	0.034	-0.025	-0.27	-0.039	0.163	-0.367	-0.003	-0.056	0.026	-0.391	0.01	0.025	0.008	0.013	-0.113	0.057	-0.012	0.002	0.007	0.022	-0.006
LOC100129620	100129620	1p21.3	-0.328	0.015	-0.194	0.06	-0.002	-0.168	-0.017	-0.011	0.02	-0.32	0.651	-0.635	-0.035	-0.554	0.034	-0.025	-0.27	-0.039	0.163	-0.367	-0.003	-0.056	0.026	-0.391	0.01	0.025	0.008	0.013	-0.113	0.057	-0.012	0.002	0.007	0.022	-0.006
LPPR4	9890	1p21.2	-0.328	0.015	-0.194	0.06	-0.002	-0.168	-0.017	-0.011	0.02	-0.32	0.651	-0.635	-0.035	-0.554	0.034	-0.025	-0.27	-0.039	0.163	-0.367	-0.003	-0.056	0.026	-0.391	0.01	0.025	0.008	0.013	-0.113	0.057	-0.012	0.002	0.007	0.022	-0.006
LPPR5	163404	1p21.3	-0.328	0.015	-0.194	0.06	-0.002	-0.168	-0.017	-0.011	0.02	-0.32	0.651	-0.635	-0.035	-0.554	0.034	-0.025	-0.27	-0.039	0.163	-0.367	-0.003	-0.056	0.026	-0.391	0.01	0.025	0.008	0.013	-0.113	0.057	-0.012	0.002	0.007	0.022	-0.006
AGL	178	1p21.2	-0.328	0.015	-0.194	0.06	-0.002	-0.168	-0.017	-0.011	0.02	-0.32	0.559	-0.635	-0.035	-0.554	0.034	-0.025	-0.27	-0.039	0.163	-0.367	-0.003	-0.056	0.026	-0.391	0.01	0.025	0.008	0.013	-0.113	0.057	-0.012	0.002	0.007	0.022	-0.006
CCDC76	54482	1p21.2	-0.328	0.015	-0.194	0.06	-0.002	-0.168	-0.017	-0.011	0.02	-0.32	0.559	-0.635	-0.035	-0.554	0.034	-0.025	-0.27	-0.039	0.163	-0.367	-0.003	-0.056	0.026	-0.391	0.01	0.025	0.008	0.013	-0.113	0.057	-0.012	0.002	0.007	0.022	-0.006
DBT	1629	1p21.2	-0.328	0.015	-0.194	0.06	-0.002	-0.168	-0.017	-0.011	0.02	-0.32	0.559	-0.635	-0.035	-0.554	0.034	-0.025	-0.27	-0.039	0.163	-0.367	-0.003	-0.056	0.026	-0.391	0.01	0.025	0.008	0.013	-0.113	0.057	-0.012	0.002	0.007	0.022	-0.006
FRRS1	391059	1p21.2	-0.328	0.015	-0.194	0.06	-0.002	-0.168	-0.017	-0.011	0.02	-0.32	0.559	-0.635	-0.035	-0.554	0.034	-0.025	-0.27	-0.039	0.163	-0.367	-0.003	-0.056	0.026	-0.391	0.01	0.025	0.008	0.013	-0.113	0.057	-0.012	0.002	0.007	0.022	-0.006
HIAT1	64645	1p21.2	-0.328	0.015	-0.194	0.06	-0.002	-0.168	-0.017	-0.011	0.02	-0.32	0.559	-0.635	-0.035	-0.554	0.034	-0.025	-0.27	-0.039	0.163	-0.367	-0.003	-0.056	0.026	-0.391	0.01	0.025	0.008	0.013	-0.113	0.057	-0.012	0.002	0.007	0.022	-0.006
LRRC39	127495	1p21.2	-0.328	0.015	-0.194	0.06	-0.002	-0.168	-0.017	-0.011	0.02	-0.32	0.559	-0.635	-0.035	-0.554	0.034	-0.025	-0.27	-0.039	0.163	-0.367	-0.003	-0.056	0.026	-0.391	0.01	0.025	0.008	0.013	-0.113	0.057	-0.012	0.002	0.007	0.022	-0.006
MIR548AA1	100500863	1p21.2	-0.328	0.015	-0.194	0.06	-0.002	-0.168	-0.017	-0.011	0.02	-0.32	0.559	-0.635	-0.035	-0.554	0.034	-0.025	-0.27	-0.039	0.163	-0.367	-0.003	-0.056	0.026	-0.391	0.01	0.025	0.008	0.013	-0.113	0.057	-0.012	0.002	0.007	0.022	-0.006
MIR548D1	693130	1p21.2	-0.328	0.015	-0.194	0.06	-0.002	-0.168	-0.017	-0.011	0.02	-0.32	0.559	-0.635	-0.035	-0.554	0.034	-0.025	-0.27	-0.039	0.163	-0.367	-0.003	-0.056	0.026	-0.391	0.01	0.025	0.008	0.013	-0.113	0.057	-0.012	0.002	0.007	0.022	-0.006
MIR553	693138	1p21.2	-0.328	0.015	-0.194	0.06	-0.002	-0.168	-0.017	-0.011	0.02	-0.32	0.559	-0.635	-0.035	-0.554	0.034	-0.025	-0.27	-0.039	0.163	-0.367	-0.003	-0.056	0.026	-0.391	0.01	0.025	0.008	0.013	-0.113	0.057	-0.012	0.002	0.007	0.022	-0.006
PALMD	54873	1p21.2	-0.328	0.015	-0.194	0.06	-0.002	-0.168	-0.017	-0.011	0.02	-0.32	0.559	-0.635	-0.035	-0.554	0.034	-0.025	-0.27	-0.039	0.163	-0.367	-0.003	-0.056	0.026	-0.391	0.01	0.025	0.008	0.013	-0.113	0.057	-0.012	0.002	0.007	0.022	-0.006
RTCD1	8634	1p21.2	-0.328	0.015	-0.194	0.06	-0.002	-0.168	-0.017	-0.011	0.02	-0.32	0.559	-0.635	-0.035	-0.554	-0.052	-0.025	-0.27	-0.039	0.163	-0.367	-0.003	-0.056	0.026	-0.391	0.01	0.025	0.008	0.013	-0.113	0.057	-0.012	0.002	0.007	0.022	-0.006
SASS6	163786	1p21.2	-0.328	0.015	-0.194	0.06	-0.002	-0.168	-0.017	-0.011	0.02	-0.32	0.559	-0.635	-0.035	-0.554	0.034	-0.025	-0.27	-0.039	0.163	-0.367	-0.003	-0.056	0.026	-0.391	0.01	0.025	0.008	0.013	-0.113	0.057	-0.012	0.002	0.007	0.022	-0.006
SLC35A3	23443	1p21.2	-0.328	0.015	-0.194	0.06	-0.002	-0.168	-0.017	-0.011	0.02	-0.32	0.559	-0.635	-0.035	-0.554	0.034	-0.025	-0.27	-0.039	0.163	-0.367	-0.003	-0.056	0.026	-0.391	0.01	0.025	0.008	0.013	-0.113	0.057	-0.012	0.002	0.007	0.022	-0.006
hsa-mir-553	-1353	1p21.2	-0.328	0.015	-0.194	0.06	-0.002	-0.168	-0.017	-0.011	0.02	-0.32	0.559	-0.635	-0.035	-0.554	0.034	-0.025	-0.27	-0.039	0.163	-0.367	-0.003	-0.056	0.026	-0.391	0.01	0.025	0.008	0.013	-0.113	0.057	-0.012	0.002	0.007	0.022	-0.006
CDC14A	8556	1p21.2	-0.328	-0.053	-0.194	0.06	-0.002	-0.168	-0.017	-0.011	0.02	-0.32	0.559	-0.635	-0.035	-0.554	-0.052	-0.025	-0.27	-0.039	0.163	-0.367	-0.003	-0.056	0.026	-0.391	0.01	0.025	0.008	0.013	-0.113	0.057	-0.012	0.002	0.007	0.022	-0.006
DPH5	51611	1p21.2	-0.328	-0.053	-0.194	0.06	-0.002	-0.168	-0.017	-0.011	0.02	-0.32	0.559	-0.635	-0.035	-0.554	-0.052	-0.025	-0.27	-0.039	0.163	-0.367	-0.003	-0.056	0.026	-0.391	0.01	0.025	0.008	0.013	-0.113	0.057	-0.012	0.002	0.007	0.022	-0.006
EXTL2	2135	1p21.2	-0.328	-0.053	-0.194	0.06	-0.002	-0.168	-0.017	-0.011	0.02	-0.32	0.559	-0.635	-0.035	-0.554	-0.052	-0.025	-0.27	-0.039	0.163	-0.367	-0.003	-0.056	0.026	-0.391	0.01	0.025	0.008	0.013	-0.113	0.057	-0.012	0.002	0.007	0.022	-0.006
GPR88	54112	1p21.2	-0.328	-0.053	-0.194	0.06	-0.002	-0.168	-0.017	-0.011	0.02	-0.32	0.559	-0.635	-0.035	-0.554	-0.052	-0.025	-0.27	-0.039	0.163	-0.367	-0.003	-0.056	0.026	-0.391	0.01	0.025	0.008	0.013	-0.113	0.057	-0.012	0.002	0.007	0.022	-0.006
LOC100128787	100128787	1p21.2	-0.328	-0.053	-0.194	0.06	-0.002	-0.168	-0.017	-0.011	0.02	-0.32	0.559	-0.635	-0.035	-0.554	-0.052	-0.025	-0.27	-0.039	0.163	-0.367	-0.003	-0.056	0.026	-0.391	0.01	0.025	0.008	0.013	-0.113	0.057	-0.012	0.002	0.007	0.022	-0.006
S1PR1	1901	1p21.2	-0.328	-0.053	-0.194	0.06	-0.002	-0.168	-0.017	-0.011	0.02	-0.32	0.559	-0.635	-0.035	-0.554	-0.052	-0.025	-0.27	-0.039	0.163	-0.367	-0.003	-0.056	0.026	-0.391	0.01	0.025	0.008	0.013	-0.113	0.057	-0.012	0.002	0.007	0.022	-0.006
SLC30A7	148867	1p21.2	-0.328	-0.053	-0.194	0.06	-0.002	-0.168	-0.017	-0.011	0.02	-0.32	0.559	-0.635	-0.035	-0.554	-0.052	-0.025	-0.27	-0.039	0.163	-0.367	-0.003	-0.056	0.026	-0.391	0.01	0.025	0.008	0.013	-0.113	0.057	-0.012	0.002	0.007	0.022	-0.006
VCAM1	7412	1p21.2	-0.328	-0.053	-0.194	0.06	-0.002	-0.168	-0.017	-0.011	0.02	-0.32	0.559	-0.635	-0.035	-0.554	-0.052	-0.025	-0.27	-0.039	0.163	-0.367	-0.003	-0.056	0.026	-0.391	0.01	0.025	0.008	0.013	-0.113	0.057	-0.012	0.002	0.007	0.022	-0.006
DNAJA1P5	94236	1p21.1	-0.328	-0.053	-0.194	0.06	-0.081	-0.168	-0.017	-0.011	0.02	-0.32	0.559	-0.635	-0.035	-0.554	-0.052	-0.025	-0.27	-0.039	0.163	-0.367	-0.003	-0.056	0.026	-0.391	0.01	0.025	0.008	0.013	-0.113	0.057	-0.012	0.002	0.007	0.022	-0.006
OLFM3	118427	1p21.1	-0.328	-0.053	-0.194	0.06	-0.081	-0.168	-0.017	-0.141	0.02	-0.32	0.559	-0.635	-0.035	-0.554	-0.052	-0.025	-0.27	-0.039	0.163	-0.367	-0.003	-0.056	0.026	-0.391	0.01	0.025	0.008	0.013	-0.113	0.057	-0.012	0.002	0.007	0.022	-0.006
COL11A1	1301	1p21.1	-0.328	-0.053	-0.194	-0.004	-0.081	-0.168	-0.017	-0.141	0.02	-0.32	0.559	-0.635	-0.035	-0.554	-0.052	-0.025	-0.27	-0.039	0.163	-0.367	-0.003	-0.056	0.026	-0.391	0.01	0.025	0.008	0.013	-0.113	0.057	-0.012	0.002	0.007	0.022	-0.006
RNPC3	55599	1p21.1	-0.328	-0.053	-0.194	-0.004	-0.081	-0.168	-0.017	-0.141	0.02	-0.32	0.559	-0.635	-0.035	-0.554	-0.052	-0.025	-0.27	-0.039	0.163	-0.367	-0.003	-0.056	0.026	-0.391	0.01	0.025	0.008	0.013	-0.113	0.057	-0.012	0.002	0.007	0.022	-0.006
AMY1A	276	1p21.1	-0.328	-0.053	-0.194	-0.004	-0.081	-0.168	-0.017	-0.141	0.02	-0.32	0.559	-0.635	-0.035	-0.554	-0.043	-0.025	-0.27	-0.039	0.163	-0.367	-0.003	-0.056	0.026	-0.391	0.01	0.025	0.008	0.013	-0.113	0.057	-0.012	0.002	0.007	0.022	-0.006
AMY1B	277	1p21.1	-0.328	-0.053	-0.194	-0.004	-0.081	-0.168	-0.017	-0.141	0.02	-0.32	0.559	-0.635	-0.035	-0.554	-0.043	-0.025	-0.27	-0.039	0.163	-0.367	-0.003	-0.056	0.026	-0.391	0.01	0.025	0.008	0.013	-0.113	0.057	-0.012	0.002	0.007	0.022	-0.006
AMY1C	278	1p21.1	-0.328	-0.053	-0.194	-0.004	-0.081	-0.168	-0.017	-0.141	0.02	-0.32	0.559	-0.635	-0.035	-0.554	-0.043	-0.025	-0.27	-0.039	0.163	-0.367	-0.003	-0.056	0.026	-0.391	0.01	0.025	0.008	0.013	-0.113	0.057	-0.012	0.002	0.007	0.022	-0.006
AMY2A	279	1p21.1	-0.328	-0.053	-0.194	-0.004	-0.081	-0.168	-0.017	-0.141	0.02	-0.32	0.559	-0.635	-0.035	-0.554	-0.043	-0.025	-0.27	-0.039	0.163	-0.367	-0.003	-0.056	0.026	-0.391	0.01	0.025	0.008	0.013	-0.113	0.057	-0.012	0.002	0.007	0.022	-0.006
AMY2B	280	1p21.1	-0.328	-0.053	-0.194	-0.004	-0.081	-0.168	-0.017	-0.141	0.02	-0.32	0.559	-0.635	-0.035	-0.554	-0.043	-0.025	-0.27	-0.039	0.163	-0.367	-0.003	-0.056	0.026	-0.391	0.01	0.025	0.008	0.013	-0.113	0.057	-0.012	0.002	0.007	0.022	-0.006
LOC100129138	100129138	1p21.1	-0.328	-0.053	-0.194	-0.004	-0.081	-0.168	-0.017	-0.141	0.02	-0.32	0.559	-0.635	-0.035	-0.554	-0.043	-0.025	-0.27	-0.039	0.163	-0.367	-0.003	-0.056	0.026	-0.391	0.01	0.025	0.008	0.013	-0.113	0.057	-0.012	0.002	0.007	0.022	-0.006
LOC648740	648740	1p21.1	-0.328	-0.053	-0.194	-0.004	-0.081	-0.168	-0.017	-0.141	0.02	-0.32	0.559	-0.635	-0.035	-0.554	-0.043	-0.025	-0.27	-0.039	0.163	-0.367	-0.003	-0.056	0.026	-0.391	0.01	0.025	0.008	0.013	-0.113	0.057	-0.012	0.002	0.007	0.022	-0.006
NTNG1	22854	1p13.3	-0.328	-0.053	-0.197	0.052	-0.045	-0.168	0.04	0.042	0.069	-0.32	0.559	-0.612	-0.035	-0.231	0.094	0.023	-0.27	-0.039	-0.465	-0.314	-0.003	-0.056	0.026	-0.391	0.01	0.028	0.008	0.013	-0.113	0.057	-0.012	0.002	0.007	0.022	-0.006
PRMT6	55170	1p13.3	-0.328	-0.053	-0.197	0.052	-0.045	-0.168	0.04	0.042	0.069	-0.32	0.559	-0.612	-0.035	-0.231	0.094	0.023	-0.27	-0.039	-0.465	-0.314	-0.003	-0.056	0.026	-0.391	0.01	0.028	0.008	0.013	-0.113	0.057	-0.012	0.002	0.007	0.022	-0.006
VAV3	10451	1p13.3	-0.328	0.029	-0.197	0.052	-0.045	-0.168	0.04	0.042	0.069	-0.32	0.559	-0.612	-0.035	-0.231	0.094	0.023	-0.27	0.015	-0.465	-0.314	-0.003	-0.025	0.008	-0.391	0.01	0.028	0.008	0.013	-0.113	0.057	-0.012	0.002	0.007	0.022	-0.006
FAM102B	284611	1p13.3	-0.328	0.029	-0.197	0.052	-0.045	-0.168	0.04	0.042	0.069	-0.32	-0.347	-0.612	-0.035	-0.231	0.094	0.023	-0.27	0.015	-0.465	-0.314	-0.003	-0.025	0.008	-0.391	0.01	0.028	0.008	0.013	-0.113	0.057	-0.012	0.002	0.007	0.022	-0.006
FNDC7	163479	1p13.3	-0.328	0.029	-0.197	0.052	-0.045	-0.168	0.04	0.042	0.069	-0.32	-0.347	-0.612	-0.035	-0.231	0.094	0.023	-0.27	0.015	-0.465	-0.314	-0.003	-0.025	0.008	-0.391	0.01	0.028	0.008	0.013	-0.113	0.057	-0.012	0.002	0.007	0.022	-0.006
HENMT1	113802	1p13.3	-0.328	0.029	-0.197	0.052	-0.045	-0.168	0.04	0.042	0.069	-0.32	-0.347	-0.612	-0.035	-0.231	0.094	0.023	-0.27	0.015	-0.465	-0.314	-0.003	-0.025	0.008	-0.391	0.01	0.028	0.008	0.013	-0.113	0.057	-0.012	0.002	0.007	0.022	-0.006
NBPF4	148545	1p13.3	-0.328	0.029	-0.197	0.052	-0.045	-0.168	0.04	0.042	0.069	-0.32	-0.347	-0.612	-0.035	-0.231	0.094	0.023	-0.27	0.015	-0.465	-0.314	-0.003	-0.025	0.008	-0.391	0.01	0.028	0.008	0.013	-0.113	0.057	-0.012	0.002	0.007	0.022	-0.006
NBPF6	653149	1p13.3	-0.328	0.029	-0.197	0.052	-0.045	-0.168	0.04	0.042	0.069	-0.32	-0.347	-0.612	-0.035	-0.231	0.094	0.023	-0.27	0.015	-0.465	-0.314	-0.003	-0.025	0.008	-0.391	0.01	0.028	0.008	0.013	-0.113	0.057	-0.012	0.002	0.007	0.022	-0.006
PRPF38B	55119	1p13.3	-0.328	0.029	-0.197	0.052	-0.045	-0.168	0.04	0.042	0.069	-0.32	-0.347	-0.612	-0.035	-0.231	0.094	0.023	-0.27	0.015	-0.465	-0.314	-0.003	-0.025	0.008	-0.391	0.01	0.028	0.008	0.013	-0.113	0.057	-0.012	0.002	0.007	0.022	-0.006
SLC25A24	29957	1p13.3	-0.328	0.029	-0.197	0.052	-0.045	-0.168	0.04	0.042	0.069	-0.32	-0.347	-0.612	-0.035	-0.231	0.094	0.023	-0.27	0.015	-0.465	-0.314	-0.003	-0.025	0.008	-0.391	0.01	0.028	0.008	0.013	-0.113	0.057	-0.012	0.002	0.007	0.022	-0.006
STXBP3	6814	1p13.3	-0.328	0.029	-0.197	0.052	-0.045	-0.168	0.04	0.042	0.069	-0.32	-0.347	-0.612	-0.035	-0.231	0.094	0.023	-0.27	0.015	-0.465	-0.314	-0.003	-0.025	0.008	-0.391	0.01	0.028	0.008	0.013	-0.113	0.057	-0.012	0.002	0.007	0.022	-0.006
AKNAD1	254268	1p13.3	-0.328	0.029	-0.197	0.052	-0.045	-0.168	0.04	0.042	0.069	-0.32	-0.347	-0.612	-0.035	-0.231	0.094	0.023	-0.27	0.015	-0.465	-0.314	-0.003	-0.025	0.008	-0.391	0.01	0.028	0.008	0.013	-0.113	0.057	-0.012	0.002	0.007	0.022	-0.006
CLCC1	23155	1p13.3	-0.328	0.029	-0.197	0.052	-0.045	-0.168	0.04	0.042	0.069	-0.32	-0.347	-0.612	-0.035	-0.231	0.094	0.023	-0.27	0.015	-0.465	-0.314	-0.003	-0.025	0.008	-0.391	0.01	0.028	0.008	0.013	-0.113	0.057	-0.012	0.002	0.007	0.022	-0.006
GPSM2	29899	1p13.3	-0.328	0.029	-0.197	0.052	-0.045	-0.168	0.04	0.042	0.069	-0.32	-0.347	-0.612	-0.035	-0.231	0.094	0.023	-0.27	0.015	-0.465	-0.314	-0.003	-0.025	0.008	-0.391	0.01	0.028	0.008	0.013	-0.113	0.057	-0.012	0.002	0.007	0.022	-0.006
SRG7	642864	1p13.3	-0.328	0.029	-0.197	0.052	-0.045	-0.168	0.04	0.042	0.069	-0.32	-0.347	-0.612	-0.035	-0.231	0.094	0.023	-0.27	0.015	-0.465	-0.314	-0.003	-0.025	0.008	-0.391	0.01	0.028	0.008	0.013	-0.113	0.057	-0.012	0.002	0.007	0.022	-0.006
WDR47	22911	1p13.3	-0.328	0.029	-0.197	0.052	-0.045	-0.168	0.04	-0.741	0.069	-0.32	-0.347	-0.612	-0.035	-0.231	0.094	0.023	-0.27	0.015	-0.465	-0.314	-0.003	-0.025	0.008	-0.391	0.01	0.028	0.008	0.013	-0.113	0.057	-0.012	0.002	0.007	0.022	-0.006
AMIGO1	57463	1p13.3	-0.328	0.029	-0.197	0.052	-0.045	-0.168	0.04	-0.741	0.069	-0.32	-0.347	-0.612	-0.035	-0.231	0.094	0.023	-0.27	0.015	-0.465	-0.314	-0.003	-0.025	0.008	-0.391	0.01	0.028	0.008	0.013	-0.113	0.057	-0.012	0.002	0.007	0.022	-0.006
AMPD2	271	1p13.3	-0.328	0.029	-0.197	0.052	-0.045	-0.168	0.04	-0.741	0.069	-0.32	-0.347	-0.612	-0.035	-0.231	0.094	0.023	-0.27	0.015	-0.465	-0.314	-0.003	-0.025	0.008	-0.391	0.01	0.028	0.008	0.013	-0.113	0.057	-0.012	0.002	0.007	0.022	-0.006
ATXN7L2	127002	1p13.3	-0.328	0.029	-0.197	0.052	-0.045	-0.168	0.04	-0.741	0.069	-0.32	-0.347	-0.612	-0.035	-0.231	0.094	0.023	-0.27	0.015	-0.465	-0.314	-0.003	-0.025	0.008	-0.391	0.01	0.028	0.008	0.013	-0.113	0.057	-0.012	0.002	0.007	0.022	-0.006
C1orf194	127003	1p13.3	-0.328	0.029	-0.197	0.052	-0.045	-0.168	0.04	-0.741	0.069	-0.32	-0.347	-0.612	-0.035	-0.231	0.094	0.023	-0.27	0.015	-0.465	-0.314	-0.003	-0.025	0.008	-0.391	0.01	0.028	0.008	0.013	-0.113	0.057	-0.012	0.002	0.007	0.022	-0.006
CELSR2	1952	1p13.3	-0.328	0.029	-0.197	0.052	-0.045	-0.168	0.04	-0.741	0.069	-0.32	-0.347	-0.612	-0.035	-0.231	0.094	0.023	-0.27	0.015	-0.465	-0.314	-0.003	-0.025	0.008	-0.391	0.01	0.028	0.008	0.013	-0.113	0.057	-0.012	0.002	0.007	0.022	-0.006
CYB561D1	284613	1p13.3	-0.328	0.029	-0.197	0.052	-0.045	-0.168	0.04	-0.741	0.069	-0.32	-0.347	-0.612	-0.035	-0.231	0.094	0.023	-0.27	0.015	-0.465	-0.314	-0.003	-0.025	0.008	-0.391	0.01	0.028	0.008	0.013	-0.113	0.057	-0.012	0.002	0.007	0.022	-0.006
GNAI3	2773	1p13.3	-0.328	0.029	-0.197	0.052	-0.045	-0.168	0.04	-0.741	0.069	-0.32	-0.347	-0.612	-0.035	-0.231	0.094	0.023	-0.27	0.015	-0.465	-0.314	-0.003	-0.025	0.008	-0.391	0.01	0.028	0.008	0.013	-0.113	0.057	-0.012	0.002	0.007	0.022	-0.006
GNAT2	2780	1p13.3	-0.328	0.029	-0.197	0.052	-0.045	-0.168	0.04	-0.741	0.069	-0.32	-0.347	-0.612	-0.035	-0.231	0.094	0.023	-0.27	0.015	-0.465	-0.314	-0.003	-0.025	0.008	-0.391	0.01	0.028	0.008	0.013	-0.113	0.057	-0.012	0.002	0.007	0.022	-0.006
GPR61	83873	1p13.3	-0.328	0.029	-0.197	0.052	-0.045	-0.168	0.04	-0.741	0.069	-0.32	-0.347	-0.612	-0.035	-0.231	0.094	0.023	-0.27	0.015	-0.465	-0.314	-0.003	-0.025	0.008	-0.391	0.01	0.028	0.008	0.013	-0.113	0.057	-0.012	0.002	0.007	0.022	-0.006
GSTM1	2944	1p13.3	-0.328	0.029	-0.197	0.052	-0.045	-0.168	0.04	-0.741	0.069	-0.32	-0.347	-0.612	-0.035	-0.231	0.094	0.023	-0.27	0.015	-0.465	-0.314	-0.003	-0.025	0.008	-0.391	0.01	0.028	0.008	0.013	-0.113	0.057	-0.012	0.002	0.007	0.022	-0.006
GSTM2	2946	1p13.3	-0.328	0.029	-0.197	0.052	-0.045	-0.168	0.04	-0.741	0.069	-0.32	-0.347	-0.612	-0.035	-0.231	0.094	0.023	-0.27	0.015	-0.465	-0.314	-0.003	-0.025	0.008	-0.391	0.01	0.028	0.008	0.013	-0.113	0.057	-0.012	0.002	0.007	0.022	-0.006
GSTM4	2948	1p13.3	-0.328	0.029	-0.197	0.052	-0.045	-0.168	0.04	-0.741	0.069	-0.32	-0.347	-0.612	-0.035	-0.231	0.094	0.023	-0.27	0.015	-0.465	-0.314	-0.003	-0.025	0.008	-0.391	0.01	0.028	0.008	0.013	-0.113	0.057	-0.012	0.002	0.007	0.022	-0.006
GSTM5	2949	1p13.3	-0.328	0.029	-0.197	0.052	-0.045	-0.168	0.04	-0.741	0.069	-0.32	-0.347	-0.612	-0.035	-0.231	0.094	0.023	-0.27	0.015	-0.465	-0.314	-0.003	-0.025	0.008	-0.391	0.01	0.028	0.008	0.013	-0.113	0.057	-0.012	0.002	0.007	0.022	-0.006
KIAA1324	57535	1p13.3	-0.328	0.029	-0.197	0.052	-0.045	-0.168	0.04	-0.741	0.069	-0.32	-0.347	-0.612	-0.035	-0.231	0.094	0.023	-0.27	0.015	-0.465	-0.314	-0.003	-0.025	0.008	-0.391	0.01	0.028	0.008	0.013	-0.113	0.057	-0.012	0.002	0.007	0.022	-0.006
MIR197	406974	1p13.3	-0.328	0.029	-0.197	0.052	-0.045	-0.168	0.04	-0.741	0.069	-0.32	-0.347	-0.612	-0.035	-0.231	0.094	0.023	-0.27	0.015	-0.465	-0.314	-0.003	-0.025	0.008	-0.391	0.01	0.028	0.008	0.013	-0.113	0.057	-0.012	0.002	0.007	0.022	-0.006
MYBPHL	343263	1p13.3	-0.328	0.029	-0.197	0.052	-0.045	-0.168	0.04	-0.741	0.069	-0.32	-0.347	-0.612	-0.035	-0.231	0.094	0.023	-0.27	0.015	-0.465	-0.314	-0.003	-0.025	0.008	-0.391	0.01	0.028	0.008	0.013	-0.113	0.057	-0.012	0.002	0.007	0.022	-0.006
PSMA5	5686	1p13.3	-0.328	0.029	-0.197	0.052	-0.045	-0.168	0.04	-0.741	0.069	-0.32	-0.347	-0.612	-0.035	-0.231	0.094	0.023	-0.27	0.015	-0.465	-0.314	-0.003	-0.025	0.008	-0.391	0.01	0.028	0.008	0.013	-0.113	0.057	-0.012	0.002	0.007	0.022	-0.006
PSRC1	84722	1p13.3	-0.328	0.029	-0.197	0.052	-0.045	-0.168	0.04	-0.741	0.069	-0.32	-0.347	-0.612	-0.035	-0.231	0.094	0.023	-0.27	0.015	-0.465	-0.314	-0.003	-0.025	0.008	-0.391	0.01	0.028	0.008	0.013	-0.113	0.057	-0.012	0.002	0.007	0.022	-0.006
SARS	6301	1p13.3	-0.328	0.029	-0.197	0.052	-0.045	-0.168	0.04	-0.741	0.069	-0.32	-0.347	-0.612	-0.035	-0.231	0.094	0.023	-0.27	0.015	-0.465	-0.314	-0.003	-0.025	0.008	-0.391	0.01	0.028	0.008	0.013	-0.113	0.057	-0.012	0.002	0.007	0.022	-0.006
SCARNA2	677766	1p13.3	-0.328	0.029	-0.197	0.052	-0.045	-0.168	0.04	-0.741	0.069	-0.32	-0.347	-0.612	-0.035	-0.231	0.094	0.023	-0.27	0.015	-0.465	-0.314	-0.003	-0.025	0.008	-0.391	0.01	0.028	0.008	0.013	-0.113	0.057	-0.012	0.002	0.007	0.022	-0.006
SORT1	6272	1p13.3	-0.328	0.029	-0.197	0.052	-0.045	-0.168	0.04	-0.741	0.069	-0.32	-0.347	-0.612	-0.035	-0.231	0.094	0.023	-0.27	0.015	-0.465	-0.314	-0.003	-0.025	0.008	-0.391	0.01	0.028	0.008	0.013	-0.113	0.057	-0.012	0.002	0.007	0.022	-0.006
SYPL2	284612	1p13.3	-0.328	0.029	-0.197	0.052	-0.045	-0.168	0.04	-0.741	0.069	-0.32	-0.347	-0.612	-0.035	-0.231	0.094	0.023	-0.27	0.015	-0.465	-0.314	-0.003	-0.025	0.008	-0.391	0.01	0.028	0.008	0.013	-0.113	0.057	-0.012	0.002	0.007	0.022	-0.006
TAF13	6884	1p13.3	-0.328	0.029	-0.197	0.052	-0.045	-0.168	0.04	-0.741	0.069	-0.32	-0.347	-0.612	-0.035	-0.231	0.094	0.023	-0.27	0.015	-0.465	-0.314	-0.003	-0.025	0.008	-0.391	0.01	0.028	0.008	0.013	-0.113	0.057	-0.012	0.002	0.007	0.022	-0.006
TMEM167B	56900	1p13.3	-0.328	0.029	-0.197	0.052	-0.045	-0.168	0.04	-0.741	0.069	-0.32	-0.347	-0.612	-0.035	-0.231	0.094	0.023	-0.27	0.015	-0.465	-0.314	-0.003	-0.025	0.008	-0.391	0.01	0.028	0.008	0.013	-0.113	0.057	-0.012	0.002	0.007	0.022	-0.006
hsa-mir-197	-1425	1p13.3	-0.328	0.029	-0.197	0.052	-0.045	-0.168	0.04	-0.741	0.069	-0.32	-0.347	-0.612	-0.035	-0.231	0.094	0.023	-0.27	0.015	-0.465	-0.314	-0.003	-0.025	0.008	-0.391	0.01	0.028	0.008	0.013	-0.113	0.057	-0.012	0.002	0.007	0.022	-0.006
GSTM3	2947	1p13.3	-0.328	0.029	-0.197	-0.041	-0.045	-0.168	0.04	-0.741	0.069	-0.32	-0.347	-0.612	-0.035	-0.231	0.094	0.023	-0.27	0.015	-0.465	-0.314	-0.003	-0.025	0.008	-0.391	0.01	0.028	0.008	0.013	-0.113	0.057	-0.012	0.002	0.007	0.022	-0.006
EPS8L3	79574	1p13.3	-0.328	0.029	-0.197	-0.041	-0.045	-0.168	0.04	-0.741	0.069	-0.32	-0.347	-0.612	-0.035	-0.231	0.094	0.023	-0.27	0.015	-0.465	-0.314	-0.003	-0.025	0.008	-0.391	0.01	0.028	0.008	0.013	-0.113	0.057	-0.012	0.002	0.007	0.022	-0.006
CSF1	1435	1p13.3	-0.328	0.029	-0.197	0.05	-0.045	-0.168	0.04	0.018	0.069	-0.32	-0.816	-0.612	-0.035	-0.231	0.094	0.023	-0.27	0.015	-0.465	-0.314	-0.003	-0.025	0.008	-0.391	0.01	0.028	0.008	0.013	-0.113	0.057	-0.012	0.002	0.007	0.022	-0.006
AHCYL1	10768	1p13.3	-0.328	0.029	-0.197	0.05	-0.045	-0.168	0.04	0.018	0.069	-0.32	-0.816	-0.612	-0.035	-0.231	0.094	0.023	-0.27	0.015	-0.465	-0.314	-0.003	-0.025	0.008	-0.391	0.01	0.028	0.008	0.013	-0.113	0.057	-0.012	0.002	0.007	0.022	-0.006
FAM40A	85369	1p13.3	-0.328	0.029	-0.197	0.05	-0.045	-0.168	0.04	0.018	0.069	-0.32	-0.816	-0.612	-0.035	-0.231	0.094	0.023	-0.27	0.015	-0.465	-0.314	-0.003	-0.025	0.008	-0.391	0.01	0.028	0.008	0.013	-0.113	0.057	-0.012	0.002	0.007	0.022	-0.006
ALX3	257	1p13.3	-0.328	0.029	-0.197	0.05	-0.045	-0.168	0.04	0.018	0.069	-0.32	-0.816	-0.612	-0.035	-0.231	-0.043	0.023	-0.27	0.015	-0.465	-0.314	-0.003	-0.025	0.008	-0.391	0.01	0.028	0.008	0.013	-0.113	0.057	-0.012	0.002	0.007	0.022	-0.006
UBL4B	164153	1p13.3	-0.328	0.029	-0.197	0.05	-0.045	-0.168	0.04	0.018	0.069	-0.32	-0.816	-0.612	-0.035	-0.231	-0.043	0.023	-0.27	0.015	-0.465	-0.314	-0.003	-0.025	0.008	-0.391	0.01	0.028	0.008	0.013	-0.113	0.057	-0.012	0.002	0.007	0.022	-0.006
CYMP	643160	1p13.3	-0.328	0.029	-0.197	0.05	-0.045	-0.168	-0.003	0.018	0.069	-0.32	-0.816	-0.612	-0.035	-0.231	-0.043	0.023	-0.27	0.015	-0.465	-0.314	-0.003	-0.025	0.008	-0.391	0.01	0.028	0.008	0.013	-0.113	0.057	-0.012	0.002	0.007	0.022	-0.006
HBXIP	10542	1p13.3	-0.328	0.029	-0.197	0.05	-0.045	-0.168	-0.003	0.018	0.069	-0.32	-0.816	-0.612	-0.035	-0.231	-0.043	0.023	-0.27	0.015	-0.465	-0.314	-0.003	-0.025	0.008	-0.391	0.01	0.028	0.008	0.013	-0.113	0.057	-0.012	0.002	0.007	0.022	-0.006
KCNA10	3744	1p13.3	-0.328	0.029	-0.197	0.05	-0.045	-0.168	-0.003	0.018	0.069	-0.32	-0.816	-0.612	-0.035	-0.231	-0.043	0.023	-0.27	0.015	-0.465	-0.314	-0.003	-0.025	0.008	-0.391	0.01	0.028	0.008	0.013	-0.113	0.057	-0.012	0.002	0.007	0.022	-0.006
KCNA2	3737	1p13.3	-0.328	0.029	-0.197	0.05	-0.045	-0.168	-0.003	0.018	0.069	-0.32	-0.816	-0.612	-0.035	-0.231	-0.043	0.023	-0.27	0.015	-0.465	-0.314	-0.003	-0.025	0.008	-0.391	0.01	0.028	0.008	0.013	-0.113	0.057	-0.012	0.002	0.007	0.022	-0.006
KCNC4	3749	1p13.3	-0.328	0.029	-0.197	0.05	-0.045	-0.168	-0.003	0.018	0.069	-0.32	-0.816	-0.612	-0.035	-0.231	-0.043	0.023	-0.27	0.015	-0.465	-0.314	-0.003	-0.025	0.008	-0.391	0.01	0.028	0.008	0.013	-0.113	0.057	-0.012	0.002	0.007	0.022	-0.006
LOC440600	440600	1p13.3	-0.328	0.029	-0.197	0.05	-0.045	-0.168	-0.003	0.018	0.069	-0.32	-0.816	-0.612	-0.035	-0.231	-0.043	0.023	-0.27	0.015	-0.465	-0.314	-0.003	-0.025	0.008	-0.391	0.01	0.028	0.008	0.013	-0.113	0.057	-0.012	0.002	0.007	0.022	-0.006
PROK1	84432	1p13.3	-0.328	0.029	-0.197	0.05	-0.045	-0.168	-0.003	0.018	0.069	-0.32	-0.816	-0.612	-0.035	-0.231	-0.043	0.023	-0.27	0.015	-0.465	-0.314	-0.003	-0.025	0.008	-0.391	0.01	0.028	0.008	0.013	-0.113	0.057	-0.012	0.002	0.007	0.022	-0.006
RBM15	64783	1p13.3	-0.328	0.029	-0.197	0.05	-0.045	-0.168	-0.003	0.018	0.069	-0.32	-0.816	-0.612	-0.035	-0.231	-0.043	0.023	-0.27	0.015	-0.465	-0.314	-0.003	-0.025	0.008	-0.391	0.01	0.028	0.008	0.013	-0.113	0.057	-0.012	0.002	0.007	0.022	-0.006
SLC16A4	9122	1p13.3	-0.328	0.029	-0.197	0.05	-0.045	-0.168	-0.003	0.018	0.069	-0.32	-0.816	-0.612	-0.035	-0.231	-0.043	0.023	-0.27	0.015	-0.465	-0.314	-0.003	-0.025	0.008	-0.391	0.01	0.028	0.008	0.013	-0.113	0.057	-0.012	0.002	0.007	0.022	-0.006
SLC6A17	388662	1p13.3	-0.328	0.029	-0.197	0.05	-0.045	-0.168	-0.003	0.018	0.069	-0.32	-0.816	-0.612	-0.035	-0.231	-0.043	0.023	-0.27	0.015	-0.465	-0.314	-0.003	-0.025	0.008	-0.391	0.01	0.028	0.008	0.013	-0.113	0.057	-0.012	0.002	0.007	0.022	-0.006
KCNA3	3738	1p13.3	-0.328	0.029	-0.197	0.05	-0.045	-0.168	-0.003	0.018	0.043	-0.32	-0.816	-0.612	-0.035	-0.231	-0.043	0.023	-0.27	0.015	-0.465	-0.314	-0.003	-0.025	0.008	-0.391	0.01	0.028	0.008	0.013	-0.113	0.057	-0.012	0.002	0.007	0.022	-0.006
CD53	963	1p13.3	-0.328	0.029	-0.197	0.05	-0.045	-0.168	-0.003	-0.203	0.043	-0.32	-0.816	-0.612	-0.035	-0.231	-0.043	0.023	-0.27	0.015	-0.465	-0.314	-0.003	-0.025	0.008	-0.391	0.01	0.028	0.008	0.013	-0.113	0.057	-0.012	0.002	0.007	0.022	-0.006
LRIF1	55791	1p13.3	-0.328	0.029	-0.197	0.05	-0.045	-0.168	-0.003	-0.203	0.043	-0.32	-0.816	-0.612	-0.035	-0.231	-0.043	0.023	-0.27	0.015	-0.465	-0.314	-0.003	-0.025	0.008	-0.391	0.01	0.028	0.008	0.013	-0.113	0.057	-0.012	0.002	0.007	0.022	-0.006
CEPT1	10390	1p13.3	-0.328	0.029	-0.197	0.05	-0.045	-0.168	-0.003	-0.203	0.043	-0.32	-0.816	-0.612	-0.035	-0.231	-0.043	0.023	-0.27	0.015	-0.465	-0.314	-0.003	-0.025	0.008	-0.391	0.01	0.028	0.008	0.013	-0.113	0.057	-0.012	0.002	0.007	0.022	-0.006
CHI3L2	1117	1p13.3	-0.328	0.029	-0.197	0.05	-0.045	-0.168	-0.003	-0.203	0.043	-0.32	-0.816	-0.612	-0.035	-0.231	-0.043	0.023	-0.27	0.015	-0.465	-0.314	-0.003	-0.025	0.008	-0.391	0.01	0.028	0.008	0.013	-0.113	0.057	-0.012	0.002	0.007	0.022	-0.006
CHIA	27159	1p13.2	-0.328	0.029	-0.197	0.05	-0.045	-0.168	-0.003	-0.203	0.043	-0.32	-0.816	-0.612	-0.035	-0.231	-0.043	0.023	-0.27	0.015	-0.465	-0.314	-0.003	-0.025	0.008	-0.391	0.01	0.028	0.008	0.013	-0.113	0.057	-0.012	0.002	0.007	0.022	-0.006
DENND2D	79961	1p13.3	-0.328	0.029	-0.197	0.05	-0.045	-0.168	-0.003	-0.203	0.043	-0.32	-0.816	-0.612	-0.035	-0.231	-0.043	0.023	-0.27	0.015	-0.465	-0.314	-0.003	-0.025	0.008	-0.391	0.01	0.028	0.008	0.013	-0.113	0.057	-0.012	0.002	0.007	0.022	-0.006
DRAM2	128338	1p13.3	-0.328	0.029	-0.197	0.05	-0.045	-0.168	-0.003	-0.203	0.043	-0.32	-0.816	-0.612	-0.035	-0.231	-0.043	0.023	-0.27	0.015	-0.465	-0.314	-0.003	-0.025	0.008	-0.391	0.01	0.028	0.008	0.013	-0.113	0.057	-0.012	0.002	0.007	0.022	-0.006
RP11-165H20.1	149620	1p13.2	-0.328	0.029	-0.197	0.05	-0.045	-0.168	-0.003	-0.203	0.043	-0.32	-0.816	-0.612	-0.035	-0.231	-0.043	0.023	-0.27	0.015	-0.465	-0.314	-0.003	-0.025	0.008	-0.391	0.01	0.028	0.008	0.013	-0.113	0.057	-0.012	0.002	0.007	0.022	-0.006
ADORA3	140	1p13.2	-0.328	0.029	-0.197	0.05	-0.045	-0.168	-0.003	-0.203	0.043	-0.32	-0.816	-0.612	-0.035	-0.231	0.027	0.023	-0.27	0.015	-0.465	-0.314	-0.003	-0.025	0.008	-0.391	0.01	0.028	0.008	0.013	-0.113	0.057	-0.012	0.002	0.007	0.022	-0.006
ATP5F1	515	1p13.2	-0.328	0.029	-0.197	0.05	-0.045	-0.168	-0.003	-0.203	0.043	-0.32	-0.816	-0.612	-0.035	-0.231	0.027	0.023	-0.27	0.015	-0.465	-0.314	-0.003	-0.025	0.008	-0.391	0.01	0.028	0.008	0.013	-0.113	0.057	-0.012	0.002	0.007	0.022	-0.006
C1orf162	128346	1p13.2	-0.328	0.029	-0.197	0.05	-0.045	-0.168	-0.003	-0.203	0.043	-0.32	-0.816	-0.612	-0.035	-0.231	0.027	0.023	-0.27	0.015	-0.465	-0.314	-0.003	-0.025	0.008	-0.391	0.01	0.028	0.008	0.013	-0.113	0.057	-0.012	0.002	0.007	0.022	-0.006
C1orf88	128344	1p13.2	-0.328	0.029	-0.197	0.05	-0.045	-0.168	-0.003	-0.203	0.043	-0.32	-0.816	-0.612	-0.035	-0.231	0.027	0.023	-0.27	0.015	-0.465	-0.314	-0.003	-0.025	0.008	-0.391	0.01	0.028	0.008	0.013	-0.113	0.057	-0.012	0.002	0.007	0.022	-0.006
DDX20	11218	1p13.2	-0.328	0.029	-0.197	0.05	-0.045	-0.168	-0.003	-0.203	0.043	-0.32	-0.816	-0.612	-0.035	-0.231	0.027	0.023	-0.27	0.015	-0.465	-0.314	-0.003	-0.025	0.008	-0.391	0.01	0.028	0.008	0.013	-0.113	0.057	-0.012	0.002	0.007	0.022	-0.006
FAM212B	55924	1p13.2	-0.328	0.029	-0.197	0.05	-0.045	-0.168	-0.003	-0.203	0.043	-0.32	-0.816	-0.612	-0.035	-0.231	0.027	0.023	-0.27	0.015	-0.465	-0.314	-0.003	-0.025	0.008	-0.391	0.01	0.028	0.008	0.013	-0.113	0.057	-0.012	0.002	0.007	0.022	-0.006
KCND3	3752	1p13.2	-0.328	0.029	-0.197	0.05	-0.045	-0.168	-0.003	-0.203	0.043	-0.32	-0.816	-0.612	-0.035	-0.231	0.027	0.023	-0.27	0.015	-0.465	-0.314	-0.003	-0.025	0.008	-0.391	0.01	0.028	0.008	0.013	-0.113	0.057	-0.012	0.002	0.007	0.022	-0.006
LOC100129269	100129269	1p13.2	-0.328	0.029	-0.197	0.05	-0.045	-0.168	-0.003	-0.203	0.043	-0.32	-0.816	-0.612	-0.035	-0.231	0.027	0.023	-0.27	0.015	-0.465	-0.314	-0.003	-0.025	0.008	-0.391	0.01	0.028	0.008	0.013	-0.113	0.057	-0.012	0.002	0.007	0.022	-0.006
LOC100506343	100506343	1p13.2	-0.328	0.029	-0.197	0.05	-0.045	-0.168	-0.003	-0.203	0.043	-0.32	-0.816	-0.612	-0.035	-0.231	0.027	0.023	-0.27	0.015	-0.465	-0.314	-0.003	-0.025	0.008	-0.391	0.01	0.028	0.008	0.013	-0.113	0.057	-0.012	0.002	0.007	0.022	-0.006
OVGP1	5016	1p13.2	-0.328	0.029	-0.197	0.05	-0.045	-0.168	-0.003	-0.203	0.043	-0.32	-0.816	-0.612	-0.035	-0.231	0.027	0.023	-0.27	0.015	-0.465	-0.314	-0.003	-0.025	0.008	-0.391	0.01	0.028	0.008	0.013	-0.113	0.057	-0.012	0.002	0.007	0.022	-0.006
PGCP1	441897	1p13.2	-0.328	0.029	-0.197	0.05	-0.045	-0.168	-0.003	-0.203	0.043	-0.32	-0.816	-0.612	-0.035	-0.231	0.027	0.023	-0.27	0.015	-0.465	-0.314	-0.003	-0.025	0.008	-0.391	0.01	0.028	0.008	0.013	-0.113	0.057	-0.012	0.002	0.007	0.022	-0.006
RAP1A	5906	1p13.2	-0.328	0.029	-0.197	0.05	-0.045	-0.168	-0.003	-0.203	0.043	-0.32	-0.816	-0.612	-0.035	-0.231	0.027	0.023	-0.27	0.015	-0.465	-0.314	-0.003	-0.025	0.008	-0.391	0.01	0.028	0.008	0.013	-0.113	0.057	-0.012	0.002	0.007	0.022	-0.006
WDR77	79084	1p13.2	-0.328	0.029	-0.197	0.05	-0.045	-0.168	-0.003	-0.203	0.043	-0.32	-0.816	-0.612	-0.035	-0.231	0.027	0.023	-0.27	0.015	-0.465	-0.314	-0.003	-0.025	0.008	-0.391	0.01	0.028	0.008	0.013	-0.113	0.057	-0.012	0.002	0.007	0.022	-0.006
CTTNBP2NL	55917	1p13.2	-0.328	0.029	-0.197	0.05	-0.045	-0.168	-0.003	-0.672	0.043	-0.32	-0.816	-0.59	-0.035	-0.231	0.027	0.023	-0.27	0.015	-0.465	-0.314	-0.003	-0.025	0.008	-0.391	0.01	0.028	0.008	0.013	-0.113	0.057	-0.012	0.002	0.007	0.022	-0.006
CAPZA1	829	1p13.2	-0.328	0.029	-0.197	0.05	-0.045	-0.168	-0.003	-0.672	0.043	-0.32	-0.816	-0.59	-0.035	-0.231	0.027	0.023	-0.27	0.015	-0.465	-0.314	-0.003	-0.025	0.008	-0.391	0.01	0.028	0.008	0.013	-0.113	0.057	-0.012	0.002	0.007	0.022	-0.006
MIR4256	100422976	1p13.2	-0.328	0.029	-0.197	0.05	-0.045	-0.168	-0.003	-0.672	0.043	-0.32	-0.816	-0.59	-0.035	-0.231	0.027	0.023	-0.27	0.015	-0.465	-0.314	-0.003	-0.025	0.008	-0.391	0.01	0.028	0.008	0.013	-0.113	0.057	-0.012	0.002	0.007	0.022	-0.006
MOV10	4343	1p13.2	-0.328	0.029	-0.197	0.05	0.051	-0.168	-0.003	-0.672	0.043	-0.32	-0.816	-0.59	-0.035	-0.231	0.027	0.023	-0.27	0.015	-0.465	-0.314	-0.003	-0.025	0.008	-0.391	0.01	0.028	0.008	0.013	-0.113	0.057	-0.012	0.002	0.007	0.022	-0.006
ST7L	54879	1p13.2	-0.328	0.029	-0.197	0.05	-0.045	-0.168	-0.003	-0.672	0.043	-0.32	-0.816	-0.59	-0.035	-0.231	0.027	0.023	-0.27	0.015	-0.465	-0.314	-0.003	-0.025	0.008	-0.391	0.01	0.028	0.008	0.013	-0.113	0.057	-0.012	0.002	0.007	0.022	-0.006
WNT2B	7482	1p13.2	-0.328	0.029	-0.197	0.05	-0.045	-0.168	-0.003	-0.672	0.043	-0.32	-0.816	-0.59	-0.035	-0.231	0.027	0.023	-0.27	0.015	-0.465	-0.314	-0.003	-0.025	0.008	-0.391	0.01	0.028	0.008	0.013	-0.113	0.057	-0.012	0.002	0.007	0.022	-0.006
hsa-mir-4256	-1447	1p13.2	-0.328	0.029	-0.197	0.05	-0.045	-0.168	-0.003	-0.672	0.043	-0.32	-0.816	-0.59	-0.035	-0.231	0.027	0.023	-0.27	0.015	-0.465	-0.314	-0.003	-0.025	0.008	-0.391	0.01	0.028	0.008	0.013	-0.113	0.057	-0.012	0.002	0.007	0.022	-0.006
AKR7A2P1	246182	1p13.2	-0.328	0.029	-0.197	0.05	0.051	-0.168	-0.003	-0.672	0.043	-0.32	-0.816	-0.59	-0.035	-0.231	0.027	0.023	-0.27	0.015	-0.465	-0.314	-0.003	-0.025	0.008	-0.391	0.01	0.028	0.008	0.013	-0.113	0.057	-0.012	0.002	0.007	0.022	-0.006
FAM19A3	284467	1p13.2	-0.328	0.029	-0.197	0.05	0.051	-0.168	-0.003	-0.672	0.043	-0.32	-0.816	-0.59	-0.035	-0.231	0.027	0.023	-0.27	0.015	-0.465	-0.314	-0.003	-0.025	0.008	-0.391	0.01	0.028	0.008	0.013	-0.113	0.057	-0.012	0.002	0.007	0.022	-0.006
LRIG2	9860	1p13.2	-0.328	0.029	-0.197	0.05	0.051	-0.168	-0.003	-0.672	0.043	-0.32	-0.816	-0.59	-0.035	-0.231	0.027	0.023	-0.27	0.015	-0.465	-0.314	-0.003	-0.025	0.008	-0.391	0.01	0.028	0.008	0.013	-0.113	0.057	-0.012	0.002	0.007	0.022	-0.006
PPM1J	333926	1p13.2	-0.328	0.029	-0.197	0.05	0.051	-0.168	-0.003	-0.672	0.043	-0.32	-0.816	-0.59	-0.035	-0.231	0.027	0.023	-0.27	0.015	-0.465	-0.314	-0.003	-0.025	0.008	-0.391	0.01	0.028	0.008	0.013	-0.113	0.057	-0.012	0.002	0.007	0.022	-0.006
RHOC	389	1p13.2	-0.328	0.029	-0.197	0.05	0.051	-0.168	-0.003	-0.672	0.043	-0.32	-0.816	-0.59	-0.035	-0.231	0.027	0.023	-0.27	0.015	-0.465	-0.314	-0.003	-0.025	0.008	-0.391	0.01	0.028	0.008	0.013	-0.113	0.057	-0.012	0.002	0.007	0.022	-0.006
SLC16A1	6566	1p13.2	-0.328	0.029	-0.197	0.05	0.051	-0.168	-0.003	-0.672	0.043	-0.32	-0.816	-0.59	-0.035	-0.231	0.027	0.023	-0.27	0.015	-0.465	-0.314	-0.003	-0.025	0.008	-0.391	0.01	0.028	0.008	0.013	-0.113	0.057	-0.012	0.002	0.007	0.022	-0.006
LOC643441	643441	1p13.2	-0.328	0.029	-0.197	0.05	0.051	-0.168	-0.003	-0.672	0.043	-0.32	-0.675	-0.59	-0.035	-0.231	0.027	0.023	-0.27	0.015	-0.465	-0.314	-0.003	-0.025	0.008	-0.391	0.01	0.028	0.008	0.013	-0.113	0.057	-0.012	0.002	0.007	0.022	-0.006
MAGI3	260425	1p13.2	-0.328	0.029	-0.197	0.05	0.051	-0.168	-0.003	-0.672	0.043	-0.32	-0.675	-0.59	-0.035	-0.231	0.027	0.023	-0.27	0.015	-0.465	-0.314	-0.003	-0.025	0.008	-0.391	0.01	0.028	0.008	0.013	-0.113	0.057	-0.012	0.002	0.007	0.022	-0.006
AP4B1	10717	1p13.2	-0.328	0.029	-0.197	0.05	0.051	-0.168	-0.003	-0.672	0.043	-0.32	-0.675	-0.59	-0.035	-0.231	0.027	0.023	-0.27	0.015	-0.465	-0.314	-0.003	-0.025	0.008	-0.391	0.01	0.028	0.008	0.013	-0.113	0.057	-0.012	0.002	0.007	0.022	-0.006
BCL2L15	440603	1p13.2	-0.328	0.029	-0.197	0.05	0.051	-0.168	-0.003	-0.672	0.043	-0.32	-0.675	-0.59	-0.035	-0.231	0.027	0.023	-0.27	0.015	-0.465	-0.314	-0.003	-0.025	0.008	-0.391	0.01	0.028	0.008	0.013	-0.113	0.057	-0.012	0.002	0.007	0.022	-0.006
DCLRE1B	64858	1p13.2	-0.328	0.029	-0.197	0.05	0.051	-0.168	-0.003	-0.672	0.043	-0.32	-0.675	-0.59	-0.035	-0.231	0.027	0.023	-0.27	0.015	-0.465	-0.314	-0.003	-0.025	0.008	-0.391	0.01	0.028	0.008	0.013	-0.113	0.057	-0.012	0.002	0.007	0.022	-0.006
HIPK1	204851	1p13.2	-0.328	0.029	-0.197	0.05	0.051	-0.168	-0.003	-0.672	0.043	-0.32	-0.675	-0.59	-0.035	-0.231	0.027	0.023	-0.27	0.015	-0.465	-0.314	-0.003	-0.025	0.008	-0.391	0.01	0.028	0.008	0.013	-0.113	0.057	-0.012	0.002	0.007	0.022	-0.006
LOC100287722	100287722	1p13.2	-0.328	0.029	-0.197	0.05	0.051	-0.168	-0.003	-0.672	0.043	-0.32	-0.675	-0.59	-0.035	-0.231	0.027	0.023	-0.27	0.015	-0.465	-0.314	-0.003	-0.025	0.008	-0.391	0.01	0.028	0.008	0.013	-0.113	0.057	-0.012	0.002	0.007	0.022	-0.006
OLFML3	56944	1p13.2	-0.328	0.029	-0.197	0.05	0.051	-0.168	-0.003	-0.672	0.043	-0.32	-0.675	-0.59	-0.035	-0.231	0.027	0.023	-0.27	0.015	-0.465	-0.314	-0.003	-0.025	0.008	-0.391	0.01	0.028	0.008	0.013	-0.113	0.057	-0.012	0.002	0.007	0.022	-0.006
PHTF1	10745	1p13.2	-0.328	0.029	-0.197	0.05	0.051	-0.168	-0.003	-0.672	0.043	-0.32	-0.675	-0.59	-0.035	-0.231	0.027	0.023	-0.27	0.015	-0.465	-0.314	-0.003	-0.025	0.008	-0.391	0.01	0.028	0.008	0.013	-0.113	0.057	-0.012	0.002	0.007	0.022	-0.006
PTPN22	26191	1p13.2	-0.328	0.029	-0.197	0.05	0.051	-0.168	-0.003	-0.672	0.043	-0.32	-0.675	-0.59	-0.035	-0.231	0.027	0.023	-0.27	0.015	-0.465	-0.314	-0.003	-0.025	0.008	-0.391	0.01	0.028	0.008	0.013	-0.113	0.057	-0.012	0.002	0.007	0.022	-0.006
RSBN1	54665	1p13.2	-0.328	0.029	-0.197	0.05	0.051	-0.168	-0.003	-0.672	0.043	-0.32	-0.675	-0.59	-0.035	-0.231	0.027	0.023	-0.27	0.015	-0.465	-0.314	-0.003	-0.025	0.008	-0.391	0.01	0.028	0.008	0.013	-0.113	0.057	-0.012	0.002	0.007	0.022	-0.006
SYT6	148281	1p13.2	-0.328	0.029	-0.197	0.05	0.051	-0.168	-0.003	-0.672	0.043	-0.32	-0.675	-0.59	-0.035	-0.231	0.027	0.023	-0.27	0.015	-0.465	-0.314	-0.003	-0.025	0.008	-0.391	0.01	0.028	0.008	0.013	-0.113	0.057	-0.012	0.002	0.007	0.022	-0.006
AMPD1	270	1p13.2	-0.328	0.029	-0.197	0.05	0.051	-0.168	-0.003	0.02	0.043	-0.32	-0.675	-0.59	-0.035	-0.231	0.027	0.023	-0.27	0.015	-0.465	-0.314	-0.003	-0.025	0.008	-0.391	0.01	0.028	0.008	0.013	-0.113	0.057	-0.012	0.002	0.007	0.022	-0.006
BCAS2	10286	1p13.2	-0.328	0.029	-0.197	0.05	0.051	-0.168	-0.003	0.02	0.043	-0.32	-0.675	-0.59	-0.035	-0.231	0.027	0.023	-0.27	0.015	-0.465	-0.314	-0.003	-0.025	0.008	-0.391	0.01	0.028	0.008	0.013	-0.113	0.057	-0.012	0.002	0.007	0.022	-0.006
CSDE1	7812	1p13.2	-0.328	0.029	-0.197	0.05	0.051	-0.168	-0.003	0.02	0.043	-0.32	-0.675	-0.59	-0.035	-0.231	0.027	0.023	-0.27	0.015	-0.465	-0.314	-0.003	-0.025	0.008	-0.391	0.01	0.028	0.008	0.013	-0.113	0.057	-0.012	0.002	0.007	0.022	-0.006
DENND2C	163259	1p13.2	-0.328	0.029	-0.197	0.05	0.051	-0.168	-0.003	0.02	0.043	-0.32	-0.675	-0.59	-0.035	-0.231	0.027	0.023	-0.27	0.015	-0.465	-0.314	-0.003	-0.025	0.008	-0.391	0.01	0.028	0.008	0.013	-0.113	0.057	-0.012	0.002	0.007	0.022	-0.006
NRAS	4893	1p13.2	-0.328	0.029	-0.197	0.05	0.051	-0.168	-0.003	0.02	0.043	-0.32	-0.675	-0.59	-0.035	-0.231	0.027	0.023	-0.27	0.015	-0.465	-0.314	-0.003	-0.025	0.008	-0.391	0.01	0.028	0.008	0.013	-0.113	0.057	-0.012	0.002	0.007	0.022	-0.006
SIKE1	80143	1p13.2	-0.328	0.029	-0.197	0.05	0.051	-0.168	-0.003	0.02	0.043	-0.32	-0.675	-0.59	-0.035	-0.231	0.027	0.023	-0.27	0.015	-0.465	-0.314	-0.003	-0.025	0.008	-0.391	0.01	0.028	0.008	0.013	-0.113	0.057	-0.012	0.002	0.007	0.022	-0.006
SYCP1	6847	1p13.2	-0.328	0.029	-0.197	0.05	0.051	-0.168	-0.003	0.02	0.043	-0.32	-0.675	-0.59	-0.035	-0.231	0.027	0.023	-0.27	0.015	-0.465	-0.314	-0.003	-0.025	0.008	-0.391	0.01	0.028	0.008	0.013	-0.113	0.057	-0.012	0.002	0.007	0.022	-0.006
TRIM33	51592	1p13.2	-0.328	0.029	-0.197	0.05	0.051	-0.168	-0.003	0.02	0.043	-0.32	-0.675	-0.59	-0.035	-0.231	0.027	0.023	-0.27	0.015	-0.465	-0.314	-0.003	-0.025	0.008	-0.391	0.01	0.028	0.008	0.013	-0.113	0.057	-0.012	0.002	0.007	0.022	-0.006
TSHB	7252	1p13.2	-0.328	0.029	-0.197	0.05	0.051	-0.168	-0.003	0.02	0.043	-0.32	-0.675	-0.59	-0.035	-0.231	0.027	0.023	-0.27	0.015	-0.465	-0.314	-0.003	-0.025	0.008	-0.391	0.01	0.028	0.008	0.013	-0.113	0.057	-0.012	0.002	0.007	0.022	-0.006
TSPAN2	10100	1p13.2	-0.328	0.029	-0.197	0.05	0.051	-0.168	-0.003	0.02	0.043	-0.32	-0.675	-0.59	-0.035	-0.231	0.027	0.023	-0.27	0.015	-0.465	-0.314	-0.003	-0.025	0.008	-0.391	0.01	0.028	0.008	0.013	-0.113	0.057	-0.012	0.002	0.007	0.022	-0.006
ATP1A1OS	84852	1p13.1	-0.328	0.029	-0.197	0.05	0.051	-0.168	-0.003	0.02	0.043	-0.32	-0.675	-0.59	-0.035	-0.231	0.027	0.023	-0.27	0.015	-0.465	-0.314	-0.003	-0.025	0.008	-0.391	0.01	0.028	0.008	0.013	-0.113	0.057	-0.012	0.002	0.007	0.022	-0.006
ATP1A1	476	1p13.1	-0.328	0.029	-0.197	0.05	0.051	-0.168	-0.003	0.02	0.043	-0.32	-0.675	-0.59	-0.035	-0.231	0.027	0.023	-0.27	0.015	-0.465	-0.314	-0.003	-0.025	0.008	-0.391	0.01	0.028	0.008	0.013	-0.113	0.057	-0.012	0.002	0.007	0.022	-0.006
CASQ2	845	1p13.1	-0.328	0.029	-0.197	0.05	0.051	-0.168	-0.003	0.02	0.043	-0.32	-0.675	-0.59	-0.035	-0.231	0.027	0.023	-0.27	0.015	-0.465	-0.314	-0.003	-0.025	0.008	-0.391	0.01	0.028	0.008	0.013	-0.113	0.057	-0.012	0.002	0.007	0.022	-0.006
MAB21L3	126868	1p13.1	-0.328	0.029	-0.197	0.05	0.051	-0.168	-0.003	0.02	0.043	-0.32	-0.675	-0.59	-0.035	-0.231	0.027	0.023	-0.27	0.015	-0.465	-0.314	-0.003	-0.025	0.008	-0.391	0.01	0.028	0.008	0.013	-0.113	0.057	-0.012	0.002	0.007	0.022	-0.006
NGF	4803	1p13.2	-0.328	0.029	-0.197	0.05	0.051	-0.168	-0.003	0.02	0.043	-0.32	-0.675	-0.59	-0.035	-0.231	0.027	0.023	-0.27	0.015	-0.465	-0.314	-0.003	-0.025	0.008	-0.391	0.01	0.028	0.008	0.013	-0.113	0.057	-0.012	0.002	0.007	0.022	-0.006
NHLH2	4808	1p13.1	-0.328	0.029	-0.197	0.05	0.051	-0.168	-0.003	0.02	0.043	-0.32	-0.675	-0.59	-0.035	-0.231	0.027	0.023	-0.27	0.015	-0.465	-0.314	-0.003	-0.025	0.008	-0.391	0.01	0.028	0.008	0.013	-0.113	0.057	-0.012	0.002	0.007	0.022	-0.006
SLC22A15	55356	1p13.1	-0.328	0.029	-0.197	0.05	0.051	-0.168	-0.003	0.02	0.043	-0.32	-0.675	-0.59	-0.035	-0.231	0.027	0.023	-0.27	0.015	-0.465	-0.314	-0.003	-0.025	0.008	-0.391	0.01	0.028	0.008	0.013	-0.113	0.057	-0.012	0.002	0.007	0.022	-0.006
VANGL1	81839	1p13.1	-0.328	0.029	-0.197	0.05	0.051	-0.168	-0.003	0.02	0.043	-0.32	-0.675	-0.59	-0.035	-0.231	0.027	0.023	-0.27	0.015	-0.465	-0.314	-0.003	-0.025	0.008	-0.391	0.01	0.028	0.008	0.013	-0.113	0.057	-0.012	0.002	0.007	0.022	-0.006
CD58	965	1p13.1	-0.328	0.029	-0.197	-0.279	0.051	-0.168	-0.003	0.02	0.043	-0.32	-0.675	-0.59	-0.035	-0.231	0.027	0.023	-0.27	0.015	-0.465	-0.375	-0.003	-0.025	0.008	-0.391	0.01	0.028	0.008	0.013	-0.113	0.057	-0.012	0.002	0.007	0.022	-0.006
CD101	9398	1p13.1	-0.328	0.029	-0.197	0.024	0.051	-0.168	-0.003	0.02	0.043	-0.32	-0.675	-0.59	-0.035	-0.231	0.027	0.023	-0.27	0.015	-0.465	-0.375	-0.003	-0.025	0.008	-0.391	0.01	0.028	0.008	0.013	-0.113	0.057	-0.012	0.002	0.007	0.022	-0.006
CD2	914	1p13.1	-0.328	0.029	-0.197	0.024	0.051	-0.168	-0.003	0.02	0.043	-0.32	-0.675	-0.59	-0.035	-0.231	0.027	0.023	-0.27	0.015	-0.465	-0.375	-0.003	-0.025	0.008	-0.391	0.01	0.028	0.008	0.013	-0.113	0.057	-0.012	0.002	0.007	0.022	-0.006
IGSF3	3321	1p13.1	-0.328	0.029	-0.197	0.024	0.051	-0.168	-0.003	0.02	0.043	-0.32	-0.675	-0.59	-0.035	-0.231	0.027	0.023	-0.27	0.015	-0.465	-0.375	-0.003	-0.025	0.008	-0.391	0.01	0.028	0.008	0.013	-0.113	0.057	-0.012	0.002	0.007	0.022	-0.006
MIR320B1	100302117	1p13.1	-0.328	0.029	-0.197	0.024	0.051	-0.168	-0.003	0.02	0.043	-0.32	-0.675	-0.59	-0.035	-0.231	0.027	0.023	-0.27	0.015	-0.465	-0.375	-0.003	-0.025	0.008	-0.391	0.01	0.028	0.008	0.013	-0.113	0.057	-0.012	0.002	0.007	0.022	-0.006
PTGFRN	5738	1p13.1	-0.328	0.029	-0.197	0.024	0.051	-0.168	-0.003	0.02	0.043	-0.32	-0.675	-0.59	-0.035	-0.231	0.027	0.023	-0.27	0.015	-0.465	-0.375	-0.003	-0.025	0.008	-0.391	0.01	0.028	0.008	0.013	-0.113	0.057	-0.012	0.002	0.007	0.022	-0.006
hsa-mir-320b-1	-1479	1p13.1	-0.328	0.029	-0.197	0.024	0.051	-0.168	-0.003	0.02	0.043	-0.32	-0.675	-0.59	-0.035	-0.231	0.027	0.023	-0.27	0.015	-0.465	-0.375	-0.003	-0.025	0.008	-0.391	0.01	0.028	0.008	0.013	-0.113	0.057	-0.012	0.002	0.007	0.022	-0.006
FAM46C	54855	1p12	-0.328	0.029	-0.197	0.024	0.051	-0.168	-0.003	0.02	0.043	-0.32	-0.675	-0.59	-0.035	-0.231	0.027	0.023	-0.27	0.015	-0.465	-0.375	-0.003	0.739	0.008	-0.391	0.01	0.028	0.008	0.013	-0.113	0.057	-0.012	0.002	0.007	0.022	-0.006
MAN1A2	10905	1p12	-0.328	0.029	-0.197	0.024	0.051	-0.168	-0.003	0.02	0.043	-0.32	-0.675	-0.59	-0.035	-0.231	0.027	0.023	-0.27	0.015	-0.465	-0.375	-0.003	0.739	0.008	-0.391	0.01	0.028	0.008	0.013	-0.113	0.057	-0.012	0.002	0.007	0.022	-0.006
MIR942	100126331	1p13.1	-0.328	0.029	-0.197	0.024	0.051	-0.168	-0.003	0.02	0.043	-0.32	-0.675	-0.59	-0.035	-0.231	0.027	0.023	-0.27	0.015	-0.465	-0.375	-0.003	0.739	0.008	-0.391	0.01	0.028	0.008	0.013	-0.113	0.057	-0.012	0.002	0.007	0.022	-0.006
TRIM45	80263	1p13.1	-0.328	0.029	-0.197	0.024	0.051	-0.168	-0.003	0.02	0.043	-0.32	-0.675	-0.59	-0.035	-0.231	0.027	0.023	-0.27	0.015	-0.465	-0.375	-0.003	0.739	0.008	-0.391	0.01	0.028	0.008	0.013	-0.113	0.057	-0.012	0.002	0.007	0.022	-0.006
TTF2	8458	1p13.1	-0.328	0.029	-0.197	0.024	0.051	-0.168	-0.003	0.02	0.043	-0.32	-0.675	-0.59	-0.035	-0.231	0.027	0.023	-0.27	0.015	-0.465	-0.375	-0.003	0.739	0.008	-0.391	0.01	0.028	0.008	0.013	-0.113	0.057	-0.012	0.002	0.007	0.022	-0.006
VTCN1	79679	1p13.1	-0.328	0.029	-0.197	0.024	0.051	-0.168	-0.003	0.02	0.043	-0.32	-0.675	-0.59	-0.035	-0.231	0.027	0.023	-0.27	0.015	-0.465	-0.375	-0.003	0.739	0.008	-0.391	0.01	0.028	0.008	0.013	-0.113	0.057	-0.012	0.002	0.007	0.022	-0.006
hsa-mir-942	-1482	1p13.1	-0.328	0.029	-0.197	0.024	0.051	-0.168	-0.003	0.02	0.043	-0.32	-0.675	-0.59	-0.035	-0.231	0.027	0.023	-0.27	0.015	-0.465	-0.375	-0.003	0.739	0.008	-0.391	0.01	0.028	0.008	0.013	-0.113	0.057	-0.012	0.002	0.007	0.022	-0.006
GDAP2	54834	1p12	-0.328	0.029	-0.197	0.024	0.051	-0.168	-0.003	0.02	0.043	-0.32	-0.675	-0.59	-0.035	-0.231	0.027	0.023	-0.27	0.015	-0.465	-0.375	-0.003	0.739	0.008	-0.022	0.01	0.028	0.008	0.013	-0.113	0.057	-0.012	0.002	0.007	0.022	-0.006
SPAG17	200162	1p12	-0.328	0.029	-0.197	0.024	0.051	-0.168	-0.003	0.02	0.043	-0.32	-0.675	-0.59	-0.035	-0.231	0.027	0.023	-0.27	0.015	-0.465	-0.375	-0.003	0.739	0.008	-0.022	0.01	0.028	0.008	0.013	-0.113	0.057	-0.012	0.002	0.007	0.022	-0.006
WDR3	10885	1p12	-0.328	0.029	-0.197	0.024	0.051	-0.168	-0.003	0.02	0.043	-0.32	-0.675	-0.59	-0.035	-0.231	0.027	0.023	-0.27	0.015	-0.465	-0.375	-0.003	0.739	0.008	-0.022	0.01	0.028	0.008	0.013	-0.113	0.057	-0.012	0.002	0.007	0.022	-0.006
TBX15	6913	1p12	-0.328	0.029	-0.197	0.024	0.051	-0.168	0.036	0.02	0.043	-0.32	0.109	-0.59	-0.035	-0.231	0.027	0.023	-0.27	0.015	-0.465	-0.375	-0.003	0.739	0.008	-0.022	0.01	0.028	0.008	0.013	-0.113	0.057	-0.012	0.002	0.007	0.022	-0.006
WARS2	10352	1p12	-0.328	0.029	-0.109	0.024	0.051	-0.168	0.036	0.02	0.043	-0.32	0.109	-0.59	-0.035	-0.231	0.027	0.023	-0.27	0.015	-0.465	-0.375	-0.003	0.739	0.008	-0.022	0.01	0.028	0.008	0.013	-0.113	0.057	-0.012	0.002	0.007	0.022	-0.006
HAO2	51179	1p12	-0.328	0.029	-0.109	0.024	0.051	-0.168	0.036	0.02	0.043	-0.32	0.109	-0.59	-0.035	-0.231	0.027	0.023	-0.27	0.015	-0.465	-0.375	-0.003	0.524	0.008	-0.022	0.01	0.028	0.008	0.013	-0.113	0.057	-0.012	0.002	0.007	0.022	-0.006
HSD3B2	3284	1p12	-0.328	0.029	-0.109	0.024	0.051	-0.168	0.036	0.02	0.043	-0.32	0.109	-0.59	-0.035	-0.231	0.027	0.023	-0.27	0.309	-0.465	-0.375	-0.003	0.524	0.008	-0.022	0.01	0.028	0.008	0.013	-0.113	0.057	-0.012	0.002	0.007	0.022	-0.006
ACP6	51205	1q21.2	-0.328	0.029	-0.109	0.024	0.051	-0.168	0.036	0.02	0.043	0.422	0.109	0.039	-0.035	0.457	0.578	0.023	0.168	0.309	-0.465	-0.375	-0.003	1.464	0.008	0.33	0.01	0.028	0.008	0.013	0.017	0.057	-0.012	0.002	0.007	0.022	-0.006
ADAM30	11085	1p12	-0.328	0.029	-0.109	0.024	0.051	-0.168	0.036	0.02	0.043	0.422	0.109	0.039	-0.035	0.457	0.578	0.023	0.168	0.309	-0.465	-0.375	-0.003	1.464	0.008	0.33	0.01	0.028	0.008	0.013	0.017	0.057	-0.012	0.002	0.007	0.022	-0.006
ANKRD34A	284615	1q21.1	-0.328	0.029	-0.109	0.024	0.051	-0.168	0.036	0.02	0.043	0.422	0.109	0.039	-0.035	0.457	0.578	0.023	0.168	0.309	-0.465	-0.375	-0.003	1.464	0.008	0.33	0.01	0.028	0.008	0.013	0.017	0.057	-0.012	0.002	0.007	0.022	-0.006
ANKRD35	148741	1q21.1	-0.328	0.029	-0.109	0.024	0.051	-0.168	0.036	0.02	0.043	0.422	0.109	0.039	-0.035	0.457	0.578	0.023	0.168	0.309	-0.465	-0.375	-0.003	1.464	0.008	0.33	0.01	0.028	0.008	0.013	0.017	0.057	-0.012	0.002	0.007	0.022	-0.006
BCL9	607	1q21.2	-0.328	0.029	-0.109	0.024	0.051	-0.168	0.036	0.02	0.043	0.422	0.109	0.039	-0.035	0.457	0.578	0.023	0.168	0.309	-0.465	-0.375	-0.003	1.464	0.008	0.33	0.01	0.028	0.008	0.013	0.017	0.057	-0.012	0.002	0.007	0.022	-0.006
BOLA1	51027	1q21.2	-0.328	0.029	-0.109	0.024	0.051	-0.168	0.036	0.02	0.043	0.422	0.109	0.039	-0.035	0.457	0.578	0.023	0.168	0.309	-0.465	-0.375	-0.003	1.464	0.008	0.33	0.01	0.028	0.008	0.013	0.017	0.057	-0.012	0.002	0.007	0.022	-0.006
CD160	11126	1q21.1	-0.328	0.029	-0.109	0.024	0.051	-0.168	0.036	0.02	0.043	0.422	0.109	0.039	-0.035	0.457	0.578	0.023	0.168	0.309	-0.465	-0.375	-0.003	1.464	0.008	0.33	0.01	0.028	0.008	0.013	0.017	0.057	-0.012	0.002	0.007	0.022	-0.006
CHD1L	9557	1q21.1	-0.328	0.029	-0.109	0.024	0.051	-0.168	0.036	0.02	0.043	0.422	0.109	0.039	-0.035	0.457	0.578	0.023	0.168	0.309	-0.465	-0.375	-0.003	1.464	0.008	0.33	0.01	0.028	0.008	0.013	0.017	0.057	-0.012	0.002	0.007	0.022	-0.006
EMBP1	647121	1p11.2	-0.328	0.029	-0.109	0.024	0.051	-0.168	0.036	0.02	0.043	0.422	0.109	0.039	-0.035	0.457	0.578	0.023	0.168	0.309	-0.465	-0.375	-0.003	1.464	0.008	0.33	0.01	0.028	0.008	0.013	0.017	0.057	-0.012	0.002	0.007	0.022	-0.006
FAM72B	653820	1p11.2	-0.328	0.029	-0.109	0.024	0.051	-0.168	0.036	0.02	0.043	0.422	0.109	0.039	-0.035	0.457	0.578	0.023	0.168	0.309	-0.465	-0.375	-0.003	1.464	0.008	0.33	0.01	0.028	0.008	0.013	0.017	0.057	-0.012	0.002	0.007	0.022	-0.006
FAM72D	728833	1q21.1	-0.328	0.029	-0.109	0.024	0.051	-0.168	0.036	0.02	0.043	0.422	0.109	0.039	-0.035	0.457	0.578	0.023	0.168	0.309	-0.465	-0.375	-0.003	1.464	0.008	0.33	0.01	0.028	0.008	0.013	0.017	0.057	-0.012	0.002	0.007	0.022	-0.006
FAM91A2	57234	1q21.2	-0.328	0.029	-0.109	0.024	0.051	-0.168	0.036	0.02	0.043	0.422	0.109	0.039	-0.035	0.457	0.578	0.023	0.168	0.309	-0.465	-0.375	-0.003	1.464	0.008	0.33	0.01	0.028	0.008	0.013	0.017	0.057	-0.012	0.002	0.007	0.022	-0.006
FCGR1A	2209	1q21.2	-0.328	0.029	-0.109	0.024	0.051	-0.168	0.036	0.02	0.043	0.422	0.109	0.039	-0.035	0.457	0.578	0.023	0.168	0.309	-0.465	-0.375	-0.003	1.464	0.008	0.33	0.01	0.028	0.008	0.013	0.017	0.057	-0.012	0.002	0.007	0.022	-0.006
FCGR1B	2210	1p11.2	-0.328	0.029	-0.109	0.024	0.051	-0.168	0.036	0.02	0.043	0.422	0.109	0.039	-0.035	0.457	0.578	0.023	0.168	0.309	-0.465	-0.375	-0.003	1.464	0.008	0.33	0.01	0.028	0.008	0.013	0.017	0.057	-0.012	0.002	0.007	0.022	-0.006
FCGR1C	100132417	1q21.2	-0.328	0.029	-0.109	0.024	0.051	-0.168	0.036	0.02	0.043	0.422	0.109	0.039	-0.035	0.457	0.578	0.023	0.168	0.309	-0.465	-0.375	-0.003	1.464	0.008	0.33	0.01	0.028	0.008	0.013	0.017	0.057	-0.012	0.002	0.007	0.022	-0.006
FLJ39739	388685	1q21.1	-0.328	0.029	-0.109	0.024	0.051	-0.168	0.036	0.02	0.043	0.422	0.109	0.039	-0.035	0.457	0.578	0.023	0.168	0.309	-0.465	-0.375	-0.003	1.464	0.008	0.33	0.01	0.028	0.008	0.013	0.017	0.057	-0.012	0.002	0.007	0.022	-0.006
FMO5	2330	1q21.1	-0.328	0.029	-0.109	0.024	0.051	-0.168	0.036	0.02	0.043	0.422	0.109	0.039	-0.035	0.457	0.578	0.023	0.168	0.309	-0.465	-0.375	-0.003	1.464	0.008	0.33	0.01	0.028	0.008	0.013	0.017	0.057	-0.012	0.002	0.007	0.022	-0.006
GJA5	2702	1q21.2	-0.328	0.029	-0.109	0.024	0.051	-0.168	0.036	0.02	0.043	0.422	0.109	0.039	-0.035	0.457	0.578	0.023	0.168	0.309	-0.465	-0.375	-0.003	1.464	0.008	0.33	0.01	0.028	0.008	0.013	0.017	0.057	-0.012	0.002	0.007	0.022	-0.006
GJA8	2703	1q21.2	-0.328	0.029	-0.109	0.024	0.051	-0.168	0.036	0.02	0.043	0.422	0.109	0.039	-0.035	0.457	0.578	0.023	0.168	0.309	-0.465	-0.375	-0.003	1.464	0.008	0.33	0.01	0.028	0.008	0.013	0.017	0.057	-0.012	0.002	0.007	0.022	-0.006
GNRHR2	114814	1q21.1	-0.328	0.029	-0.109	0.024	0.051	-0.168	0.036	0.02	0.043	0.422	0.109	0.039	-0.035	0.457	0.578	0.023	0.168	0.309	-0.465	-0.375	-0.003	1.464	0.008	0.33	0.01	0.028	0.008	0.013	0.017	0.057	-0.012	0.002	0.007	0.022	-0.006
GPR89A	653519	1q21.1	-0.328	0.029	-0.109	0.024	0.051	-0.168	0.036	0.02	0.043	0.422	0.109	0.039	-0.035	0.457	0.578	0.023	0.168	0.309	-0.465	-0.375	-0.003	1.464	0.008	0.33	0.01	0.028	0.008	0.013	0.017	0.057	-0.012	0.002	0.007	0.022	-0.006
GPR89B	51463	1q21.2	-0.328	0.029	-0.109	0.024	0.051	-0.168	0.036	0.02	0.043	0.422	0.109	0.039	-0.035	0.457	0.578	0.023	0.168	0.309	-0.465	-0.375	-0.003	1.464	0.008	0.33	0.01	0.028	0.008	0.013	0.017	0.057	-0.012	0.002	0.007	0.022	-0.006
GPR89C	728932	1q21.1	-0.328	0.029	-0.109	0.024	0.051	-0.168	0.036	0.02	0.043	0.422	0.109	0.039	-0.035	0.457	0.578	0.023	0.168	0.309	-0.465	-0.375	-0.003	1.464	0.008	0.33	0.01	0.028	0.008	0.013	0.017	0.057	-0.012	0.002	0.007	0.022	-0.006
HFE2	148738	1q21.1	-0.328	0.029	-0.109	0.024	0.051	-0.168	0.036	0.02	0.043	0.422	0.109	0.039	-0.035	0.457	0.578	0.023	0.168	0.309	-0.465	-0.375	-0.003	1.464	0.008	0.33	0.01	0.028	0.008	0.013	0.017	0.057	-0.012	0.002	0.007	0.022	-0.006
HIST2H2AA3	8337	1q21.2	-0.328	0.029	-0.109	0.024	0.051	-0.168	0.036	0.02	0.043	0.422	0.109	0.039	-0.035	0.457	0.578	0.023	0.168	0.309	-0.465	-0.375	-0.003	1.464	0.008	0.33	0.01	0.028	0.008	0.013	0.017	0.057	-0.012	0.002	0.007	0.022	-0.006
HIST2H2AA4	723790	1q21.2	-0.328	0.029	-0.109	0.024	0.051	-0.168	0.036	0.02	0.043	0.422	0.109	0.039	-0.035	0.457	0.578	0.023	0.168	0.309	-0.465	-0.375	-0.003	1.464	0.008	0.33	0.01	0.028	0.008	0.013	0.017	0.057	-0.012	0.002	0.007	0.022	-0.006
HIST2H2AB	317772	1q21.2	-0.328	0.029	-0.109	0.024	0.051	-0.168	0.036	0.02	0.043	0.422	0.109	0.039	-0.035	0.457	0.578	0.023	0.168	0.309	-0.465	-0.375	-0.003	1.464	0.008	0.33	0.01	0.028	0.008	0.013	0.017	0.057	-0.012	0.002	0.007	0.022	-0.006
HIST2H2AC	8338	1q21.2	-0.328	0.029	-0.109	0.024	0.051	-0.168	0.036	0.02	0.043	0.422	0.109	0.039	-0.035	0.457	0.578	0.023	0.168	0.309	-0.465	-0.375	-0.003	1.464	0.008	0.33	0.01	0.028	0.008	0.013	0.017	0.057	-0.012	0.002	0.007	0.022	-0.006
HIST2H2BA	337875	1p11.2	-0.328	0.029	-0.109	0.024	0.051	-0.168	0.036	0.02	0.043	0.422	0.109	0.039	-0.035	0.457	0.578	0.023	0.168	0.309	-0.465	-0.375	-0.003	1.464	0.008	0.33	0.01	0.028	0.008	0.013	0.017	0.057	-0.012	0.002	0.007	0.022	-0.006
HIST2H2BC	337873	1q21.2	-0.328	0.029	-0.109	0.024	0.051	-0.168	0.036	0.02	0.043	0.422	0.109	0.039	-0.035	0.457	0.578	0.023	0.168	0.309	-0.465	-0.375	-0.003	1.464	0.008	0.33	0.01	0.028	0.008	0.013	0.017	0.057	-0.012	0.002	0.007	0.022	-0.006
HIST2H2BE	8349	1q21.2	-0.328	0.029	-0.109	0.024	0.051	-0.168	0.036	0.02	0.043	0.422	0.109	0.039	-0.035	0.457	0.578	0.023	0.168	0.309	-0.465	-0.375	-0.003	1.464	0.008	0.33	0.01	0.028	0.008	0.013	0.017	0.057	-0.012	0.002	0.007	0.022	-0.006
HIST2H2BF	440689	1q21.2	-0.328	0.029	-0.109	0.024	0.051	-0.168	0.036	0.02	0.043	0.422	0.109	0.039	-0.035	0.457	0.578	0.023	0.168	0.309	-0.465	-0.375	-0.003	1.464	0.008	0.33	0.01	0.028	0.008	0.013	0.017	0.057	-0.012	0.002	0.007	0.022	-0.006
HIST2H3A	333932	1q21.2	-0.328	0.029	-0.109	0.024	0.051	-0.168	0.036	0.02	0.043	0.422	0.109	0.039	-0.035	0.457	0.578	0.023	0.168	0.309	-0.465	-0.375	-0.003	1.464	0.008	0.33	0.01	0.028	0.008	0.013	0.017	0.057	-0.012	0.002	0.007	0.022	-0.006
HIST2H3C	126961	1q21.2	-0.328	0.029	-0.109	0.024	0.051	-0.168	0.036	0.02	0.043	0.422	0.109	0.039	-0.035	0.457	0.578	0.023	0.168	0.309	-0.465	-0.375	-0.003	1.464	0.008	0.33	0.01	0.028	0.008	0.013	0.017	0.057	-0.012	0.002	0.007	0.022	-0.006
HIST2H3D	653604	1q21.2	-0.328	0.029	-0.109	0.024	0.051	-0.168	0.036	0.02	0.043	0.422	0.109	0.039	-0.035	0.457	0.578	0.023	0.168	0.309	-0.465	-0.375	-0.003	1.464	0.008	0.33	0.01	0.028	0.008	0.013	0.017	0.057	-0.012	0.002	0.007	0.022	-0.006
HIST2H4A	8370	1q21.2	-0.328	0.029	-0.109	0.024	0.051	-0.168	0.036	0.02	0.043	0.422	0.109	0.039	-0.035	0.457	0.578	0.023	0.168	0.309	-0.465	-0.375	-0.003	1.464	0.008	0.33	0.01	0.028	0.008	0.013	0.017	0.057	-0.012	0.002	0.007	0.022	-0.006
HIST2H4B	554313	1q21.2	-0.328	0.029	-0.109	0.024	0.051	-0.168	0.036	0.02	0.043	0.422	0.109	0.039	-0.035	0.457	0.578	0.023	0.168	0.309	-0.465	-0.375	-0.003	1.464	0.008	0.33	0.01	0.028	0.008	0.013	0.017	0.057	-0.012	0.002	0.007	0.022	-0.006
HMGCS2	3158	1p12	-0.328	0.029	-0.109	0.024	0.051	-0.168	0.036	0.02	0.043	0.422	0.109	0.039	-0.035	0.457	0.578	0.023	0.168	0.309	-0.465	-0.375	-0.003	1.464	0.008	0.33	0.01	0.028	0.008	0.013	0.017	0.057	-0.012	0.002	0.007	0.022	-0.006
HSD3B1	3283	1p12	-0.328	0.029	-0.109	0.024	0.051	-0.168	0.036	0.02	0.043	0.422	0.109	0.039	-0.035	0.457	0.578	0.023	0.168	0.309	-0.465	-0.375	-0.003	1.464	0.008	0.33	0.01	0.028	0.008	0.013	0.017	0.057	-0.012	0.002	0.007	0.022	-0.006
HSD3BP4	128102	1p12	-0.328	0.029	-0.109	0.024	0.051	-0.168	0.036	0.02	0.043	0.422	0.109	0.039	-0.035	0.457	0.578	0.023	0.168	0.309	-0.465	-0.375	-0.003	1.464	0.008	0.33	0.01	0.028	0.008	0.013	0.017	0.057	-0.012	0.002	0.007	0.022	-0.006
ITGA10	8515	1q21.1	-0.328	0.029	-0.109	0.024	0.051	-0.168	0.036	0.02	0.043	0.422	0.109	0.039	-0.035	0.457	0.578	0.023	0.168	0.309	-0.465	-0.375	-0.003	1.464	0.008	0.33	0.01	0.028	0.008	0.013	0.017	0.057	-0.012	0.002	0.007	0.022	-0.006
LIX1L	128077	1q21.1	-0.328	0.029	-0.109	0.024	0.051	-0.168	0.036	0.02	0.043	0.422	0.109	0.039	-0.035	0.457	0.578	0.023	0.168	0.309	-0.465	-0.375	-0.003	1.464	0.008	0.33	0.01	0.028	0.008	0.013	0.017	0.057	-0.012	0.002	0.007	0.022	-0.006
LOC100130000	100130000	1q21.1	-0.328	0.029	-0.109	0.024	0.051	-0.168	0.036	0.02	0.043	0.422	0.109	0.039	-0.035	0.457	0.578	0.023	0.168	0.309	-0.465	-0.375	-0.003	1.464	0.008	0.33	0.01	0.028	0.008	0.013	0.017	0.057	-0.012	0.002	0.007	0.022	-0.006
LOC100286793	100286793	1q21.1	-0.328	0.029	-0.109	0.024	0.051	-0.168	0.036	0.02	0.043	0.422	0.109	0.039	-0.035	0.457	0.578	0.023	0.168	0.309	-0.465	-0.375	-0.003	1.464	0.008	0.33	0.01	0.028	0.008	0.013	0.017	0.057	-0.012	0.002	0.007	0.022	-0.006
LOC100289211	100289211	1q21.1	-0.328	0.029	-0.109	0.024	0.051	-0.168	0.036	0.02	0.043	0.422	0.109	0.039	-0.035	0.457	0.578	0.023	0.168	0.309	-0.465	-0.375	-0.003	1.464	0.008	0.33	0.01	0.028	0.008	0.013	0.017	0.057	-0.012	0.002	0.007	0.022	-0.006
LOC375010	375010	1q21.1	-0.328	0.029	-0.109	0.024	0.051	-0.168	0.036	0.02	0.043	0.422	0.109	0.039	-0.035	0.457	0.578	0.023	0.168	0.309	-0.465	-0.375	-0.003	1.464	0.008	0.33	0.01	0.028	0.008	0.013	0.017	0.057	-0.012	0.002	0.007	0.022	-0.006
LOC388692	388692	1q21.2	-0.328	0.029	-0.109	0.024	0.051	-0.168	0.036	0.02	0.043	0.422	0.109	0.039	-0.035	0.457	0.578	0.023	0.168	0.309	-0.465	-0.375	-0.003	1.464	0.008	0.33	0.01	0.028	0.008	0.013	0.017	0.057	-0.012	0.002	0.007	0.022	-0.006
LOC644242	644242	1p12	-0.328	0.029	-0.109	0.024	0.051	-0.168	0.036	0.02	0.043	0.422	0.109	0.039	-0.035	0.457	0.578	0.023	0.168	0.309	-0.465	-0.375	-0.003	1.464	0.008	0.33	0.01	0.028	0.008	0.013	0.017	0.057	-0.012	0.002	0.007	0.022	-0.006
LOC645166	645166	1q21.2	-0.328	0.029	-0.109	0.024	0.051	-0.168	0.036	0.02	0.043	0.422	0.109	0.039	-0.035	0.457	0.578	0.023	0.168	0.309	-0.465	-0.375	-0.003	1.464	0.008	0.33	0.01	0.028	0.008	0.013	0.017	0.057	-0.012	0.002	0.007	0.022	-0.006
LOC653513	653513	1q21.1	-0.328	0.029	-0.109	0.024	0.051	-0.168	0.036	0.02	0.043	0.422	0.109	0.039	-0.035	0.457	0.578	0.023	0.168	0.309	-0.465	-0.375	-0.003	1.464	0.008	0.33	0.01	0.028	0.008	0.013	0.017	0.057	-0.012	0.002	0.007	0.022	-0.006
LOC728855	728855	1q21.1	-0.328	0.029	-0.109	0.024	0.051	-0.168	0.036	0.02	0.043	0.422	0.109	0.039	-0.035	0.457	0.578	0.023	0.168	0.309	-0.465	-0.375	-0.003	1.464	0.008	0.33	0.01	0.028	0.008	0.013	0.017	0.057	-0.012	0.002	0.007	0.022	-0.006
LOC728875	728875	1q21.1	-0.328	0.029	-0.109	0.024	0.051	-0.168	0.036	0.02	0.043	0.422	0.109	0.039	-0.035	0.457	0.578	0.023	0.168	0.309	-0.465	-0.375	-0.003	1.464	0.008	0.33	0.01	0.028	0.008	0.013	0.017	0.057	-0.012	0.002	0.007	0.022	-0.006
LOC728989	728989	1q21.1	-0.328	0.029	-0.109	0.024	0.051	-0.168	0.036	0.02	0.043	0.422	0.109	0.039	-0.035	0.457	0.578	0.023	0.168	0.309	-0.465	-0.375	-0.003	1.464	0.008	0.33	0.01	0.028	0.008	0.013	0.017	0.057	-0.012	0.002	0.007	0.022	-0.006
MTMR11	10903	1q21.2	-0.328	0.029	-0.109	0.024	0.051	-0.168	0.036	0.02	0.043	0.422	0.109	0.039	-0.035	0.457	0.578	0.023	0.168	0.309	-0.465	-0.375	-0.003	1.464	0.008	0.33	0.01	0.028	0.008	0.013	0.017	0.057	-0.012	0.002	0.007	0.022	-0.006
NBPF10	100132406	1q21.1	-0.328	0.029	-0.109	0.024	0.051	-0.168	0.036	0.02	0.043	0.422	0.109	0.039	-0.035	0.457	0.578	0.023	0.168	0.309	-0.465	-0.375	-0.003	1.464	0.008	0.33	0.01	0.028	0.008	0.013	0.017	0.057	-0.012	0.002	0.007	0.022	-0.006
NBPF11	200030	1q21.1	-0.328	0.029	-0.109	0.024	0.051	-0.168	0.036	0.02	0.043	0.422	0.109	0.039	-0.035	0.457	0.578	0.023	0.168	0.309	-0.465	-0.375	-0.003	1.464	0.008	0.33	0.01	0.028	0.008	0.013	0.017	0.057	-0.012	0.002	0.007	0.022	-0.006
NBPF14	25832	1q21.2	-0.328	0.029	-0.109	0.024	0.051	-0.168	0.036	0.02	0.043	0.422	0.109	0.039	-0.035	0.457	0.578	0.023	0.168	0.309	-0.465	-0.375	-0.003	1.464	0.008	0.33	0.01	0.028	0.008	0.013	0.017	0.057	-0.012	0.002	0.007	0.022	-0.006
NBPF15	284565	1q21.2	-0.328	0.029	-0.109	0.024	0.051	-0.168	0.036	0.02	0.043	0.422	0.109	0.039	-0.035	0.457	0.578	0.023	0.168	0.309	-0.465	-0.375	-0.003	1.464	0.008	0.33	0.01	0.028	0.008	0.013	0.017	0.057	-0.012	0.002	0.007	0.022	-0.006
NBPF16	728936	1q21.2	-0.328	0.029	-0.109	0.024	0.051	-0.168	0.036	0.02	0.043	0.422	0.109	0.039	-0.035	0.457	0.578	0.023	0.168	0.309	-0.465	-0.375	-0.003	1.464	0.008	0.33	0.01	0.028	0.008	0.013	0.017	0.057	-0.012	0.002	0.007	0.022	-0.006
NBPF24	728912	1q21.1	-0.328	0.029	-0.109	0.024	0.051	-0.168	0.036	0.02	0.043	0.422	0.109	0.039	-0.035	0.457	0.578	0.023	0.168	0.309	-0.465	-0.375	-0.003	1.464	0.008	0.33	0.01	0.028	0.008	0.013	0.017	0.057	-0.012	0.002	0.007	0.022	-0.006
NBPF7	343505	1p12	-0.328	0.029	-0.109	0.024	0.051	-0.168	0.036	0.02	0.043	0.422	0.109	0.039	-0.035	0.457	0.578	0.023	0.168	0.309	-0.465	-0.375	-0.003	1.464	0.008	0.33	0.01	0.028	0.008	0.013	0.017	0.057	-0.012	0.002	0.007	0.022	-0.006
NBPF9	400818	1q21.1	-0.328	0.029	-0.109	0.024	0.051	-0.168	0.036	0.02	0.043	0.422	0.109	0.039	-0.035	0.457	0.578	0.023	0.168	0.309	-0.465	-0.375	-0.003	1.464	0.008	0.33	0.01	0.028	0.008	0.013	0.017	0.057	-0.012	0.002	0.007	0.022	-0.006
NOTCH2NL	388677	1q21.1	-0.328	0.029	-0.109	0.024	0.051	-0.168	0.036	0.02	0.043	0.422	0.109	0.039	-0.035	0.457	0.578	0.023	0.168	0.309	-0.465	-0.375	-0.003	1.464	0.008	0.33	0.01	0.028	0.008	0.013	0.017	0.057	-0.012	0.002	0.007	0.022	-0.006
NOTCH2	4853	1p12	-0.328	0.029	-0.109	0.024	0.051	-0.168	0.036	0.02	0.043	0.422	0.109	0.039	-0.035	0.457	0.578	0.023	0.168	0.309	-0.465	-0.375	-0.003	1.464	0.008	0.33	0.01	0.028	0.008	0.013	0.017	0.057	-0.012	0.002	0.007	0.022	-0.006
NUDT17	200035	1q21.1	-0.328	0.029	-0.109	0.024	0.051	-0.168	0.036	0.02	0.043	0.422	0.109	0.039	-0.035	0.457	0.578	0.023	0.168	0.309	-0.465	-0.375	-0.003	1.464	0.008	0.33	0.01	0.028	0.008	0.013	0.017	0.057	-0.012	0.002	0.007	0.022	-0.006
PDE4DIP	9659	1q21.1	-0.328	0.029	-0.109	0.024	0.051	-0.168	0.036	0.02	0.043	0.422	0.109	0.039	-0.035	0.457	0.578	0.023	0.168	0.309	-0.465	-0.375	-0.003	1.464	0.008	0.33	0.01	0.028	0.008	0.013	0.017	0.057	-0.012	0.002	0.007	0.022	-0.006
PDIA3P	171423	1q21.1	-0.328	0.029	-0.109	0.024	0.051	-0.168	0.036	0.02	0.043	0.422	0.109	0.039	-0.035	0.457	0.578	0.023	0.168	0.309	-0.465	-0.375	-0.003	1.464	0.008	0.33	0.01	0.028	0.008	0.013	0.017	0.057	-0.012	0.002	0.007	0.022	-0.006
PDZK1P1	728939	1q21.1	-0.328	0.029	-0.109	0.024	0.051	-0.168	0.036	0.02	0.043	0.422	0.109	0.039	-0.035	0.457	0.578	0.023	0.168	0.309	-0.465	-0.375	-0.003	1.464	0.008	0.33	0.01	0.028	0.008	0.013	0.017	0.057	-0.012	0.002	0.007	0.022	-0.006
PDZK1	5174	1q21.1	-0.328	0.029	-0.109	0.024	0.051	-0.168	0.036	0.02	0.043	0.422	0.109	0.039	-0.035	0.457	0.578	0.023	0.168	0.309	-0.465	-0.375	-0.003	1.464	0.008	0.33	0.01	0.028	0.008	0.013	0.017	0.057	-0.012	0.002	0.007	0.022	-0.006
PEX11B	8799	1q21.1	-0.328	0.029	-0.109	0.024	0.051	-0.168	0.036	0.02	0.043	0.422	0.109	0.039	-0.035	0.457	0.578	0.023	0.168	0.309	-0.465	-0.375	-0.003	1.464	0.008	0.33	0.01	0.028	0.008	0.013	0.017	0.057	-0.012	0.002	0.007	0.022	-0.006
PFN1P2	767846	1q21.1	-0.328	0.029	-0.109	0.024	0.051	-0.168	0.036	0.02	0.043	0.422	0.109	0.039	-0.035	0.457	0.578	0.023	0.168	0.309	-0.465	-0.375	-0.003	1.464	0.008	0.33	0.01	0.028	0.008	0.013	0.017	0.057	-0.012	0.002	0.007	0.022	-0.006
PHGDH	26227	1p12	-0.328	0.029	-0.109	0.024	0.051	-0.168	0.036	0.02	0.043	0.422	0.109	0.039	-0.035	0.457	0.578	0.023	0.168	0.309	-0.465	-0.375	-0.003	1.464	0.008	0.33	0.01	0.028	0.008	0.013	0.017	0.057	-0.012	0.002	0.007	0.022	-0.006
PIAS3	10401	1q21.1	-0.328	0.029	-0.109	0.024	0.051	-0.168	0.036	0.02	0.043	0.422	0.109	0.039	-0.035	0.457	0.578	0.023	0.168	0.309	-0.465	-0.375	-0.003	1.464	0.008	0.33	0.01	0.028	0.008	0.013	0.017	0.057	-0.012	0.002	0.007	0.022	-0.006
POLR3C	10623	1q21.1	-0.328	0.029	-0.109	0.024	0.051	-0.168	0.036	0.02	0.043	0.422	0.109	0.039	-0.035	0.457	0.578	0.023	0.168	0.309	-0.465	-0.375	-0.003	1.464	0.008	0.33	0.01	0.028	0.008	0.013	0.017	0.057	-0.012	0.002	0.007	0.022	-0.006
POLR3GL	84265	1q21.1	-0.328	0.029	-0.109	0.024	0.051	-0.168	0.036	0.02	0.043	0.422	0.109	0.039	-0.035	0.457	0.578	0.023	0.168	0.309	-0.465	-0.375	-0.003	1.464	0.008	0.33	0.01	0.028	0.008	0.013	0.017	0.057	-0.012	0.002	0.007	0.022	-0.006
PPIAL4A	164022	1q21.1	-0.328	0.029	-0.109	0.024	0.051	-0.168	0.036	0.02	0.043	0.422	0.109	0.039	-0.035	0.457	0.578	0.023	0.168	0.309	-0.465	-0.375	-0.003	1.464	0.008	0.33	0.01	0.028	0.008	0.013	0.017	0.057	-0.012	0.002	0.007	0.022	-0.006
PPIAL4B	653505	1q21.1	-0.328	0.029	-0.109	0.024	0.051	-0.168	0.036	0.02	0.043	0.422	0.109	0.039	-0.035	0.457	0.578	0.023	0.168	0.309	-0.465	-0.375	-0.003	1.464	0.008	0.33	0.01	0.028	0.008	0.013	0.017	0.057	-0.012	0.002	0.007	0.022	-0.006
PPIAL4C	653598	1q21.1	-0.328	0.029	-0.109	0.024	0.051	-0.168	0.036	0.02	0.043	0.422	0.109	0.039	-0.035	0.457	0.578	0.023	0.168	0.309	-0.465	-0.375	-0.003	1.464	0.008	0.33	0.01	0.028	0.008	0.013	0.017	0.057	-0.012	0.002	0.007	0.022	-0.006
PPIAL4D	645142	1q21.2	-0.328	0.029	-0.109	0.024	0.051	-0.168	0.036	0.02	0.043	0.422	0.109	0.039	-0.035	0.457	0.578	0.023	0.168	0.309	-0.465	-0.375	-0.003	1.464	0.008	0.33	0.01	0.028	0.008	0.013	0.017	0.057	-0.012	0.002	0.007	0.022	-0.006
PPIAL4E	730262	1q21.2	-0.328	0.029	-0.109	0.024	0.051	-0.168	0.036	0.02	0.043	0.422	0.109	0.039	-0.035	0.457	0.578	0.023	0.168	0.309	-0.465	-0.375	-0.003	1.464	0.008	0.33	0.01	0.028	0.008	0.013	0.017	0.057	-0.012	0.002	0.007	0.022	-0.006
PPIAL4F	728945	1q21.2	-0.328	0.029	-0.109	0.024	0.051	-0.168	0.036	0.02	0.043	0.422	0.109	0.039	-0.035	0.457	0.578	0.023	0.168	0.309	-0.465	-0.375	-0.003	1.464	0.008	0.33	0.01	0.028	0.008	0.013	0.017	0.057	-0.012	0.002	0.007	0.022	-0.006
PPIAL4G	644591	1q21.1	-0.328	0.029	-0.109	0.024	0.051	-0.168	0.036	0.02	0.043	0.422	0.109	0.039	-0.035	0.457	0.578	0.023	0.168	0.309	-0.465	-0.375	-0.003	1.464	0.008	0.33	0.01	0.028	0.008	0.013	0.017	0.057	-0.012	0.002	0.007	0.022	-0.006
PRKAB2	5565	1q21.1	-0.328	0.029	-0.109	0.024	0.051	-0.168	0.036	0.02	0.043	0.422	0.109	0.039	-0.035	0.457	0.578	0.023	0.168	0.309	-0.465	-0.375	-0.003	1.464	0.008	0.33	0.01	0.028	0.008	0.013	0.017	0.057	-0.012	0.002	0.007	0.022	-0.006
RBM8A	9939	1q21.1	-0.328	0.029	-0.109	0.024	0.051	-0.168	0.036	0.02	0.043	0.422	0.109	0.039	-0.035	0.457	0.578	0.023	0.168	0.309	-0.465	-0.375	-0.003	1.464	0.008	0.33	0.01	0.028	0.008	0.013	0.017	0.057	-0.012	0.002	0.007	0.022	-0.006
REG4	83998	1p12	-0.328	0.029	-0.109	0.024	0.051	-0.168	0.036	0.02	0.043	0.422	0.109	0.039	-0.035	0.457	0.578	0.023	0.168	0.309	-0.465	-0.375	-0.003	1.464	0.008	0.33	0.01	0.028	0.008	0.013	0.017	0.057	-0.012	0.002	0.007	0.022	-0.006
RNF115	27246	1q21.1	-0.328	0.029	-0.109	0.024	0.051	-0.168	0.036	0.02	0.043	0.422	0.109	0.039	-0.035	0.457	0.578	0.023	0.168	0.309	-0.465	-0.375	-0.003	1.464	0.008	0.33	0.01	0.028	0.008	0.013	0.017	0.057	-0.012	0.002	0.007	0.022	-0.006
SEC22B	9554	1q21.1	-0.328	0.029	-0.109	0.024	0.051	-0.168	0.036	0.02	0.043	0.422	0.109	0.039	-0.035	0.457	0.578	0.023	0.168	0.309	-0.465	-0.375	-0.003	1.464	0.008	0.33	0.01	0.028	0.008	0.013	0.017	0.057	-0.012	0.002	0.007	0.022	-0.006
SF3B4	10262	1q21.2	-0.328	0.029	-0.109	0.024	0.051	-0.168	0.036	0.02	0.043	0.422	0.109	0.039	-0.035	0.457	0.578	0.023	0.168	0.309	-0.465	-0.375	-0.003	1.464	0.008	0.33	0.01	0.028	0.008	0.013	0.017	0.057	-0.012	0.002	0.007	0.022	-0.006
SRGAP2P2	647135	1q21.1	-0.328	0.029	-0.109	0.024	0.051	-0.168	0.036	0.02	0.043	0.422	0.109	0.039	-0.035	0.457	0.578	0.023	0.168	0.309	-0.465	-0.375	-0.003	1.464	0.008	0.33	0.01	0.028	0.008	0.013	0.017	0.057	-0.012	0.002	0.007	0.022	-0.006
SV2A	9900	1q21.2	-0.328	0.029	-0.109	0.024	0.051	-0.168	0.036	0.02	0.043	0.422	0.109	0.039	-0.035	0.457	0.578	0.023	0.168	0.309	-0.465	-0.375	-0.003	1.464	0.008	0.33	0.01	0.028	0.008	0.013	0.017	0.057	-0.012	0.002	0.007	0.022	-0.006
TXNIP	10628	1q21.1	-0.328	0.029	-0.109	0.024	0.051	-0.168	0.036	0.02	0.043	0.422	0.109	0.039	-0.035	0.457	0.578	0.023	0.168	0.309	-0.465	-0.375	-0.003	1.464	0.008	0.33	0.01	0.028	0.008	0.013	0.017	0.057	-0.012	0.002	0.007	0.022	-0.006
ZNF697	90874	1p12	-0.328	0.029	-0.109	0.024	0.051	-0.168	0.036	0.02	0.043	0.422	0.109	0.039	-0.035	0.457	0.578	0.023	0.168	0.309	-0.465	-0.375	-0.003	1.464	0.008	0.33	0.01	0.028	0.008	0.013	0.017	0.057	-0.012	0.002	0.007	0.022	-0.006
hsa-mir-3118-1	-1673	1q21.1	-0.328	0.029	-0.109	0.024	0.051	-0.168	0.036	0.02	0.043	0.422	0.109	0.039	-0.035	0.457	0.578	0.023	0.168	0.309	-0.465	-0.375	-0.003	1.464	0.008	0.33	0.01	0.028	0.008	0.013	0.017	0.057	-0.012	0.002	0.007	0.022	-0.006
hsa-mir-3118-2	-1677	1q21.1	-0.328	0.029	-0.109	0.024	0.051	-0.168	0.036	0.02	0.043	0.422	0.109	0.039	-0.035	0.457	0.578	0.023	0.168	0.309	-0.465	-0.375	-0.003	1.464	0.008	0.33	0.01	0.028	0.008	0.013	0.017	0.057	-0.012	0.002	0.007	0.022	-0.006
hsa-mir-3118-3	-1679	1q21.1	-0.328	0.029	-0.109	0.024	0.051	-0.168	0.036	0.02	0.043	0.422	0.109	0.039	-0.035	0.457	0.578	0.023	0.168	0.309	-0.465	-0.375	-0.003	1.464	0.008	0.33	0.01	0.028	0.008	0.013	0.017	0.057	-0.012	0.002	0.007	0.022	-0.006
OTUD7B	56957	1q21.2	-0.124	0.029	-0.109	0.024	0.051	-0.168	0.036	0.02	0.043	0.422	0	0.039	-0.035	0.457	0.578	0.023	0.168	0.309	0.306	0.233	-0.003	1.464	0.008	0.33	0.01	0.028	0.008	0.013	0.017	0.057	-0.012	0.002	0.007	0.022	-0.006
ADAMTSL4	54507	1q21.3	-0.124	0.029	-0.109	0.024	0.051	-0.168	0.036	0.02	0.043	0.422	0	0.039	-0.035	0.457	0.578	0.023	0.168	0.309	0.306	0.233	-0.003	1.464	0.008	0.33	0.01	0.028	0.008	0.013	0.017	0.057	-0.012	0.002	0.007	0.022	-0.006
ANP32E	81611	1q21.2	-0.124	0.029	-0.109	0.024	0.051	-0.168	0.036	0.02	0.043	0.422	0	0.039	-0.035	0.457	0.578	0.023	0.168	0.309	0.306	0.233	-0.003	1.464	0.008	0.33	0.01	0.028	0.008	0.013	0.017	0.057	-0.012	0.002	0.007	0.022	-0.006
APH1A	51107	1q21.2	-0.124	0.029	-0.109	0.024	0.051	-0.168	0.036	0.02	0.043	0.422	0	0.039	-0.035	0.457	0.578	0.023	0.168	0.309	0.306	0.233	-0.003	1.464	0.008	0.33	0.01	0.028	0.008	0.013	0.017	0.057	-0.012	0.002	0.007	0.022	-0.006
C1orf51	148523	1q21.2	-0.124	0.029	-0.109	0.024	0.051	-0.168	0.036	0.02	0.043	0.422	0	0.039	-0.035	0.457	0.578	0.023	0.168	0.309	0.306	0.233	-0.003	1.464	0.008	0.33	0.01	0.028	0.008	0.013	0.017	0.057	-0.012	0.002	0.007	0.022	-0.006
C1orf54	79630	1q21.2	-0.124	0.029	-0.109	0.024	0.051	-0.168	0.036	0.02	0.043	0.422	0	0.039	-0.035	0.457	0.578	0.023	0.168	0.309	0.306	0.233	-0.003	1.464	0.008	0.33	0.01	0.028	0.008	0.013	0.017	0.057	-0.012	0.002	0.007	0.022	-0.006
CA14	23632	1q21.2	-0.124	0.029	-0.109	0.024	0.051	-0.168	0.036	0.02	0.043	0.422	0	0.039	-0.035	0.457	0.578	0.023	0.168	0.309	0.306	0.233	-0.003	1.464	0.008	0.33	0.01	0.028	0.008	0.013	0.017	0.057	-0.012	0.002	0.007	0.022	-0.006
ECM1	1893	1q21.3	-0.124	0.029	-0.109	0.024	0.051	-0.168	0.036	0.02	0.043	0.422	0	0.039	-0.035	0.457	0.578	0.023	0.168	0.309	0.306	0.233	-0.003	1.464	0.008	0.33	0.01	0.028	0.008	0.013	0.017	0.057	-0.012	0.002	0.007	0.022	-0.006
ENSA	2029	1q21.3	-0.124	0.029	-0.109	0.024	0.051	-0.168	0.036	0.02	0.043	0.422	0	0.039	-0.035	0.457	0.578	0.023	0.168	0.309	0.306	0.233	-0.003	1.464	0.008	0.33	0.01	0.028	0.008	0.013	0.017	0.057	-0.012	0.002	0.007	0.022	-0.006
GOLPH3L	55204	1q21.3	-0.124	0.029	-0.109	0.024	0.051	-0.168	0.036	0.02	0.043	0.422	0	0.039	-0.035	0.457	0.578	0.023	0.168	0.309	0.306	0.233	-0.003	1.464	0.008	0.33	0.01	0.028	0.008	0.013	0.017	0.057	-0.012	0.002	0.007	0.022	-0.006
MCL1	4170	1q21.3	-0.124	0.029	-0.109	0.024	0.051	-0.168	0.036	0.02	0.043	0.422	0	0.039	-0.035	0.457	0.578	0.023	0.168	0.309	0.306	0.233	-0.003	1.464	0.008	0.33	0.01	0.028	0.008	0.013	0.017	0.057	-0.012	0.002	0.007	0.022	-0.006
MIR4257	100422997	1q21.3	-0.124	0.029	-0.109	0.024	0.051	-0.168	0.036	0.02	0.043	0.422	0	0.039	-0.035	0.457	0.578	0.023	0.168	0.309	0.306	0.233	-0.003	1.464	0.008	0.33	0.01	0.028	0.008	0.013	0.017	0.057	-0.012	0.002	0.007	0.022	-0.006
MRPS21	54460	1q21.2	-0.124	0.029	-0.109	0.024	0.051	-0.168	0.036	0.02	0.043	0.422	0	0.039	-0.035	0.457	0.578	0.023	0.168	0.309	0.306	0.233	-0.003	1.464	0.008	0.33	0.01	0.028	0.008	0.013	0.017	0.057	-0.012	0.002	0.007	0.022	-0.006
PLEKHO1	51177	1q21.2	-0.124	0.029	-0.109	0.024	0.051	-0.168	0.036	0.02	0.043	0.422	0	0.039	-0.035	0.457	0.578	0.023	0.168	0.309	0.306	0.233	-0.003	1.464	0.008	0.33	0.01	0.028	0.008	0.013	0.017	0.057	-0.012	0.002	0.007	0.022	-0.006
PRPF3	9129	1q21.2	-0.124	0.029	-0.109	0.024	0.051	-0.168	0.036	0.02	0.043	0.422	0	0.039	-0.035	0.457	0.578	0.023	0.168	0.309	0.306	0.233	-0.003	1.464	0.008	0.33	0.01	0.028	0.008	0.013	0.017	0.057	-0.012	0.002	0.007	0.022	-0.006
RPRD2	23248	1q21.3	-0.124	0.029	-0.109	0.024	0.051	-0.168	0.036	0.02	0.043	0.422	0	0.039	-0.035	0.457	0.578	0.023	0.168	0.309	0.306	0.233	-0.003	1.464	0.008	0.33	0.01	0.028	0.008	0.013	0.017	0.057	-0.012	0.002	0.007	0.022	-0.006
TARS2	80222	1q21.3	-0.124	0.029	-0.109	0.024	0.051	-0.168	0.036	0.02	0.043	0.422	0	0.039	-0.035	0.457	0.578	0.023	0.168	0.309	0.306	0.233	-0.003	1.464	0.008	0.33	0.01	0.028	0.008	0.013	0.017	0.057	-0.012	0.002	0.007	0.022	-0.006
VPS45	11311	1q21.2	-0.124	0.029	-0.109	0.024	0.051	-0.168	0.036	0.02	0.043	0.422	0	0.039	-0.035	0.457	0.578	0.023	0.168	0.309	0.306	0.233	-0.003	1.464	0.008	0.33	0.01	0.028	0.008	0.013	0.017	0.057	-0.012	0.002	0.007	0.022	-0.006
hsa-mir-4257	-1733	1q21.3	-0.124	0.029	-0.109	0.024	0.051	-0.168	0.036	0.02	0.043	0.422	0	0.039	-0.035	0.457	0.578	0.023	0.168	0.309	0.306	0.233	-0.003	1.464	0.008	0.33	0.01	0.028	0.008	0.013	0.017	0.057	-0.012	0.002	0.007	0.022	-0.006
HORMAD1	84072	1q21.3	-0.124	0.029	-0.109	0.024	0.051	-0.168	0.036	0.02	0.043	0.422	0	0.039	-0.035	0.457	0.578	0.023	0.168	0.309	0.306	0.233	-0.003	1.464	0.008	0.33	0.01	0.028	0.008	0.013	0.017	0.057	-0.012	0.002	0.007	0.022	-0.006
ANXA9	8416	1q21.3	-0.124	0.029	-0.109	0.024	0.051	-0.168	0.036	0.02	0.043	0.422	0	0.039	-0.035	0.457	0.578	0.023	0.168	0.309	0.817	0.233	-0.003	1.464	0.008	0.33	0.01	0.028	0.008	0.013	0.017	0.057	-0.012	0.002	0.007	0.022	-0.006
ARNT	405	1q21.3	-0.124	0.029	-0.109	0.024	0.051	-0.168	0.036	0.02	0.043	0.422	0	0.039	-0.035	0.457	0.578	0.023	0.168	0.309	0.817	0.233	-0.003	1.464	0.008	0.33	0.01	0.028	0.008	0.013	0.017	0.057	-0.012	0.002	0.007	0.022	-0.006
BNIPL	149428	1q21.3	-0.124	0.029	-0.109	0.024	0.051	-0.168	0.036	0.02	0.043	0.422	0	0.039	-0.035	0.457	0.578	0.023	0.168	0.309	0.817	0.233	-0.003	1.464	0.008	0.33	0.01	0.028	0.008	0.013	0.017	0.057	-0.012	0.002	0.007	0.022	-0.006
C1orf56	54964	1q21.3	-0.124	0.029	-0.109	0.024	0.051	-0.168	0.036	0.02	0.043	0.422	0	0.039	-0.035	0.457	0.578	0.023	0.168	0.309	0.817	0.233	-0.003	1.464	0.008	0.33	0.01	0.028	0.008	0.013	0.017	0.057	-0.012	0.002	0.007	0.022	-0.006
CDC42SE1	56882	1q21.3	-0.124	0.029	-0.109	0.024	0.051	-0.168	0.036	0.02	0.043	0.422	0	0.039	-0.035	0.457	0.578	0.023	0.168	0.309	0.817	0.233	-0.003	1.464	0.008	0.33	0.01	0.028	0.008	0.013	0.017	0.057	-0.012	0.002	0.007	0.022	-0.006
CERS2	29956	1q21.3	-0.124	0.029	-0.109	0.024	0.051	-0.168	0.036	0.02	0.043	0.422	0	0.039	-0.035	0.457	0.578	0.023	0.168	0.309	0.817	0.233	-0.003	1.464	0.008	0.33	0.01	0.028	0.008	0.013	0.017	0.057	-0.012	0.002	0.007	0.022	-0.006
CTSK	1513	1q21.3	-0.124	0.029	-0.109	0.024	0.051	-0.168	0.036	0.02	0.043	0.422	0	0.039	-0.035	0.457	0.578	0.023	0.168	0.309	0.817	0.233	-0.003	1.464	0.008	0.33	0.01	0.028	0.008	0.013	0.017	0.057	-0.012	0.002	0.007	0.022	-0.006
CTSS	1520	1q21.3	-0.124	0.029	-0.109	0.024	0.051	-0.168	0.036	0.02	0.043	0.422	0	0.039	-0.035	0.457	0.578	0.023	0.168	0.309	0.817	0.233	-0.003	1.464	0.008	0.33	0.01	0.028	0.008	0.013	0.017	0.057	-0.012	0.002	0.007	0.022	-0.006
FAM63A	55793	1q21.3	-0.124	0.029	-0.109	0.024	0.051	-0.168	0.036	0.02	0.043	0.422	0	0.039	-0.035	0.457	0.578	0.023	0.168	0.309	0.817	0.233	-0.003	1.464	0.008	0.33	0.01	0.028	0.008	0.013	0.017	0.057	-0.012	0.002	0.007	0.022	-0.006
GABPB2	126626	1q21.3	-0.124	0.029	-0.109	0.024	0.051	-0.168	0.036	0.02	0.043	0.422	0	0.039	-0.035	0.457	0.578	0.023	0.168	0.309	0.817	0.233	-0.003	1.464	0.008	0.33	0.01	0.028	0.008	0.013	0.017	0.057	-0.012	0.002	0.007	0.022	-0.006
MLLT11	10962	1q21.3	-0.124	0.029	-0.109	0.024	0.051	-0.168	0.036	0.02	0.043	0.422	0	0.039	-0.035	0.457	0.578	0.023	0.168	0.309	0.817	0.233	-0.003	1.464	0.008	0.33	0.01	0.028	0.008	0.013	0.017	0.057	-0.012	0.002	0.007	0.022	-0.006
PRUNE	58497	1q21.3	-0.124	0.029	-0.109	0.024	0.051	-0.168	0.036	0.02	0.043	0.422	0	0.039	-0.035	0.457	0.578	0.023	0.168	0.309	0.817	0.233	-0.003	1.464	0.008	0.33	0.01	0.028	0.008	0.013	0.017	0.057	-0.012	0.002	0.007	0.022	-0.006
SETDB1	9869	1q21.3	-0.124	0.029	-0.109	0.024	0.051	-0.168	0.036	0.02	0.043	0.422	0	0.039	-0.035	0.457	0.578	0.023	0.168	0.309	0.817	0.233	-0.003	1.464	0.008	0.33	0.01	0.028	0.008	0.013	0.017	0.057	-0.012	0.002	0.007	0.022	-0.006
C2CD4D	100191040	1q21.3	0.038	0.029	-0.109	0.024	0.051	-0.168	0.036	0.02	0.043	0.422	0	0.039	-0.035	0.457	0.578	0.023	0.168	0.309	0.817	0.233	-0.003	1.464	0.008	0.33	0.01	0.028	0.008	0.013	0.017	0.057	-0.012	0.002	0.007	0.022	-0.006
CELF3	11189	1q21.3	0.038	0.029	-0.109	0.024	0.051	-0.168	0.036	0.02	0.043	0.422	0	0.039	-0.035	0.457	0.578	0.023	0.168	0.309	0.817	0.233	-0.003	1.464	0.008	0.33	0.01	0.028	0.008	0.013	0.017	0.057	-0.012	0.002	0.007	0.022	-0.006
CGN	57530	1q21.3	0.038	0.029	-0.109	0.024	0.051	-0.168	0.036	0.02	0.043	0.422	0	0.039	-0.035	0.457	0.578	0.023	0.168	0.309	0.817	0.233	-0.003	1.464	0.008	0.33	0.01	0.028	0.008	0.013	0.017	0.057	-0.012	0.002	0.007	0.022	-0.006
LINGO4	339398	1q21.3	0.038	0.029	-0.109	0.024	0.051	-0.168	0.036	0.02	0.043	0.422	0	0.039	-0.035	0.457	0.578	0.023	0.168	0.309	0.817	0.233	-0.003	1.464	0.008	0.33	0.01	0.028	0.008	0.013	0.017	0.057	-0.012	0.002	0.007	0.022	-0.006
LOC100132111	100132111	1q21.3	0.038	0.029	-0.109	0.024	0.051	-0.168	0.036	0.02	0.043	0.422	0	0.039	-0.035	0.457	0.578	0.023	0.168	0.309	0.817	0.233	-0.003	1.464	0.008	0.33	0.01	0.028	0.008	0.013	0.017	0.057	-0.012	0.002	0.007	0.022	-0.006
LYSMD1	388695	1q21.3	0.038	0.029	-0.109	0.024	0.051	-0.168	0.036	0.02	0.043	0.422	0	0.039	-0.035	0.457	0.578	0.023	0.168	0.309	0.817	0.233	-0.003	1.464	0.008	0.33	0.01	0.028	0.008	0.013	0.017	0.057	-0.012	0.002	0.007	0.022	-0.006
MIR554	693139	1q21.3	0.038	0.029	-0.109	0.024	0.051	-0.168	0.036	0.02	0.043	0.422	0	0.039	-0.035	0.457	0.578	0.023	0.168	0.309	0.817	0.233	-0.003	1.464	0.008	0.33	0.01	0.028	0.008	0.013	0.017	0.057	-0.012	0.002	0.007	0.022	-0.006
MRPL9	65005	1q21.3	0.038	0.029	-0.109	0.024	0.051	-0.168	0.036	0.02	0.043	0.422	0	0.039	-0.035	0.457	0.578	0.023	0.168	0.309	0.817	0.233	-0.003	1.464	0.008	0.33	0.01	0.028	0.008	0.013	0.017	0.057	-0.012	0.002	0.007	0.022	-0.006
OAZ3	51686	1q21.3	0.038	0.029	-0.109	0.024	0.051	-0.168	0.036	0.02	0.043	0.422	0	0.039	-0.035	0.457	0.578	0.023	0.168	0.309	0.817	0.233	-0.003	1.464	0.008	0.33	0.01	0.028	0.008	0.013	0.017	0.057	-0.012	0.002	0.007	0.022	-0.006
PI4KB	5298	1q21.3	0.038	0.029	-0.109	0.024	0.051	-0.168	0.036	0.02	0.043	0.422	0	0.039	-0.035	0.457	0.578	0.023	0.168	0.309	0.817	0.233	-0.003	1.464	0.008	0.33	0.01	0.028	0.008	0.013	0.017	0.057	-0.012	0.002	0.007	0.022	-0.006
PIP5K1A	8394	1q21.3	0.038	0.029	-0.109	0.024	0.051	-0.168	0.036	0.02	0.043	0.422	0	0.039	-0.035	0.457	0.578	0.023	0.168	0.309	0.817	0.233	-0.003	1.464	0.008	0.33	0.01	0.028	0.008	0.013	0.017	0.057	-0.012	0.002	0.007	0.022	-0.006
POGZ	23126	1q21.3	0.038	0.029	-0.109	0.024	0.051	-0.168	0.036	0.02	0.043	0.422	0	0.039	-0.035	0.457	0.578	0.023	0.168	0.309	0.817	0.233	-0.003	1.464	0.008	0.33	0.01	0.028	0.008	0.013	0.017	0.057	-0.012	0.002	0.007	0.022	-0.006
PSMB4	5692	1q21.3	0.038	0.029	-0.109	0.024	0.051	-0.168	0.036	0.02	0.043	0.422	0	0.039	-0.035	0.457	0.578	0.023	0.168	0.309	0.817	0.233	-0.003	1.464	0.008	0.33	0.01	0.028	0.008	0.013	0.017	0.057	-0.012	0.002	0.007	0.022	-0.006
PSMD4	5710	1q21.3	0.038	0.029	-0.109	0.024	0.051	-0.168	0.036	0.02	0.043	0.422	0	0.039	-0.035	0.457	0.578	0.023	0.168	0.309	0.817	0.233	-0.003	1.464	0.008	0.33	0.01	0.028	0.008	0.013	0.017	0.057	-0.012	0.002	0.007	0.022	-0.006
RFX5	5993	1q21.3	0.038	0.029	-0.109	0.024	0.051	-0.168	0.036	0.02	0.043	0.422	0	0.039	-0.035	0.457	0.578	0.023	0.168	0.309	0.817	0.233	-0.003	1.464	0.008	0.33	0.01	0.028	0.008	0.013	0.017	0.057	-0.012	0.002	0.007	0.022	-0.006
RIIAD1	284485	1q21.3	0.038	0.029	-0.109	0.024	0.051	-0.168	0.036	0.02	0.043	0.422	0	0.039	-0.035	0.457	0.578	0.023	0.168	0.309	0.817	0.233	-0.003	1.464	0.008	0.33	0.01	0.028	0.008	0.013	0.017	0.057	-0.012	0.002	0.007	0.022	-0.006
RORC	6097	1q21.3	0.038	0.029	-0.109	0.024	0.051	-0.168	0.036	0.02	0.043	0.422	0	0.039	-0.035	0.457	0.578	0.023	0.168	0.309	0.817	0.233	-0.003	1.464	0.008	0.33	0.01	0.028	0.008	0.013	0.017	0.057	-0.012	0.002	0.007	0.022	-0.006
SCNM1	79005	1q21.3	0.038	0.029	-0.109	0.024	0.051	-0.168	0.036	0.02	0.043	0.422	0	0.039	-0.035	0.457	0.578	0.023	0.168	0.309	0.817	0.233	-0.003	1.464	0.008	0.33	0.01	0.028	0.008	0.013	0.017	0.057	-0.012	0.002	0.007	0.022	-0.006
SELENBP1	8991	1q21.3	0.038	0.029	-0.109	0.024	0.051	-0.168	0.036	0.02	0.043	0.422	0	0.039	-0.035	0.457	0.578	0.023	0.168	0.309	0.817	0.233	-0.003	1.464	0.008	0.33	0.01	0.028	0.008	0.013	0.017	0.057	-0.012	0.002	0.007	0.022	-0.006
SEMA6C	10500	1q21.3	0.038	0.029	-0.109	0.024	0.051	-0.168	0.036	0.02	0.043	0.422	0	0.039	-0.035	0.457	0.578	0.023	0.168	0.309	0.817	0.233	-0.003	1.464	0.008	0.33	0.01	0.028	0.008	0.013	0.017	0.057	-0.012	0.002	0.007	0.022	-0.006
SNX27	81609	1q21.3	0.038	0.029	-0.109	0.024	0.051	-0.168	0.036	0.02	0.043	0.422	0	0.039	-0.035	0.457	0.578	0.023	0.168	0.309	0.817	0.233	-0.003	1.464	0.008	0.33	0.01	0.028	0.008	0.013	0.017	0.057	-0.012	0.002	0.007	0.022	-0.006
TDRKH	11022	1q21.3	0.038	0.029	-0.109	0.024	0.051	-0.168	0.036	0.02	0.043	0.422	0	0.039	-0.035	0.457	0.578	0.023	0.168	0.309	0.817	0.233	-0.003	1.464	0.008	0.33	0.01	0.028	0.008	0.013	0.017	0.057	-0.012	0.002	0.007	0.022	-0.006
THEM4	117145	1q21.3	0.038	0.029	-0.109	0.024	0.051	-0.168	0.036	0.02	0.043	0.422	0	0.039	-0.035	0.457	0.578	0.023	0.168	0.309	0.817	0.233	-0.003	1.464	0.008	0.33	0.01	0.028	0.008	0.013	0.017	0.057	-0.012	0.002	0.007	0.022	-0.006
THEM5	284486	1q21.3	0.038	0.029	-0.109	0.024	0.051	-0.168	0.036	0.02	0.043	0.422	0	0.039	-0.035	0.457	0.578	0.023	0.168	0.309	0.817	0.233	-0.003	1.464	0.008	0.33	0.01	0.028	0.008	0.013	0.017	0.057	-0.012	0.002	0.007	0.022	-0.006
TMOD4	29765	1q21.3	0.038	0.029	-0.109	0.024	0.051	-0.168	0.036	0.02	0.043	0.422	0	0.039	-0.035	0.457	0.578	0.023	0.168	0.309	0.817	0.233	-0.003	1.464	0.008	0.33	0.01	0.028	0.008	0.013	0.017	0.057	-0.012	0.002	0.007	0.022	-0.006
TNFAIP8L2-SCNM1	100534012	1q21.3	0.038	0.029	-0.109	0.024	0.051	-0.168	0.036	0.02	0.043	0.422	0	0.039	-0.035	0.457	0.578	0.023	0.168	0.309	0.817	0.233	-0.003	1.464	0.008	0.33	0.01	0.028	0.008	0.013	0.017	0.057	-0.012	0.002	0.007	0.022	-0.006
TNFAIP8L2	79626	1q21.3	0.038	0.029	-0.109	0.024	0.051	-0.168	0.036	0.02	0.043	0.422	0	0.039	-0.035	0.457	0.578	0.023	0.168	0.309	0.817	0.233	-0.003	1.464	0.008	0.33	0.01	0.028	0.008	0.013	0.017	0.057	-0.012	0.002	0.007	0.022	-0.006
TUFT1	7286	1q21.3	0.038	0.029	-0.109	0.024	0.051	-0.168	0.036	0.02	0.043	0.422	0	0.039	-0.035	0.457	0.578	0.023	0.168	0.309	0.817	0.233	-0.003	1.464	0.008	0.33	0.01	0.028	0.008	0.013	0.017	0.057	-0.012	0.002	0.007	0.022	-0.006
VPS72	6944	1q21.3	0.038	0.029	-0.109	0.024	0.051	-0.168	0.036	0.02	0.043	0.422	0	0.039	-0.035	0.457	0.578	0.023	0.168	0.309	0.817	0.233	-0.003	1.464	0.008	0.33	0.01	0.028	0.008	0.013	0.017	0.057	-0.012	0.002	0.007	0.022	-0.006
ZNF687	57592	1q21.3	0.038	0.029	-0.109	0.024	0.051	-0.168	0.036	0.02	0.043	0.422	0	0.039	-0.035	0.457	0.578	0.023	0.168	0.309	0.817	0.233	-0.003	1.464	0.008	0.33	0.01	0.028	0.008	0.013	0.017	0.057	-0.012	0.002	0.007	0.022	-0.006
hsa-mir-554	-1740	1q21.3	0.038	0.029	-0.109	0.024	0.051	-0.168	0.036	0.02	0.043	0.422	0	0.039	-0.035	0.457	0.578	0.023	0.168	0.309	0.817	0.233	-0.003	1.464	0.008	0.33	0.01	0.028	0.008	0.013	0.017	0.057	-0.012	0.002	0.007	0.022	-0.006
S100A10	6281	1q21.3	0.038	0.029	-0.109	0.024	0.051	-0.168	0.036	0.02	0.043	0.422	0	0.039	-0.035	0.457	0.578	0.023	0.168	0.309	0.817	0.233	-0.003	1.464	0.008	0.33	0.01	0.028	0.008	0.013	0.017	0.057	-0.012	0.002	0.007	0.022	-0.006
S100A11	6282	1q21.3	0.038	0.029	-0.109	0.024	0.051	-0.168	0.036	0.02	0.043	0.422	0	0.039	-0.035	0.457	0.578	0.023	0.168	0.309	0.817	0.233	-0.003	1.464	0.008	0.33	0.01	0.028	0.008	0.013	0.017	0.057	-0.012	0.002	0.007	0.022	-0.006
TCHHL1	126637	1q21.3	0.038	0.029	-0.109	0.024	0.051	-0.168	0.036	0.02	0.043	0.422	0	0.039	-0.035	0.457	0.578	0.023	0.168	0.309	0.817	0.233	-0.003	1.464	0.008	0.33	0.01	0.028	0.008	0.013	0.017	0.057	-0.012	0.002	0.007	0.022	-0.006
TCHH	7062	1q21.3	0.038	0.029	-0.109	0.024	0.051	-0.168	0.036	0.02	0.043	0.422	0	0.039	-0.035	0.457	0.578	0.023	0.168	0.309	0.817	0.233	-0.003	1.464	0.008	0.33	0.01	0.028	0.008	0.013	0.017	0.057	-0.012	0.002	0.007	0.022	-0.006
RPTN	126638	1q21.3	0.038	0.029	-0.109	0.024	0.051	-0.168	0.036	0.02	0.043	0.422	0	0.039	-0.035	0.457	0.578	0.023	0.168	0.309	0.817	0.233	-0.003	1.464	0.008	0.33	0.01	0.028	0.008	-0.003	0.017	0.057	-0.012	0.002	0.007	0.022	-0.006
C1orf68	100129271	1q21.3	0.038	0.029	-0.109	0.024	0.051	-0.168	0.036	0.02	0.043	0.422	0	0.039	-0.035	0.457	0.578	0.023	0.168	0.309	0.817	0.233	-0.003	1.464	0.008	0.33	0.01	0.028	0.008	-0.003	0.017	0.057	-0.012	0.002	0.007	0.022	-0.006
CRCT1	54544	1q21.3	0.038	0.029	-0.109	0.024	0.051	-0.168	0.036	0.02	0.043	0.422	0	0.039	-0.035	0.457	0.578	0.023	0.168	0.309	0.817	0.233	-0.003	1.464	0.008	0.33	0.01	0.028	0.008	-0.003	0.017	0.057	-0.012	0.002	0.007	0.022	-0.006
CRNN	49860	1q21.3	0.038	0.029	-0.109	0.024	0.051	-0.168	0.036	0.02	0.043	0.422	0	0.039	-0.035	0.457	0.578	0.023	0.168	0.309	0.817	0.233	-0.003	1.464	0.008	0.33	0.01	0.028	0.008	-0.003	0.017	0.057	-0.012	0.002	0.007	0.022	-0.006
FLG2	388698	1q21.3	0.038	0.029	-0.109	0.024	0.051	-0.168	0.036	0.02	0.043	0.422	0	0.039	-0.035	0.457	0.578	0.023	0.168	0.309	0.817	0.233	-0.003	1.464	0.008	0.33	0.01	0.028	0.008	-0.003	0.017	0.057	-0.012	0.002	0.007	0.022	-0.006
FLG	2312	1q21.3	0.038	0.029	-0.109	0.024	0.051	-0.168	0.036	0.02	0.043	0.422	0	0.039	-0.035	0.457	0.578	0.023	0.168	0.309	0.817	0.233	-0.003	1.464	0.008	0.33	0.01	0.028	0.008	-0.003	0.017	0.057	-0.012	0.002	0.007	0.022	-0.006
HRNR	388697	1q21.3	0.038	0.029	-0.109	0.024	0.051	-0.168	0.036	0.02	0.043	0.422	0	0.039	-0.035	0.457	0.578	0.023	0.168	0.309	0.817	0.233	-0.003	1.464	0.008	0.33	0.01	0.028	0.008	-0.003	0.017	0.057	-0.012	0.002	0.007	0.022	-0.006
IVL	3713	1q21.3	0.038	0.029	-0.109	0.024	0.051	-0.168	0.036	0.02	0.043	0.422	0	0.039	-0.035	0.457	0.578	0.023	0.168	0.309	0.817	0.233	-0.003	1.464	0.008	0.33	0.01	0.028	0.008	-0.003	0.017	0.057	-0.012	0.002	0.007	0.022	-0.006
KPRP	448834	1q21.3	0.038	0.029	-0.109	0.024	0.051	-0.168	0.036	0.02	0.043	0.422	0	0.039	-0.035	0.457	0.578	0.023	0.168	0.309	0.817	0.233	-0.003	1.464	0.008	0.33	0.01	0.028	0.008	-0.003	0.017	0.057	-0.012	0.002	0.007	0.022	-0.006
LCE1A	353131	1q21.3	0.038	0.029	-0.109	0.024	0.051	-0.168	0.036	0.02	0.043	0.422	0	0.039	-0.035	0.457	0.578	0.023	0.168	0.309	0.817	0.233	-0.003	1.464	0.008	0.33	0.01	0.028	0.008	-0.003	0.017	0.057	-0.012	0.002	0.007	0.022	-0.006
LCE1B	353132	1q21.3	0.038	0.029	-0.109	0.024	0.051	-0.168	0.036	0.02	0.043	0.422	0	0.039	-0.035	0.457	0.578	0.023	0.168	0.309	0.817	0.233	-0.003	1.464	0.008	0.33	0.01	0.028	0.008	-0.003	0.017	0.057	-0.012	0.002	0.007	0.022	-0.006
LCE1C	353133	1q21.3	0.038	0.029	-0.109	0.024	0.051	-0.168	0.036	0.02	0.043	0.422	0	0.039	-0.035	0.457	0.578	0.023	0.168	0.309	0.817	0.233	-0.003	1.464	0.008	0.33	0.01	0.028	0.008	-0.003	0.017	0.057	-0.012	0.002	0.007	0.022	-0.006
LCE1D	353134	1q21.3	0.038	0.029	-0.109	0.024	0.051	-0.168	0.036	0.02	0.043	0.422	0	0.039	-0.035	0.457	0.578	0.023	0.168	0.309	0.817	0.233	-0.003	1.464	0.008	0.33	0.01	0.028	0.008	-0.003	0.017	0.057	-0.012	0.002	0.007	0.022	-0.006
LCE1E	353135	1q21.3	0.038	0.029	-0.109	0.024	0.051	-0.168	0.036	0.02	0.043	0.422	0	0.039	-0.035	0.457	0.578	0.023	0.168	0.309	0.817	0.233	-0.003	1.464	0.008	0.33	0.01	0.028	0.008	-0.003	0.017	0.057	-0.012	0.002	0.007	0.022	-0.006
LCE1F	353137	1q21.3	0.038	0.029	-0.109	0.024	0.051	-0.168	0.036	0.02	0.043	0.422	0	0.039	-0.035	0.457	0.578	0.023	0.168	0.309	0.817	0.233	-0.003	1.464	0.008	0.33	0.01	0.028	0.008	-0.003	0.017	0.057	-0.012	0.002	0.007	0.022	-0.006
LCE2A	353139	1q21.3	0.038	0.029	-0.109	0.024	0.051	-0.168	0.036	0.02	0.043	0.422	0	0.039	-0.035	0.457	0.578	0.023	0.168	0.309	0.817	0.233	-0.003	1.464	0.008	0.33	0.01	0.028	0.008	-0.003	0.017	0.057	-0.012	0.002	0.007	0.022	-0.006
LCE2B	26239	1q21.3	0.038	0.029	-0.109	0.024	0.051	-0.168	0.036	0.02	0.043	0.422	0	0.039	-0.035	0.457	0.578	0.023	0.168	0.309	0.817	0.233	-0.003	1.464	0.008	0.33	0.01	0.028	0.008	-0.003	0.017	0.057	-0.012	0.002	0.007	0.022	-0.006
LCE2C	353140	1q21.3	0.038	0.029	-0.109	0.024	0.051	-0.168	0.036	0.02	0.043	0.422	0	0.039	-0.035	0.457	0.578	0.023	0.168	0.309	0.817	0.233	-0.003	1.464	0.008	0.33	0.01	0.028	0.008	-0.003	0.017	0.057	-0.012	0.002	0.007	0.022	-0.006
LCE2D	353141	1q21.3	0.038	0.029	-0.109	0.024	0.051	-0.168	0.036	0.02	0.043	0.422	0	0.039	-0.035	0.457	0.578	0.023	0.168	0.309	0.817	0.233	-0.003	1.464	0.008	0.33	0.01	0.028	0.008	-0.003	0.017	0.057	-0.012	0.002	0.007	0.022	-0.006
LCE3A	353142	1q21.3	0.038	0.029	-0.109	0.024	0.051	-0.168	0.036	0.02	0.043	0.422	0	0.039	-0.035	0.457	0.578	0.023	0.168	0.309	0.817	0.233	-0.003	1.464	0.008	0.33	0.01	0.028	0.008	-0.003	0.017	0.057	-0.012	0.002	0.007	0.022	-0.006
LCE3B	353143	1q21.3	0.038	0.029	-0.109	0.024	0.051	-0.168	0.036	0.02	0.043	0.422	0	0.039	-0.035	0.457	0.578	0.023	0.168	0.309	0.817	0.233	-0.003	1.464	0.008	0.33	0.01	0.028	0.008	-0.003	0.017	0.057	-0.012	0.002	0.007	0.022	-0.006
LCE3C	353144	1q21.3	0.038	0.029	-0.109	0.024	0.051	-0.168	0.036	0.02	0.043	0.422	0	0.039	-0.035	0.457	0.578	0.023	0.168	0.309	0.817	0.233	-0.003	1.464	0.008	0.33	0.01	0.028	0.008	-0.003	0.017	0.057	-0.012	0.002	0.007	0.022	-0.006
LCE3D	84648	1q21.3	0.038	0.029	-0.109	0.024	0.051	-0.168	0.036	0.02	0.043	0.422	0	0.039	-0.035	0.457	0.578	0.023	0.168	0.309	0.817	0.233	-0.003	1.464	0.008	0.33	0.01	0.028	0.008	-0.003	0.017	0.057	-0.012	0.002	0.007	0.022	-0.006
LCE3E	353145	1q21.3	0.038	0.029	-0.109	0.024	0.051	-0.168	0.036	0.02	0.043	0.422	0	0.039	-0.035	0.457	0.578	0.023	0.168	0.309	0.817	0.233	-0.003	1.464	0.008	0.33	0.01	0.028	0.008	-0.003	0.017	0.057	-0.012	0.002	0.007	0.022	-0.006
LCE4A	199834	1q21.3	0.038	0.029	-0.109	0.024	0.051	-0.168	0.036	0.02	0.043	0.422	0	0.039	-0.035	0.457	0.578	0.023	0.168	0.309	0.817	0.233	-0.003	1.464	0.008	0.33	0.01	0.028	0.008	-0.003	0.017	0.057	-0.012	0.002	0.007	0.022	-0.006
LCE5A	254910	1q21.3	0.038	0.029	-0.109	0.024	0.051	-0.168	0.036	0.02	0.043	0.422	0	0.039	-0.035	0.457	0.578	0.023	0.168	0.309	0.817	0.233	-0.003	1.464	0.008	0.33	0.01	0.028	0.008	-0.003	0.017	0.057	-0.012	0.002	0.007	0.022	-0.006
LCE6A	448835	1q21.3	0.038	0.029	-0.109	0.024	0.051	-0.168	0.036	0.02	0.043	0.422	0	0.039	-0.035	0.457	0.578	0.023	0.168	0.309	0.817	0.233	-0.003	1.464	0.008	0.33	0.01	0.028	0.008	-0.003	0.017	0.057	-0.012	0.002	0.007	0.022	-0.006
LELP1	149018	1q21.3	0.038	0.029	-0.109	0.024	0.051	-0.168	0.036	0.02	0.043	0.422	0	0.039	-0.035	0.457	0.578	0.023	0.168	0.309	0.817	0.233	-0.003	1.464	0.008	0.33	0.01	0.028	0.008	-0.003	0.017	0.057	-0.012	0.002	0.007	0.022	-0.006
PRR9	574414	1q21.3	0.038	0.029	-0.109	0.024	0.051	-0.168	0.036	0.02	0.043	0.422	0	0.039	-0.035	0.457	0.578	0.023	0.168	0.309	0.817	0.233	-0.003	1.464	0.008	0.33	0.01	0.028	0.008	-0.003	0.017	0.057	-0.012	0.002	0.007	0.022	-0.006
SMCP	4184	1q21.3	0.038	0.029	-0.109	0.024	0.051	-0.168	0.036	0.02	0.043	0.422	0	0.039	-0.035	0.457	0.578	0.023	0.168	0.309	0.817	0.233	-0.003	1.464	0.008	0.33	0.01	0.028	0.008	-0.003	0.017	0.057	-0.012	0.002	0.007	0.022	-0.006
SPRR1A	6698	1q21.3	0.038	0.029	-0.109	0.024	0.051	-0.168	0.036	0.02	0.043	0.422	0	0.039	-0.035	0.457	0.578	0.023	0.168	0.309	0.817	0.233	-0.003	1.464	0.008	0.33	0.01	0.028	0.008	-0.003	0.017	0.057	-0.012	0.002	0.007	0.022	-0.006
SPRR1B	6699	1q21.3	0.038	0.029	-0.109	0.024	0.051	-0.168	0.036	0.02	0.043	0.422	0	0.039	-0.035	0.457	0.578	0.023	0.168	0.309	0.817	0.233	-0.003	1.464	0.008	0.33	0.01	0.028	0.008	-0.003	0.017	0.057	-0.012	0.002	0.007	0.022	-0.006
SPRR2A	6700	1q21.3	0.038	0.029	-0.109	0.024	0.051	-0.168	0.036	0.02	0.043	0.422	0	0.039	-0.035	0.457	0.578	0.023	0.168	0.309	0.817	0.233	-0.003	1.464	0.008	0.33	0.01	0.028	0.008	-0.003	0.017	0.057	-0.012	0.002	0.007	0.022	-0.006
SPRR2B	6701	1q21.3	0.038	0.029	-0.109	0.024	0.051	-0.168	0.036	0.02	0.043	0.422	0	0.039	-0.035	0.457	0.578	0.023	0.168	0.309	0.817	0.233	-0.003	1.464	0.008	0.33	0.01	0.028	0.008	-0.003	0.017	0.057	-0.012	0.002	0.007	0.022	-0.006
SPRR2C	6702	1q21.3	0.038	0.029	-0.109	0.024	0.051	-0.168	0.036	0.02	0.043	0.422	0	0.039	-0.035	0.457	0.578	0.023	0.168	0.309	0.817	0.233	-0.003	1.464	0.008	0.33	0.01	0.028	0.008	-0.003	0.017	0.057	-0.012	0.002	0.007	0.022	-0.006
SPRR2D	6703	1q21.3	0.038	0.029	-0.109	0.024	0.051	-0.168	0.036	0.02	0.043	0.422	0	0.039	-0.035	0.457	0.578	0.023	0.168	0.309	0.817	0.233	-0.003	1.464	0.008	0.33	0.01	0.028	0.008	-0.003	0.017	0.057	-0.012	0.002	0.007	0.022	-0.006
SPRR2E	6704	1q21.3	0.038	0.029	-0.109	0.024	0.051	-0.168	0.036	0.02	0.043	0.422	0	0.039	-0.035	0.457	0.578	0.023	0.168	0.309	0.817	0.233	-0.003	1.464	0.008	0.33	0.01	0.028	0.008	-0.003	0.017	0.057	-0.012	0.002	0.007	0.022	-0.006
SPRR2F	6705	1q21.3	0.038	0.029	-0.109	0.024	0.051	-0.168	0.036	0.02	0.043	0.422	0	0.039	-0.035	0.457	0.578	0.023	0.168	0.309	0.817	0.233	-0.003	1.464	0.008	0.33	0.01	0.028	0.008	-0.003	0.017	0.057	-0.012	0.002	0.007	0.022	-0.006
SPRR2G	6706	1q21.3	0.038	0.029	-0.109	0.024	0.051	-0.168	0.036	0.02	0.043	0.422	0	0.039	-0.035	0.457	0.578	0.023	0.168	0.309	0.817	0.233	-0.003	1.464	0.008	0.33	0.01	0.028	0.008	-0.003	0.017	0.057	-0.012	0.002	0.007	0.022	-0.006
SPRR3	6707	1q21.3	0.038	0.029	-0.109	0.024	0.051	-0.168	0.036	0.02	0.043	0.422	0	0.039	-0.035	0.457	0.578	0.023	0.168	0.309	0.817	0.233	-0.003	1.464	0.008	0.33	0.01	0.028	0.008	-0.003	0.017	0.057	-0.012	0.002	0.007	0.022	-0.006
SPRR4	163778	1q21.3	0.038	0.029	-0.109	0.024	0.051	-0.168	0.036	0.02	0.043	0.422	0	0.039	-0.035	0.457	0.578	0.023	0.168	0.309	0.817	0.233	-0.003	1.464	0.008	0.33	0.01	0.028	0.008	-0.003	0.017	0.057	-0.012	0.002	0.007	0.022	-0.006
LOR	4014	1q21.3	-0.021	0.029	-0.109	0.024	0.051	-0.168	0.036	0.02	0.043	0.422	0	0.039	-0.035	0.457	0.578	0.023	0.168	0.309	0.817	0.233	-0.003	1.464	0.008	0.33	0.01	0.028	0.008	-0.003	0.017	0.057	-0.012	0.002	0.007	0.022	-0.006
PGLYRP3	114771	1q21.3	-0.021	0.029	-0.109	0.024	0.051	-0.168	0.036	0.02	0.043	0.422	0	0.039	-0.035	0.457	0.578	0.023	0.168	0.309	0.817	0.233	-0.003	1.464	0.008	0.33	0.01	0.028	0.008	-0.003	0.017	0.057	-0.012	0.002	0.007	0.022	-0.006
PGLYRP4	57115	1q21.3	-0.021	0.029	-0.109	0.024	0.051	-0.168	0.036	0.02	0.043	0.422	0	0.039	-0.035	0.457	0.578	0.023	0.168	0.309	0.817	0.233	-0.003	1.464	0.008	0.33	0.01	0.028	0.008	-0.003	0.017	0.057	-0.012	0.002	0.007	0.022	-0.006
S100A12	6283	1q21.3	-0.021	0.029	-0.109	0.024	0.051	-0.168	0.036	0.02	0.043	0.422	0	0.039	-0.035	0.457	0.578	0.023	0.168	0.309	0.817	0.233	-0.003	1.464	0.008	0.33	0.01	0.028	0.008	-0.003	0.017	0.057	-0.012	0.002	0.007	0.022	-0.006
S100A3	6274	1q21.3	-0.021	0.029	-0.109	0.024	0.051	-0.168	0.036	0.02	0.043	0.422	0	0.039	-0.035	0.457	0.578	0.023	0.168	0.309	0.817	0.233	-0.003	1.464	0.008	0.33	0.01	0.028	0.008	-0.003	0.017	0.057	-0.012	0.002	0.007	0.022	-0.006
S100A4	6275	1q21.3	-0.021	0.029	-0.109	0.024	0.051	-0.168	0.036	0.02	0.043	0.422	0	0.039	-0.035	0.457	0.578	0.023	0.168	0.309	0.817	0.233	-0.003	1.464	0.008	0.33	0.01	0.028	0.008	-0.003	0.017	0.057	-0.012	0.002	0.007	0.022	-0.006
S100A5	6276	1q21.3	-0.021	0.029	-0.109	0.024	0.051	-0.168	0.036	0.02	0.043	0.422	0	0.039	-0.035	0.457	0.578	0.023	0.168	0.309	0.817	0.233	-0.003	1.464	0.008	0.33	0.01	0.028	0.008	-0.003	0.017	0.057	-0.012	0.002	0.007	0.022	-0.006
S100A6	6277	1q21.3	-0.021	0.029	-0.109	0.024	0.051	-0.168	0.036	0.02	0.043	0.422	0	0.039	-0.035	0.457	0.578	0.023	0.168	0.309	0.817	0.233	-0.003	1.464	0.008	0.33	0.01	0.028	0.008	-0.003	0.017	0.057	-0.012	0.002	0.007	0.022	-0.006
S100A7A	338324	1q21.3	-0.021	0.029	-0.109	0.024	0.051	-0.168	0.036	0.02	0.043	0.422	0	0.039	-0.035	0.457	0.578	0.023	0.168	0.309	0.817	0.233	-0.003	1.464	0.008	0.33	0.01	0.028	0.008	-0.003	0.017	0.057	-0.012	0.002	0.007	0.022	-0.006
S100A7L2	645922	1q21.3	-0.021	0.029	-0.109	0.024	0.051	-0.168	0.036	0.02	0.043	0.422	0	0.039	-0.035	0.457	0.578	0.023	0.168	0.309	0.817	0.233	-0.003	1.464	0.008	0.33	0.01	0.028	0.008	-0.003	0.017	0.057	-0.012	0.002	0.007	0.022	-0.006
S100A7	6278	1q21.3	-0.021	0.029	-0.109	0.024	0.051	-0.168	0.036	0.02	0.043	0.422	0	0.039	-0.035	0.457	0.578	0.023	0.168	0.309	0.817	0.233	-0.003	1.464	0.008	0.33	0.01	0.028	0.008	-0.003	0.017	0.057	-0.012	0.002	0.007	0.022	-0.006
S100A8	6279	1q21.3	-0.021	0.029	-0.109	0.024	0.051	-0.168	0.036	0.02	0.043	0.422	0	0.039	-0.035	0.457	0.578	0.023	0.168	0.309	0.817	0.233	-0.003	1.464	0.008	0.33	0.01	0.028	0.008	-0.003	0.017	0.057	-0.012	0.002	0.007	0.022	-0.006
S100A9	6280	1q21.3	-0.021	0.029	-0.109	0.024	0.051	-0.168	0.036	0.02	0.043	0.422	0	0.039	-0.035	0.457	0.578	0.023	0.168	0.309	0.817	0.233	-0.003	1.464	0.008	0.33	0.01	0.028	0.008	-0.003	0.017	0.057	-0.012	0.002	0.007	0.022	-0.006
CHTOP	26097	1q21.3	-0.021	0.029	-0.109	0.024	0.015	-0.168	0.036	0.02	0.043	0.422	0	0.039	-0.035	0.457	0.578	0.023	0.168	0.309	0.817	0.233	-0.003	1.464	0.008	0.33	0.01	0.028	0.008	-0.003	0.017	0.057	-0.012	0.002	0.007	0.022	-0.006
CREB3L4	148327	1q21.3	-0.021	0.029	-0.109	0.024	0.015	-0.168	0.036	0.02	0.043	0.422	0	0.039	-0.035	0.457	0.578	0.023	0.168	0.309	0.817	0.233	-0.003	1.464	0.008	0.33	0.01	0.028	0.008	-0.003	0.017	0.057	-0.012	0.002	0.007	0.022	-0.006
CRTC2	200186	1q21.3	-0.021	0.029	-0.109	0.024	0.015	-0.168	0.036	0.02	0.043	0.422	0	0.039	-0.035	0.457	0.578	0.023	0.168	0.309	0.817	0.233	-0.003	1.464	0.008	0.33	0.01	0.028	0.008	-0.003	0.017	0.057	-0.012	0.002	0.007	0.022	-0.006
DENND4B	9909	1q21.3	-0.021	0.029	-0.109	0.024	0.015	-0.168	0.036	0.02	0.043	0.422	0	0.039	-0.035	0.457	0.578	0.023	0.168	0.309	0.817	0.233	-0.003	1.464	0.008	0.33	0.01	0.028	0.008	-0.003	0.017	0.057	-0.012	0.002	0.007	0.022	-0.006
GATAD2B	57459	1q21.3	-0.021	0.029	-0.109	0.024	0.015	-0.168	0.036	0.02	0.043	0.422	0	0.039	-0.035	0.457	0.578	0.023	0.168	0.309	0.817	0.233	-0.003	1.464	0.008	0.33	0.01	0.028	0.008	-0.003	0.017	0.057	-0.012	0.002	0.007	0.022	-0.006
ILF2	3608	1q21.3	-0.021	0.029	-0.109	0.024	0.015	-0.168	0.036	0.02	0.043	0.422	0	0.039	-0.035	0.457	0.578	0.023	0.168	0.309	0.817	0.233	-0.003	1.464	0.008	0.33	0.01	0.028	0.008	-0.003	0.017	0.057	-0.012	0.002	0.007	0.022	-0.006
INTS3	65123	1q21.3	-0.021	0.029	-0.109	0.024	0.015	-0.168	0.036	0.02	0.043	0.422	0	0.039	-0.035	0.457	0.578	0.023	0.168	0.309	0.817	0.233	-0.003	1.464	0.008	0.33	0.01	0.028	0.008	-0.003	0.017	0.057	-0.012	0.002	0.007	0.022	-0.006
JTB	10899	1q21.3	-0.021	0.029	-0.109	0.024	0.015	-0.168	0.036	0.02	0.043	0.422	0	0.039	-0.035	0.457	0.578	0.023	0.168	0.309	0.817	0.233	-0.003	1.464	0.008	0.33	0.01	0.028	0.008	-0.003	0.017	0.057	-0.012	0.002	0.007	0.022	-0.006
NPR1	4881	1q21.3	-0.021	0.029	-0.109	0.024	0.015	-0.168	0.036	0.02	0.043	0.422	0	0.039	-0.035	0.457	0.578	0.023	0.168	0.309	0.817	0.233	-0.003	1.464	0.008	0.33	0.01	0.028	0.008	-0.003	0.017	0.057	-0.012	0.002	0.007	0.022	-0.006
NUP210L	91181	1q21.3	-0.021	0.029	-0.109	0.024	0.015	-0.168	0.036	0.02	0.043	0.422	0	0.039	-0.035	0.457	0.578	0.023	0.168	0.309	0.817	0.233	-0.003	1.464	0.008	0.33	0.01	0.028	0.008	-0.003	0.017	0.057	-0.012	0.002	0.007	0.022	-0.006
RAB13	5872	1q21.3	-0.021	0.029	-0.109	0.024	0.015	-0.168	0.036	0.02	0.043	0.422	0	0.039	-0.035	0.457	0.578	0.023	0.168	0.309	0.817	0.233	-0.003	1.464	0.008	0.33	0.01	0.028	0.008	-0.003	0.017	0.057	-0.012	0.002	0.007	0.022	-0.006
RPS27	6232	1q21.3	-0.021	0.029	-0.109	0.024	0.015	-0.168	0.036	0.02	0.043	0.422	0	0.039	-0.035	0.457	0.578	0.023	0.168	0.309	0.817	0.233	-0.003	1.464	0.008	0.33	0.01	0.028	0.008	-0.003	0.017	0.057	-0.012	0.002	0.007	0.022	-0.006
S100A13	6284	1q21.3	-0.021	0.029	-0.109	0.024	0.015	-0.168	0.036	0.02	0.043	0.422	0	0.039	-0.035	0.457	0.578	0.023	0.168	0.309	0.817	0.233	-0.003	1.464	0.008	0.33	0.01	0.028	0.008	-0.003	0.017	0.057	-0.012	0.002	0.007	0.022	-0.006
S100A14	57402	1q21.3	-0.021	0.029	-0.109	0.024	0.015	-0.168	0.036	0.02	0.043	0.422	0	0.039	-0.035	0.457	0.578	0.023	0.168	0.309	0.817	0.233	-0.003	1.464	0.008	0.33	0.01	0.028	0.008	-0.003	0.017	0.057	-0.012	0.002	0.007	0.022	-0.006
S100A16	140576	1q21.3	-0.021	0.029	-0.109	0.024	0.015	-0.168	0.036	0.02	0.043	0.422	0	0.039	-0.035	0.457	0.578	0.023	0.168	0.309	0.817	0.233	-0.003	1.464	0.008	0.33	0.01	0.028	0.008	-0.003	0.017	0.057	-0.012	0.002	0.007	0.022	-0.006
S100A1	6271	1q21.3	-0.021	0.029	-0.109	0.024	0.015	-0.168	0.036	0.02	0.043	0.422	0	0.039	-0.035	0.457	0.578	0.023	0.168	0.309	0.817	0.233	-0.003	1.464	0.008	0.33	0.01	0.028	0.008	-0.003	0.017	0.057	-0.012	0.002	0.007	0.022	-0.006
S100A2	6273	1q21.3	-0.021	0.029	-0.109	0.024	0.015	-0.168	0.036	0.02	0.043	0.422	0	0.039	-0.035	0.457	0.578	0.023	0.168	0.309	0.817	0.233	-0.003	1.464	0.008	0.33	0.01	0.028	0.008	-0.003	0.017	0.057	-0.012	0.002	0.007	0.022	-0.006
SLC27A3	11000	1q21.3	-0.021	0.029	-0.109	0.024	0.015	-0.168	0.036	0.02	0.043	0.422	0	0.039	-0.035	0.457	0.578	0.023	0.168	0.309	0.817	0.233	-0.003	1.464	0.008	0.33	0.01	0.028	0.008	-0.003	0.017	0.057	-0.012	0.002	0.007	0.022	-0.006
SLC39A1	27173	1q21.3	-0.021	0.029	-0.109	0.024	0.015	-0.168	0.036	0.02	0.043	0.422	0	0.039	-0.035	0.457	0.578	0.023	0.168	0.309	0.817	0.233	-0.003	1.464	0.008	0.33	0.01	0.028	0.008	-0.003	0.017	0.057	-0.012	0.002	0.007	0.022	-0.006
SNAPIN	23557	1q21.3	-0.021	0.029	-0.109	0.024	0.015	-0.168	0.036	0.02	0.043	0.422	0	0.039	-0.035	0.457	0.578	0.023	0.168	0.309	0.817	0.233	-0.003	1.464	0.008	0.33	0.01	0.028	0.008	-0.003	0.017	0.057	-0.012	0.002	0.007	0.022	-0.006
TPM3	7170	1q21.3	-0.021	0.029	-0.109	0.024	0.015	-0.168	0.036	0.02	0.043	0.422	0	0.039	-0.035	0.457	0.578	0.023	0.168	0.309	0.817	0.233	-0.003	1.464	0.008	0.33	0.01	0.028	0.008	-0.003	0.017	0.057	-0.012	0.002	0.007	0.022	-0.006
ADAR	103	1q21.3	-0.021	0.029	-0.109	0.024	0.015	-0.168	0.036	0.02	0.043	0.422	0	0.039	-0.035	0.457	0.578	0.023	0.168	0.309	0.817	0.233	-0.003	0.616	0.008	0.33	0.01	0.028	0.008	-0.003	0.017	0.057	-0.012	0.002	0.007	0.022	-0.006
AQP10	89872	1q21.3	-0.021	0.029	-0.109	0.024	0.015	-0.168	0.036	0.02	0.043	0.422	0	0.039	-0.035	0.457	0.578	0.023	0.168	0.309	0.817	0.233	-0.003	0.616	0.008	0.33	0.01	0.028	0.008	-0.003	0.017	0.057	-0.012	0.002	0.007	0.022	-0.006
ATP8B2	57198	1q21.3	-0.021	0.029	-0.109	0.024	0.015	-0.168	0.036	0.02	0.043	0.422	0	0.039	-0.035	0.457	0.578	0.023	0.168	0.309	0.817	0.233	-0.003	0.616	0.008	0.33	0.01	0.028	0.008	-0.003	0.017	0.057	-0.012	0.002	0.007	0.022	-0.006
C1orf189	388701	1q21.3	-0.021	0.029	-0.109	0.024	0.015	-0.168	0.036	0.02	0.043	0.422	0	0.039	-0.035	0.457	0.578	0.023	0.168	0.309	0.817	0.233	-0.003	0.616	0.008	0.33	0.01	0.028	0.008	-0.003	0.017	0.057	-0.012	0.002	0.007	0.022	-0.006
C1orf43	25912	1q21.3	-0.021	0.029	-0.109	0.024	0.015	-0.168	0.036	0.02	0.043	0.422	0	0.039	-0.035	0.457	0.578	0.023	0.168	0.309	0.817	0.233	-0.003	0.616	0.008	0.33	0.01	0.028	0.008	-0.003	0.017	0.057	-0.012	0.002	0.007	0.022	-0.006
CHRNB2	1141	1q21.3	-0.021	0.029	-0.109	0.024	0.015	-0.168	0.036	0.02	0.043	0.422	0	0.039	-0.035	0.457	0.578	0.023	0.168	0.309	0.817	0.233	-0.003	0.616	0.008	0.33	0.01	0.028	0.008	-0.003	0.017	0.057	-0.012	0.002	0.007	0.022	-0.006
HAX1	10456	1q21.3	-0.021	0.029	-0.109	0.024	0.015	-0.168	0.036	0.02	0.043	0.422	0	0.039	-0.035	0.457	0.578	0.023	0.168	0.309	0.817	0.233	-0.003	0.616	0.008	0.33	0.01	0.028	0.008	-0.003	0.017	0.057	-0.012	0.002	0.007	0.022	-0.006
IL6R	3570	1q21.3	-0.021	0.029	-0.109	0.024	0.015	-0.168	0.036	0.02	0.043	0.422	0	0.039	-0.035	0.457	0.578	0.023	0.168	0.309	0.817	0.233	-0.003	0.616	0.008	0.33	0.01	0.028	0.008	-0.003	0.017	0.057	-0.012	0.002	0.007	0.022	-0.006
KCNN3	3782	1q21.3	-0.021	0.029	-0.109	0.024	0.015	-0.168	0.036	0.02	0.043	0.422	0	0.039	-0.035	0.457	0.578	0.023	0.168	0.309	0.817	0.233	-0.003	0.616	0.008	0.335	0.01	0.028	0.008	-0.003	0.017	0.057	-0.012	0.002	0.007	0.022	-0.006
MIR190B	100126346	1q21.3	-0.021	0.029	-0.109	0.024	0.015	-0.168	0.036	0.02	0.043	0.422	0	0.039	-0.035	0.457	0.578	0.023	0.168	0.309	0.817	0.233	-0.003	0.616	0.008	0.33	0.01	0.028	0.008	-0.003	0.017	0.057	-0.012	0.002	0.007	0.022	-0.006
SHE	126669	1q21.3	-0.021	0.029	-0.109	0.024	0.015	-0.168	0.036	0.02	0.043	0.422	0	0.039	-0.035	0.457	0.578	0.023	0.168	0.309	0.817	0.233	-0.003	0.616	0.008	0.33	0.01	0.028	0.008	-0.003	0.017	0.057	-0.012	0.002	0.007	0.022	-0.006
TDRD10	126668	1q21.3	-0.021	0.029	-0.109	0.024	0.015	-0.168	0.036	0.02	0.043	0.422	0	0.039	-0.035	0.457	0.578	0.023	0.168	0.309	0.817	0.233	-0.003	0.616	0.008	0.33	0.01	0.028	0.008	-0.003	0.017	0.057	-0.012	0.002	0.007	0.022	-0.006
UBAP2L	9898	1q21.3	-0.021	0.029	-0.109	0.024	0.015	-0.168	0.036	0.02	0.043	0.422	0	0.039	-0.035	0.457	0.578	0.023	0.168	0.309	0.817	0.233	-0.003	0.616	0.008	0.33	0.01	0.028	0.008	-0.003	0.017	0.057	-0.012	0.002	0.007	0.022	-0.006
UBE2Q1	55585	1q21.3	-0.021	0.029	-0.109	0.024	0.015	-0.168	0.036	0.02	0.043	0.422	0	0.039	-0.035	0.457	0.578	0.023	0.168	0.309	0.817	0.233	-0.003	0.616	0.008	0.33	0.01	0.028	0.008	-0.003	0.017	0.057	-0.012	0.002	0.007	0.022	-0.006
hsa-mir-190b	-1761	1q21.3	-0.021	0.029	-0.109	0.024	0.015	-0.168	0.036	0.02	0.043	0.422	0	0.039	-0.035	0.457	0.578	0.023	0.168	0.309	0.817	0.233	-0.003	0.616	0.008	0.33	0.01	0.028	0.008	-0.003	0.017	0.057	-0.012	0.002	0.007	0.022	-0.006
ADAM15	8751	1q22	-0.021	0.029	-0.109	0.024	0.015	-0.168	0.036	0.02	0.043	0.422	0	0.039	-0.035	0.457	0.578	0.023	0.168	0.309	0.817	0.233	-0.003	0.616	0.008	0.335	0.01	0.028	0.008	-0.003	0.017	0.057	-0.012	0.002	0.007	0.022	-0.006
ASH1L	55870	1q22	-0.021	0.029	-0.109	0.024	0.015	-0.168	0.036	0.02	0.043	0.422	0	0.039	-0.035	0.457	0.578	0.023	0.168	0.309	0.817	0.233	-0.003	0.616	0.008	0.335	0.01	0.028	0.008	-0.003	0.017	0.057	-0.012	0.002	0.007	0.022	-0.006
CKS1B	1163	1q21.3	-0.021	0.029	-0.109	0.024	0.015	-0.168	0.036	0.02	0.043	0.422	0	0.039	-0.035	0.457	0.578	0.023	0.168	0.309	0.817	0.233	-0.003	0.616	0.008	0.335	0.01	0.028	0.008	-0.003	0.017	0.057	-0.012	0.002	0.007	0.022	-0.006
CLK2	1196	1q22	-0.021	0.029	-0.109	0.024	0.015	-0.168	0.036	0.02	0.043	0.422	0	0.039	-0.035	0.457	0.578	0.023	0.168	0.309	0.817	0.233	-0.003	0.616	0.008	0.335	0.01	0.028	0.008	-0.003	0.017	0.057	-0.012	0.002	0.007	0.022	-0.006
DAP3	7818	1q22	-0.021	0.029	-0.109	0.024	0.015	-0.168	0.036	0.02	0.043	0.422	0	0.039	-0.035	0.457	0.578	0.023	0.168	0.309	0.817	0.233	-0.003	0.616	0.008	0.335	0.01	0.028	0.008	-0.003	0.017	0.057	-0.012	0.002	0.007	0.022	-0.006
DCST1	149095	1q22	-0.021	0.029	-0.109	0.024	0.015	-0.168	0.036	0.02	0.043	0.422	0	0.039	-0.035	0.457	0.578	0.023	0.168	0.309	0.817	0.233	-0.003	0.616	0.008	0.335	0.01	0.028	0.008	-0.003	0.017	0.057	-0.012	0.002	0.007	0.022	-0.006
DCST2	127579	1q21.3	-0.021	0.029	-0.109	0.024	0.015	-0.168	0.036	0.02	0.043	0.422	0	0.039	-0.035	0.457	0.578	0.023	0.168	0.309	0.817	0.233	-0.003	0.616	0.008	0.335	0.01	0.028	0.008	-0.003	0.017	0.057	-0.012	0.002	0.007	0.022	-0.006
DPM3	54344	1q22	-0.021	0.029	-0.109	0.024	0.015	-0.168	0.036	0.02	0.043	0.422	0	0.039	-0.035	0.457	0.578	0.023	0.168	0.309	0.817	0.233	-0.003	0.616	0.008	0.335	0.01	0.028	0.008	-0.003	0.017	0.057	-0.012	0.002	0.007	0.022	-0.006
EFNA1	1942	1q22	-0.021	0.029	-0.109	0.024	0.015	-0.168	0.036	0.02	0.043	0.422	0	0.039	-0.035	0.457	0.578	0.023	0.168	0.309	0.817	0.233	-0.003	0.616	0.008	0.335	0.01	0.028	0.008	-0.003	0.017	0.057	-0.012	0.002	0.007	0.022	-0.006
EFNA3	1944	1q22	-0.021	0.029	-0.109	0.024	0.015	-0.168	0.036	0.02	0.043	0.422	0	0.039	-0.035	0.457	0.578	0.023	0.168	0.309	0.817	0.233	-0.003	0.616	0.008	0.335	0.01	0.028	0.008	-0.003	0.017	0.057	-0.012	0.002	0.007	0.022	-0.006
EFNA4	1945	1q22	-0.021	0.029	-0.109	0.024	0.015	-0.168	0.036	0.02	0.043	0.422	0	0.039	-0.035	0.457	0.578	0.023	0.168	0.309	0.817	0.233	-0.003	0.616	0.008	0.335	0.01	0.028	0.008	-0.003	0.017	0.057	-0.012	0.002	0.007	0.022	-0.006
FAM189B	10712	1q22	-0.021	0.029	-0.109	0.024	0.015	-0.168	0.036	0.02	0.043	0.422	0	0.039	-0.035	0.457	0.578	0.023	0.168	0.309	0.817	0.233	-0.003	0.616	0.008	0.335	0.01	0.028	0.008	-0.003	0.017	0.057	-0.012	0.002	0.007	0.022	-0.006
FDPS	2224	1q22	-0.021	0.029	-0.109	0.024	0.015	-0.168	0.036	0.02	0.043	0.422	0	0.039	-0.035	0.457	0.578	0.023	0.168	0.309	0.817	0.233	-0.003	0.616	0.008	0.335	0.01	0.028	0.008	-0.003	0.017	0.057	-0.012	0.002	0.007	0.022	-0.006
FLAD1	80308	1q21.3	-0.021	0.029	-0.109	0.024	0.015	-0.168	0.036	0.02	0.043	0.422	0	0.039	-0.035	0.457	0.578	0.023	0.168	0.309	0.817	0.233	-0.003	0.616	0.008	0.335	0.01	0.028	0.008	-0.003	0.017	0.057	-0.012	0.002	0.007	0.022	-0.006
GBAP1	2630	1q22	-0.021	0.029	-0.109	0.024	0.015	-0.168	0.036	0.02	0.043	0.422	0	0.039	-0.035	0.457	0.578	0.023	0.168	0.309	0.817	0.233	-0.003	0.616	0.008	0.335	0.01	0.028	0.008	-0.003	0.017	0.057	-0.012	0.002	0.007	0.022	-0.006
GBA	2629	1q22	-0.021	0.029	-0.109	0.024	0.015	-0.168	0.036	0.02	0.043	0.422	0	0.039	-0.035	0.457	0.578	0.023	0.168	0.309	0.817	0.233	-0.003	0.616	0.008	0.335	0.01	0.028	0.008	-0.003	0.017	0.057	-0.012	0.002	0.007	0.022	-0.006
GON4L	54856	1q22	-0.021	0.029	-0.109	0.024	0.015	-0.168	0.036	0.02	0.043	0.422	0	0.039	-0.035	0.457	0.578	0.023	0.168	0.309	0.817	0.233	-0.003	0.616	0.008	0.335	0.01	0.028	0.008	-0.003	0.017	0.057	-0.012	0.002	0.007	0.022	-0.006
HCN3	57657	1q22	-0.021	0.029	-0.109	0.024	0.015	-0.168	0.036	0.02	0.043	0.422	0	0.039	-0.035	0.457	0.578	0.023	0.168	0.309	0.817	0.233	-0.003	0.616	0.008	0.335	0.01	0.028	0.008	-0.003	0.017	0.057	-0.012	0.002	0.007	0.022	-0.006
KRTCAP2	200185	1q22	-0.021	0.029	-0.109	0.024	0.015	-0.168	0.036	0.02	0.043	0.422	0	0.039	-0.035	0.457	0.578	0.023	0.168	0.309	0.817	0.233	-0.003	0.616	0.008	0.335	0.01	0.028	0.008	-0.003	0.017	0.057	-0.012	0.002	0.007	0.022	-0.006
LENEP	55891	1q21.3	-0.021	0.029	-0.109	0.024	0.015	-0.168	0.036	0.02	0.043	0.422	0	0.039	-0.035	0.457	0.578	0.023	0.168	0.309	0.817	0.233	-0.003	0.616	0.008	0.335	0.01	0.028	0.008	-0.003	0.017	0.057	-0.012	0.002	0.007	0.022	-0.006
LOC100505666	100505666	1q22	-0.021	0.029	-0.109	0.024	0.015	-0.168	0.036	0.02	0.043	0.422	0	0.039	-0.035	0.457	0.578	0.023	0.168	0.309	0.817	0.233	-0.003	0.616	0.008	0.335	0.01	0.028	0.008	-0.003	0.017	0.057	-0.012	0.002	0.007	0.022	-0.006
LOC645676	645676	1q22	-0.021	0.029	-0.109	0.024	0.015	-0.168	0.036	0.02	0.043	0.422	0	0.039	-0.035	0.457	0.578	0.023	0.168	0.309	0.817	0.233	-0.003	0.616	0.008	0.335	0.01	0.028	0.008	-0.003	0.017	0.057	-0.012	0.002	0.007	0.022	-0.006
MIR4258	100423020	1q21.3	-0.021	0.029	-0.109	0.024	0.015	-0.168	0.036	0.02	0.043	0.422	0	0.039	-0.035	0.457	0.578	0.023	0.168	0.309	0.817	0.233	-0.003	0.616	0.008	0.335	0.01	0.028	0.008	-0.003	0.017	0.057	-0.012	0.002	0.007	0.022	-0.006
MIR555	693140	1q22	-0.021	0.029	-0.109	0.024	0.015	-0.168	0.036	0.02	0.043	0.422	0	0.039	-0.035	0.457	0.578	0.023	0.168	0.309	0.817	0.233	-0.003	0.616	0.008	0.335	0.01	0.028	0.008	-0.003	0.017	0.057	-0.012	0.002	0.007	0.022	-0.006
MIR92B	693235	1q22	-0.021	0.029	-0.109	0.024	0.015	-0.168	0.036	0.02	0.043	0.422	0	0.039	-0.035	0.457	0.578	0.023	0.168	0.309	0.817	0.233	-0.003	0.616	0.008	0.335	0.01	0.028	0.008	-0.003	0.017	0.057	-0.012	0.002	0.007	0.022	-0.006
MSTO1	55154	1q22	-0.021	0.029	-0.109	0.024	0.015	-0.168	0.036	0.02	0.043	0.422	0	0.039	-0.035	0.457	0.578	0.023	0.168	0.309	0.817	0.233	-0.003	0.616	0.008	0.335	0.01	0.028	0.008	-0.003	0.017	0.057	-0.012	0.002	0.007	0.022	-0.006
MSTO2P	100129405	1q22	-0.021	0.029	-0.109	0.024	0.015	-0.168	0.036	0.02	0.043	0.422	0	0.039	-0.035	0.457	0.578	0.023	0.168	0.309	0.817	0.233	-0.003	0.616	0.008	0.335	0.01	0.028	0.008	-0.003	0.017	0.057	-0.012	0.002	0.007	0.022	-0.006
MTX1	4580	1q22	-0.021	0.029	-0.109	0.024	0.015	-0.168	0.036	0.02	0.043	0.422	0	0.039	-0.035	0.457	0.578	0.023	0.168	0.309	0.817	0.233	-0.003	0.616	0.008	0.335	0.01	0.028	0.008	-0.003	0.017	0.057	-0.012	0.002	0.007	0.022	-0.006
MUC1	4582	1q22	-0.021	0.029	-0.109	0.024	0.015	-0.168	0.036	0.02	0.043	0.422	0	0.039	-0.035	0.457	0.578	0.023	0.168	0.309	0.817	0.233	-0.003	0.616	0.008	0.335	0.01	0.028	0.008	-0.003	0.017	0.057	-0.012	0.002	0.007	0.022	-0.006
PBXIP1	57326	1q21.3	-0.021	0.029	-0.109	0.024	0.015	-0.168	0.036	0.02	0.043	0.422	0	0.039	-0.035	0.457	0.578	0.023	0.168	0.309	0.817	0.233	-0.003	0.616	0.008	0.335	0.01	0.028	0.008	-0.003	0.017	0.057	-0.012	0.002	0.007	0.022	-0.006
PKLR	5313	1q22	-0.021	0.029	-0.109	0.024	0.015	-0.168	0.036	0.02	0.043	0.422	0	0.039	-0.035	0.457	0.578	0.023	0.168	0.309	0.817	0.233	-0.003	0.616	0.008	0.335	0.01	0.028	0.008	-0.003	0.017	0.057	-0.012	0.002	0.007	0.022	-0.006
PMVK	10654	1q21.3	-0.021	0.029	-0.109	0.024	0.015	-0.168	0.036	0.02	0.043	0.422	0	0.039	-0.035	0.457	0.578	0.023	0.168	0.309	0.817	0.233	-0.003	0.616	0.008	0.335	0.01	0.028	0.008	-0.003	0.017	0.057	-0.012	0.002	0.007	0.022	-0.006
POU5F1P4	645682	1q22	-0.021	0.029	-0.109	0.024	0.015	-0.168	0.036	0.02	0.043	0.422	0	0.039	-0.035	0.457	0.578	0.023	0.168	0.309	0.817	0.233	-0.003	0.616	0.008	0.335	0.01	0.028	0.008	-0.003	0.017	0.057	-0.012	0.002	0.007	0.022	-0.006
PYGO2	90780	1q21.3	-0.021	0.029	-0.109	0.024	0.015	-0.168	0.036	0.02	0.043	0.422	0	0.039	-0.035	0.457	0.578	0.023	0.168	0.309	0.817	0.233	-0.003	0.616	0.008	0.335	0.01	0.028	0.008	-0.003	0.017	0.057	-0.012	0.002	0.007	0.022	-0.006
RUSC1-AS1	284618	1q22	-0.021	0.029	-0.109	0.024	0.015	-0.168	0.036	0.02	0.043	0.422	0	0.039	-0.035	0.457	0.578	0.023	0.168	0.309	0.817	0.233	-0.003	0.616	0.008	0.335	0.01	0.028	0.008	-0.003	0.017	0.057	-0.012	0.002	0.007	0.022	-0.006
RUSC1	23623	1q22	-0.021	0.029	-0.109	0.024	0.015	-0.168	0.036	0.02	0.043	0.422	0	0.039	-0.035	0.457	0.578	0.023	0.168	0.309	0.817	0.233	-0.003	0.616	0.008	0.335	0.01	0.028	0.008	-0.003	0.017	0.057	-0.012	0.002	0.007	0.022	-0.006
SCAMP3	10067	1q22	-0.021	0.029	-0.109	0.024	0.015	-0.168	0.036	0.02	0.043	0.422	0	0.039	-0.035	0.457	0.578	0.023	0.168	0.309	0.817	0.233	-0.003	0.616	0.008	0.335	0.01	0.028	0.008	-0.003	0.017	0.057	-0.012	0.002	0.007	0.022	-0.006
SHC1	6464	1q21.3	-0.021	0.029	-0.109	0.024	0.015	-0.168	0.036	0.02	0.043	0.422	0	0.039	-0.035	0.457	0.578	0.023	0.168	0.309	0.817	0.233	-0.003	0.616	0.008	0.335	0.01	0.028	0.008	-0.003	0.017	0.057	-0.012	0.002	0.007	0.022	-0.006
SLC50A1	55974	1q22	-0.021	0.029	-0.109	0.024	0.015	-0.168	0.036	0.02	0.043	0.422	0	0.039	-0.035	0.457	0.578	0.023	0.168	0.309	0.817	0.233	-0.003	0.616	0.008	0.335	0.01	0.028	0.008	-0.003	0.017	0.057	-0.012	0.002	0.007	0.022	-0.006
THBS3	7059	1q22	-0.021	0.029	-0.109	0.024	0.015	-0.168	0.036	0.02	0.043	0.422	0	0.039	-0.035	0.457	0.578	0.023	0.168	0.309	0.817	0.233	-0.003	0.616	0.008	0.335	0.01	0.028	0.008	-0.003	0.017	0.057	-0.012	0.002	0.007	0.022	-0.006
TRIM46	80128	1q22	-0.021	0.029	-0.109	0.024	0.015	-0.168	0.036	0.02	0.043	0.422	0	0.039	-0.035	0.457	0.578	0.023	0.168	0.309	0.817	0.233	-0.003	0.616	0.008	0.335	0.01	0.028	0.008	-0.003	0.017	0.057	-0.012	0.002	0.007	0.022	-0.006
YY1AP1	55249	1q22	-0.021	0.029	-0.109	0.024	0.015	-0.168	0.036	0.02	0.043	0.422	0	0.039	-0.035	0.457	0.578	0.023	0.168	0.309	0.817	0.233	-0.003	0.616	0.008	0.335	0.01	0.028	0.008	-0.003	0.017	0.057	-0.012	0.002	0.007	0.022	-0.006
ZBTB7B	51043	1q21.3	-0.021	0.029	-0.109	0.024	0.015	-0.168	0.036	0.02	0.043	0.422	0	0.039	-0.035	0.457	0.578	0.023	0.168	0.309	0.817	0.233	-0.003	0.616	0.008	0.335	0.01	0.028	0.008	-0.003	0.017	0.057	-0.012	0.002	0.007	0.022	-0.006
hsa-mir-4258	-1767	1q21.3	-0.021	0.029	-0.109	0.024	0.015	-0.168	0.036	0.02	0.043	0.422	0	0.039	-0.035	0.457	0.578	0.023	0.168	0.309	0.817	0.233	-0.003	0.616	0.008	0.335	0.01	0.028	0.008	-0.003	0.017	0.057	-0.012	0.002	0.007	0.022	-0.006
hsa-mir-555	-1769	1q22	-0.021	0.029	-0.109	0.024	0.015	-0.168	0.036	0.02	0.043	0.422	0	0.039	-0.035	0.457	0.578	0.023	0.168	0.309	0.817	0.233	-0.003	0.616	0.008	0.335	0.01	0.028	0.008	-0.003	0.017	0.057	-0.012	0.002	0.007	0.022	-0.006
hsa-mir-92b	-1768	1q22	-0.021	0.029	-0.109	0.024	0.015	-0.168	0.036	0.02	0.043	0.422	0	0.039	-0.035	0.457	0.578	0.023	0.168	0.309	0.817	0.233	-0.003	0.616	0.008	0.335	0.01	0.028	0.008	-0.003	0.017	0.057	-0.012	0.002	0.007	0.022	-0.006
APOA1BP	128240	1q23.1	-0.021	0.029	-0.109	0.024	0.015	-0.168	0.036	0.02	0.043	0.422	0	0.039	-0.035	0.457	0.578	0.023	0.168	0.309	0.817	0.233	-0.003	0.616	0.008	0.335	0.01	0.028	0.008	-0.003	0.017	0.057	-0.012	0.002	0.007	0.022	-0.006
ARHGEF2	9181	1q22	-0.021	0.029	-0.109	0.024	0.015	-0.168	0.036	0.02	0.043	0.422	0	0.039	-0.035	0.457	0.578	0.023	0.168	0.309	0.817	0.233	-0.003	0.616	0.008	0.335	0.01	0.028	0.008	-0.003	0.017	0.057	-0.012	0.002	0.007	0.022	-0.006
BCAN	63827	1q23.1	-0.021	0.029	-0.109	0.024	0.015	-0.168	0.036	0.02	0.043	0.422	0	0.039	-0.035	0.457	0.578	0.023	0.168	0.309	0.817	0.233	-0.003	0.616	0.008	0.335	0.01	0.028	0.008	-0.003	0.017	0.057	-0.012	0.002	0.007	0.022	-0.006
BGLAP	632	1q22	-0.021	0.029	-0.109	0.024	0.015	-0.168	0.036	0.02	0.043	0.422	0	0.039	-0.035	0.457	0.578	0.023	0.168	0.309	0.817	0.233	-0.003	0.616	0.008	0.335	0.01	0.028	0.008	-0.003	0.017	0.057	-0.012	0.002	0.007	0.022	-0.006
C1orf182	128229	1q22	-0.021	0.029	-0.109	0.024	0.015	-0.168	0.036	0.02	0.043	0.422	0	0.039	-0.035	0.457	0.578	0.023	0.168	0.309	0.817	0.233	-0.003	0.616	0.008	0.335	0.01	0.028	0.008	-0.003	0.017	0.057	-0.012	0.002	0.007	0.022	-0.006
C1orf61	10485	1q22	-0.021	0.029	-0.109	0.024	0.015	-0.168	0.036	0.02	0.043	0.422	0	0.039	-0.035	0.457	0.578	0.023	0.168	0.309	0.817	0.233	-0.003	0.616	0.008	0.335	0.01	0.028	0.008	-0.003	0.017	0.057	-0.012	0.002	0.007	0.022	-0.006
C1orf85	112770	1q22	-0.021	0.029	-0.109	0.024	0.015	-0.168	0.036	0.02	0.043	0.422	0	0.039	-0.035	0.457	0.578	0.023	0.168	0.309	0.817	0.233	-0.003	0.616	0.008	0.335	0.01	0.028	0.008	-0.003	0.017	0.057	-0.012	0.002	0.007	0.022	-0.006
CCT3	7203	1q22	-0.021	0.029	-0.109	0.024	0.015	-0.168	0.036	0.02	0.043	0.422	0	0.039	-0.035	0.457	0.578	0.023	0.168	0.309	0.817	0.233	-0.003	0.616	0.008	0.335	0.01	0.028	0.008	-0.003	0.017	0.057	-0.012	0.002	0.007	0.022	-0.006
CRABP2	1382	1q23.1	-0.021	0.029	-0.109	0.024	0.015	-0.168	0.036	0.02	0.043	0.422	0	0.039	-0.035	0.457	0.578	0.023	0.168	0.309	0.817	0.233	-0.003	0.616	0.008	0.335	0.01	0.028	0.008	-0.003	0.017	0.057	-0.012	0.002	0.007	0.022	-0.006
GPATCH4	54865	1q23.1	-0.021	0.029	-0.109	0.024	0.015	-0.168	0.036	0.02	0.043	0.422	0	0.039	-0.035	0.457	0.578	0.023	0.168	0.309	0.817	0.233	-0.003	0.616	0.008	0.335	0.01	0.028	0.008	-0.003	0.017	0.057	-0.012	0.002	0.007	0.022	-0.006
HAPLN2	60484	1q23.1	-0.021	0.029	-0.109	0.024	0.015	-0.168	0.036	0.02	0.043	0.422	0	0.039	-0.035	0.457	0.578	0.023	0.168	0.309	0.817	0.233	-0.003	0.616	0.008	0.335	0.01	0.028	0.008	-0.003	0.017	0.057	-0.012	0.002	0.007	0.022	-0.006
HDGF	3068	1q23.1	-0.021	0.029	-0.109	0.024	0.015	-0.168	0.036	0.02	0.043	0.422	0	0.039	-0.035	0.457	0.578	0.023	0.168	0.309	0.817	0.233	-0.003	0.616	0.008	0.335	0.01	0.028	0.008	-0.003	0.017	0.057	-0.012	0.002	0.007	0.022	-0.006
INSRR	3645	1q23.1	-0.021	0.029	-0.109	0.024	0.015	-0.168	0.036	0.02	0.043	0.422	0	0.039	-0.035	0.457	0.578	0.023	0.168	0.309	0.817	0.233	-0.003	0.616	0.008	0.335	0.01	0.028	0.008	-0.003	0.017	0.057	-0.012	0.002	0.007	0.022	-0.006
IQGAP3	128239	1q22	-0.021	0.029	-0.109	0.024	0.015	-0.168	0.036	0.02	0.043	0.422	0	0.039	-0.035	0.457	0.578	0.023	0.168	0.309	0.817	0.233	-0.003	0.616	0.008	0.335	0.01	0.028	0.008	-0.003	0.017	0.057	-0.012	0.002	0.007	0.022	-0.006
ISG20L2	81875	1q23.1	-0.021	0.029	-0.109	0.024	0.015	-0.168	0.036	0.02	0.043	0.422	0	0.039	-0.035	0.457	0.578	0.023	0.168	0.309	0.817	0.233	-0.003	0.616	0.008	0.335	0.01	0.028	0.008	-0.003	0.017	0.057	-0.012	0.002	0.007	0.022	-0.006
KIAA0907	22889	1q22	-0.021	0.029	-0.109	0.024	0.015	-0.168	0.036	0.02	0.043	0.422	0	0.039	-0.035	0.457	0.578	0.023	0.168	0.309	0.817	0.233	-0.003	0.616	0.008	0.335	0.01	0.028	0.008	-0.003	0.017	0.057	-0.012	0.002	0.007	0.022	-0.006
LAMTOR2	28956	1q22	-0.021	0.029	-0.109	0.024	0.015	-0.168	0.036	0.02	0.043	0.422	0	0.039	-0.035	0.457	0.578	0.023	0.168	0.309	0.817	0.233	-0.003	0.616	0.008	0.335	0.01	0.028	0.008	-0.003	0.017	0.057	-0.012	0.002	0.007	0.022	-0.006
LMNA	4000	1q22	-0.021	0.029	-0.109	0.024	0.015	-0.168	0.036	0.02	0.043	0.422	0	0.039	-0.035	0.457	0.578	0.023	0.168	0.309	0.817	0.233	-0.003	0.616	0.008	0.335	0.01	0.028	0.008	-0.003	0.017	0.057	-0.012	0.002	0.007	0.022	-0.006
MEF2D	4209	1q22	-0.021	0.029	-0.109	0.024	0.015	-0.168	0.036	0.02	0.043	0.422	0	0.039	-0.035	0.457	0.578	0.023	0.168	0.309	0.817	0.233	-0.003	0.616	0.008	0.335	0.01	0.028	0.008	-0.003	0.017	0.057	-0.012	0.002	0.007	0.022	-0.006
MEX3A	92312	1q22	-0.021	0.029	-0.109	0.024	0.015	-0.168	0.036	0.02	0.043	0.422	0	0.039	-0.035	0.457	0.578	0.023	0.168	0.309	0.817	0.233	-0.003	0.616	0.008	0.335	0.01	0.028	0.008	-0.003	0.017	0.057	-0.012	0.002	0.007	0.022	-0.006
MIR9-1	407046	1q22	-0.021	0.029	-0.109	0.024	0.015	-0.168	0.036	0.02	0.043	0.422	0	0.039	-0.035	0.457	0.578	0.023	0.168	0.309	0.817	0.233	-0.003	0.616	0.008	0.335	0.01	0.028	0.008	-0.003	0.017	0.057	-0.012	0.002	0.007	0.022	-0.006
MRPL24	79590	1q23.1	-0.021	0.029	-0.109	0.024	0.015	-0.168	0.036	0.02	0.043	0.422	0	0.039	-0.035	0.457	0.578	0.023	0.168	0.309	0.817	0.233	-0.003	0.616	0.008	0.335	0.01	0.028	0.008	-0.003	0.017	0.057	-0.012	0.002	0.007	0.022	-0.006
NES	10763	1q23.1	-0.021	0.029	-0.109	0.024	0.015	-0.168	0.036	0.02	0.043	0.422	0	0.039	-0.035	0.457	0.578	0.023	0.168	0.309	0.817	0.233	-0.003	0.616	0.008	0.335	0.01	0.028	0.008	-0.003	0.017	0.057	-0.012	0.002	0.007	0.022	-0.006
NTRK1	4914	1q23.1	-0.021	0.029	-0.109	0.024	0.015	-0.168	0.036	0.02	0.043	0.422	0	0.039	-0.035	0.457	0.578	0.023	0.168	0.309	0.817	0.233	-0.003	0.616	0.008	0.335	0.01	0.028	0.008	-0.003	0.017	0.057	-0.012	0.002	0.007	0.022	-0.006
PAQR6	79957	1q22	-0.021	0.029	-0.109	0.024	0.015	-0.168	0.036	0.02	0.043	0.422	0	0.039	-0.035	0.457	0.578	0.023	0.168	0.309	0.817	0.233	-0.003	0.616	0.008	0.335	0.01	0.028	0.008	-0.003	0.017	0.057	-0.012	0.002	0.007	0.022	-0.006
PMF1-BGLAP	100527963	1q22	-0.021	0.029	-0.109	0.024	0.015	-0.168	0.036	0.02	0.043	0.422	0	0.039	-0.035	0.457	0.578	0.023	0.168	0.309	0.817	0.233	-0.003	0.616	0.008	0.335	0.01	0.028	0.008	-0.003	0.017	0.057	-0.012	0.002	0.007	0.022	-0.006
PMF1	11243	1q22	-0.021	0.029	-0.109	0.024	0.015	-0.168	0.036	0.02	0.043	0.422	0	0.039	-0.035	0.457	0.578	0.023	0.168	0.309	0.817	0.233	-0.003	0.616	0.008	0.335	0.01	0.028	0.008	-0.003	0.017	0.057	-0.012	0.002	0.007	0.022	-0.006
PRCC	5546	1q23.1	-0.021	0.029	-0.109	0.024	0.015	-0.168	0.036	0.02	0.043	0.422	0	0.039	-0.035	0.457	0.578	0.023	0.168	0.309	0.817	0.233	-0.003	0.616	0.008	0.335	0.01	0.028	0.008	-0.003	0.017	0.057	-0.012	0.002	0.007	0.022	-0.006
RAB25	57111	1q22	-0.021	0.029	-0.109	0.024	0.015	-0.168	0.036	0.02	0.043	0.422	0	0.039	-0.035	0.457	0.578	0.023	0.168	0.309	0.817	0.233	-0.003	0.616	0.008	0.335	0.01	0.028	0.008	-0.003	0.017	0.057	-0.012	0.002	0.007	0.022	-0.006
RHBG	57127	1q22	-0.021	0.029	-0.109	0.024	0.015	-0.168	0.036	0.02	0.043	0.422	0	0.039	-0.035	0.457	0.578	0.023	0.168	0.309	0.817	0.233	-0.003	0.616	0.008	0.335	0.01	0.028	0.008	-0.003	0.017	0.057	-0.012	0.002	0.007	0.022	-0.006
RIT1	6016	1q22	-0.021	0.029	-0.109	0.024	0.015	-0.168	0.036	0.02	0.043	0.422	0	0.039	-0.035	0.457	0.578	0.023	0.168	0.309	0.817	0.233	-0.003	0.616	0.008	0.335	0.01	0.028	0.008	-0.003	0.017	0.057	-0.012	0.002	0.007	0.022	-0.006
RRNAD1	51093	1q23.1	-0.021	0.029	-0.109	0.024	0.015	-0.168	0.036	0.02	0.043	0.422	0	0.039	-0.035	0.457	0.578	0.023	0.168	0.309	0.817	0.233	-0.003	0.616	0.008	0.335	0.01	0.028	0.008	-0.003	0.017	0.057	-0.012	0.002	0.007	0.022	-0.006
RXFP4	339403	1q22	-0.021	0.029	-0.109	0.024	0.015	-0.168	0.036	0.02	0.043	0.422	0	0.039	-0.035	0.457	0.578	0.023	0.168	0.309	0.817	0.233	-0.003	0.616	0.008	0.335	0.01	0.028	0.008	-0.003	0.017	0.057	-0.012	0.002	0.007	0.022	-0.006
SCARNA4	677771	1q22	-0.021	0.029	-0.109	0.024	0.015	-0.168	0.036	0.02	0.043	0.422	0	0.039	-0.035	0.457	0.578	0.023	0.168	0.309	0.817	0.233	-0.003	0.616	0.008	0.335	0.01	0.028	0.008	-0.003	0.017	0.057	-0.012	0.002	0.007	0.022	-0.006
SEMA4A	64218	1q22	-0.021	0.029	-0.109	0.024	0.015	-0.168	0.036	0.02	0.043	0.422	0	0.039	-0.035	0.457	0.578	0.023	0.168	0.309	0.817	0.233	-0.003	0.616	0.008	0.335	0.01	0.028	0.008	-0.003	0.017	0.057	-0.012	0.002	0.007	0.022	-0.006
SH2D2A	9047	1q23.1	-0.021	0.029	-0.109	0.024	0.015	-0.168	0.036	0.02	0.043	0.422	0	0.039	-0.035	0.457	0.578	0.023	0.168	0.309	0.817	0.233	-0.003	0.616	0.008	0.335	0.01	0.028	0.008	-0.003	0.017	0.057	-0.012	0.002	0.007	0.022	-0.006
SLC25A44	9673	1q22	-0.021	0.029	-0.109	0.024	0.015	-0.168	0.036	0.02	0.043	0.422	0	0.039	-0.035	0.457	0.578	0.023	0.168	0.309	0.817	0.233	-0.003	0.616	0.008	0.335	0.01	0.028	0.008	-0.003	0.017	0.057	-0.012	0.002	0.007	0.022	-0.006
SMG5	23381	1q22	-0.021	0.029	-0.109	0.024	0.015	-0.168	0.036	0.02	0.043	0.422	0	0.039	-0.035	0.457	0.578	0.023	0.168	0.309	0.817	0.233	-0.003	0.616	0.008	0.335	0.01	0.028	0.008	-0.003	0.017	0.057	-0.012	0.002	0.007	0.022	-0.006
SNORA42	677823	1q22	-0.021	0.029	-0.109	0.024	0.015	-0.168	0.036	0.02	0.043	0.422	0	0.039	-0.035	0.457	0.578	0.023	0.168	0.309	0.817	0.233	-0.003	0.616	0.008	0.335	0.01	0.028	0.008	-0.003	0.017	0.057	-0.012	0.002	0.007	0.022	-0.006
SSR2	6746	1q22	-0.021	0.029	-0.109	0.024	0.015	-0.168	0.036	0.02	0.043	0.422	0	0.039	-0.035	0.457	0.578	0.023	0.168	0.309	0.817	0.233	-0.003	0.616	0.008	0.335	0.01	0.028	0.008	-0.003	0.017	0.057	-0.012	0.002	0.007	0.022	-0.006
SYT11	23208	1q22	-0.021	0.029	-0.109	0.024	0.015	-0.168	0.036	0.02	0.043	0.422	0	0.039	-0.035	0.457	0.578	0.023	0.168	0.309	0.817	0.233	-0.003	0.616	0.008	0.335	0.01	0.028	0.008	-0.003	0.017	0.057	-0.012	0.002	0.007	0.022	-0.006
TMEM79	84283	1q22	-0.021	0.029	-0.109	0.024	0.015	-0.168	0.036	0.02	0.043	0.422	0	0.039	-0.035	0.457	0.578	0.023	0.168	0.309	0.817	0.233	-0.003	0.616	0.008	0.335	0.01	0.028	0.008	-0.003	0.017	0.057	-0.012	0.002	0.007	0.022	-0.006
TTC24	164118	1q23.1	-0.021	0.029	-0.109	0.024	0.015	-0.168	0.036	0.02	0.043	0.422	0	0.039	-0.035	0.457	0.578	0.023	0.168	0.309	0.817	0.233	-0.003	0.616	0.008	0.335	0.01	0.028	0.008	-0.003	0.017	0.057	-0.012	0.002	0.007	0.022	-0.006
UBQLN4	56893	1q22	-0.021	0.029	-0.109	0.024	0.015	-0.168	0.036	0.02	0.043	0.422	0	0.039	-0.035	0.457	0.578	0.023	0.168	0.309	0.817	0.233	-0.003	0.616	0.008	0.335	0.01	0.028	0.008	-0.003	0.017	0.057	-0.012	0.002	0.007	0.022	-0.006
VHLL	391104	1q22	-0.021	0.029	-0.109	0.024	0.015	-0.168	0.036	0.02	0.043	0.422	0	0.039	-0.035	0.457	0.578	0.023	0.168	0.309	0.817	0.233	-0.003	0.616	0.008	0.335	0.01	0.028	0.008	-0.003	0.017	0.057	-0.012	0.002	0.007	0.022	-0.006
hsa-mir-9-1	-1778	1q22	-0.021	0.029	-0.109	0.024	0.015	-0.168	0.036	0.02	0.043	0.422	0	0.039	-0.035	0.457	0.578	0.023	0.168	0.309	0.817	0.233	-0.003	0.616	0.008	0.335	0.01	0.028	0.008	-0.003	0.017	0.057	-0.012	0.002	0.007	0.022	-0.006
PEAR1	375033	1q23.1	-0.021	0.029	-0.109	0.024	0.015	-0.168	0.036	0.02	0.043	0.422	0	0.039	-0.035	0.287	0.578	0.023	0.168	0.309	0.817	0.233	-0.003	0.616	0.008	0.335	0.01	0.028	0.008	-0.003	0.017	0.057	-0.012	0.002	0.007	0.022	-0.006
LRRC71	149499	1q23.1	-0.021	0.029	-0.109	0.024	0.015	-0.168	0.036	0.02	0.043	0.422	0	0.039	-0.035	0.287	0.578	0.023	0.168	0.309	0.817	0.233	-0.003	0.616	0.008	0.335	0.01	0.028	0.008	-0.003	0.017	0.057	-0.012	0.002	0.007	0.022	-0.006
ARHGEF11	9826	1q23.1	-0.021	0.029	-0.109	0.024	0.015	-0.168	0.036	0.02	0.043	0.422	0	0.039	-0.035	0.287	0.578	0.023	0.168	0.309	0.817	0.233	-0.003	0.616	0.008	0.335	0.01	0.028	0.008	-0.003	0.017	0.057	-0.012	0.002	0.007	0.022	-0.006
ETV3L	440695	1q23.1	-0.021	0.029	-0.109	0.024	0.015	-0.168	0.036	0.02	0.043	0.422	0	0.039	-0.035	0.287	0.578	0.023	0.168	0.309	0.817	0.233	-0.003	0.616	0.008	0.335	0.01	0.028	0.008	-0.003	0.017	0.057	-0.012	0.002	0.007	0.022	-0.006
MIR765	768220	1q23.1	-0.021	0.029	-0.109	0.024	0.015	-0.168	0.036	0.02	0.043	0.422	0	0.039	-0.035	0.287	0.578	0.023	0.168	0.309	0.817	0.233	-0.003	0.616	0.008	0.335	0.01	0.028	0.008	-0.003	0.017	0.057	-0.012	0.002	0.007	0.022	-0.006
hsa-mir-765	-1782	1q23.1	-0.021	0.029	-0.109	0.024	0.015	-0.168	0.036	0.02	0.043	0.422	0	0.039	-0.035	0.287	0.578	0.023	0.168	0.309	0.817	0.233	-0.003	0.616	0.008	0.335	0.01	0.028	0.008	-0.003	0.017	0.057	-0.012	0.002	0.007	0.022	-0.006
CYCSP52	360155	1q23.1	-0.021	-0.071	-0.109	0.024	0.015	-0.168	0.036	0.02	0.043	0.422	0	0.039	-0.035	0.287	0.578	0.023	0.168	0.309	0.817	0.233	-0.003	0.616	0.008	0.335	0.01	0.028	0.008	-0.003	0.017	0.057	-0.012	0.002	0.007	0.022	-0.006
ETV3	2117	1q23.1	-0.021	-0.071	-0.109	0.024	0.015	-0.168	0.036	0.02	0.043	0.422	0	0.039	-0.035	0.287	0.578	0.023	0.168	0.309	0.817	0.233	-0.003	0.616	0.008	0.335	0.01	0.028	0.008	-0.003	0.017	0.057	-0.012	0.002	0.007	0.022	-0.006
CD5L	922	1q23.1	-0.021	-0.071	-0.109	0.024	0.015	-0.168	0.036	0.02	0.043	0.454	0	0.039	-0.035	0.287	0.578	0.023	0.168	0.309	0.817	0.233	-0.003	0.616	0.008	0.335	0.01	0.028	0.008	-0.003	0.017	0.057	-0.012	0.002	0.007	0.022	-0.006
FCRL1	115350	1q23.1	-0.021	-0.071	-0.109	0.024	0.015	-0.168	0.036	0.02	0.043	0.454	0	0.039	-0.035	0.287	0.578	0.023	0.168	0.309	0.817	0.233	-0.003	0.616	0.008	0.335	0.01	0.028	0.008	-0.003	0.017	0.057	-0.012	0.002	0.007	0.022	-0.006
FCRL2	79368	1q23.1	-0.021	-0.071	-0.109	0.024	0.015	-0.168	0.036	0.02	0.043	0.454	0	0.039	-0.035	0.287	0.578	0.023	0.168	0.309	0.817	0.233	-0.003	0.616	0.008	0.335	0.01	0.028	0.008	-0.003	0.017	0.057	-0.012	0.002	0.007	0.022	-0.006
FCRL3	115352	1q23.1	-0.021	-0.071	-0.109	0.024	0.015	-0.168	0.036	0.02	0.043	0.454	0	0.039	-0.035	0.287	0.578	0.023	0.168	0.309	0.817	0.233	-0.003	0.616	0.008	0.335	0.01	0.028	0.008	-0.003	0.017	0.057	-0.012	0.002	0.007	0.022	-0.006
FCRL4	83417	1q23.1	-0.021	-0.071	-0.109	0.024	0.015	-0.168	0.036	0.02	0.043	0.454	0	0.039	-0.035	0.287	0.578	0.023	0.168	0.309	0.817	0.233	-0.003	0.616	0.008	0.335	0.01	0.028	0.008	-0.003	0.017	0.057	-0.012	0.002	0.007	0.022	-0.006
FCRL5	83416	1q23.1	-0.021	-0.071	-0.109	0.024	0.015	-0.168	0.036	0.02	0.043	0.454	0	0.039	-0.035	0.287	0.578	0.023	0.168	0.309	0.817	0.233	-0.003	0.616	0.008	0.335	0.01	0.028	0.008	-0.003	0.017	0.057	-0.012	0.002	0.007	0.022	-0.006
KIRREL	55243	1q23.1	-0.021	-0.071	-0.158	0.024	0.015	-0.168	0.036	0.02	0.043	0.454	0	0.039	-0.035	0.287	0.578	0.023	0.168	0.309	0.817	0.233	-0.003	0.616	0.008	0.335	0.01	0.028	0.008	-0.003	0.017	0.057	-0.012	0.002	0.007	0.022	-0.006
CD1A	909	1q23.1	-0.021	-0.071	-0.158	0.024	0.015	-0.168	0.036	0.02	0.043	0.454	0	0.039	-0.035	0.287	0.578	0.023	0.168	0.309	0.817	0.233	-0.003	0.616	0.008	0.335	0.01	0.028	0.008	-0.003	0.017	0.057	-0.012	0.002	0.007	0.022	-0.006
CD1B	910	1q23.1	-0.021	-0.071	-0.158	0.024	0.015	-0.168	0.036	0.02	0.043	0.454	0	0.039	-0.035	0.287	0.578	0.023	0.168	0.309	0.817	0.233	-0.003	0.616	0.008	0.335	0.01	0.028	0.008	-0.003	0.017	0.057	-0.012	0.002	0.007	0.022	-0.006
CD1C	911	1q23.1	-0.021	-0.071	-0.158	0.024	0.015	-0.168	0.036	0.02	0.043	0.454	0	0.039	-0.035	0.287	0.578	0.023	0.168	0.309	0.817	0.233	-0.003	0.616	0.008	0.335	0.01	0.028	0.008	-0.003	0.017	0.057	-0.012	0.002	0.007	0.022	-0.006
CD1D	912	1q23.1	-0.021	-0.071	-0.158	0.024	0.015	-0.168	0.036	0.02	0.043	0.454	0	0.039	-0.035	0.287	0.578	0.023	0.168	0.309	0.817	0.233	-0.003	0.616	0.008	0.335	0.01	0.028	0.008	-0.003	0.017	0.057	-0.012	0.002	0.007	0.022	-0.006
CD1E	913	1q23.1	-0.021	-0.071	-0.158	0.024	0.015	-0.168	0.036	0.02	0.043	0.454	0	0.039	-0.035	0.287	0.578	0.023	0.168	0.309	0.817	0.233	-0.003	0.616	0.008	0.335	0.01	0.028	0.008	-0.003	0.017	0.057	-0.012	0.002	0.007	0.022	-0.006
LOC646268	646268	1q23.1	-0.021	-0.071	-0.158	0.024	0.015	-0.168	0.036	0.02	0.043	0.454	0	0.039	-0.035	0.287	0.578	0.023	0.168	0.309	0.817	0.233	-0.003	0.616	0.008	0.335	0.01	0.028	0.008	-0.003	0.017	0.057	-0.012	0.002	0.007	0.022	-0.006
OR10K1	391109	1q23.1	-0.021	-0.071	-0.158	0.024	0.015	-0.168	0.036	0.02	0.043	0.454	0	0.039	-0.035	0.287	0.578	0.023	0.168	0.309	0.817	0.233	-0.003	0.616	0.008	0.335	0.01	0.028	0.008	-0.003	0.017	0.057	-0.012	0.002	0.007	0.022	-0.006
OR10K2	391107	1q23.1	-0.021	-0.071	-0.158	0.024	0.015	-0.168	0.036	0.02	0.043	0.454	0	0.039	-0.035	0.287	0.578	0.023	0.168	0.309	0.817	0.233	-0.003	0.616	0.008	0.335	0.01	0.028	0.008	-0.003	0.017	0.057	-0.012	0.002	0.007	0.022	-0.006
OR10T2	128360	1q23.1	-0.021	-0.071	-0.158	0.024	0.015	-0.168	0.036	0.02	0.043	0.454	0	0.039	-0.035	0.287	0.578	0.023	0.168	0.309	0.817	0.233	-0.003	0.616	0.008	0.335	0.01	0.028	0.008	-0.003	0.017	0.057	-0.012	0.002	0.007	0.022	-0.006
AIM2	9447	1q23.1	-0.021	-0.071	-0.158	0.024	0.015	-0.168	0.036	0.02	0.043	0.454	0	0.039	-0.035	0.287	0.578	0.023	0.168	0.309	0.817	0.233	-0.003	0.616	0.008	0.335	0.01	0.028	0.008	-0.003	0.017	0.057	-0.012	0.002	0.007	0.022	-0.006
CADM3	57863	1q23.2	-0.021	-0.071	-0.158	0.024	0.015	-0.168	0.036	0.02	0.043	0.454	0	0.039	-0.035	0.287	0.578	0.023	0.168	0.309	0.817	0.233	-0.003	0.616	0.008	0.335	0.01	0.028	0.008	-0.003	0.017	0.057	-0.012	0.002	0.007	0.022	-0.006
DARC	2532	1q23.2	-0.021	-0.071	-0.158	0.024	0.015	-0.168	0.036	0.02	0.043	0.454	0	0.039	-0.035	0.287	0.578	0.023	0.168	0.309	0.817	0.233	-0.003	0.616	0.008	0.335	0.01	0.028	0.008	-0.003	0.017	0.057	-0.012	0.002	0.007	0.022	-0.006
FCER1A	2205	1q23.2	-0.021	-0.071	-0.158	0.024	0.015	-0.168	0.036	0.02	0.043	0.454	0	0.039	-0.035	0.287	0.578	0.023	0.168	0.309	0.817	0.233	-0.003	0.616	0.008	0.335	0.01	0.028	0.008	-0.003	0.017	0.057	-0.012	0.002	0.007	0.022	-0.006
IFI16	3428	1q23.1	-0.021	-0.071	-0.158	0.024	0.015	-0.168	0.036	0.02	0.043	0.454	0	0.039	-0.035	0.287	0.578	0.023	0.168	0.309	0.817	0.233	-0.003	0.616	0.008	0.335	0.01	0.028	0.008	-0.003	0.017	0.057	-0.012	0.002	0.007	0.022	-0.006
LOC100131825	100131825	1q23.2	-0.021	-0.071	-0.158	0.024	0.015	-0.168	0.036	0.02	0.043	0.454	0	0.039	-0.035	0.287	0.578	0.023	0.168	0.309	0.817	0.233	-0.003	0.616	0.008	0.335	0.01	0.028	0.008	-0.003	0.017	0.057	-0.012	0.002	0.007	0.022	-0.006
MNDA	4332	1q23.1	-0.021	-0.071	-0.158	0.024	0.015	-0.168	0.036	0.02	0.043	0.454	0	0.039	-0.035	0.287	0.578	0.023	0.168	0.309	0.817	0.233	-0.003	0.616	0.008	0.335	0.01	0.028	0.008	-0.003	0.017	0.057	-0.012	0.002	0.007	0.022	-0.006
OR10J3	441911	1q23.2	-0.021	-0.071	-0.158	0.024	0.015	-0.168	0.036	0.02	0.043	0.454	0	0.039	-0.035	0.287	0.578	0.023	0.168	0.309	0.817	0.233	-0.003	0.616	0.008	0.335	0.01	0.028	0.008	-0.003	0.017	0.057	-0.012	0.002	0.007	0.022	-0.006
OR10R2	343406	1q23.1	-0.021	-0.071	-0.158	0.024	0.015	-0.168	0.036	0.02	0.043	0.454	0	0.039	-0.035	0.287	0.578	0.023	0.168	0.309	0.817	0.233	-0.003	0.616	0.008	0.335	0.01	0.028	0.008	-0.003	0.017	0.057	-0.012	0.002	0.007	0.022	-0.006
OR10X1	128367	1q23.1	-0.021	-0.071	-0.158	0.024	0.015	-0.168	0.036	0.02	0.043	0.454	0	0.039	-0.035	0.287	0.578	0.023	0.168	0.309	0.817	0.233	-0.003	0.616	0.008	0.335	0.01	0.028	0.008	-0.003	0.017	0.057	-0.012	0.002	0.007	0.022	-0.006
OR10Z1	128368	1q23.1	-0.021	-0.071	-0.158	0.024	0.015	-0.168	0.036	0.02	0.043	0.454	0	0.039	-0.035	0.287	0.578	0.023	0.168	0.309	0.817	0.233	-0.003	0.616	0.008	0.335	0.01	0.028	0.008	-0.003	0.017	0.057	-0.012	0.002	0.007	0.022	-0.006
OR6K2	81448	1q23.1	-0.021	-0.071	-0.158	0.024	0.015	-0.168	0.036	0.02	0.043	0.454	0	0.039	-0.035	0.287	0.578	0.023	0.168	0.309	0.817	0.233	-0.003	0.616	0.008	0.335	0.01	0.028	0.008	-0.003	0.017	0.057	-0.012	0.002	0.007	0.022	-0.006
OR6K3	391114	1q23.1	-0.021	-0.071	-0.158	0.024	0.015	-0.168	0.036	0.02	0.043	0.454	0	0.039	-0.035	0.287	0.578	0.023	0.168	0.309	0.817	0.233	-0.003	0.616	0.008	0.335	0.01	0.028	0.008	-0.003	0.017	0.057	-0.012	0.002	0.007	0.022	-0.006
OR6K6	128371	1q23.1	-0.021	-0.071	-0.158	0.024	0.015	-0.168	0.036	0.02	0.043	0.454	0	0.039	-0.035	0.287	0.578	0.023	0.168	0.309	0.817	0.233	-0.003	0.616	0.008	0.335	0.01	0.028	0.008	-0.003	0.017	0.057	-0.012	0.002	0.007	0.022	-0.006
OR6N1	128372	1q23.1	-0.021	-0.071	-0.158	0.024	0.015	-0.168	0.036	0.02	0.043	0.454	0	0.039	-0.035	0.287	0.578	0.023	0.168	0.309	0.817	0.233	-0.003	0.616	0.008	0.335	0.01	0.028	0.008	-0.003	0.017	0.057	-0.012	0.002	0.007	0.022	-0.006
OR6N2	81442	1q23.1	-0.021	-0.071	-0.158	0.024	0.015	-0.168	0.036	0.02	0.043	0.454	0	0.039	-0.035	0.287	0.578	0.023	0.168	0.309	0.817	0.233	-0.003	0.616	0.008	0.335	0.01	0.028	0.008	-0.003	0.017	0.057	-0.012	0.002	0.007	0.022	-0.006
OR6P1	128366	1q23.1	-0.021	-0.071	-0.158	0.024	0.015	-0.168	0.036	0.02	0.043	0.454	0	0.039	-0.035	0.287	0.578	0.023	0.168	0.309	0.817	0.233	-0.003	0.616	0.008	0.335	0.01	0.028	0.008	-0.003	0.017	0.057	-0.012	0.002	0.007	0.022	-0.006
OR6Y1	391112	1q23.1	-0.021	-0.071	-0.158	0.024	0.015	-0.168	0.036	0.02	0.043	0.454	0	0.039	-0.035	0.287	0.578	0.023	0.168	0.309	0.817	0.233	-0.003	0.616	0.008	0.335	0.01	0.028	0.008	-0.003	0.017	0.057	-0.012	0.002	0.007	0.022	-0.006
PYHIN1	149628	1q23.1	-0.021	-0.071	-0.158	0.024	0.015	-0.168	0.036	0.02	0.043	0.454	0	0.039	-0.035	0.287	0.578	0.023	0.168	0.309	0.817	0.233	-0.003	0.616	0.008	0.335	0.01	0.028	0.008	-0.003	0.017	0.057	-0.012	0.002	0.007	0.022	-0.006
SPTA1	6708	1q23.1	-0.021	-0.071	-0.158	0.024	0.015	-0.168	0.036	0.02	0.043	0.454	0	0.039	-0.035	0.287	0.578	0.023	0.168	0.309	0.817	0.233	-0.003	0.616	0.008	0.335	0.01	0.028	0.008	-0.003	0.017	0.057	-0.012	0.002	0.007	0.022	-0.006
OR10J1	26476	1q23.2	-0.021	-0.071	-0.158	0.024	0.015	-0.168	0.036	0.02	0.043	0.454	0	0.039	-0.035	0.287	0.625	0.023	0.168	0.309	0.817	0.233	-0.003	0.616	0.008	0.335	0.01	0.028	0.008	-0.003	0.017	0.057	-0.012	0.002	0.007	0.022	-0.006
OR10J5	127385	1q23.2	-0.021	-0.071	-0.158	0.024	0.015	-0.168	0.036	0.02	0.043	0.454	0	0.039	-0.035	0.287	0.625	0.023	0.168	0.309	0.817	0.233	-0.003	0.616	0.008	0.335	0.01	0.028	0.008	-0.003	0.017	0.057	-0.012	0.002	0.007	0.022	-0.006
APCS	325	1q23.2	-0.021	-0.006	-0.158	0.024	0.015	-0.168	0.036	0.02	0.043	0.454	0	0.039	-0.035	0.287	0.625	0.023	0.168	0.309	0.817	0.233	-0.003	0.616	0.008	0.335	0.01	0.028	0.008	-0.003	0.017	0.057	-0.012	0.002	0.007	0.022	-0.006
ATP1A2	477	1q23.2	-0.021	-0.006	-0.158	0.024	0.015	-0.168	0.036	0.02	0.043	0.454	0	0.039	-0.035	0.287	0.625	0.023	0.168	0.309	0.817	0.233	-0.003	0.616	0.008	0.335	0.01	0.028	0.008	-0.003	0.017	0.057	-0.012	0.002	0.007	0.022	-0.006
ATP1A4	480	1q23.2	-0.021	-0.006	-0.158	0.024	0.015	-0.168	0.036	0.02	0.043	0.454	0	0.039	-0.035	0.287	0.625	0.023	0.168	0.309	0.817	0.233	-0.003	0.616	0.008	0.335	0.01	0.028	0.008	-0.003	0.017	0.057	-0.012	0.002	0.007	0.022	-0.006
C1orf204	284677	1q23.2	-0.021	-0.006	-0.158	0.024	0.015	-0.168	0.036	0.02	0.043	0.454	0	0.039	-0.035	0.287	0.625	0.023	0.168	0.309	0.817	0.233	-0.003	0.616	0.008	0.335	0.01	0.028	0.008	-0.003	0.017	0.057	-0.012	0.002	0.007	0.022	-0.006
CASQ1	844	1q23.2	-0.021	-0.006	-0.158	0.024	0.015	-0.168	0.036	0.02	0.043	0.454	0	0.039	-0.035	0.287	0.625	0.023	0.168	0.309	0.817	0.233	-0.003	0.616	0.008	0.335	0.01	0.028	0.008	-0.003	0.017	0.057	-0.012	0.002	0.007	0.022	-0.006
CCDC19	25790	1q23.2	-0.021	-0.006	-0.158	0.024	0.015	-0.168	0.036	0.02	0.043	0.454	0	0.039	-0.035	0.287	0.625	0.023	0.168	0.309	0.817	0.233	-0.003	0.616	0.008	0.335	0.01	0.028	0.008	-0.003	0.017	0.057	-0.012	0.002	0.007	0.022	-0.006
COPA	1314	1q23.2	-0.021	-0.006	-0.158	0.024	0.015	-0.168	0.036	0.02	0.043	0.454	0	0.039	-0.035	0.287	0.625	0.023	0.168	0.309	0.817	0.233	-0.003	0.616	0.008	0.335	0.01	0.028	0.008	-0.003	0.017	0.057	-0.012	0.002	0.007	0.022	-0.006
CRP	1401	1q23.2	-0.021	-0.006	-0.158	0.024	0.015	-0.168	0.036	0.02	0.043	0.454	0	0.039	-0.035	0.287	0.625	0.023	0.168	0.309	0.817	0.233	-0.003	0.616	0.008	0.335	0.01	0.028	0.008	-0.003	0.017	0.057	-0.012	0.002	0.007	0.022	-0.006
DCAF8	50717	1q23.2	-0.021	-0.006	-0.158	0.024	0.015	-0.168	0.036	0.02	0.043	0.454	0	0.039	-0.035	0.287	0.625	0.023	0.168	0.309	0.817	0.233	-0.003	0.616	0.008	0.335	0.01	0.028	0.008	-0.003	0.017	0.057	-0.012	0.002	0.007	0.022	-0.006
[truncated: 22,556 more rows]

## Sheet: CYT-low_READ_all_data_by_genes
Gene Symbol	Locus ID	Cytoband	TCGA-CL-4957-01A	TCGA-AF-3913-01A	TCGA-AG-3898-01A	TCGA-F5-6863-01A	TCGA-DC-4749-01A	TCGA-AG-3727-01A	TCGA-DC-6155-01A	TCGA-DY-A1DC-01A	TCGA-AH-6897-01A	TCGA-DY-A1DF-01A	TCGA-AG-A016-01A	TCGA-AG-A026-01A	TCGA-AG-A020-01A	TCGA-AG-4021-01A	TCGA-DC-5869-01A	TCGA-DY-A1DG-01A	TCGA-EI-7002-01A	TCGA-CL-5917-01A	TCGA-EI-6514-01A	TCGA-AH-6544-01A	TCGA-AF-5654-01A	TCGA-G5-6641-01A	TCGA-AG-A032-01A	TCGA-EI-6509-01A	TCGA-AG-A002-01A	TCGA-DC-6683-01A	TCGA-CI-6622-01A	TCGA-AG-A01N-01A	TCGA-AF-A56L-01A	TCGA-AG-A015-01A	TCGA-AG-A00H-01A	TCGA-AH-6903-01A	TCGA-G5-6572-01A	TCGA-DC-6681-01A	TCGA-AG-A025-01A
[truncated: 24,203 more rows]

[truncated: 12 more sheets: CYT-high_READ_alllesions.conf90, CYT-low_READ_alllessions.conf90, CYT-high_READ_all_thresh_by_gen, CYT-low_READ_all_thresh_by_gen, CYT-high_READ_amp_genes_conf_90, CYT-low_READ_amp_genes_conf_90, CYT-high_READ_data_by_genes, CYT-low_READ_data_by_genes, CYT-high_READ_del_genes_conf_90, CYT-low_READ_del_genes_conf_90, CYT-high_READ_focaldata_bygenes, CYT-low_READ_focal_data_bygenes]
