# Supplementary material for: Cytolytic activity correlates with the mutational burden and deregulated expression of immune checkpoints in colorectal cancer
Source: J Exp Clin Cancer Res. 2019 Aug 20;38:364. doi: 10.1186/s13046-019-1372-z (PMC6701076; doi:10.1186/s13046-019-1372-z)
Supplement: Supplementary file 16 — Table S7. GISTIC (v2.0.22) analysis results for colon cancers (COAD). GISTIC was used to detect recurrent somatic copy number alterations (SCNA) in CYT-high and -low colon cancers, using MutSigCV (v1) from the Broad Institute’s GenePattern. Each SCNA was assigned a G-score indicative of its amplitude and occurrence across samples. SCNAs in each COAD sample within each cytolytic subgroup were counted by taking the sum of segment mean changes ≥ 0.6 and ≤ − 0.4 between somatic and normal samples. Significantly amplified or deleted genomic regions in each cytolytic subgroup with FDR < 0.25 were considered significant. (XLSX 95 kb) [file 13046_2019_1372_MOESM16_ESM.xlsx]

## Sheet: CIBERSORT.CYT-high_COAD
Input Sample	B cells naive	B cells memory	Plasma cells	T cells CD8	T cells CD4 naive	T cells CD4 memory resting	T cells CD4 memory activated	T cells follicular helper	T cells regulatory (Tregs)	T cells gamma delta	NK cells resting	NK cells activated	Monocytes	Macrophages M0	Macrophages M1	Macrophages M2	Dendritic cells resting	Dendritic cells activated	Mast cells resting	Mast cells activated	Eosinophils	Neutrophils	P-value	Pearson Correlation	RMSE
TCGA-CM-6162-01A	0	0	0	0	0	0	0	0	0.0167727	0	0.044775	0.0421017	0.131716	0.226977	0	0.231209	0.140782	0	0.0071018	0	0.158565	0	0.65	0.0172715	1.05417
TCGA-AA-3681-01A	0.00918844	0.00222038	0.0507354	0	0	0	0	0	0.0963391	0	0.126827	0.0319221	0.0953278	0.436263	0.025736	0	0.11085	0	0	0	0.0145899	0	0.76	-0.0431	1.04368
TCGA-NH-A5IV-01A	0	0	0	0.0170357	0	0.0189008	0.0180525	0	0	0.0334999	0	0.0655166	0.0484366	0.077598	0	0.507651	0.063263	0	0	0	0.0707704	0.0792754	0.21	0.69941	0.71131
TCGA-A6-6140-01A	0.0128228	0.025046	0.0524506	0	0	0	0	0	0.0349276	0	0	0.0561488	0	0.600119	0.0904345	0	0.0623053	0	0.0657457	0	0	0	0.6	0.0470303	1.03551
TCGA-CK-5913-01A	0	0	0	0	0	0	0	0	0.111481	0	0.0608711	0.059589	0.00692508	0.535479	0.0283856	0	0.120234	0	0.0156447	0	0.0613904	0	0.81	-0.0629	1.08224
TCGA-CK-5916-01A	0.0008	0	0	0	0	0	0	0	0.0933171	0.00849595	0.023936	0.0428805	0.164909	0.316222	0	0.208372	0.0982171	0	0	0	0.0428485	0	0.6	0.0496241	1.01771
TCGA-AM-5821-01A	0	0.0176378	0	0.0644645	0	0.0563132	0.0055487	0.0032299	0.0373292	0.134253	0	0.0818874	0	0.0568215	0	0.287427	0	0	0.072345	0	0.0372474	0.145496	0.56	0.0977399	1.02915
TCGA-AD-6964-01A	0	0	0.0296115	0	0	0	0	0	0.028609	0	0	0.0181842	0.147202	0.230957	0	0.269089	0.125357	0	0	0.00694359	0.144048	0	0.62	0.0452214	1.03108
TCGA-A6-6142-01A	0.0126818	0.0280639	0.0844234	0	0	0	0	0	0	0	0	0.0311376	0	0.621289	0.079413	0.00591614	0.0675397	0	0.0695351	0	0	0	0.6	0.0525651	1.02299
TCGA-AA-3977-01A	0	0	0	0	0	0	0	0	0.0619287	0	0	0.0565391	0.117877	0.225029	0.0158299	0.353495	0.105317	0	0	0	0.063984	0	0.55	0.108904	1.0223
TCGA-AD-6895-01A	0	0	0	0	0	0	0.00863755	0	0.130117	0	0	0.20557	0.0566333	0.284932	0	0.109614	0.11375	0	0.00145781	0	0.0892887	0	0.84	-0.0866	1.21913
TCGA-AA-3544-01A	0	0	0.0121418	0	0	0.00145298	0.0110152	0	0.103341	0	0	0.112014	0.0226855	0.216992	0	0.355421	0.0978971	0	0	0	0.0670396	0	0.61	0.0454691	1.08115
TCGA-CM-4744-01A	0	0	0	0	0	0	0.0149598	0	0.131153	0	0	0.203865	0.0429032	0.36685	0	0.0135346	0.127013	0	0	0	0.0997211	0	0.53	0.158571	1.08491
TCGA-G4-6299-01A	0	0	0	0	0	0	0.00822047	0	0.0959798	0	0.0135459	0.127498	0.0575242	0.271498	0	0.186422	0.126068	0	0	0	0.113244	0	0.77	-0.0448	1.12484
TCGA-A6-2679-01A	0	0	0	0	0	0	0.0516425	0	0.106226	0	0	0.334961	0	0.154252	0	0	0.071124	0.100708	0	0	0.181087	0	0.83	-0.0807	1.48642
TCGA-AA-3524-01A	0	0	0.0270096	0	0	0.00983381	0.0210694	0	0.0925294	0	0	0.0881008	0.093996	0.1267	0	0.325061	0.0955101	0	0	0	0.12019	0	0.62	0.0317863	1.06915
TCGA-AA-3713-01A	0.00122305	0	0.0434841	0	0	0	0	0	0.100711	0	0.131058	0.0149677	0.074489	0.432033	0.0170404	0	0.125915	0	0.0008	0	0.0582431	0	0.78	-0.0543	1.04508
TCGA-A6-5664-01A	0	0	0	0	0	0	0	0	0.101052	0	0.0150228	0.0965503	0.0657001	0.192537	0	0.201428	0.135034	0	0.0284255	0	0.16425	0	0.78	-0.0499	1.10583
TCGA-AA-3846-01A	0	0	0	0	0	0	0	0	0.0569336	0	0	0.105283	0	0.359142	0	0.267032	0.116377	0	0.0119822	0	0.0832506	0	0.65	0.0178722	1.08636
TCGA-AA-A01P-01A	0	0	0.030242	0	0	0.00841404	0.0250308	0	0.0885226	0	0	0.0987717	0.0507745	0.12335	0	0.314447	0.0965866	0	0	0	0.163861	0	0.56	0.0920812	1.05761
TCGA-AA-3966-01A	0	0	0	0.00812189	0	0.0162838	0.0200788	0	0.0797677	0.0505115	0	0.102486	0.0685836	0.090355	0	0.344501	0.0571713	0.0492409	0	0	0.0782107	0.0346878	0.58	0.0710138	1.07257
TCGA-AZ-6607-01A	0.0262877	0.0428123	0.0162903	0	0	0	0	0	0.00462251	0	0	0.0495908	0	0.774717	0.0460597	0	0.0215343	0	0.0180855	0	0	0	0.29	0.485739	0.848372
TCGA-AD-6965-01A	0	0	0.020867	0	0	0	0	0	0.108321	0	0.088423	0.0511782	0.0593644	0.476408	0	0	0.133907	0	0	0	0.0615321	0	0.82	-0.0658	1.06774
TCGA-A6-2686-01A	0	0	0	0.001682	0	0	0.0208152	0	0.00817751	0.00807183	0	0.089972	0	0.206875	0	0.529127	0.0996573	0	0	0	0.0344445	0.00117729	0.21	0.681561	0.720343
TCGA-AA-A02R-01A	0	0	0	0	0	0	0.00537864	0	0.10236	0	0	0.106347	0.0825417	0.252881	0	0.259982	0.109009	0	0	0	0.0815	0	0.58	0.0719376	1.05259
TCGA-AA-3877-01A	0.00707711	0.00107557	0.0333169	0	0	0	0	0	0.0953052	0	0.0954947	0.0201445	0.0690668	0.440102	0.084867	0	0.0921707	0	0.00125652	0	0.0601233	0	0.64	0.0223282	1.03365
TCGA-AY-6196-01A	0.00276749	0	0.0541806	0	0	0	0	0	0.100842	0	0.110682	0	0.0684765	0.395001	0.0747361	0	0.120645	0	0.0112674	0	0.0614019	0	0.78	-0.0546	1.04313
TCGA-AA-3715-01A	0.0051899	0.0169436	0.077783	0	0	0	0	0	0.0297866	0	0	0.0361681	0	0.584386	0.0514558	0.0103846	0.0930386	0	0.0738596	0	0.0210037	0	0.65	0.0182285	1.03211
TCGA-AA-3870-01A	0	0	0	0	0	0	0.00924861	0	0.0154086	0.00353722	0	0.0870805	0	0.11532	0	0.583861	0.113973	0	0.00899026	0	0.0625809	0	0.21	0.688632	0.713295
TCGA-AA-3492-01A	0	0	0	0	0	0	0.00459995	0	0.128279	0	0.0635833	0.13891	0.0848422	0.172626	0.0439744	0.0972736	0.138041	0	0	0	0.127871	0	0.53	0.140417	1.05891
TCGA-AA-3685-01A	0	0	0.00991078	0	0	0	0	0	0.0442797	0	0.0148043	0.0290594	0.0880349	0.120581	0.101145	0.338402	0.131937	0	0	0	0.121846	0	0.58	0.0847215	1.03932
TCGA-G4-6628-01A	0	0	0	0.0308975	0	0.0256154	0.0272254	0.00411367	0	0.0647327	0	0.0683095	0.0333329	0.0213301	0	0.516105	0.0381527	0	0	0	0.038077	0.132108	0.18	0.721637	0.692412
TCGA-D5-6924-01A	0	0	0.020282	0	0	0	0	0	0.00162813	0	0.0886255	0.0117466	0.190451	0.207239	0	0.215093	0.143265	0	0	0	0.12167	0	0.65	0.0192288	1.03017
TCGA-5M-AAT6-01A	0	0.00113021	0.0121179	0	0	0	0	0	0.0211262	0	0	0.0336565	0.108764	0.3622	0	0.248491	0.112012	0	0.0271445	0	0.0733568	0	0.6	0.0525528	1.02635
TCGA-A6-A565-01A	0.00402426	0.0193141	0	0	0	0	0	0	0.0528769	0	0	0.0498548	0	0.660983	0.0160818	0.0134252	0.0820364	0	0.101404	0	0	0	0.72	-0.0073	1.04809
TCGA-AY-4071-01A	0.00138475	0.0123518	0.0816591	0	0	0	0	0	0.033744	0	0	0.0316984	0	0.54336	0.0424335	0	0.0952412	0	0.084308	0.0136915	0.0601272	0	0.69	0.0003	1.04385
TCGA-AA-3556-01A	0.00336643	0	0.0530567	0	0	0	0	0	0.102416	0	0.122428	0.00355437	0.0690066	0.412802	0.0538568	0	0.118898	0	0.00732704	0	0.0532888	0	0.83	-0.0727	1.04741
TCGA-AZ-4616-01A	0	0.0096975	0	0	0	0	0.00308669	0	0.0802909	0.0420071	0	0.117306	0	0.395683	0	0.26501	0.0537894	0	0.01635	0	0.0167801	0	0.59	0.0655639	1.06656
TCGA-AA-A022-01A	0	0	0.0418723	0	0	0	0	0	0.12062	0	0.0551491	0.142217	0	0.376154	0.0221305	0	0.106206	0	0.0487683	0	0.0868821	0	0.83	-0.0697	1.1455
TCGA-AA-3815-01A	0	0	0	0	0	0	0.0142302	0	0.102967	0	0	0.11542	0.0747344	0.0963384	0	0.360989	0.10661	0	0	0	0.128712	0	0.62	0.0391444	1.09593
TCGA-G4-6321-01A	0.00575747	0	0.0283502	0	0	0	0	0	0.101481	0	0.129234	0.033249	0.0458101	0.456654	0.0361031	0	0.111078	0	0.0295655	0	0.0227183	0	0.77	-0.0475	1.0516
TCGA-AA-3949-01A	0	0	0	0	0	0	0.00647368	0	0.109672	0.00885541	0	0.0900797	0.135158	0.102395	0	0.346526	0.091725	0	0	0	0.109114	0	0.55	0.110352	1.03648
TCGA-AZ-6601-01A	0	0	0	0	0	0	0	0	0.104919	0	0.0619807	0.0708282	0.10611	0.14926	0	0.217808	0.137546	0	0	0	0.151548	0	0.64	0.0225662	1.05991
TCGA-G4-6295-01A	0	0	0	0	0	0	0	0	0.0106193	0	0	0.106923	0.125967	0.288448	0	0.320491	0.106955	0	0	0	0.0405954	0	0.56	0.0982124	1.0506
TCGA-G4-6586-01A	0	0	0	0	0	0	0.00812123	0	0.142548	0	0	0.215743	0.068964	0.319541	0.0640486	0.0146232	0.103763	0	0	0	0.0626481	0	0.72	-0.0078	1.20443
TCGA-G4-6625-01A	0	0	0.0516678	0	0	0	0	0	0.0365964	0	0	0.0718142	0.0838509	0.270352	0	0.10447	0.141569	0.113584	0.0318678	0	0.0942274	0	0.62	0.0381161	1.06693
TCGA-AA-A01R-01A	0	0	0	0	0	0	0.0212754	0	0.0905782	0.0402624	0	0.135146	0.0745579	0.0682486	0	0.369235	0.0789853	0.0281148	0	0	0.093596	0	0.56	0.0895547	1.09312
TCGA-A6-2672-01B	0	0	0.0298724	0	0	0	0	0	0.102565	0	0.109659	0.0112107	0.0510535	0.431811	0.0302269	0	0.121764	0	0.00532977	0	0.106507	0	0.68	0.00694746	1.03478
TCGA-CM-6674-01A	0	0	0	0	0	0	0	0	0.098716	0	0.0135	0.0605775	0.078952	0.376603	0	0.24592	0.0973881	0	0.00130299	0	0.0270403	0	0.62	0.0305465	1.03895
TCGA-CK-4951-01A	0	0	0	0	0	0	0	0	0.119487	0	0.124525	0.0796635	0.0835227	0.293297	0.0688279	0	0.125578	0	0	0	0.105098	0	0.55	0.125672	1.03111
TCGA-AD-6548-01A	0	0	0	0	0	0	0	0	0.0624459	0	0	0.0864183	0.0274669	0.184694	0	0.316486	0.128984	0	0.00477346	0	0.188732	0	0.59	0.0640088	1.07169
TCGA-AD-6963-01A	0	0	0.0362364	0	0	0	0	0	0.0100136	0	0.0970299	0.106924	0.189954	0.0990267	0	0.0625512	0.158989	0	0	0	0.239274	0	0.53	0.160749	1.0442
TCGA-G4-6297-01A	0.00275527	0.0176215	0.0432418	0	0	0	0	0	0.0326232	0	0	0.0311358	0	0.640293	0.00794256	0.0125234	0.0905021	0	0.0817921	0	0.0395694	0	0.62	0.0354916	1.02916
TCGA-CK-4950-01A	0	0	0.0545155	0	0	0	0	0	0.104594	0	0.1118	0.00249128	0.0765457	0.407278	0.00712553	0	0.136744	0	0.00383919	0.0008	0.0942293	0	0.78	-0.0523	1.03998
TCGA-AA-3980-01A	0	0	0.0353383	0	0	0	0	0	0.107239	0	0.107926	0.0072654	0.0480906	0.160959	0.0171144	0	0.17916	0	0.0145886	0.0193151	0.303003	0	0.6	0.0578137	1.05554
TCGA-QG-A5Z2-01A	0.0078466	0.00485416	0.00703157	0	0	0	0	0	0.101482	0	0.111041	0.0530899	0.0275258	0.494818	0.0338516	0	0.105399	0	0.0514777	0	0.00158261	0	0.78	-0.0486	1.06151
TCGA-AA-3679-01A	0	0	0.023646	0	0	0	0	0	0.109481	0	0.120535	0.0009	0.0187842	0.431141	0.0428808	0	0.135455	0	0.0039491	0.00907947	0.104172	0	0.78	-0.0483	1.05606
TCGA-D5-6540-01A	0	0	0	0	0	0	0.022882	0	0.13885	0.0376796	0	0.225341	0.0823086	0.0601673	0.101637	0.144668	0.0619099	0	0	0	0.124557	0	0.67	0.010379	1.25627
TCGA-CM-6161-01A	0	0	0	0	0	0	0	0	0.105418	0	0.0230489	0.089136	0.108097	0.137096	0	0.216216	0.145451	0	0	0	0.175538	0	0.73	-0.0209	1.09115
TCGA-AA-A004-01A	0	0.00957751	0.133818	0	0	0	0.0008	0	0.0942855	0	0.0227738	0.101643	0	0.481757	0.0133692	0	0.0957815	0	0.0130063	0	0.0331984	0	0.76	-0.0426	1.07561
TCGA-AD-5900-01A	0.0017176	0.0149887	0.0337914	0	0	0	0	0	0.0275469	0	0	0.0175323	0	0.643697	0.0004	0.0111513	0.097245	0	0.0932613	0.0361788	0.0225195	0	0.65	0.018068	1.0398
TCGA-AA-3845-01A	0	0.00928495	0	0	0	0	0	0	0.0863506	0.0349879	0	0.0731086	0.0539376	0.405085	0	0.267695	0.0643128	0	0	0	0.00523806	0	0.56	0.0861027	1.02727
TCGA-D5-6928-01A	0.0120592	0.0141128	0.0118939	0	0	0	0.00422832	0	0.0352332	0.0491709	0	0.0616924	0.213063	0.295259	0	0.229933	0.0733543	0	0	0	0	0	0.6	0.0478974	1.02542
TCGA-CK-6746-01A	0	0	0	0	0	0	0.0073081	0	0.111442	0	0	0.150296	0.07806	0.118235	0	0.27289	0.124497	0	0	0	0.137272	0	0.73	-0.0133	1.14052
TCGA-A6-4105-01A	0	0	0	0	0	0	0.00317628	0	0.107548	0	0.0337725	0.0848276	0.114231	0.0496179	0	0.270674	0.14381	0	0	0	0.192342	0	0.62	0.0410054	1.07114
TCGA-CA-6718-01A	0	0	0.0230623	0	0	0.00825098	0.0211713	0	0.0973948	0	0	0.108142	0.0546824	0.136618	0	0.347293	0.0941692	0	0	0	0.109216	0	0.58	0.0823539	1.06374
TCGA-AD-6899-01A	0.00246602	0	0.0635522	0	0	0	0	0	0.100896	0	0.108034	0	0.0914781	0.389888	0.0370269	0	0.12462	0	0.00480896	0	0.0772294	0	0.83	-0.0702	1.04329
TCGA-D5-6530-01A	0	0	0.0364821	0	0	0	0	0	0.065557	0	0.134713	0	0.0550372	0.153837	0.0709167	0.00908648	0.173105	0	0.0288036	0.0223793	0.250082	0	0.62	0.0441557	1.0613
TCGA-F4-6807-01A	0	0	0	0	0	0	0	0	0.0976174	0	0.053981	0.0389767	0.131006	0.292113	0	0.18953	0.115957	0	0	0	0.0808192	0	0.65	0.0198059	1.0307
TCGA-AA-3710-01A	0	0	0	0	0	0	0	0	0.048407	0	0.0225795	0.0700419	0.152239	0.127283	0	0.275299	0.137069	0	0	0	0.167082	0	0.6	0.0606639	1.05156
TCGA-F4-6703-01A	0	0	0	0.00845339	0	0.00623883	0.017017	0	0	0.0345496	0	0.0593831	0.0597436	0.112963	0	0.496452	0.0680608	0	0	0	0.0713226	0.0658158	0.21	0.698284	0.7143
TCGA-A6-A566-01A	0	0	0	0.00786486	0	0.00103974	0.0344841	0.00105446	0	0.0116769	0	0.0926733	0.00783652	0.166591	0	0.476873	0.0762028	0	0	0	0.0749831	0.0487205	0.26	0.59774	0.784038
TCGA-AA-3930-01A	0	0	0	0.0200042	0	0.0325907	0.0195012	0	0.0713756	0.0420528	0	0.0815071	0.030559	0.0995713	0	0.364411	0.0398481	0	0	0	0.123631	0.0749482	0.65	0.0195045	1.08545
TCGA-CM-4743-01A	0.012622	0.0208782	0	0	0	0	0	0	0.117282	0.0394891	0	0.0690417	0.0449398	0.491587	0.136997	0	0.0259499	0	0.0412136	0	0	0	0.83	-0.0685	1.09278
TCGA-AA-3489-01A	0.00138295	0	0.0274901	0	0	0	0	0	0	0	0.0690398	0.0169623	0.180625	0.305744	0	0.201772	0.127517	0	0	0	0.0694671	0	0.64	0.0251077	1.02368
TCGA-AA-3662-01A	0	0	0	0	0	0	0.0209008	0	0.094911	0	0	0.147444	0.101043	0.150792	0	0.229369	0.111045	0	0	0	0.144496	0	0.6	0.0617549	1.10169
TCGA-WS-AB45-01A	0	0	0	0.0224242	0	0.0298526	0.0261871	0	0	0.0598847	0	0.0420212	0.127356	0.0258099	0	0.450856	0.042687	0	0	0	0.059491	0.113431	0.22	0.668325	0.742769
TCGA-A6-6653-01A	0	0	0	0	0	0	0	0	0.140531	0	0.0365868	0.124334	0.0347698	0.362204	0.0359432	0	0.133552	0	0	0	0.132079	0	0.83	-0.0761	1.14592
TCGA-AA-3950-01A	0	0.00812513	0	0.00504326	0.00275779	0.0226116	0.0138661	0	0	0.0317444	0	0.0519691	0.186478	0.162164	0	0.16185	0.00908929	0	0	0	0.169302	0.174999	0.58	0.0852134	1.04008
TCGA-CK-5914-01A	0	0	0	0	0	0	0.00353697	0	0.12602	0	0.0535157	0.132973	0.0814879	0.173214	0.10105	0.0943332	0.124248	0	0	0	0.109622	0	0.53	0.154762	1.05629
TCGA-AA-3672-01A	0	0	0	0	0	0	0.00460794	0	0.114002	0	0	0.143171	0.0467422	0.1185	0.085825	0.278669	0.114082	0	0	0	0.0944008	0	0.58	0.0816549	1.10306
TCGA-AZ-4615-01A	0	0	0	0	0	0	0	0	0.0982567	0	0.00675255	0.0926452	0.0794183	0.325032	0	0.211241	0.110207	0	0	0	0.0764304	0	0.62	0.041968	1.05279
TCGA-D5-6931-01A	0	0	0.0476185	0	0	0	0	0	0.0950332	0	0.100292	0.0288691	0.0723742	0.178513	0	0.195771	0.138164	0	0	0	0.143364	0	0.69	-0.0024	1.04131
TCGA-AA-3532-01A	0	0	0	0.0169846	0	0.0227168	0.0196579	0.00113019	0.0215225	0.0308886	0	0.0489443	0.0253722	0.0794894	0	0.529616	0.0678792	0	0	0	0.0729608	0.0628377	0.18	0.725585	0.693369
TCGA-AA-3984-01A	0	0	0	0	0	0	0	0	0	0	0	0.0988545	0.115246	0.14881	0	0.359637	0.127995	0.0452453	0.0149236	0	0.0892891	0	0.58	0.0748421	1.07238
TCGA-CA-6717-01A	0.00112145	0	0.0564565	0	0	0	0	0	0.101535	0	0.112806	0	0.0762149	0.399005	0.0291	0	0.12845	0	0.0171899	0	0.0781217	0	0.78	-0.0505	1.03729
TCGA-A6-6654-01A	0	0	0	0.0117339	0	0.0133825	0.0166616	0	0	0.02616	0	0.0605783	0.051526	0.110373	0	0.498664	0.0690265	0	0	0	0.0731401	0.0687546	0.21	0.699765	0.713046
TCGA-AZ-6598-01A	0.00498342	0	0.0364799	0	0	0	0	0	0.0999685	0	0.119866	0.0275499	0.0715059	0.452413	0.0345474	0	0.115922	0	0.00406728	0	0.0326965	0	0.78	-0.0554	1.05152
TCGA-G4-6293-01A	0.00440059	0	0.0641171	0	0	0	0	0	0.102657	0	0.116388	0.00321836	0.0883358	0.396904	0.0345294	0	0.121654	0	0.00644837	0	0.061347	0	0.77	-0.0439	1.03395
TCGA-D5-6534-01A	0.0268491	0.042658	0.0147506	0	0	0	0	0	0.00490882	0	0	0.0474425	0	0.769145	0.0551518	0	0.0220993	0	0.0169946	0	0	0	0.29	0.46383	0.859609
TCGA-CM-6169-01A	0.00584911	0.01761	0.0618622	0	0	0	0	0	0.0295129	0	0	0.0229491	0	0.60412	0.0514848	0.00930133	0.0931694	0	0.0887264	0.00237057	0.0130442	0	0.65	0.0183621	1.02931
TCGA-D5-6927-01A	0	0	0	0	0	0	0.00943839	0	0.102922	0.0007	0	0.0977039	0.143898	0.0972495	0	0.311824	0.104019	0	0	0	0.132287	0	0.58	0.0829599	1.05273
TCGA-G4-6627-01A	0	0	0	0	0	0	0	0	0.097563	0	0.0268975	0.0605793	0.105344	0.346598	0	0.226622	0.103653	0	0	0	0.0327439	0	0.67	0.0153994	1.0417
TCGA-CM-4751-01A	0.00334855	0.0013265	0.00148554	0	0	0	0	0	0.106806	0	0.0737976	0.074763	0.0414451	0.523743	0.00117736	0	0.117958	0	0.0256977	0	0.0284512	0	0.74	-0.0255	1.06482
TCGA-AZ-4323-01A	0	0.00693846	0	0.0360921	0	0.0298889	0.0238009	0.00623046	0.00721075	0.0741623	0	0.0656665	0.0178984	0.144204	0	0.432054	0.029531	0	0	0	0	0.126321	0.24	0.642109	0.756088
TCGA-AD-A5EJ-01A	0	0	0	0	0	0	0.00179411	0	0.100548	0.00584739	0	0.124897	0.0700402	0.252115	0	0.255434	0.0974279	0	0	0	0.091897	0	0.75	-0.0378	1.11898
TCGA-AA-3866-01A	0	0	0	0.016036	0	0.0198188	0.0184953	0	0	0.0303524	0	0.0651019	0.051571	0.0496116	0	0.523097	0.0694648	0	0	0	0.0775322	0.0789186	0.21	0.693035	0.714683
TCGA-A6-2678-01A	0.0080763	0.0203577	0.0479528	0	0	0	0	0	0.0300992	0	0	0.0424461	0	0.627631	0.0538634	0.00829304	0.0845151	0	0.0767653	0	0	0	0.62	0.0400963	1.02909
TCGA-D5-6930-01A	0.00560813	0	0.0178684	0	0	0	0	0	0.100879	0	0.121027	0.0400407	0.0348911	0.4782	0.0688068	0	0.105325	0	0.014578	0	0.0127758	0	0.73	-0.0215	1.05411
TCGA-NH-A6GB-01A	0	0.00105475	0	0	0	0	0	0	0.110524	0	0.00632075	0.122574	0.0003	0.598197	0	0	0.111319	0	0.0123848	0	0.0373502	0	0.71	-0.0048	1.09163
TCGA-F4-6570-01A	0	0	0	0	0	0	0.00576844	0	0.105342	0	0	0.115472	0.111908	0.165554	0	0.250962	0.116953	0	0	0	0.128042	0	0.74	-0.0325	1.11067
TCGA-A6-6138-01A	0.00881229	0.0196238	0.0704541	0	0	0	0	0	0.0296465	0	0	0.0259039	0	0.578436	0.0764534	0.00680978	0.0878545	0	0.0926038	0	0.00340231	0	0.66	0.0164032	1.02847
Average	0.001985	0.0037775	0.0177497	0.00261606	2.70371e-05	0.00316868	0.0058823	0.000154497	0.0714779	0.00885857	0.0322025	0.0742163	0.0648002	0.299219	0.02049	0.178801	0.10161	0.00330287	0.0142329	0.00108587	0.0825044	0.0118381
TTEST	0.0499698	0.0205616	0.194382	0.731887	0.506449	0.137477	9.81931e-05	0.300386	0.451941	0.976042	0.0321137	0.0997178	1.88638e-05	0.000345454	4.5849e-07	1.52971e-08	0.540447	0.49736	8.29771e-09	0.0303629	0.0187385	0.372397

## Sheet: CIBERSORT.CYT-low_COAD
Input Sample	B cells naive	B cells memory	Plasma cells	T cells CD8	T cells CD4 naive	T cells CD4 memory resting	T cells CD4 memory activated	T cells follicular helper	T cells regulatory (Tregs)	T cells gamma delta	NK cells resting	NK cells activated	Monocytes	Macrophages M0	Macrophages M1	Macrophages M2	Dendritic cells resting	Dendritic cells activated	Mast cells resting	Mast cells activated	Eosinophils	Neutrophils	P-value	Pearson Correlation	RMSE
TCGA-AA-3675-01A	0	0	0	0	0	0	0.0002	0	0.113876	0.0280517	0	0.155157	0.0758046	0.276798	0	0.206988	0.0922611	0	0.0001	0	0.0507125	0	0.59	-0.0483	1.14237
TCGA-CK-4948-01B	0	0	0	0	0	0	0	0	0.11914	0.0453151	0	0.130231	0.0542141	0.187142	0	0.299076	0.0815353	0.0238951	0	0	0.0594503	0	0.64	-0.0678	1.14296
TCGA-AA-3854-01A	0.0004	0	0	0	0	0	0	0	0.119435	0	0.0956882	0.0829371	0.0226407	0.44484	0.0698067	0	0.10684	0	0.0285809	0	0.0288395	0	0.75	-0.088	1.11077
TCGA-CK-4952-01A	0	0	0	0	0	0	0	0	0.119964	0	0.096376	0.071547	0.0408367	0.434335	0.0430238	0	0.115136	0	0.0206271	0	0.0581543	0	0.84	-0.1174	1.11086
TCGA-DM-A28E-01A	0.0044329	0.0135548	0.077571	0	0	0	0	0	0.0345614	0	0.014896	0.0536506	0	0.528924	0.0868843	0	0.0926873	0	0.0753789	0	0.0174593	0	0.68	-0.0718	1.07412
TCGA-AA-A02O-01A	0	0	0.0473786	0	0	0	0	0	0.111701	0	0.119361	0.0790464	0	0.417935	0.0527511	0	0.108663	0	0.0311803	0	0.0319829	0	0.76	-0.0943	1.10436
TCGA-AY-A8YK-01A	0	0	0	0	0	0	0	0	0.125984	0	0.0654993	0.0916982	0.0255451	0.455352	0.0471338	0	0.113666	0	0.0239836	0	0.0511378	0	0.79	-0.1018	1.11789
TCGA-A6-A567-01A	0.00402955	0.0192193	0	0	0	0	0	0	0.0665294	0	0	0.0959277	0	0.609832	0.0201107	0	0.0867809	0	0.0975706	0	0	0	0.7	-0.0762	1.09461
TCGA-AZ-5403-01A	0	0	0	0	0	0	0	0	0.107808	0.0418932	0	0.137593	0.0533392	0.294654	0	0.222578	0.0719679	0	0.00655424	0	0.063613	0	0.65	-0.0682	1.14057
TCGA-5M-AAT5-01A	0.00284393	0	0	0	0	0	0	0	0.116692	0	0.0956292	0.0882789	0.0260528	0.451788	0.046639	0	0.104974	0	0.0486617	0	0.0184402	0	0.83	-0.1117	1.1155
TCGA-DM-A1D4-01A	0	0	0	0	0	0	0.00272434	0	0.153667	0	0	0.205256	0.0819418	0.295339	0.0598634	0	0.100123	0	0	0	0.101086	0	0.77	-0.0965	1.2443
TCGA-AA-A02K-01A	0	0	0.107466	0	0	0	0	0	0	0	0.12419	0.055909	0.024202	0.059914	0	0.0243416	0.211089	0	0	0	0.392888	0	0.59	-0.0481	1.15243
TCGA-AA-3973-01A	0	0	0.0104501	0	0	0	0	0	0.119375	0	0.146056	0.0228792	0.0659757	0.369603	0.0364835	0	0.134598	0	0.00890872	0	0.0856702	0	0.89	-0.1279	1.08246
TCGA-DM-A1DA-01A	0	0	0	0	0	0	0	0	0.12155	0	0	0.112057	0.0593782	0.289853	0	0.22377	0.107242	0	0	0	0.0861498	0	0.64	-0.0603	1.10987
TCGA-AA-A01C-01A	0	0	0	0	0	0	0	0	0.124724	0	0.00652816	0.111778	0.0267826	0.296737	0	0.23461	0.111334	0	0	0	0.0875065	0	0.63	-0.0575	1.11195
TCGA-CM-6166-01A	0.00254785	0.01238	0.074188	0	0	0	0	0	0.0347798	0	0.0175427	0.0525948	0	0.539445	0.0744284	0	0.0985789	0	0.0737622	0	0.0197527	0	0.73	-0.0808	1.07619
TCGA-CM-5862-01A	0.00559877	0.0193622	0	0	0	0	0	0	0.0628647	0	0	0.0656873	0	0.639092	0.0971077	0	0.049067	0	0.0612202	0	0	0	0.55	-0.0327	1.08094
TCGA-A6-2684-01C	0	0	0.0132219	0	0	0	0	0	0	0	0.0419443	0.0583098	0.099618	0.327915	0	0.255738	0.129622	0	0.0412891	0	0.0323419	0	0.58	-0.0464	1.07211
TCGA-DM-A28G-01A	0.0130161	0.0178714	0.0880353	0	0	0	0	0	0.0387581	0	0	0.0119745	0.0960875	0.483373	0.0508011	0	0.0884216	0	0.0726577	0.00260425	0.0363997	0	0.77	-0.1004	1.05231
TCGA-AA-A02J-01A	0	0	0	0	0	0	0	0	0.129481	0	0	0.15176	0	0.513378	0.0551608	0	0.0969889	0	0.0163821	0	0.0368487	0	0.68	-0.0723	1.15662
TCGA-DM-A288-01A	0	0	0	0	0	0	0	0	0.160102	0	0	0.189736	0.0090559	0.345968	0.0502465	0	0.0989103	0	0.022987	0	0.122994	0	0.84	-0.1214	1.23717
TCGA-D5-6923-01A	0.00918435	0	0.0138082	0	0	0	0	0	0.0159411	0	0.162065	0.0291827	0.0858007	0.451384	0.0620024	0	0.125589	0	0.037742	0	0.00730068	0	0.77	-0.0987	1.07926
TCGA-AA-A01T-01A	0.0123672	0.0226215	0.0453359	0	0	0	0	0	0.0574398	0	0	0.115012	0	0.485567	0.147408	0	0.0551278	0	0.059121	0	0	0	0.69	-0.0728	1.13439
TCGA-5M-AAT4-01A	0.0120264	0.0223993	0	0	0	0	0	0	0.0293469	0	0	0.0314693	0	0.547807	0.0944667	0	0.0666729	0	0.175728	0	0.0200836	0	0.64	-0.0662	1.06465
TCGA-DM-A28M-01A	0.0024313	0.00484193	0	0	0	0	0	0	0.139024	0.078056	0	0.197172	0.0256585	0.3371	0.0495088	0	0.052993	0	0.113214	0	0	0	0.77	-0.0955	1.21274
TCGA-AA-A03F-01A	0	0.0110396	0.159261	0	0	0	0.0101959	0	0.102165	0	0	0.136533	0	0.399176	0.03338	0	0.0822923	0	0.0128265	0	0.0531305	0	0.83	-0.1114	1.13505
TCGA-CM-4747-01A	0	0	0.0201622	0	0	0	0	0	0.112784	0	0.152963	0.035663	0.0229744	0.432231	0.0470619	0	0.116881	0	0.0303008	0	0.0289792	0	0.8	-0.1065	1.07862
TCGA-A6-2683-01A	0	0	0	0	0	0	0	0	0.181158	0	0	0.221726	0.0249207	0.128808	0	0	0.159699	0	0.0008	0	0.282852	0	0.95	-0.1469	1.32233
TCGA-CK-5912-01A	0	0	0.114644	0	0	0	0	0	0.00342504	0	0.162618	0	0.0995755	0.162413	0.035848	0	0.175795	0	0.0213967	0.00589672	0.218388	0	0.75	-0.087	1.08472
TCGA-AA-A02H-01A	0	0.0140024	0.0526296	0	0	0	0	0	0.0605722	0	0	0.104575	0	0.555092	0.0324614	0	0.0925639	0	0.0513616	0	0.036742	0	0.74	-0.0824	1.10913
TCGA-CA-5255-01A	0.00277787	0	0	0	0	0	0	0	0.120063	0	0.0796422	0.0977022	0.0245086	0.459332	0.058107	0	0.102865	0	0.0387889	0	0.016214	0	0.77	-0.0952	1.11858
TCGA-D5-6538-01A	0.0059229	0	0.0220329	0	0	0	0	0	0.112367	0	0.136819	0.0344352	0.0968379	0.37326	0.0548065	0	0.111275	0	0.010236	0	0.0420074	0	0.93	-0.1365	1.08622
TCGA-AA-A01S-01A	0	0	0.062441	0	0	0	0	0	0.103898	0	0.138277	0.038349	0	0.359054	0.0582194	0	0.106891	0	0.0631922	0	0.0696783	0	0.75	-0.0938	1.07711
TCGA-AA-A01Z-01A	0.00548735	0.0170285	0.0619051	0	0	0	0	0	0.0304544	0	0	0.118269	0	0.526837	0.08813	0	0.0782176	0	0.0610317	0	0.0126395	0	0.55	-0.0356	1.10997
TCGA-AZ-4313-01A	0.001	0.0249982	0	0.0067389	0	0	0	0	0.141274	0.0572097	0	0.134643	0	0.365102	0.0619011	0	0.0382045	0	0.168976	0	0	0	0.94	-0.1386	1.14949
TCGA-CM-6678-01A	0.00422975	0	0	0	0	0	0	0	0.1169	0	0.121187	0.0583276	0.0631869	0.412074	0.0576906	0	0.110542	0	0.0240031	0	0.0318591	0	0.8	-0.1062	1.09517
TCGA-RU-A8FL-01A	0	0	0.0279152	0	0	0	0	0	0.135014	0	0.164802	0	0.0599508	0.172269	0.0138564	0	0.175377	0	0.0102259	0	0.240589	0	0.74	-0.0813	1.07906
TCGA-NH-A6GC-01A	0.00176479	0.0155518	0	0	0	0	0	0	0.105972	0.0232868	0	0.134834	0	0.539547	0.087342	0	0.0294268	0	0.0622747	0	0	0	0.77	-0.1002	1.15708
TCGA-QG-A5YX-01A	0.00578765	0.00195732	0	0	0	0	0	0	0.115346	0	0.0889856	0.0945483	0.0269671	0.45237	0.0514888	0	0.0989209	0	0.0596766	0	0.00395245	0	0.8	-0.1048	1.11498
TCGA-CM-6676-01A	0	0.00902096	0.0743112	0	0	0	0	0	0.0376167	0	0	0.0352539	0	0.514721	0.0639627	0	0.104616	0	0.102082	0	0.0584155	0	0.75	-0.087	1.07019
TCGA-A6-6650-01B	0.0232201	0.0244719	0.00805854	0	0	0	0	0	0.0308533	0	0	0.0322776	0.096762	0.531785	0.0893927	0	0.0594969	0	0.103682	0	0	0	0.61	-0.0529	1.05325
TCGA-DM-A28K-01A	0	0	0	0	0	0	0.0125497	0	0.105623	0.0669103	0	0.208124	0.0507772	0.159973	0	0.245009	0.0676912	0	0.00447583	0	0.0788663	0	0.67	-0.0695	1.2399
TCGA-DM-A28F-01A	0.00219299	0	0	0	0	0	0	0	0.0588447	0	0.102571	0.0914944	0.0372847	0.478996	0.0554519	0	0.121048	0	0.0303948	0	0.021721	0	0.79	-0.1019	1.12745
TCGA-QG-A5Z1-01A	0.0277236	0.0426204	0.0527101	0	0	0	0	0	0.0136166	0.00115545	0	0.0407927	0	0.682845	0.0429418	0	0.0266907	0	0.0689031	0	0	0	0.22	0.45652	0.863163
TCGA-AY-A69D-01A	0.00313466	0	0	0	0	0	0	0	0.117018	0	0.115815	0.0644971	0.050284	0.422186	0.0601953	0	0.108653	0	0.0270608	0	0.0311559	0	0.83	-0.1116	1.10294
TCGA-G4-6294-01A	0	0	0.0135728	0	0	0	0	0	0.058643	0	0.163791	0	0.133415	0.185957	0.0200731	0	0.182434	0	0.0113893	0	0.230726	0	0.67	-0.0697	1.08086
TCGA-A6-5667-01A	0	0	0	0	0	0	0	0	0.00756286	0	0.0784663	0.110098	0.151701	0.196754	0	0.0917975	0.156812	0.105677	0.0282109	0	0.0729216	0	0.63	-0.0564	1.14479
TCGA-CM-5349-01A	0	0.0008	0	0.0379917	0	0.0306357	0.0231475	0.00852595	0.00397907	0.0641647	0	0.0666441	0	0.0971679	0	0.480612	0.0280574	0	0	0	0.011741	0.146514	0.17	0.655155	0.744035
TCGA-AA-3519-01A	0	0	0.0686598	0	0	0	0	0	0.151108	0	0.0998453	0.111617	0	0.29866	0.0432035	0	0.118365	0	0.0104322	0	0.098109	0	0.95	-0.1465	1.15833
TCGA-AM-5820-01A	0.0116865	0.0206981	0	0	0	0	0	0	0.0256751	0	0.0125251	0.0369184	0	0.603033	0.101119	0	0.0761727	0	0.112172	0	0	0	0.64	-0.0627	1.07263
TCGA-AY-A54L-01A	0	0	0	0	0	0	0	0	0.128831	0	0	0.188744	0	0.50413	0.027624	0	0.0848102	0	0.0159613	0	0.0498992	0	0.7	-0.0759	1.19538
TCGA-G4-6317-01A	0.00566686	0.0171971	0.0601487	0	0	0	0	0	0.0309735	0	0	0.117991	0	0.528369	0.0799652	0	0.081829	0	0.070898	0	0.00696175	0	0.57	-0.038	1.1066
TCGA-AZ-6608-01A	0.0005	0	0	0	0	0	0	0	0.120559	0	0.0758063	0.0995538	0.0206791	0.466226	0.0410445	0	0.107789	0	0.0411645	0	0.0266639	0	0.82	-0.1102	1.12344
TCGA-D5-5539-01A	0	0.0070435	0.0530127	0	0	0	0	0	0.035224	0	0	0.0256118	0	0.555696	0.07061	0	0.103344	0	0.0870755	0	0.062383	0	0.67	-0.0694	1.06937
TCGA-AA-A02F-01A	0.00365136	0	0.0954891	0	0	0	0	0	0	0	0.165234	0.0490556	0.0224558	0.405371	0.0730606	0	0.12295	0	0.0286473	0	0.0340847	0	0.59	-0.0482	1.07783
TCGA-D5-6536-01A	0	0	0	0	0.00819885	0.0009	0	0	0	0	0	0.133801	0.074147	0.116833	0	0.405498	0.079641	0	0	0	0.0681277	0.112887	0.46	0.0200353	1.12755
TCGA-CA-6716-01A	0.00575429	0	0.0555486	0	0	0	0	0	0.0256386	0	0.16327	0.00856458	0.112481	0.353798	0.0589417	0	0.132126	0	0.0186312	0	0.065247	0	0.81	-0.109	1.06995
TCGA-F4-6461-01A	0	0	0	0	0	0	0	0	0.175489	0.00984577	0.0382726	0.0585837	0.13668	0.264082	0	0.144397	0.0966183	0	0.00558562	0	0.0704447	0	1	-0.1809	1.0953
TCGA-AA-3696-01A	0	0.0107725	0	0	0	0	0	0	0.0325818	0	0	0.0636946	0	0.580238	0.0565291	0	0.0942997	0	0.132764	0	0.029121	0	0.83	-0.1116	1.09937
TCGA-AA-3819-01A	0	0	0	0	0	0	0	0	0.142047	0	0.0882277	0.0960591	0.124644	0.221139	0.0353576	0	0.134624	0.0524903	0.0007	0	0.10476	0	0.77	-0.0978	1.13501
TCGA-AA-A00Z-01A	0.0029525	0	0	0	0	0	0	0	0.118543	0	0.11624	0.068763	0.0512155	0.429365	0.0551513	0	0.113461	0	0.0225735	0	0.0217348	0	0.8	-0.1042	1.10098
TCGA-A6-4107-01A	0.00713906	0	0.0611444	0	0	0	0	0	0.0239764	0	0.159585	0.00754663	0.120635	0.351496	0.0527895	0	0.132384	0	0.0208138	0	0.0624907	0	0.78	-0.1007	1.06322
TCGA-AA-3972-01A	0.00379547	0.0172529	0	0	0	0	0	0	0.0242274	0	0	0.0856968	0	0.648498	0.0465226	0	0.0877307	0	0.0862759	0	0	0	0.59	-0.048	1.0907
TCGA-DM-A282-01A	0	0	0.0007	0	0	0	0	0	0.042209	0	0.150444	0.0319498	0.0413808	0.406204	0.0521763	0	0.134713	0	0.0687057	0	0.0715054	0	0.84	-0.1154	1.09355
TCGA-DM-A280-01A	0.00296895	0	0	0	0	0	0	0	0.118251	0	0.0574096	0.100735	0.0354872	0.469084	0.0679259	0	0.0946915	0	0.0216348	0	0.0318122	0	0.77	-0.0979	1.12695
TCGA-A6-A56B-01A	0	0	0	0.0109892	0	0.00404665	0.0358067	0.00341708	0	0.0156625	0	0.099165	0.0067919	0.114661	0	0.501989	0.0750556	0	0	0	0.0550207	0.0773943	0.18	0.593464	0.786422
TCGA-NH-A8F7-06A	0.0158634	0.0250935	0.0705773	0	0	0	0	0	0.0480303	0	0	0.0567196	0	0.429043	0.0859683	0	0.069001	0	0.181934	0	0.0177701	0	0.82	-0.1096	1.07237
TCGA-AY-A71X-01A	0.00552531	0.00176612	0	0	0	0	0	0	0.11425	0	0.0865959	0.079826	0.014075	0.425633	0.049947	0	0.0969116	0	0.0995933	0	0.0258771	0	0.84	-0.1197	1.10707
TCGA-DM-A1D6-01A	0	0	0	0	0	0	0	0	0.130543	0	0.0292151	0.106316	0.00129596	0.474028	0.054405	0	0.113809	0	0.0147522	0	0.0756349	0	0.77	-0.0998	1.13457
TCGA-AA-3514-01A	0	0	0.103493	0	0	0	0	0	0.0228882	0	0.171173	0	0.161975	0.0832022	0.00267362	0	0.20087	0.0007	0.0005	0	0.252516	0	0.8	-0.1063	1.08813
TCGA-CM-5868-01A	0.0007	0.0131511	0.0191725	0	0	0	0	0	0.0397773	0	0.0202546	0.0531883	0	0.61812	0.0360319	0	0.0995961	0	0.0888494	0	0.0112037	0	0.64	-0.0629	1.07234
TCGA-3L-AA1B-01A	0.00625071	0	0.0162723	0	0	0	0	0	0.114668	0	0.129287	0.0393243	0.0898661	0.374887	0.0514464	0	0.1136	0	0.0254822	0	0.038916	0	0.84	-0.1178	1.08057
TCGA-AA-3531-01A	0	0	0	0	0	0	0	0	0.137692	0	0.149194	0	0.111214	0.173026	0.0188487	0	0.17411	0	0	0	0.235914	0	0.7	-0.0772	1.07825
TCGA-AA-3952-01A	0	0.0008	0.00237822	0	0	0	0	0	0	0	0	0.098339	0.0530448	0.340666	0	0.275117	0.117383	0	0.0545778	0	0.0577226	0	0.64	-0.0633	1.11265
TCGA-G4-6317-02A	0	0	0.11976	0	0	0	0	0	0	0	0.119814	0.081594	0	0.432491	0.0227969	0	0.131679	0	0.0313374	0	0.0605281	0	0.75	-0.0938	1.10789
TCGA-D5-5537-01A	0	0	0	0	0	0	0	0	0.131149	0	0.0341946	0.102483	0.0395542	0.458188	0.027421	0	0.120952	0	0.015682	0	0.070377	0	0.84	-0.1194	1.12828
TCGA-AA-A01X-01A	0	0	0	0	0	0	0	0	0.160017	0	0	0.217804	0.0304425	0.288705	0.0254242	0	0.109297	0	0.0576791	0	0.110632	0	0.94	-0.1376	1.26653
TCGA-AA-A017-01A	0	0.013992	0.114386	0	0	0	0	0	0.0806548	0	0.0546746	0.0774302	0	0.464515	0.0680481	0	0.0717066	0	0.0165029	0	0.0380901	0	0.59	-0.0493	1.07993
TCGA-G4-6311-01A	0	0.002101	0	0.0401041	0	0.0351469	0.0214619	0.00867383	0.00351746	0.063179	0	0.0675053	0	0.0945703	0	0.476157	0.0270618	0	0	0	0.0112789	0.149243	0.17	0.654724	0.744638
TCGA-G4-6298-01A	0	0.020333	0	0.0369667	0	0.0192755	0	0	0.0749091	0.0966535	0	0.097155	0	0.278879	0	0.226615	0.0138763	0	0.101177	0	0	0.034161	0.57	-0.04	1.08134
TCGA-D5-6532-01A	0	0.0145499	0	0	0	0	0	0	0.0266949	0	0	0.109086	0	0.637219	0.0250911	0.00650103	0.0997926	0	0.081066	0	0	0	0.75	-0.0892	1.11955
TCGA-AA-3867-01A	0	0.00327644	0	0.0383382	0	0.0384074	0.0232814	0.00713374	0.00756561	0.069008	0	0.0635752	0.0131984	0.0874747	0	0.479032	0.0320687	0	0	0	0.00874153	0.128899	0.17	0.650724	0.747633
TCGA-A6-6652-01A	0	0	0	0	0	0	0	0	0.125464	0	0.0670278	0.0909384	0.0322224	0.44849	0.0463961	0	0.1125	0	0.031448	0	0.0455143	0	0.77	-0.0995	1.11395
TCGA-AA-3979-01A	0.0085732	0	0	0	0	0	0	0	0.138826	0	0.0988487	0.0555809	0.0896642	0.28158	0.234171	0	0.0747048	0	0.0180512	0	0	0	0.95	-0.1467	1.14336
TCGA-CM-5344-01A	0	0	0	0	0	0	0.0004	0	0.120712	0	0	0.143084	0.0470254	0.262156	0	0.204286	0.118632	0	0	0	0.103695	0	0.73	-0.081	1.15001
TCGA-NH-A8F7-01A	0	0	0	0	0	0	0.00629718	0	0.152886	0.0113839	0	0.234529	0.0742446	0.301486	0.0121108	0	0.102482	0	0.0136755	0	0.0909043	0	0.84	-0.1157	1.27716
TCGA-G4-6307-01A	0	0.0228431	0.0413455	0.0165873	0	0.00787547	0	0	0.118078	0.0504065	0	0.17747	0	0.259679	0.0450137	0	0.0448835	0	0.182438	0	0.0333803	0	0.94	-0.1374	1.19803
TCGA-DM-A1D0-01A	0.00426147	0.0161257	0	0	0	0	0	0	0.0665622	0	0	0.0750927	0	0.587189	0.0766868	0	0.080315	0	0.0937676	0	0	0	0.75	-0.0867	1.09524
TCGA-DM-A28H-01A	0.0009	0.0110436	0.0375701	0	0	0	0	0	0.0301352	0	0.0346671	0.0444814	0	0.606238	0.0580837	0	0.103145	0	0.0701619	0	0.00354294	0	0.63	-0.0589	1.06918
TCGA-F4-6808-01A	0.00728787	0.019898	0.0138731	0	0	0	0	0	0.0257441	0	0	0.0942977	0	0.610083	0.0859759	0	0.0702569	0	0.0725832	0	0	0	0.52	-0.0124	1.0875
TCGA-AZ-4308-01A	0	0	0	0	0	0	0	0	0.119223	0	0.0817179	0.0862272	0.00572243	0.297921	0	0.239621	0.113005	0	0	0	0.0565615	0	0.57	-0.0418	1.09199
TCGA-DM-A28C-01A	0.00659294	0	0.0211096	0	0	0	0	0	0.0420801	0	0.131531	0.0468676	0.0890269	0.409798	0.0618341	0	0.123854	0	0.0262489	0	0.0410564	0	0.87	-0.1237	1.10036
TCGA-CK-5915-01A	0	0	0.1232	0	0.0008	0	0	0	0	0	0.199789	0.00907628	0.0666775	0.0464159	0.00928209	0	0.21267	0.00736123	0.0027663	0	0.321941	0	0.63	-0.0588	1.10557
TCGA-AA-3561-01A	0	0	0	0	0	0	0	0	0.159242	0	0.074335	0.121807	0.122085	0.104999	0.0585872	0.0261642	0.143735	0	0	0	0.189046	0	0.93	-0.1364	1.19632
TCGA-A6-5666-01A	0	0	0	0.00439302	0	0	0.00971992	0	0	0.0397508	0	0.179322	0.0149871	0.204919	0	0.312423	0.044446	0	0	0	0.110503	0.0795352	0.6	-0.0509	1.2196
TCGA-AA-3848-01A	0	0	0	0	0	0	0	0	0.184475	0	0	0.0993525	0.0624981	0	0	0	0.219391	0	0	0	0.434284	0	0.75	-0.0892	1.20112
TCGA-A6-5659-01B	0.0111017	0	0.0340892	0	0	0	0	0	0.0275091	0	0.161974	0.0392961	0.0989404	0.395052	0.0667256	0	0.12069	0	0.0306829	0	0.0139399	0	0.75	-0.0848	1.07859
TCGA-DM-A1HB-01A	0	0	0	0	0	0	0.00732791	0	0.107398	0.0713473	0	0.165831	0.0622402	0.186536	0	0.283165	0.0572265	0	0	0	0.0554038	0.00352488	0.64	-0.0621	1.18104
TCGA-CM-5863-01A	0.0003	0.011966	0.00534006	0	0	0	0	0	0.0610869	0	0	0.0474158	0	0.562337	0.0635722	0	0.0871845	0	0.11351	0	0.0472966	0	0.75	-0.0887	1.08346
TCGA-NH-A50U-01A	0	0	0	0	0	0	0	0	0.123362	0	0.0637128	0.0880685	0.00718004	0.456119	0.066301	0	0.109238	0	0.0354225	0	0.0505958	0	0.82	-0.1105	1.12312
TCGA-AA-3812-01A	0	0.0007	0	0.0411379	0	0.0361758	0.0248442	0.0101123	0.00282404	0.0565312	0	0.082721	0	0.0851639	0	0.479432	0.0288957	0	0	0	0.0061645	0.145312	0.17	0.636945	0.754106
TCGA-NH-A8F8-01A	0.00688483	0.0116488	0.059563	0	0	0	0	0	0.0351594	0	0	0.0149251	0	0.504847	0.183971	0	0.083342	0	0.0898634	0	0.00979545	0	0.7	-0.0781	1.07113
TCGA-5M-AATE-01A	0.00468585	0.0186359	0.0379812	0	0	0	0	0	0.0703569	0	0	0.1269	0	0.514338	0.0712939	0	0.0767259	0	0.079082	0	0	0	0.77	-0.0985	1.1341
TCGA-NH-A50T-01A	0	0	0	0	0	0	0.0009	0	0.180712	0.0148061	0	0.233682	0.0826426	0.219995	0.0170162	0	0.105941	0.0307551	0.00601117	0	0.107518	0	0.81	-0.109	1.2791
TCGA-CM-6172-01A	0	0.00755078	0.0746312	0	0	0	0	0	0.0382136	0	0	0.0326148	0	0.519301	0.0647686	0	0.106921	0	0.0954839	0	0.0605152	0	0.77	-0.0956	1.0733
TCGA-4N-A93T-01A	0.0236796	0.0422239	0.0794838	0	0	0	0	0	0.00999984	0	0.00747577	0.0652437	0	0.656873	0.0466201	0	0.0198329	0	0.048567	0	0	0	0.24	0.38605	0.895314
TCGA-4T-AA8H-01A	0.0112396	0.0136028	0	0	0	0	0	0	0.10849	0.0191398	0.0107457	0.121003	0	0.441756	0.0590054	0	0.0664477	0	0.14857	0	0	0	0.84	-0.1181	1.12898
TCGA-G4-6310-01A	0.0188907	0.0389587	0.0569607	0.0126239	0	0	0	0	0.00610836	0.0366202	0.0112086	0.0797807	0	0.420614	0.0608265	0	0.0315085	0	0.225899	0	0	0	0.84	-0.1148	1.08863
TCGA-DM-A1D9-01A	0.00432192	0.0185604	0	0	0	0	0	0	0.0218367	0	0	0.103947	0	0.639946	0.0327793	0	0.0845411	0	0.0940672	0	0	0	0.62	-0.0542	1.10226
TCGA-A6-2677-01B	0.0230982	0.0210075	0	0	0	0	0	0	0.035876	0.0134355	0	0.0267292	0.112268	0.473216	0.0680632	0	0.0704254	0	0.155881	0	0	0	0.88	-0.126	1.06237
TCGA-DM-A285-01A	0.0278001	0.0440249	0.0254375	0	0	0	0	0	0.00645377	0	0	0.0494164	0	0.755888	0.0525473	0	0.0139346	0	0.0244974	0	0	0	0.23	0.441282	0.870621
Average	0.00367971	0.00713514	0.0242498	0.0024105	8.8224e-05	0.00169082	0.00175154	0.000371205	0.0743667	0.00841718	0.0486685	0.085568	0.036945	0.385026	0.0461586	0.0550615	0.0985782	0.00193121	0.0479883	8.33429e-05	0.0612281	0.00860266	0.703333	-0.0387402	1.09526

## Sheet: CIBERSORT.CYT-high_READ
Input Sample	B cells naive	B cells memory	Plasma cells	T cells CD8	T cells CD4 naive	T cells CD4 memory resting	T cells CD4 memory activated	T cells follicular helper	T cells regulatory (Tregs)	T cells gamma delta	NK cells resting	NK cells activated	Monocytes	Macrophages M0	Macrophages M1	Macrophages M2	Dendritic cells resting	Dendritic cells activated	Mast cells resting	Mast cells activated	Eosinophils	Neutrophils	P-value	Pearson Correlation	RMSE
TCGA-AG-A02N-01A	0.0243974	0.0111739	0.0690622	0	0	0	0.00533548	0	0	0	0.0996018	0.0338954	0.0889207	0.472123	0.00268148	0	0.152604	0	0.00196779	0	0.038236	0	0.75	0.0209	1.0355
TCGA-AG-3890-01A	0.00980404	0	0.0898875	0	0	0	0.0429851	0	0	0	0.0873358	0.0964649	0.138415	0.0857564	0	0	0.19785	0.0491644	0	0	0.202336	0	0.82	-0.0716	1.1564
TCGA-AG-3581-01A	0.0247636	0.0280446	0	0	0	0	0.0578059	0	0	0	0	0.10156	0	0.26095	0	0.263597	0.137045	0	0.017644	0	0.10859	0	0.79	-0.0415	1.12933
TCGA-AG-3882-01A	0.016968	0	0.117674	0	0	0	0.0176119	0	0	0	0.137475	0.0403549	0.0691428	0.135863	0	0.00439391	0.208536	0.0458144	0.019199	0	0.186967	0	0.79	-0.0427	1.08842
TCGA-EI-6883-01A	0.0254277	0.00743659	0	0	0	0	0.0327541	0	0.0203847	0	0.0500009	0.0721257	0.172984	0.272747	0	0.118324	0.157154	0	0	0	0.0706618	0	0.78	-0.0293	1.07676
TCGA-AG-3892-01A	0.00208849	0.0089012	0	0	0	0	0.0628695	0	0	0.0722019	0	0.129791	0.063781	0.112966	0	0.299075	0.0880147	0	0	0	0.11571	0.0446007	0.67	0.0952101	1.10483
TCGA-AG-3599-01A	0.00129221	0	0.079867	0	0	0	0.0363757	0	0	0	0.112773	0.0833306	0.0713095	0.139504	0	0.0528762	0.201963	0	0	0	0.220708	0	0.89	-0.1088	1.16166
TCGA-AG-3887-01A	0.0548665	0.0552295	0.0317258	0	0	0	0.0494303	0	0	0	0	0.100928	0	0.435855	0.104622	0.0338485	0.104619	0	0.0288747	0	0	0	0.77	0.0004	1.0954
TCGA-AF-2687-01A	0	0	0	0	0	0	0	0	0	0.006791	0	0.0598646	0.109112	0.14282	0	0.505775	0.0777089	0	0	0	0.0903836	0.00754511	0.13	0.715877	0.703642
TCGA-F5-6464-01A	0.0190862	0.00989264	0.0287121	0	0	0	0.00180333	0	0.00528085	0	0.109013	0.028431	0.0399718	0.507432	0.0269549	0.00462717	0.148481	0	0.0214152	0	0.0488994	0	0.73	0.0376183	1.0384
TCGA-AG-3580-01A	0.0234522	0.0197634	0	0	0	0	0.0681653	0	0.013317	0.00471177	0	0.121987	0.0077847	0.089104	0	0.358688	0.157285	0.0268518	0	0	0.101082	0.00780747	0.73	0.0550814	1.11639
TCGA-EI-6507-01A	0	0	0	0.00418759	0.00450738	0.00458476	0.00570854	0.00295526	0	0	0	0.0787741	0.0375246	0.102656	0	0.49747	0.0710054	0	0	0	0.0658389	0.124787	0.13	0.723112	0.695606
TCGA-EF-5830-01A	0.0157589	0.00244277	0	0	0	0	0.0269399	0	0	0	0.0141385	0.122098	0.0605495	0.452149	0	0	0.178355	0	0.00849518	0	0.119073	0	0.84	-0.0841	1.16018
TCGA-AF-2691-01A	0.0137403	0.00487032	0.0202594	0	0	0	0.0005	0	0	0	0.0842887	0.0444014	0.0247032	0.538077	0	0	0.166788	0	0.0270408	0	0.0753161	0	0.78	-0.0113	1.06729
TCGA-BM-6198-01A	0	0	0	0	0	0	0.0027675	0	0	0	0	0.100194	0	0.238134	0	0.477812	0.0895873	0	0	0	0.045551	0.0459546	0.17	0.686734	0.721616
TCGA-F5-6814-01A	0.0256751	0	0.00165773	0	0	0	0.0271567	0	0.0411231	0	0.0901308	0.0376014	0.187191	0.205996	0.0833897	0.00850864	0.162387	0	0	0	0.129182	0	0.75	0.0254718	1.06133
TCGA-AG-3602-01A	0.0313738	0.0343317	0	0	0	0	0.0943744	0	0	0.0382562	0	0.133665	0.0260213	0.109138	0.0373074	0.213559	0.0464423	0	0	0	0.114201	0.121329	0.77	0.0135572	1.15786
TCGA-CL-5918-01A	0.0308888	0.0226931	0	0	0	0	0.0323351	0	0	0.0162267	0	0.142822	0.0294349	0.442397	0.0909369	0	0.107416	0	0.0347001	0	0.050149	0	0.79	-0.0456	1.17282
TCGA-CI-6621-01A	0.0142283	0.0004	0	0	0	0	0.0460888	0	0.0111179	0	0.0386652	0.0675216	0.112853	0.184452	0	0.247547	0.123964	0	0	0	0.153199	0	0.73	0.0411388	1.07427
TCGA-AF-4110-01A	0.0630994	0.0657164	0.0527593	0	0	0	0.066522	0	0	0	0	0.0684726	0	0.439719	0	0.127065	0.0530547	0	0.0318882	0	0.031703	0	0.79	-0.049	1.07626
TCGA-AF-3400-01A	0	0	0	0.0608999	0.00941123	0.0543323	0.027456	0.0338727	0	0.0610665	0	0.0550194	0	0.0349236	0	0.136883	0	0.00960315	0	0	0.103555	0.412977	0.08	0.779736	0.67265
TCGA-EI-6884-01A	0.0158485	0	0.048986	0	0	0	0.00590881	0	0	0	0.135776	0.0183035	0.134643	0.315925	0.0262401	0	0.174022	0	0	0	0.124347	0	0.82	-0.0732	1.07856
TCGA-AG-3902-01A	0	0	0	0	0	0	0.0408177	0	0.0111836	0	0.0109378	0.0763069	0.110786	0.107606	0	0.292996	0.175136	0	0	0	0.17423	0	0.73	0.0571064	1.07643
TCGA-AG-3594-01A	0.027292	0.0282744	0	0	0	0	0.0634933	0	0	0.0341458	0	0.120506	0	0.265189	0	0.345588	0.0575467	0	0.00531731	0	0.0526468	0	0.69	0.0929458	1.09048
TCGA-DY-A1DD-01A	0.0652648	0.0709373	0.0629341	0	0	0.00280946	0.0504642	0	0	0.0101565	0	0.0872117	0	0.437456	0	0.0882061	0.0372666	0	0.0872937	0	0	0	0.78	-0.0027	1.05799
TCGA-EI-6882-01A	0.0315438	0.0181064	0	0	0	0	0.0238719	0	0.00871985	0	0.0284176	0.0828994	0.099233	0.435577	0.0531661	0.0233914	0.141748	0	0.016226	0	0.0370997	0	0.81	-0.0635	1.10616
TCGA-AG-3598-01A	0.0106848	0.00633466	0	0	0	0	0.0560581	0	0	0.0606284	0	0.140094	0.0929984	0.15476	0	0.297167	0.109721	0	0	0	0.0715535	0	0.7	0.0818302	1.10919
TCGA-AG-3731-01A	0.0282177	0.0385115	0.0210976	0	0	0	0	0	0.0184169	0	0	0.0241279	0	0.682823	0.0728871	0	0.0390946	0	0.0748235	0	0	0	0.33	0.483913	0.854345
TCGA-EI-6885-01A	0.038856	0.0221216	0.0234	0	0	0	0.013316	0	0	0	0.0670079	0.0405862	0.0731392	0.270513	0.011236	0.0774879	0.173145	0.129147	0.0424693	0	0.0175751	0	0.63	0.114801	1.03217
TCGA-EI-6917-01A	0.0221826	0.0224226	0	0	0	0	0.0375071	0	0	0	0	0.0656857	0	0.368547	0	0.288443	0.0847636	0	0.0203808	0	0.0900677	0	0.63	0.0999057	1.04487
TCGA-AF-2690-01A	0.022348	0.00167746	0.00413379	0	0	0	0.0264017	0	0.00918348	0	0.0508751	0.0289362	0.136697	0.197933	0	0.211372	0.14416	0	0.00791566	0	0.158366	0	0.73	0.0559575	1.03916
TCGA-CI-6619-01B	0.0221588	0.00216326	0	0	0	0	0.00725966	0	0.0346548	0	0.0937593	0.0269955	0.105615	0.260238	0.0497922	0	0.172619	0.0844394	0.0348365	0	0.105469	0	0.77	0.0111297	1.07017
TCGA-EI-6511-01A	0.00671757	0	0	0	0	0	0.0436737	0	0.0117685	0	0.0704752	0.0621476	0.127604	0.108613	0	0.227675	0.141319	0	0	0	0.200007	0	0.7	0.0846565	1.06082
TCGA-AG-3742-01A	0.0570991	0.0508549	0	0	0	0	0.0503201	0	0.0119486	0.00587833	0	0.0873873	0	0.467777	0	0.132647	0.0659652	0	0.0528974	0	0.0172247	0	0.78	-0.033	1.08542
TCGA-DC-6158-01A	0.027942	0.0112343	0	0	0	0	0.017796	0	0.00713175	0	0.0846518	0.045442	0.0842594	0.339927	0	0.179114	0.140224	0	0.0125912	0	0.0496871	0	0.73	0.0559122	1.03464
Average	0.0220876	0.0155296	0.0186331	0.00185964	0.000397674	0.00176361	0.032625	0.00105223	0.00583517	0.00885895	0.0390093	0.0750267	0.0629907	0.280447	0.0159775	0.157547	0.122485	0.00985771	0.0155993	0	0.0905605	0.0218572	0.671714	0.105048	1.03734

## Sheet: CIBERSORT.CYT-low_READ
Input Sample	B cells naive	B cells memory	Plasma cells	T cells CD8	T cells CD4 naive	T cells CD4 memory resting	T cells CD4 memory activated	T cells follicular helper	T cells regulatory (Tregs)	T cells gamma delta	NK cells resting	NK cells activated	Monocytes	Macrophages M0	Macrophages M1	Macrophages M2	Dendritic cells resting	Dendritic cells activated	Mast cells resting	Mast cells activated	Eosinophils	Neutrophils	P-value	Pearson Correlation	RMSE
TCGA-AG-3727-01A	0	0	0	0	0	0	0	0	0.16553	0	0	0.198243	0.0430332	0.277802	0.0123785	0	0.130995	0	0.0281308	0	0.143888	0	0.98	-0.1541	1.25215
TCGA-AG-A032-01A	0.00809693	0	0.0157374	0	0	0	0	0	0.105993	0	0.150235	0.0282184	0.0540357	0.401318	0.0587338	0	0.106864	0	0.0552369	0	0.0155324	0	0.9	-0.1027	1.0681
TCGA-DC-4749-01A	0	0	0	0	0	0	0	0	0.159666	0	0.0146771	0.183026	0.0812377	0.318128	0.0505485	0	0.113461	0	0.0101551	0	0.0691008	0	0.94	-0.1341	1.22234
TCGA-DY-A1DF-01A	0	0	0	0	0	0	0	0	0.12347	0	0.00230704	0.121906	0	0.535555	0.0275303	0	0.104907	0	0.0378102	0	0.0465137	0	0.9	-0.1002	1.13308
TCGA-G5-6572-01A	0.00107319	0	0.0450532	0	0	0	0	0	0.0310392	0	0.153626	0.0137718	0.0869873	0.410288	0.0253665	0	0.143699	0	0.0192233	0	0.0698718	0	0.94	-0.1297	1.07721
TCGA-DC-6681-01A	0.0003	0	0.0313145	0	0	0	0	0	0.109972	0	0.149924	0.00972517	0.0706952	0.379929	0.0470901	0	0.122889	0	0.0125063	0	0.0656376	0	0.91	-0.1143	1.06669
TCGA-AG-A025-01A	0	0	0.0562355	0	0	0	0	0	0	0	0.0696729	0.133868	0.093049	0.146363	0	0.0875636	0.164075	0.114017	0.0215189	0	0.113637	0	0.77	-0.051	1.17191
TCGA-AG-3898-01A	0.00567485	0.0356055	0	0.0366184	0	0.0179148	0	0	0	0.0799771	0	0.102604	0.0247493	0.34917	0.0929699	0	0	0.00314813	0.00641031	0	0.0376035	0.207555	0.67	0.0191914	1.10452
TCGA-EI-7002-01A	0.00501991	0.0168906	0.0351721	0	0	0	0	0	0.0334968	0	0.00200844	0.0431225	0	0.640176	0.0437202	0	0.0944057	0	0.0859872	0	0	0	0.74	-0.0451	1.06014
TCGA-AH-6549-01A	0	0	0	0	0	0	0	0	0.149667	0	0.0563036	0.13547	0.075327	0.267403	0.0692679	0	0.120189	0	0.0166359	0	0.109737	0	0.97	-0.1509	1.19776
TCGA-AH-6903-01A	0	0	0	0	0	0	0	0	0.126653	0	0	0.111127	0	0.509936	0.0294608	0	0.110147	0	0.0522702	0	0.0604061	0	0.91	-0.1108	1.12744
TCGA-AG-A015-01A	0.0041162	0	0	0	0	0	0	0	0.0504642	0	0.112859	0.0652503	0.0397006	0.484441	0.0494119	0	0.124037	0	0.04196	0	0.0277597	0	0.86	-0.0951	1.1022
TCGA-AF-A56L-01A	0	0	0	0	0	0	0	0	0	0	0	0.0994968	0.105041	0.317211	0	0.302116	0.114236	0	0.0217268	0	0.0401718	0	0.72	-0.0305	1.10092
TCGA-AG-A020-01A	0.00439629	0.00130724	0	0	0	0	0	0	0.112897	0	0.0869388	0.0860383	0.00721295	0.48638	0.0530188	0	0.100225	0	0.0574888	0	0.00409756	0	0.85	-0.0893	1.10383
TCGA-EI-6514-01A	0.00388278	0.0143247	0.0613689	0	0	0	0	0	0.0330617	0	0	0.0248232	0	0.564828	0.0711773	0	0.0904244	0	0.0988224	0	0.0372866	0	0.8	-0.0551	1.05761
TCGA-AF-3913-01A	0.00401841	0.0137865	0.0807656	0	0	0	0	0	0.0342152	0	0	0.0366493	0	0.533558	0.0854171	0	0.0852906	0	0.0805361	0	0.0457636	0	0.77	-0.0517	1.06246
TCGA-F5-6863-01A	0.00900194	0.0203689	0.0880274	0	0	0	0	0	0.0314711	0	0.00962011	0.0594497	0	0.56751	0.0529428	0	0.0899369	0	0.0716708	0	0	0	0.8	-0.0587	1.06422
TCGA-AH-6544-01A	0.0124808	0.0164633	0	0	0	0	0	0	0.0851174	0.0209476	0.0531848	0.0971048	0	0.462968	0.0605878	0	0.0497064	0	0.141439	0	0	0	0.93	-0.1156	1.11756
TCGA-DC-6155-01A	0	0.0144868	0.226537	0	0.0045442	0.0540043	0	0	0	0	0	0.124573	0	0.219003	0.029338	0	0.0902894	0.166776	0.0472726	0	0.0231746	0	0.7	-0.0002	1.12198
TCGA-AG-A01N-01A	0	0	0	0	0	0	0	0	0.1198	0	0.0936569	0.0618816	0.0237811	0.466558	0.053153	0	0.116829	0	0.0118572	0	0.0524841	0	0.9	-0.1043	1.10162
TCGA-CL-5917-01A	0.00496193	0.0121935	0.0176605	0	0	0	0	0	0.0323277	0	0	0.0256147	0	0.581436	0.0916866	0	0.0826653	0	0.114737	0	0.036717	0	0.74	-0.0463	1.06355
TCGA-CL-4957-01A	0.0100189	0.0233221	0	0	0	0	0	0	0.0559056	0	0	0.0655728	0	0.624831	0.0608656	0	0.0636514	0	0.0958322	0	0	0	0.81	-0.0633	1.0806
TCGA-DC-5869-01A	0	0	0	0	0	0	0	0	0.0596597	0	0.121866	0.08559	0.094914	0.252323	0.0313109	0	0.139646	0.0757911	0.0538446	0	0.0850548	0	0.8	-0.0568	1.12238
TCGA-AG-A002-01A	0	0	0	0	0	0	0.0270571	0	0.149624	0.0292767	0	0.289907	0.0194958	0.125576	0	0.123309	0.0902443	0	0	0	0.145511	0	0.85	-0.0892	1.37474
TCGA-AG-A016-01A	0.00690422	0.021885	0.0748208	0	0	0	0	0	0.0147924	0	0	0.0909426	0	0.601181	0.027758	0	0.0892288	0	0.0724869	0	0	0	0.75	-0.0474	1.0795
TCGA-AG-A026-01A	0.00633941	0.0207321	0.0900499	0	0	0	0	0	0.00550815	0	0.0172192	0.0446906	0	0.605435	0.0342479	0	0.0916023	0	0.0841754	0	0	0	0.74	-0.0444	1.05392
TCGA-DY-A1DG-01A	0	0	0.135521	0	0	0	0.00674438	0	0.120067	0	0.057508	0.145301	0	0.186713	0.0188744	0	0.116645	0.0747014	0.0152913	0	0.122635	0	0.83	-0.0811	1.16857
TCGA-DY-A1DC-01A	0	0	0	0	0	0	0.00419609	0	0.108537	0.014501	0	0.151149	0.061096	0.255328	0	0.23901	0.0976183	0	0	0	0.0685655	0	0.72	-0.0361	1.13875
TCGA-AF-5654-01A	0	0	0	0	0	0	0	0	0.0219713	0.0140329	0.0299529	0.202882	0.0202887	0.196646	0.0351684	0	0.112608	0.141406	0.181045	0	0.0439991	0	0.66	0.0272151	1.20787
TCGA-AG-4021-01A	0	0	0	0	0	0	0.0150883	0	0.0997792	0.0606658	0	0.182465	0.0766885	0.14174	0	0.267358	0.0697019	0	0	0	0.0865129	0	0.83	-0.0741	1.21244
TCGA-CI-6622-01A	0.00356596	0	0.00421951	0	0	0	0	0	0.111818	0	0.120231	0.0475283	0.0565976	0.437664	0.0498956	0	0.111192	0	0.0209831	0	0.0363054	0	0.91	-0.1089	1.08811
TCGA-G5-6641-01A	0.0281655	0.0448076	0.0208282	0	0	0	0	0	0.0055582	0	0	0.0507656	0	0.775699	0.0486354	0	0.0108695	0	0.014671	0	0	0	0.39	0.427542	0.877838
TCGA-AH-6897-01A	0	0.00927806	0	0	0	0	0	0	0.171018	0.0899753	0	0.132051	0.043597	0.228127	0.0165058	0	0.0653724	0.0422228	0.178128	0	0.023724	0	0.98	-0.1568	1.1517
TCGA-EI-6509-01A	0.00517826	0.0125066	0.0155065	0	0	0	0	0	0.0512519	0	0	0.0538434	0	0.555142	0.129173	0	0.0715887	0	0.0857372	0	0.0200734	0	0.83	-0.0738	1.09111
TCGA-DC-6683-01A	0.00159603	0.00959636	0.00495836	0	0	0	0	0	0.0312705	0	0.0008	0.0659393	0	0.655429	0.028863	0	0.104459	0	0.0853688	0	0.011758	0	0.8	-0.0559	1.08015
TCGA-AG-A00H-01A	0	0	0	0	0	0	0.0100419	0	0.108988	0	0	0.153722	0.00905309	0.247297	0	0.251486	0.107823	0	0	0	0.111589	0	0.81	-0.0626	1.165
Average	0.00356547	0.00821585	0.0286793	0.00104624	0.000129834	0.00205483	0.00180365	0	0.0701445	0.00883933	0.0372169	0.0950306	0.0298156	0.41518	0.0420777	0.0363098	0.0961865	0.0176589	0.0540808	0	0.0460349	0.00593014	0.812286	-0.0589158	1.11479

## Sheet: CYT-high vs -low_CIBERSORT_Fig.
Input Sample	B cells naive	B cells memory	Plasma cells	T cells CD8	T cells CD4 naive	T cells CD4 memory resting	T cells CD4 memory activated	T cells follicular helper	T cells regulatory (Tregs)	T cells gamma delta	NK cells resting	NK cells activated	Monocytes	Macrophages M0	Macrophages M1	Macrophages M2	Dendritic cells resting	Dendritic cells activated	Mast cells resting	Mast cells activated	Eosinophils	Neutrophils
CYT-high COAD	0.001985	0.0037775	0.0177497	0.00261606	2.70371e-05	0.00316868	0.0058823	0.000154497	0.0714779	0.00885857	0.0322025	0.0742163	0.0648002	0.299219	0.02049	0.178801	0.10161	0.00330287	0.0142329	0.00108587	0.0825044	0.0118381
CYT-low COAD	0.00367971	0.00713514	0.0242498	0.0024105	8.8224e-05	0.00169082	0.00175154	0.000371205	0.0743667	0.00841718	0.0486685	0.085568	0.036945	0.385026	0.0461586	0.0550615	0.0985782	0.00193121	0.0479883	8.33429e-05	0.0612281	0.00860266
	B cells naive	B cells memory	Plasma cells	T cells CD8	T cells CD4 naive	T cells CD4 memory resting	T cells CD4 memory activated	T cells follicular helper	T cells regulatory (Tregs)	T cells gamma delta	NK cells resting	NK cells activated	Monocytes	Macrophages M0	Macrophages M1	Macrophages M2	Dendritic cells resting	Dendritic cells activated	Mast cells resting	Mast cells activated	Eosinophils	Neutrophils
CYT-high READ	0.0220876	0.0155296	0.0186331	0.00185964	0.000397674	0.00176361	0.032625	0.00105223	0.00583517	0.00885895	0.0390093	0.0750267	0.0629907	0.280447	0.0159775	0.157547	0.122485	0.00985771	0.0155993	0	0.0905605	0.0218572
CYT-low READ	0.00356547	0.00821585	0.0286793	0.00104624	0.000129834	0.00205483	0.00180365	0	0.0701445	0.00883933	0.0372169	0.0950306	0.0298156	0.41518	0.0420777	0.0363098	0.0961865	0.0176589	0.0540808	0	0.0460349	0.00593014
