# Supplementary material for: Cytolytic activity correlates with the mutational burden and deregulated expression of immune checkpoints in colorectal cancer
Source: J Exp Clin Cancer Res. 2019 Aug 20;38:364. doi: 10.1186/s13046-019-1372-z (PMC6701076; doi:10.1186/s13046-019-1372-z)
Supplement: Supplementary file 17 — Table S8. GISTIC (v2.0.22) analysis results for rectal cancers (READ). GISTIC was used to detect recurrent somatic copy number alterations (SCNA) in CYT-high and -low rectum cancers, using MutSigCV (v1) from the Broad Institute’s GenePattern. Each SCNA was assigned a G-score indicative of its amplitude and occurrence across samples. SCNAs in each RED sample within each cytolytic subgroup were counted by taking the sum of segment mean changes ≥ 0.6 and ≤ − 0.4 between somatic and normal samples. Significantly amplified or deleted genomic regions in each cytolytic subgroup with FDR < 0.25 were considered significant. (XLSX 75 kb) [file 13046_2019_1372_MOESM17_ESM.xlsx]

## Sheet: TCGA-COAD_clinical
cancer	sample_type	tumor_stage	tumor_grade	vital_status	gender	ethnicity	alcohol_history	years_smoked	age_at_diagnosis	cigarettes_per_day	days_to_death	days_to_last_known_disease_status	days_to_treatment	days_to_last_follow_up	days_to_recurrence	days_to_birth	days_to_collection	percent_eosinophil_infiltration	percent_granulocyte_infiltration	percent_lymphocyte_infiltration	percent_neutrophil_infiltration	percent_inflam_infiltration	percent_necrosis	percent_normal_cells	percent_stromal_cells	percent_tumor_cells	percent_tumor_nuclei	CYT
COAD	Primary Tumor	stage iii	not reported	alive	male	not reported			25324					395		-25324							10	0	10	80	90	1.84041
COAD	Primary Tumor	stage iii	not reported	alive	male	not hispanic or latino			30272					4000		-30272	3902			0	0		5	0	0	95	95	7.67125
COAD	Primary Tumor	stage iii	not reported	alive	female	not hispanic or latino			30237					1419		-30237												17.0978
COAD	Primary Tumor	stage ii	not reported	alive	female	not reported			19786					1915		-19786							5	0	10	85	75	9.64415
COAD	Primary Tumor	stage iii	not reported	dead	female	not reported			17318		334			30		-17318	234			10	1		1	30	1	63	80	6.72379
COAD	Primary Tumor	stage iv	not reported	dead	male	not hispanic or latino			29493		153					-29493				2	0		1	0	0	99	90	4.51639
COAD	Primary Tumor	stage iii	not reported	dead	male	not hispanic or latino			28485		159					-28485							3	10	15	72	60	11.4686
COAD	Primary Tumor	stage i	not reported	alive	male	not hispanic or latino			18731					500		-18731	177			5	0		0	15	0	85	65	8.27067
COAD	Primary Tumor	stage ii	not reported	alive	female	not hispanic or latino			24172					1631		-24172							5	0	30	65	80	12.2412
COAD	Primary Tumor	stage iii	not reported	alive	male	not reported			25599					791		-25599							0	0	20	80	90	7.83776
COAD	Primary Tumor	stage iii	not reported	dead	male	not hispanic or latino			28833		805			805		-28833	3549			2	2		2	5	13	80	80	6.8232
COAD	Primary Tumor	stage iii	not reported	alive	male	not hispanic or latino			26803					888		-26803				5	5		3	6	11	80	80	5.05802
COAD	Primary Tumor	stage iv	not reported	dead	female	not hispanic or latino			19039		403			39		-19039							5	10	15	70	80	6.90271
COAD	Primary Tumor	stage iii	not reported	alive	male	not hispanic or latino			19509					792		-19509							2	0	15	83	75	5.9978
COAD	Primary Tumor	stage iii	not reported	dead	female	not reported			30893		306			30		-30893							5	5	5		85	13.1453
COAD	Primary Tumor	stage iii	not reported	alive	female	not hispanic or latino			21031					456		-21031							1	3	45	51	65	12.9984
COAD	Primary Tumor	not reported	not reported	alive	female	not hispanic or latino			24971					775		-24971				10	2		5	0	0	95	80	6.51898
COAD	Primary Tumor	stage ii	not reported	alive	female	not reported			22035					1004		-22035							5	0	15	80	70	10.2105
COAD	Primary Tumor	stage i	not reported	alive	male	not hispanic or latino			21118					378		-21118				4	1		1	0	24	74	85	4.3623
COAD	Primary Tumor	stage ii	not reported	dead	female	not reported			32871		92			0		-32871							5	0	10	85	75	25.3381
COAD	Primary Tumor	stage ii	not reported	alive	male	not reported			31805							-31805							0	0	20	80	90	5.26235
COAD	Primary Tumor	stage ii	not reported	alive	female	not hispanic or latino			28272					16		-28272							3	0	35	62	80	14.1264
COAD	Primary Tumor	stage i	not reported	alive	female	not hispanic or latino			21625					1260		-21625							8	5	10	77	80	6.62165
COAD	Primary Tumor	stage ii	not reported	alive	male	not hispanic or latino			27250					612		-27250	267			0	0		0	3	7	90	90	11.6209
COAD	Primary Tumor	stage i	not reported	alive	male	not hispanic or latino			22203					1087		-22203							15	8	30	47	65	16.5921
COAD	Primary Tumor	stage ii	not reported	alive	male	not hispanic or latino			27428					2988		-27428	2780			10	0		3	0	22	75	75	2.7799
COAD	Primary Tumor	stage iv	not reported	dead	male	not hispanic or latino			13755		43					-13755							5	20	10	65	70	25.6799
COAD	Primary Tumor	stage ii	not reported	dead	male	not reported			29708		1188			61		-29708	1554			15	1		2	0	10	88	70	7.61154
COAD	Primary Tumor	stage i	not reported	alive	female	not hispanic or latino			26663					457		-26663							5	15	15	65	70	5.9417
COAD	Primary Tumor	stage i	not reported	alive	male	not reported			25689					578		-25689	843			6	6		1	0	19	80	80	49.3822
COAD	Primary Tumor	stage ii	not reported	alive	female	not hispanic or latino			22265					4233		-22265	4047			1	0		12	0	24	64	80	1.30931
COAD	Primary Tumor	stage ii	not reported	dead	female	not hispanic or latino			28982		2134			2134		-28982							0	5	15	80	75	38.9441
COAD	Primary Tumor	stage iv	not reported	alive	male	not reported			27028					731		-27028							5	30	10	65	75	4.72155
COAD	Primary Tumor	stage iii	not reported	alive	male	not hispanic or latino			22097					596		-22097				11	2		0	0	10	90	80	3.9054
COAD	Primary Tumor	stage i	not reported	alive	male	not hispanic or latino			30028					926		-30028				10	1		2	11	0	87	80	2.40512
COAD	Primary Tumor	stage ii	not reported	alive	female	not hispanic or latino			28124					377		-28124				3	0		0	32	10	58	60	16.763
COAD	Primary Tumor	stage ii	not reported	alive	male	not reported			24990					1126		-24990	1877			2	0		1	0	4	95	95	1.18828
COAD	Primary Tumor	stage ii	not reported	alive	male	not reported			27090					1006		-27090							1	5	10	84	85	6.22237
COAD	Primary Tumor	stage iii	not reported	alive	male	not hispanic or latino			24523					146		-24523	98			12	4		10	10	35	45	75	1.63828
COAD	Primary Tumor	stage ii	not reported	dead	male	not hispanic or latino			29097		442					-29097							10	20	10	60	70	28.9886
COAD	Primary Tumor	stage ii	not reported	alive	female	not reported			28489					882		-28489							0	10	20	70	80	5.18778
COAD	Primary Tumor	not reported		not reported																5	0		5	5	15	75	75	2.26644
COAD	Primary Tumor	stage i	not reported	alive	female	not hispanic or latino			28913					312		-28913							15	0	10	75	70	10.5106
COAD	Primary Tumor	stage iv	not reported	alive	female	not reported			26086					912		-26086							5	40	5	50	70	23.0846
COAD	Primary Tumor	stage iv	not reported	alive	male	not reported			25536					397		-25536							10	0	10	80	90	4.57925
COAD	Primary Tumor	stage ii	not reported	alive	male	not reported			24319					1157		-24319	326			4	0		3	0	5	92	90	5.0266
COAD	Primary Tumor	stage ii	not reported	alive	female	not hispanic or latino			26929					1387		-26929							0	50	10	40	75	8.36803
COAD	Primary Tumor	stage iii	not reported	alive	female	not hispanic or latino			24453					542		-24453							0	0	25	75	60	7.55568
COAD	Primary Tumor	stage ii	not reported	alive	female	not reported			29617					911		-29617							0	0	40	60	80	10.8187
COAD	Primary Tumor	stage iii	not reported	dead	female	not reported			12526		494					-12526	1755			7	2		0	10	25	65	65	18.5066
COAD	Primary Tumor	stage ii	not reported	alive	female	not hispanic or latino			30915					671		-30915												8.17532
COAD	Primary Tumor	stage ii	not reported	dead	female	not hispanic or latino			25649		236			236		-25649	4563			1	0		0	0	30	70	75	2.47679
COAD	Primary Tumor	stage i	not reported	alive	male	not reported			26724					1216		-26724	1128			10	1		1	25	10	64	70	12.7392
COAD	Primary Tumor	stage iii	not reported	alive	female	not reported			26359					608		-26359							0	0	20	80	90	7.31755
COAD	Primary Tumor	stage ii	not reported	alive	female	not hispanic or latino			30834					395		-30834							5	8	30	57	70	7.79133
COAD	Primary Tumor	stage ii	not reported	alive	female	not hispanic or latino			29460					441		-29460							10	0	15	75	65	7.31256
COAD	Primary Tumor	stage iii	not reported	alive	female	not hispanic or latino			30163					884		-30163				5	5		3	0	20	77	75	10.6307
COAD	Primary Tumor	stage ii	not reported	alive	female	not hispanic or latino			25089					553		-25089	27			0	0		5	15	10	70	90	1.53497
COAD	Primary Tumor	stage i	not reported	alive	male	not hispanic or latino			22367					952		-22367	337			15	1		0	0	0	100	65	19.9041
COAD	Primary Tumor	stage i	not reported	alive	female	not reported			22524					730		-22524							0	0	30	70	80	26.4962
COAD	Primary Tumor	stage iii	not reported	alive	female	not reported			32872					28		-32872							5	2	8	85	90	31.2005
COAD	Primary Tumor	stage iii	not reported	alive	male	not hispanic or latino			20095					824		-20095				10	10		10	0	0	90	70	7.15372
COAD	Primary Tumor	stage iii	not reported	dead	male	not hispanic or latino			26856		1094			1094		-26856	3347			2	1		3	0	17	80	80	4.71578
COAD	Primary Tumor	stage iv	not reported	alive	female	not hispanic or latino			16529					61		-16529							0	0	25	75	75	6.96646
COAD	Primary Tumor	stage iv	not reported	dead	female	not hispanic or latino			26267		172					-26267							0	0	5	95	80	9.85211
COAD	Recurrent Tumor	stage iii	not reported	alive	female	not hispanic or latino			18822					1095		-18822							18	0	10	72	85	0.513414
COAD	Primary Tumor	stage ii	not reported	alive	male	not reported			23407					212		-23407							12	0	15	73	80	5.52308
COAD	Metastatic	stage ii	not reported	alive	female	not hispanic or latino			19535					543		-19535	48			3	0		5	5	20	70	70	0.518094
COAD	Primary Tumor	stage ii	not reported	alive	male	not reported			26602					914		-26602							2	8	5	85	80	7.41216
COAD	Primary Tumor	stage iii	not reported	alive	female	not reported			22219					1430		-22219							0	1	35	64	85	11.962
COAD	Primary Tumor	stage i	not reported	dead	female	not hispanic or latino			23320		29					-23320							10	10	10	70	70	17.7181
COAD	Primary Tumor	stage ii	not reported	alive	female	not reported			22585					0		-22585				6	5		0	4	0	90	85	22.5757
COAD	Primary Tumor	stage ii	not reported	alive	male	not reported			23741					1096		-23741							0	0	10	90	90	15.2749
COAD	Primary Tumor	stage i	not reported	dead	female	not hispanic or latino			26024		643					-26024							0	0	20	80	80	108.694
COAD	Primary Tumor	stage ii	not reported	dead	male	not hispanic or latino			27073		2475			2475		-27073	3500			2	1		2	0	18	80	80	0.920786
COAD	Primary Tumor	stage ii	not reported	alive	female	not reported			27363					1643		-27363				40	50		0	0	0	100	80	9.63337
COAD	Primary Tumor	stage iii	not reported	dead	male	not hispanic or latino			25084		427			427		-25084	3699			1	0		10	0	20	70	80	0.608786
COAD	Primary Tumor	not reported	not reported	dead	male	not hispanic or latino			21457		331			23		-21457				30			0	0	50	50	60	52.5088
COAD	Primary Tumor	stage ii	not reported	alive	male	not reported			24653					1127		-24653							0	0	20	80	90	5.88742
COAD	Primary Tumor	stage ii	not reported	dead	male	not hispanic or latino			15983		1910					-15983							0	8	35	57	75	2.90145
COAD	Primary Tumor	stage ii	not reported	alive	female	not reported			32871					0		-32871							0	0	40	60	70	6.31384
COAD	Primary Tumor	stage i	not reported	alive	male	not reported			28704					700		-28704							0	0	60	40	60	17.4283
COAD	Primary Tumor	stage ii	not reported	alive	female	not hispanic or latino			26274					996		-26274							20	0	15	65	80	26.6255
COAD	Primary Tumor	stage iii	not reported	alive	male	not hispanic or latino			29297					1199		-29297							5	2	15	78	80	3.33469
COAD	Primary Tumor	stage iv	not reported	alive	female	not hispanic or latino			23870					1004		-23870							3	15	10	82	80	9.31898
COAD	Primary Tumor	stage i	not reported	alive	male	not reported			26541					975		-26541							2	8	10	80	80	12.2956
COAD	Primary Tumor	stage ii	not reported	dead	male	not reported			32203		0					-32203							0	2	20	88	75	8.33464
COAD	Primary Tumor	stage ii	not reported	alive	female	not hispanic or latino			24514					4270		-24514	3929			0	0		0	0	0	100	75	2.49895
COAD	Primary Tumor	stage ii	not reported	alive	female	not hispanic or latino			22617					1003		-22617	596			8	1		1	10	9	80	80	1.98198
COAD	Primary Tumor	stage iv	not reported	dead	male	not hispanic or latino			22409		680					-22409							3	25	15	57	70	8.42826
COAD	Primary Tumor	stage ii	not reported	alive	female	not hispanic or latino			25516					627		-25516				10	5		2	15	0	83	75	2.8773
COAD	Primary Tumor	stage iv	not reported	alive	male	not reported			29220					578		-29220							10	8	10	72	73	6.26123
COAD	Primary Tumor	stage iv	not reported	dead	male	not reported			30712		242			0		-30712							2	10	8	80	88	14.649
COAD	Primary Tumor	stage ii	not reported	alive	male	not hispanic or latino			22999					1111		-22999	706			10	10		15	0	55	30	65	6.53535
COAD	Primary Tumor	stage iv	not reported	alive	male	not reported			26360					1551		-26360							0	10	20	70	90	3.92227
COAD	Primary Tumor	stage i	not reported	alive	female	not hispanic or latino			18874					229		-18874							5	0	30	65	65	5.84128
COAD	Primary Tumor	stage i	not reported	alive	female	not reported			30914					666		-30914	378			8	2		5	10	5	80	80	15.5602
COAD	Primary Tumor	stage iv	not reported	alive	male	not hispanic or latino			20641					766		-20641				10	10		5	30	0	65	65	8.34319
COAD	Primary Tumor	not reported	not reported	alive	male	not reported			23832					761		-23832				3			0	0	30	70	80	22.861
COAD	Primary Tumor	stage iii	not reported	dead	male	not hispanic or latino			32872		715					-32872							0	15	10	75	80	1.25578
COAD	Primary Tumor	stage iii	not reported	alive	male	not reported			23131					276		-23131							0	0	10	90	90	4.47596
COAD	Primary Tumor	not reported	not reported	dead	male	not reported			28579		682			31		-28579				5			2	0	45	55	60	16.4848
COAD	Primary Tumor	stage ii	not reported	alive	female	not hispanic or latino			26274					996		-26274	720			18	3		15	10	35	40	60	8.50632
COAD	Primary Tumor	stage iii	not reported	alive	female	not hispanic or latino			16030					1286		-16030							5	20	5	70	80	19.9972
COAD	Primary Tumor	stage ii	not reported	dead	female	not hispanic or latino			28182		1503					-28182							5	0	10	85	80	50.7829
COAD	Primary Tumor	stage ii	not reported	alive	male	not hispanic or latino			25466					346		-25466				1	1		5	0	35	60	75	7.51168
COAD	Primary Tumor	stage iii	not reported	alive	male	not hispanic or latino			15842					598		-15842				5	10		0				70	49.4698
COAD	Primary Tumor	stage ii	not reported	alive	male	not hispanic or latino			20662					383		-20662							0	1	30	69	80	9.64946
COAD	Primary Tumor	stage ii	not reported	dead	male	not hispanic or latino			23966		743					-23966	3672			3	0		10	0	25	65	70	5.18446
COAD	Primary Tumor	stage iv	not reported	alive	female	not reported			29554					184		-29554				1			0	10	10	80	90	31.7424
COAD	Primary Tumor	stage iii	not reported	alive	male	not reported			23831					0		-23831				1			5	5		90	80	12.8556
COAD	Primary Tumor	stage ii	not reported	alive	male	not hispanic or latino			29411					354		-29411				40	5		3	22	40	35	40	133.697
COAD	Primary Tumor	stage iii	not reported	alive	male	not hispanic or latino			17311					6		-17311							0	0	60	40	73	45.1925
COAD	Primary Tumor	stage iv	not reported	dead	male	not hispanic or latino			25448		97					-25448							0	0	20	80	80	28.0772
COAD	Primary Tumor	stage ii	not reported	alive	male	not hispanic or latino			16743					376		-16743							0	0	60	40	60	1.70049
COAD	Primary Tumor	stage i	not reported	alive	male	not hispanic or latino			30028					926		-30028				10	1		2	11	0	87	80	4.76673
COAD	Primary Tumor	stage iii	not reported	alive	female	not reported			23192					1005		-23192	2152			2	9		1	5	9	80	80	2.48524
COAD	Primary Tumor	stage iv	not reported	dead	male	not hispanic or latino			27755		858					-27755							5	2	15	78	80	3.14891
COAD	Primary Tumor	not reported	not reported	alive	male	not hispanic or latino			26163					1359		-26163							8	10	15	67	80	14.4397
COAD	Primary Tumor	stage iv	not reported	alive	female	not hispanic or latino			20103					2506		-20103							5	20	20	55	75	17.6772
COAD	Primary Tumor	stage ii	not reported	alive	male	not hispanic or latino			22340					1776		-22340							5	0	20	75	70	14.462
COAD	Primary Tumor	stage iv	not reported	alive	male	not hispanic or latino			26292					1331		-26292							5	0	15	80	80	11.4148
COAD	Primary Tumor	stage ii	not reported	alive	male	not hispanic or latino			25394					614		-25394				15	10		5	0	0	95	71	12.2077
COAD	Primary Tumor	not reported		not reported																10	0		5	15	20	60	60	8.25207
COAD	Primary Tumor	stage ii	not reported	dead	female	not hispanic or latino			32872		2047			1310		-32872							0	3	25	72	80	12.9823
COAD	Primary Tumor	stage iii	not reported	alive	female	not reported			30316					822		-30316	599			2	0		1	0	9	90	95	14.7068
COAD	Primary Tumor	stage ii	not reported	alive	female	not reported			27514					1035		-27514							0	10	20	70	80	3.61947
COAD	Primary Tumor	stage i	not reported	alive	female	not reported			20089					669		-20089							0	0	0	100	90	9.04158
COAD	Primary Tumor	stage iii	not reported	alive	male	not hispanic or latino			18325					3561		-18325	3363			4	2		2	8	25	65	65	1.20839
COAD	Primary Tumor	stage ii	not reported	alive	male	not reported			24230					1124		-24230							8	10	10	72	75	13.6481
COAD	Primary Tumor	stage iv	not reported	dead	male	not reported			21519		153					-21519							2	0	5	93	75	5.14945
COAD	Primary Tumor	stage i	not reported	alive	male	not reported			28886					1127		-28886							0	5	10	85	65	10.0982
COAD	Primary Tumor	stage ii	not reported	dead	male	not hispanic or latino			29403		2821			2821		-29403	4128			0	0		0	0	0	100	70	4.55561
COAD	Primary Tumor	stage iv	not reported	alive	female	not reported			25051					1216		-25051	1128			1	1		5	0	5	90	95	1.15483
COAD	Primary Tumor	stage iv	not reported	dead	male	not hispanic or latino			15450		334					-15450	22			0	0		0	0	5	95	60	2.24091
COAD	Primary Tumor	stage iv	not reported	dead	female	not reported			27667		153			0		-27667							5	8	15	72	80	2.20205
COAD	Primary Tumor	stage ii	not reported	alive	female	not hispanic or latino			21532					796		-21532							0	0	15	85	85	13.4387
COAD	Primary Tumor	stage ii	not reported	alive	male	not hispanic or latino			22835					734		-22835				8	7		5	0	0	95	80	17.4811
COAD	Primary Tumor	stage i	not reported	alive	male	not hispanic or latino			19591					621		-19591				10	5		1	0	0	99	80	51.2577
COAD	Primary Tumor	stage i	not reported	alive	male	not reported			21123					580		-21123				5			0	5	15	80	90	16.0124
COAD	Primary Tumor	stage iii	not reported	alive	male	not reported			29371					549		-29371	326			2	0		1	0	14	85	95	10.4429
COAD	Primary Tumor	stage iii	not reported	alive	male	not hispanic or latino			23825					792		-23825							0	0	12	88	80	8.90879
COAD	Primary Tumor	stage iv	not reported	dead	female	not reported			30256		90					-30256	1128			26	5		5	0	15	80	60	9.01627
COAD	Primary Tumor	stage ii	not reported	alive	female	not hispanic or latino			16802					883		-16802							5	2	15	78	80	12.2332
COAD	Primary Tumor	stage iii	not reported	alive	male	not reported			21518					489		-21518							5	0	5	90	95	13.5821
COAD	Primary Tumor	stage ii	not reported	dead	male	not hispanic or latino			32871		1422					-32871							0	18	15	67	80	6.59742
COAD	Primary Tumor	stage iv	not reported	dead	female	not hispanic or latino			20871		504			472		-20871							3	0	10	87	90	0.552625
COAD	Primary Tumor	stage ii	not reported	alive	male	not hispanic or latino			27633					540		-27633				5	0		5	0	0	95	80	15.4659
COAD	Primary Tumor	stage iii	not reported	alive	male	not hispanic or latino			23075					383		-23075				10	10		20	0	20	60	70	5.46786
COAD	Primary Tumor	stage ii	not reported	alive	female	not hispanic or latino			29446					1020		-29446				10	5		17	0	0	83	80	10.2624
COAD	Primary Tumor	stage iii	not reported	alive	female	not hispanic or latino			17826					475		-17826							10	20	10	60	65	4.90622
COAD	Primary Tumor	stage ii	not reported	alive	female	not reported			30438					31		-30438							2	0	8	90	75	16.0141
COAD	Primary Tumor	stage iv	not reported	alive	female	not reported			23741					0		-23741							0	2	15	83	70	10.6943
COAD	Primary Tumor	stage iv	not reported	alive	female	not hispanic or latino			21902					14		-21902							25	0	15	60	80	2.2611
COAD	Primary Tumor	stage iii	not reported	alive	female	not reported			29281					791		-29281	1907			2	0		3	0	17	80	80	2.15369
COAD	Primary Tumor	stage ii	not reported	dead	male	not reported			28428		579			30		-28428				1			1		5	94	90	50.1958
COAD	Primary Tumor	stage iii	not reported	alive	female	not hispanic or latino			24944					2599		-24944							0	0	20	80	65	21.4804
COAD	Primary Tumor	stage iii	not reported	alive	female	not hispanic or latino			23499					1301		-23499	714			5	0		2	0	18	80	75	6.12023
COAD	Primary Tumor	stage i	not reported	alive	female	not reported			23986					1246		-23986	2193			6	2		7	7	10	76	82	15.2582
COAD	Primary Tumor	stage iii	not reported	dead	female	not hispanic or latino			21974		1661			373		-21974				10	2		5	0	0	95	80	12.3344
COAD	Primary Tumor	stage ii	not reported	alive	male	not hispanic or latino			27302					488		-27302							20	2	20	58	80	6.86048
COAD	Primary Tumor	stage ii	not reported	alive	male	not hispanic or latino			30697					2275		-30697							0	1	30	69	60	23.1512
COAD	Primary Tumor	stage iv	not reported	dead	male	not hispanic or latino			29185		511			167		-29185	14			8	2		12	0	48	40	85	3.63504
COAD	Primary Tumor	stage ii	not reported	alive	female	not hispanic or latino			25516					627		-25516				10	5		2	15	0	83	75	2.63378
COAD	Primary Tumor	stage ii	not reported	alive	female	not reported			27057					518		-27057							10	0	10	80	80	17.9936
COAD	Primary Tumor	stage iv	not reported	dead	male	not hispanic or latino			25683		424					-25683							10	0	20	70	80	7.59015
COAD	Primary Tumor	stage iii	not reported	alive	female	not reported			27029					943		-27029	173			6	20		5	5	10	80	70	8.4289
COAD	Primary Tumor	stage iii	not reported	alive	female	not hispanic or latino			17321					3324		-17321				5			0	20	6	76	76	4.65694
COAD	Primary Tumor	stage iii	not reported	alive	male	not hispanic or latino			24237					735		-24237				7	7		10	10	0	80	71	10.7335
COAD	Primary Tumor	stage iii	not reported	alive	male	not hispanic or latino			27771					308		-27771				15	0		0	0	35	65	65	9.95588
COAD	Primary Tumor	stage iii	not reported	alive	male	not reported			26298					974		-26298	204			2	1		1	0	2	97	95	7.55376
COAD	Primary Tumor	stage ii	not reported	dead	male	not reported					2532			2056									0	0	15	85	80	6.31103
COAD	Primary Tumor	stage ii	not reported	alive	female	not reported			19509					1522		-19509							5	2	18	75	80	7.77683
COAD	Primary Tumor	stage ii	not reported	alive	male	not reported			15675					212		-15675							0	0	20	80	60	8.24571
COAD	Primary Tumor	stage ii	not reported	alive	male	not hispanic or latino			27250					612		-27250				10	1		1	0	9	90	80	46.7804
COAD	Primary Tumor	stage ii	not reported	alive	female	not hispanic or latino			27180					0		-27180	188			5	0		5	5	0	90	65	31.5526
COAD	Primary Tumor	stage ii	not reported	alive	female	not hispanic or latino			26533					1068		-26533							2	7	15	76	70	6.07906
COAD	Primary Tumor	stage iii	not reported	alive	male	not reported			27729					457		-27729	234			8	4		5	0	25	70	80	4.50125
COAD	Primary Tumor	stage iv	not reported	alive	male	not reported			16651					0		-16651							5	0	10	85	85	9.27707
COAD	Primary Tumor	stage i	not reported	alive	male	not hispanic or latino			30028					926		-30028	574			3	1		12	0	35	53	80	0.362496
COAD	Primary Tumor	stage ii	not reported	alive	male	not hispanic or latino			22344					555		-22344				5	0		3	0	0	97	80	3.70104
COAD	Primary Tumor	stage iii	not reported	alive	male	not reported			14186					638		-14186							1	5	20	74	80	13.7763
COAD	Primary Tumor	stage ii	not reported	alive	female	not hispanic or latino			25890					1442		-25890							0	0	30	70	70	8.01599
COAD	Primary Tumor	stage ii	not reported	alive	female	not hispanic or latino			26217					3641		-26217	3270			0	0		0	0	0	100	65	11.9689
COAD	Primary Tumor	stage iv	not reported	dead	female	not hispanic or latino			19800		2003			1882		-19800							5	0	20	75	80	5.26137
COAD	Primary Tumor	stage iii	not reported	alive	female	not hispanic or latino			30237					1419		-30237							5	0	15	80	80	57.7752
COAD	Primary Tumor	stage iii	not reported	dead	female	not reported			27303		396			0		-27303							0	20	10	70	90	17.9808
COAD	Primary Tumor	stage iii	not reported	dead	female	not hispanic or latino			15151		338			0		-15151				10	0		3	7	20	70	80	4.65183
COAD	Primary Tumor	stage iv	not reported	dead	female	not hispanic or latino			30043		156					-30043							10	0	10	80	75	17.3028
COAD	Primary Tumor	stage ii	not reported	dead	female	not reported			31593		0					-31593							2	5	8	85	85	54.7754
COAD	Primary Tumor	stage iv	not reported	dead	female	not reported			27362		61					-27362	855			10	2		5	5	15	75	75	3.9829
COAD	Primary Tumor	stage ii	not reported	alive	male	not reported			31197					1096		-31197							0	0	20	80	90	19.9142
COAD	Primary Tumor	stage iii	not reported	dead	male	not hispanic or latino			21313		302			182		-21313	78			2	4		0	0	20	80	80	7.57085
COAD	Primary Tumor	stage iv	not reported	alive	male	not hispanic or latino			16140					573		-16140	138			5	2		3	15	7	75	75	3.51807
COAD	Primary Tumor	stage i	not reported	alive	female	not reported			26022					1096		-26022							0	5	8	87	85	4.27881
COAD	Primary Tumor	stage ii	not reported	alive	male	not hispanic or latino			16344					974		-16344				5	2		1	8	0	91	75	6.79185
COAD	Primary Tumor	stage ii	not reported	alive	female	not hispanic or latino			21399					1561		-21399							2	0	20	78	80	33.486
COAD	Primary Tumor	stage iv	not reported	alive	male	not hispanic or latino			16873					718		-16873				5	2		3	0	0	97	90	4.00323
COAD	Primary Tumor	stage iii	not reported	alive	male	not hispanic or latino			25467					588		-25467	41			0	0		5	0	25	70	80	6.90348
COAD	Primary Tumor	stage ii	not reported	alive	female	not hispanic or latino			26274					996		-26274							20	0	15	65	80	44.0733
COAD	Primary Tumor	stage ii	not reported	alive	female	not reported			22799					546		-22799							0	0	40	60	90	14.6801
COAD	Primary Tumor	not reported	not reported	dead	male	not hispanic or latino			30505		1381			456		-30505							18	0	15		65	2.63671
COAD	Primary Tumor	stage iv	not reported	alive	female	not hispanic or latino			21672					518		-21672				7	15		2	8	8	82	71	3.56032
COAD	Primary Tumor	stage i	not reported	alive	male	not hispanic or latino			27184					1001		-27184				15	5		5	30	5	60	70	1.51157
COAD	Primary Tumor	stage iii	not reported	alive	female	not hispanic or latino			20110					662		-20110				20	0		10	40	0	50	60	16.6806
COAD	Primary Tumor	not reported	not reported	alive	male	not reported			23769					746		-23769				10			8	0	10	82	80	11.9715
COAD	Primary Tumor	stage ii	not reported	alive	male	not hispanic or latino			24564					396		-24564							5	0	15	80	80	30.6713
COAD	Primary Tumor	stage ii	not reported	alive	male	not hispanic or latino			12737					287		-12737				10	3		12	0	21	67	75	31.7975
COAD	Primary Tumor	stage ii	not reported	alive	male	not hispanic or latino			24964					435		-24964				30	2		1	0	74	25	45	18.0087
COAD	Primary Tumor	stage i	not reported	alive	female	not hispanic or latino			19904					588		-19904	95			5	0		1	0	29	70	90	1.8126
COAD	Primary Tumor	stage i	not reported	alive	male	not reported			26724					1065		-26724							0	0	10	90	80	6.2047
COAD	Primary Tumor	stage iii	not reported	alive	female	not hispanic or latino			17624					365		-17624							1	3	15	71	75	26.6644
COAD	Primary Tumor	stage ii	not reported	alive	female	not reported			29130					730		-29130							10	0	20	70	70	41.2413
COAD	Primary Tumor	stage ii	not reported	alive	male	not hispanic or latino			21957					652		-21957							0	0	12	88	80	14.2623
COAD	Primary Tumor	stage i	not reported	alive	male	not reported			28275					1765		-28275							10	15	10	65	65	12.2818
COAD	Primary Tumor	stage i	not reported	alive	female	not hispanic or latino			28307					427		-28307							8	5	8	79	85	10.8192
COAD	Primary Tumor	stage iii	not reported	alive	male	not hispanic or latino			25318					2268		-25318							5	0	25	70	75	48.2299
COAD	Primary Tumor	stage iii	not reported	alive	male	not reported			24379					1035		-24379	812			12	1		1	60	4	35	65	6.45448
COAD	Primary Tumor	stage iii	not reported	alive	female	not hispanic or latino			28701					366		-28701							0	0	15	85	80	13.1834
COAD	Primary Tumor	stage ii	not reported	alive	female	not reported			29465					821		-29465				2	4		1	9		90	95	72.6268
COAD	Primary Tumor	stage ii	not reported	alive	female	not hispanic or latino			32052					2523		-32052							0	0	15	85	75	7.52142
COAD	Primary Tumor	stage ii	not reported	dead	male	not hispanic or latino			25082		3042					-25082							5	0	20	75	80	34.4076
COAD	Primary Tumor	stage iii	not reported	alive	female	not hispanic or latino			14729					2600		-14729							10	3	10	77	80	11.5453
COAD	Primary Tumor	stage ii	not reported	alive	male	not hispanic or latino			20984					388		-20984							2	0	20	78	80	20.0388
COAD	Primary Tumor	stage iii	not reported	dead	male	not hispanic or latino			23381		146			137		-23381				5	2		5	0	0	95	80	8.32037
COAD	Primary Tumor	stage iv	not reported	dead	female	not hispanic or latino			26021		179					-26021	3759			1	0		18	0	30	52	80	0.866452
COAD	Primary Tumor	stage i	not reported	alive	female	not reported			28672					518		-28672							12	0	15	73	85	19.671
COAD	Primary Tumor	stage iv	not reported	alive	male	not hispanic or latino			24174					1883		-24174							5	0	12	83	80	6.90977
COAD	Primary Tumor	stage i	not reported	alive	male	not hispanic or latino			27150					90		-27150							5	10	15	70	70	11.9066
COAD	Primary Tumor	stage ii	not reported	alive	female	not reported			31531					731		-31531							0	0	20	80	90	5.77649
COAD	Primary Tumor	stage ii	not reported	alive	female	not reported			15280					761		-15280							5	5	10	80	80	2.98409
COAD	Primary Tumor	stage i	not reported	alive	male	not reported			24806					945		-24806							8	8	10	74	85	5.85562
COAD	Primary Tumor	stage ii	not reported	alive	male	not reported			24896					1856		-24896							0	0	10	90	95	6.83233
COAD	Primary Tumor	stage i	not reported	alive	male	not hispanic or latino			28772					2424		-28772							0	10	15	75	75	97.8668
COAD	Primary Tumor	stage ii	not reported	alive	male	not hispanic or latino			28343					435		-28343							12	0	25	63	75	9.45809
COAD	Primary Tumor	stage ii	not reported	alive	male	not reported			30288					28		-30288	1827			7	2		2	0	13	85	80	4.07819
COAD	Primary Tumor	stage iii	not reported	dead	female	not reported			28609		0					-28609							0	20	10	70	80	5.42606
COAD	Primary Tumor	stage i	not reported	alive	male	not hispanic or latino			27184					1001		-27184				15	5		5	30	5	60	70	1.76522
COAD	Primary Tumor	stage i	not reported	alive	female	not reported			13302					426		-13302							0	0	0	100	80	6.45402
COAD	Primary Tumor	stage iii	not reported	alive	female	not reported			28399					182		-28399							5	35	5	55	65	20.0554
COAD	Primary Tumor	stage ii	not reported	alive	female	not hispanic or latino			24903					28		-24903							15	8	10	67	75	49.502
COAD	Primary Tumor	stage ii	not reported	alive	male	not reported			26237					1612		-26237							5	5	18	72	80	11.4257
COAD	Primary Tumor	stage ii	not reported	alive	male	not reported			23133					365		-23133	173			4	2		2	0	13	85	85	11.6624
COAD	Primary Tumor	stage i	not reported	alive	male	not reported			29402					580		-29402							0	0	20	80	90	6.93298
COAD	Primary Tumor	stage ii	not reported	alive	male	hispanic or latino			27870					1200		-27870	963			5	2		4	8	8	80	80	2.89075
COAD	Primary Tumor	stage ii	not reported	dead	male	not reported			27606		214			31		-27606				30			8	30	10	52	60	31.4571
COAD	Primary Tumor	stage iii	not reported	alive	male	not hispanic or latino			21554					293		-21554	50			2	5		3	0	27	70	70	16.0764
COAD	Primary Tumor	stage iii	not reported	dead	male	not hispanic or latino			26816		472			155		-26816				20			20	0	10	70	70	7.24222
COAD	Primary Tumor	stage ii	not reported	alive	male	not reported			25902					1946		-25902							10	8	10	72	75	13.3916
COAD	Primary Tumor	stage ii	not reported	dead	male	not hispanic or latino			27641		1849			1849		-27641	3419			3	2		2	0	23	75	75	4.14631
COAD	Primary Tumor	stage i	not reported	alive	female	not reported			26693					1247		-26693	1159			11	7		8	0	32	60	65	5.09173
COAD	Primary Tumor	stage ii	not reported	alive	female	not hispanic or latino			29446					1020		-29446												5.15699
COAD	Primary Tumor	stage iii	not reported	alive	female	not hispanic or latino			25902					335		-25902							5	18	10	68	80	4.36707
COAD	Primary Tumor	stage iii	not reported	alive	female	hispanic or latino			14426					670		-14426				5	1		2	0	0	98	85	4.46036
COAD	Primary Tumor	stage iii	not reported	dead	female	not hispanic or latino			26169		228			228		-26169	4012			0	0		0	10	40	50	75	4.79136
COAD	Primary Tumor	stage ii	not reported	alive	male	not reported			24686					1581		-24686	1493			4	1		1	0	14	85	90	5.83139
COAD	Primary Tumor	stage iii	not reported	alive	female	not hispanic or latino			21921					672		-21921							5	0	15	80	85	28.0404
COAD	Primary Tumor	stage ii	not reported	alive	male	not hispanic or latino			14368					394		-14368							10	10	15	65	80	19.6465
COAD	Primary Tumor	stage ii	not reported	alive	female	not hispanic or latino			15494					385		-15494	107			5	2		0	25	15	60	60	1.41136
COAD	Primary Tumor	stage iii	not reported	alive	male	not hispanic or latino			23768					275		-23768				5	1		7	0	33	60	75	10.1853
COAD	Primary Tumor	stage ii	not reported	alive	female	not hispanic or latino			17757					1133		-17757							1	60	5	34	70	7.97738
COAD	Primary Tumor	stage iii	not reported	alive	male	not hispanic or latino			28292					365		-28292				5	2		3	14	16	67	70	16.9859
COAD	Primary Tumor	stage iv	not reported	dead	male	not reported			28062		822			0		-28062							20	0	10	70	80	13.753
COAD	Primary Tumor	stage i	not reported	alive	male	not hispanic or latino			16519					1074		-16519							1	3	15	81	80	12.8819
COAD	Primary Tumor	stage ii	not reported	alive	female	not hispanic or latino			24867					915		-24867				10	2		10	33	0	57	60	3.6186
COAD	Primary Tumor	stage ii	not reported	alive	male	not hispanic or latino			30058					362		-30058	91			10	0		5	5	30	60	65	5.07249
COAD	Primary Tumor	stage iii	not reported	dead	female	not reported			29554		1158			0		-29554	2243			3	4		1	0	14	85	85	42.2044
COAD	Primary Tumor	stage i	not reported	alive	female	not hispanic or latino			18820					2683		-18820							0	15	10	75	75	11.7179
COAD	Primary Tumor	stage ii	not reported	alive	female	not hispanic or latino			23253					457		-23253				5	15		12	0	0	88	75	7.43156
COAD	Primary Tumor	stage i	not reported	alive	female	not hispanic or latino			22379					475		-22379	35			0	0		0	0	40	60	70	3.66542
COAD	Primary Tumor	stage ii	not reported	alive	female	not reported			21032					457		-21032	265			4	20		10	0	15	75	65	3.68816
COAD	Primary Tumor	stage ii	not reported	alive	male	not hispanic or latino			22999					1111		-22999							10	35	5	50	75	11.7768
COAD	Primary Tumor	stage ii	not reported	alive	male	not reported			25506					1127		-25506							8	20	12	60	70	17.3555
COAD	Primary Tumor	stage i	not reported	alive	female	not hispanic or latino			13363					457		-13363							10	5	10	75	80	18.8486
COAD	Primary Tumor	stage i	not reported	alive	female	not hispanic or latino			29758					650		-29758							3	30	30	37	40	24.9994
COAD	Primary Tumor	stage iii	not reported	alive	female	not hispanic or latino			18076					4051		-18076							0	0	20	80	80	19.3392
COAD	Primary Tumor	stage i	not reported	dead	male	not hispanic or latino			29938		1493			1466		-29938							0	0	15	85	80	3.60454
COAD	Primary Tumor	stage iii	not reported	alive	female	not hispanic or latino			26100					476		-26100	78			2	5		5	0	25	70	70	37.4792
COAD	Primary Tumor	stage ii	not reported	alive	female	not reported			16922					1064		-16922	599			17	0		1	0	24	75	75	15.8643
COAD	Primary Tumor	stage ii	not reported	alive	female	not hispanic or latino			30957					0		-30957							0	0	10	90	90	48.6363
COAD	Primary Tumor	stage iii	not reported	dead	female	not hispanic or latino			25143		740			541		-25143							12	10	5	73	80	3.14691
COAD	Primary Tumor	stage i	not reported	dead	male	not reported			27090		0					-27090							8	0	5	87	85	6.58288
COAD	Primary Tumor	stage iii	not reported	alive	male	not hispanic or latino			15842					598		-15842				5	10		0				70	28.8563
COAD	Primary Tumor	stage ii	not reported	alive	female	not reported			18932					2375		-18932							0	0	40	60	80	12.6772
COAD	Primary Tumor	stage ii	not reported	alive	male	not hispanic or latino			30012					617		-30012				3	1		1	0	31	68	70	14.0408
COAD	Primary Tumor	stage ii	not reported	alive	male	not reported			28367					2587		-28367							10	20	10	50	65	9.71388
COAD	Primary Tumor	stage ii	not reported	alive	female	not reported			19785					379		-19785							10	10	10	70	80	10.0751
COAD	Primary Tumor	stage iv	not reported	alive	male	not hispanic or latino			12935					397		-12935							5	5	10	80	85	9.69905
COAD	Primary Tumor	stage iii	not reported	alive	female	not hispanic or latino			22127					457		-22127				10	20		0	25	0	70	50	4.91667
COAD	Primary Tumor	stage iii	not reported	alive	male	not reported			30254					608		-30254							0	20	20	60	70	6.55868
COAD	Primary Tumor	not reported	not reported	alive	female	not hispanic or latino			16703					380		-16703				10	5		1	0	0	99	80	11.6662
COAD	Primary Tumor	stage i	not reported	alive	female	not hispanic or latino			18765					2310		-18765				1			0	0	0	100	80	3.13044
COAD	Primary Tumor	stage i	not reported	alive	male	not reported			21792					31		-21792	2091			8	12		5	0	35	60	60	15.4381
COAD	Primary Tumor	stage i	not reported	alive	male	not hispanic or latino			22523					685		-22523				10	7		0	0	35	65	70	37.0579
COAD	Primary Tumor	stage ii	not reported	alive	male	not hispanic or latino			25291					701		-25291							3	3	5	89	65	32.3204
COAD	Primary Tumor	stage ii	not reported	alive	female	not reported			32446					0		-32446	1573			4	2		10	0	5	85	90	47.8039
COAD	Primary Tumor	stage ii	not reported	dead	female	not hispanic or latino			28772		188			0		-28772							15	0	15	70	80	56.1739
COAD	Primary Tumor	stage iv	not reported	dead	male	not reported			18506		426			0		-18506	338			6	6		7	0	13	80	75	1.44684
COAD	Primary Tumor	stage ii	not reported	alive	male	not hispanic or latino			28813					1321		-28813							0	40	10	50	60	13.9783
COAD	Primary Tumor	stage ii	not reported	alive	female	not reported			17715					31		-17715	2243			1	1		1	0	4	95	95	16.6405
COAD	Primary Tumor	stage iv	not reported	alive	male	not hispanic or latino			26292					1331		-26292							5	0	15	80	80	20.0265
COAD	Primary Tumor	stage iii	not reported	alive	male	not hispanic or latino			23920					962		-23920				10	2		0	40	0	60	70	10.4562
COAD	Primary Tumor	stage iii	not reported	alive	male	not reported			27608					822		-27608				5			2	0	10	88	80	14.9447
COAD	Primary Tumor	not reported	not reported	dead	female	not hispanic or latino			28424		899					-28424							5	5	10	80	80	10.571
COAD	Primary Tumor	stage iv	not reported	alive	female	not hispanic or latino			23070					335		-23070							8	0	12	80	80	3.18371
COAD	Primary Tumor	stage ii	not reported	alive	female	not hispanic or latino			26820					1366		-26820							5	10	15	70	70	19.0627
COAD	Primary Tumor	stage ii	not reported	alive	female	not hispanic or latino			15415					386		-15415							20	0	15	65	75	5.12916
COAD	Primary Tumor	stage iii	not reported	alive	male	not reported			32871					245		-32871							0	30	10	60	70	10.6099
COAD	Primary Tumor	stage ii	not reported	alive	male	not hispanic or latino			22999					1111		-22999							10	35	5	50	75	5.99601
COAD	Primary Tumor	stage iii	not reported	dead	female	not reported			30194		306			30		-30194							8	0	10	82	85	3.53225
COAD	Primary Tumor	stage ii	not reported	alive	male	not reported			30163					914		-30163							5	5	10	80	85	15.3932
COAD	Primary Tumor	stage ii	not reported	alive	female	not reported			29980					1066		-29980							8	20	10		75	3.22716
COAD	Primary Tumor	stage i	not reported	alive	male	not hispanic or latino			22219					457		-22219				10	4		1	5	4	90	80	12.3164
COAD	Primary Tumor	stage iv	not reported	dead	male	not hispanic or latino			31329		1331			1126		-31329							5	15	5	75	80	6.27276
COAD	Primary Tumor	not reported	not reported	dead	female	not hispanic or latino			18311		383			383		-18311	3937			0	0		10	0	0	90	90	6.07334
COAD	Primary Tumor	stage iii	not reported	alive	male	not hispanic or latino			30908					1002		-30908							10	0	10	80	75	61.5304
COAD	Primary Tumor	stage ii	not reported	alive	female	not hispanic or latino			20299					543		-20299	203			4	5		0	15	25	60	60	3.2102
COAD	Primary Tumor	not reported	not reported	alive	male	not reported			21294					834		-21294				20			10	0	25	65	70	19.5679
COAD	Primary Tumor	stage i	not reported	alive	male	not hispanic or latino			18334					419		-18334							0	0	10	90	70	5.40935
COAD	Primary Tumor	stage iii	not reported	alive	male	not reported			25323					822		-25323							0	15	5	80	96	6.85883
COAD	Primary Tumor	stage ii	not reported	dead	male	not hispanic or latino			17109		306			3		-17109							0	8	25	67	75	111.292
COAD	Primary Tumor	stage i	not reported	alive	male	not hispanic or latino			25506					609		-25506							5	10	15	70	75	25.1716
COAD	Primary Tumor	stage ii	not reported	alive	male	not hispanic or latino			28514					995		-28514				5	1		10	10	0	80	80	4.02842
COAD	Primary Tumor	stage iii	not reported	alive	female	not reported			17257					31		-17257	2152			1	0		2	0	3	95	95	0.615249
COAD	Primary Tumor	stage iii	not reported	alive	male	not hispanic or latino			26543					699		-26543				10	2		2	0	10	88	70	11.5242
COAD	Primary Tumor	stage iv	not reported	alive	male	not hispanic or latino			17198					761		-17198							3	5	15	77	75	2.07741
COAD	Primary Tumor	stage iii	not reported	dead	male	not hispanic or latino			20903		1711			1595		-20903	1497			5	0		17	0	0	83	70	1.97715
COAD	Primary Tumor	stage iv	not reported	alive	male	not reported			20089					31		-20089				25	0		15	0	5	80	70	6.70295
COAD	Primary Tumor	stage ii	not reported	alive	male	not hispanic or latino			24764					406		-24764				15	3		1	0	34	65	65	34.7589
COAD	Primary Tumor	stage i	not reported	alive	female	not reported			27074					525		-27074	128			10	3		20	0	20	60	75	3.62678
COAD	Primary Tumor	stage iii	not reported	alive	female	not hispanic or latino			18822					1095		-18822							5	25	15	55	70	3.80702
COAD	Primary Tumor	stage iii	not reported	dead	male	not reported			24868		61					-24868							1	0	34	65	90	2.68089
COAD	Primary Tumor	stage ii	not reported	alive	male	not reported			24655					1186		-24655							3	0	25	72	75	5.61435
COAD	Primary Tumor	stage iii	not reported	alive	male	not hispanic or latino			29426					672		-29426				20	1		4	30	0	66	70	20.7692
COAD	Primary Tumor	stage i	not reported	alive	male	not hispanic or latino			27184					1001		-27184	589			0	0		10	0	50	40	40	5.59329
COAD	Primary Tumor	stage i	not reported	alive	male	not reported			25415					639		-25415							0	2	20	78	85	10.7726
COAD	Primary Tumor	stage iii	not reported	alive	male	not reported			17289					1065		-17289	2181			5	5		3	0	12	85	85	36.1592
COAD	Primary Tumor	stage i	not reported	alive	male	not reported			24959					426		-24959							0	0	40	60	80	33.1002
COAD	Primary Tumor	stage iv	not reported	dead	female	not reported			25749		153					-25749	581			8	2		10	10	5	75	80	1.82333
COAD	Primary Tumor	stage iii	not reported	dead	female	not reported			32872		549			0		-32872	2164			15	4		5	0	10	85	75	2.55488
COAD	Primary Tumor	stage iii	not reported	alive	female	not reported			32081					791		-32081							10	0	25	65	75	125.553
COAD	Primary Tumor	stage ii	not reported	dead	male	not reported			27667		122					-27667	599			10	4		5	0	15	80	75	7.79578
COAD	Primary Tumor	stage ii	not reported	alive	male	not hispanic or latino			26890					543		-26890				5	2		5	0	0	95	80	4.49098
COAD	Primary Tumor	stage iii	not reported	alive	male	not hispanic or latino			29586					669		-29586							5	0	10	85	80	19.7506
COAD	Primary Tumor	stage iii	not reported	alive	female	not hispanic or latino			16980					534		-16980							0	15	10	75	80	15.891
COAD	Primary Tumor	stage i	not reported	alive	female	not hispanic or latino			17807					669		-17807							8	5	20	67	80	2.45817
COAD	Primary Tumor	stage iv	not reported	dead	male	not hispanic or latino			23581		368					-23581							5	20	20	55	75	7.65169
COAD	Primary Tumor	stage i	not reported	dead	male	not hispanic or latino			26438		206					-26438							0	0	10	90	80	6.26975
COAD	Primary Tumor	stage i	not reported	alive	male	not reported			26967					580		-26967							0	18	2	80	86	16.3194
COAD	Primary Tumor	stage ii	not reported	alive	male	not reported			22099					1186		-22099							0	0	10	90	95	11.1627
COAD	Primary Tumor	stage i	not reported	alive	female	not reported			29706					31		-29706							5	0	5	90	85	16.3391
COAD	Primary Tumor	stage iv	not reported	dead	female	not reported			24655		335			0		-24655							0	0	5	95	75	9.77779
COAD	Primary Tumor	stage iv	not reported	alive	female	not hispanic or latino			20485					763		-20485				5	2		1	0	0	99	80	17.948
COAD	Primary Tumor	stage i	not reported	alive	male	not reported			29311					456		-29311	660			3	1		1	0	4	95	90	5.54196
COAD	Primary Tumor	stage ii	not reported	alive	male	not reported			21670					30		-21670							15	2	10	73	80	16.0543
COAD	Primary Tumor	stage ii	not reported	alive	female	not hispanic or latino			19535					543		-19535	48			6	2		4	0	70	26	80	1.49698
COAD	Primary Tumor	stage i	not reported	alive	female	not reported			30377					943		-30377							0	20	10	70	70	18.9188
COAD	Primary Tumor	stage i	not reported	alive	male	not reported			30772					30		-30772							2	0	38	60	70	40.9904
COAD	Primary Tumor	stage ii	not reported	dead	female	not hispanic or latino			27403		1305			711		-27403							3	5	7	85	90	81.2513
COAD	Primary Tumor	stage iii	not reported	alive	female	not hispanic or latino			23953					726		-23953				10	10		15	15	0	70	70	24.0453
COAD	Primary Tumor	stage ii	not reported	alive	male	not reported			27943					424		-27943	385			5	2		2	0	8	90	85	24.0337
COAD	Primary Tumor	stage iii	not reported	alive	female	not hispanic or latino			29194					521		-29194				10	2		0	50	0	50	71	1.39714
COAD	Primary Tumor	stage iii	not reported	dead	female	not hispanic or latino			25032		1162					-25032	4089			4	1		5	0	35	60	65	8.81437
COAD	Primary Tumor	stage iv	not reported	alive	male	not hispanic or latino			26292					1331		-26292	979			6	20		2	0	30	68	65	7.06617
COAD	Primary Tumor	stage iii	not reported	dead	male	not hispanic or latino			26220		256			202		-26220	516			5	1		1	0	0	99	65	1.76869
COAD	Primary Tumor	stage ii	not reported	alive	female	not hispanic or latino			27020					1089		-27020							5	0	15	90	75	57.4856
COAD	Primary Tumor	stage i	not reported	alive	female	not hispanic or latino			27708					1127		-27708	861			0	0		0	15	0	85	85	3.63133
COAD	Primary Tumor	stage iii	not reported	dead	female	not hispanic or latino			18637		972			407		-18637				5	1		1	10	9	80	75	8.65332
COAD	Primary Tumor	stage ii	not reported	alive	female	not hispanic or latino			16416					1829		-16416	1270			5	2		10	0	0	90	70	5.12499
COAD	Primary Tumor	stage ii	not reported	dead	male	not hispanic or latino			24888		1348			1348		-24888	3958			0	0		0	0	0	100	70	9.74327
COAD	Primary Tumor	stage ii	not reported	dead	female	not hispanic or latino			29623		1126			488		-29623							8	0	10	82	80	50.8872
COAD	Primary Tumor	stage i	not reported	alive	female	not hispanic or latino			27708					1127		-27708							1	50	10	59	70	7.45948
COAD	Primary Tumor	stage iv	not reported	alive	female	not reported			31015					730		-31015							5	0	10	85	80	7.64881
COAD	Primary Tumor	stage ii	not reported	alive	male	not hispanic or latino			23043					2895		-23043	2698			10	0		5	0	35	60	60	3.00086
COAD	Primary Tumor	stage i	not reported	alive	female	not hispanic or latino			27708					1127		-27708							1	50	10	59	70	5.57036
COAD	Primary Tumor	stage iii	not reported	alive	male	not hispanic or latino			25243					1935		-25243							8	12	10	80	75	0.675441
COAD	Primary Tumor	stage iv	not reported	alive	female	not reported			28459					0		-28459							10	0	30	60	75	8.05459
COAD	Primary Tumor	stage ii	not reported	alive	male	not reported			25872					669		-25872	630			10	2		1	0	4	90	80	4.78432
COAD	Primary Tumor	stage i	not reported	alive	female	not hispanic or latino			32354					3780		-32354							0	0	25	75	75	10.1776
COAD	Primary Tumor	stage ii	not reported	alive	female	not hispanic or latino			19353					377		-19353							0	0	15	85	80	12.1639
COAD	Primary Tumor	stage i	not reported	alive	female	not reported			19752					791		-19752							10	20	35	35	60	5.48564
COAD	Primary Tumor	stage ii	not reported	alive	male	not reported			29189					549		-29189	326			3	15		0	50	10	40	70	6.84134
COAD	Primary Tumor	stage iii	not reported	alive	female	not reported			24199					1278		-24199	599			13	2		2	0	23	75	75	4.92334
COAD	Primary Tumor	stage iii	not reported	dead	female	not hispanic or latino			18621		496					-18621							2	5	5	88	80	6.98641
COAD	Primary Tumor	stage ii	not reported	alive	male	not reported			23133					882		-23133							0	0	10	90	95	17.8689
COAD	Primary Tumor	stage ii	not reported	alive	female	not hispanic or latino								2130			1872			0	0		0	5	0	95	75	34.5277
COAD	Primary Tumor	stage ii	not reported	dead	male	not hispanic or latino			30142		405			405		-30142	3939			0	0		0	0	0	100	80	5.87521
COAD	Primary Tumor	stage iii	not reported	alive	male	not hispanic or latino			30879					763		-30879				5			2	0	13	85	80	60.1206
COAD	Primary Tumor	stage ii	not reported	alive	female	not reported			32537					61		-32537							5	0	0	95	90	40.941
COAD	Primary Tumor	stage iv	not reported	dead	female	not reported			17167		1095			0		-17167							8	5	8	79	70	5.93202
COAD	Primary Tumor	stage iii	not reported	alive	female	not hispanic or latino			13648					1674		-13648							5	5	12	78	80	1.08862
COAD	Primary Tumor	stage iii	not reported	alive	male	not hispanic or latino			22853					805		-22853				12			3	0	22	75	80	19.0232
COAD	Primary Tumor	stage iv	not reported	alive	male	not reported			21611					457		-21611							5	5	15	75	70	25.4168
COAD	Primary Tumor	stage ii	not reported	alive	female	not hispanic or latino			26602					3648		-26602	3454			2	1		3	0	17	80	80	1.85945
COAD	Primary Tumor	stage iii	not reported	alive	male	not reported			18263					518		-18263	326			10	10		5	0	8	87	70	8.28799
COAD	Primary Tumor	stage iii	not reported	alive	female	not reported			19449					945		-19449							5	0	10	85	80	12.6712
COAD	Primary Tumor	stage iii	not reported	dead	male	not reported			30693		176			48		-30693				20			5	0	25	70	65	21.7518
COAD	Primary Tumor	stage ii	not reported	alive	female	not reported			23011					485		-23011							10	0	10	80	85	15.2831
COAD	Primary Tumor	stage ii	not reported	alive	female	not hispanic or latino			21241					1047		-21241							5	10	30	55	80	10.6801
COAD	Primary Tumor	stage ii	not reported	alive	male	not hispanic or latino			23943					371		-23943							8	0	25	67	80	1.18674
COAD	Primary Tumor	stage iii	not reported	dead	male	not reported			25020		61					-25020							0	0	0	100	80	11.4858
COAD	Primary Tumor	stage i	not reported	alive	female	not reported			29738					31		-29738							0	0	20	80	80	2.97854
COAD	Primary Tumor	stage ii	not reported	alive	male	not reported			23741					913		-23741	843			20	2		1	30	4	65	70	28.4603
COAD	Primary Tumor	stage ii	not reported	dead	male	not hispanic or latino			32302		1518			1518		-32302	3909			0	0		0	0	30	70	60	0.853011
COAD	Primary Tumor	stage iv	not reported	alive	male	not reported			24927					579		-24927				1	3		1	19		80	80	40.4655
COAD	Primary Tumor	stage iii	not reported	alive	female	not hispanic or latino			29278					460		-29278				8	8		8	0	0	92	80	8.03294
COAD	Primary Tumor	stage iii	not reported	alive	female	not hispanic or latino			19624					1054		-19624							15	0	20	65	75	10.6562
COAD	Primary Tumor	stage i	not reported	alive	male	not hispanic or latino			24776					370		-24776				8	0		0	0	15	85	85	31.5622
COAD	Primary Tumor	stage ii	not reported	alive	male	not reported			24411					547		-24411							5	0	10	85	70	5.98163
COAD	Primary Tumor	stage iii	not reported	alive	female	not hispanic or latino			21064					987		-21064							5	15	10	70	75	3.73103
COAD	Primary Tumor	stage ii	not reported	alive	male	not hispanic or latino			26666					1014		-26666							0	0	30		85	11.3318
COAD	Primary Tumor	stage ii	not reported	alive	female	not reported			29769					31		-29769							0	0	10	90	95	25.2318
COAD	Primary Tumor	stage ii	not reported	alive	female	not hispanic or latino			30915					671		-30915				10	0		15	0	20	65	80	33.1444
COAD	Primary Tumor	stage iv	not reported	dead	female	hispanic or latino			14852		290					-14852	1589			5	0		0	5	15	80	80	28.7808
COAD	Primary Tumor	stage iii	not reported	alive	male	not hispanic or latino			27708					4126		-27708	3795			0	0		0	0	0	100	70	2.17013
COAD	Primary Tumor	stage i	not reported	alive	male	not hispanic or latino			29996					742		-29996				7	2		0	0	0	100	80	23.2807
COAD	Primary Tumor	stage i	not reported	alive	male	not hispanic or latino			24282					491		-24282				10	5		1	0	0	99	80	18.5325
COAD	Primary Tumor	stage ii	not reported	alive	female	not reported			31380					0		-31380							8	10	15	67	75	9.89027
COAD	Primary Tumor	stage ii	not reported	alive	male	not reported			30439					395		-30439							5	20	15	60	70	5.41398
COAD	Primary Tumor	stage iii	not reported	alive	male	not reported			18842					1126		-18842							3	20	10	67	75	9.33674
COAD	Primary Tumor	stage iv	not reported	alive	female	not hispanic or latino			27958					1093		-27958							5	0	25	70	70	5.92152
COAD	Primary Tumor	stage ii	not reported	alive	male	not reported			29463					1157		-29463	326			3	0		1	0	4	95	90	29.3148
COAD	Primary Tumor	stage ii	not reported	alive	male	not hispanic or latino			26972					1706		-26972				10	2		5	0	0	95	80	10.5202
COAD	Primary Tumor	stage ii	not reported	dead	female	not reported			30834		670					-30834	1220			10	5		1	0	9	90	80	50.5265
COAD	Primary Tumor	stage iii	not reported	alive	male	not hispanic or latino			15842					598		-15842	249			0	0		0	0	0	100	75	10.9812
COAD	Primary Tumor	stage ii	not reported	dead	female	not reported			28763		30					-28763							5	0	30	65	75	7.80836
COAD	Primary Tumor	stage ii	not reported	alive	male	not hispanic or latino			23644					1456		-23644							5	0	30	65	75	55.7751
COAD	Primary Tumor	stage i	not reported	alive	female	not reported			23528					30		-23528	599			4	1		2	0	28	70	90	133.631
COAD	Primary Tumor	stage ii	not reported	alive	male	not hispanic or latino			11391					255		-11391				30	10		1	0	0	99	50	14.4875
COAD	Primary Tumor	stage ii	not reported	alive	female	not hispanic or latino			28875					3974		-28875	3634			0	0		10	0	10	80	70	2.62467
COAD	Primary Tumor	stage iii	not reported	alive	female	not hispanic or latino			16736					4502		-16736							0	0	30	70	70	4.80188
COAD	Primary Tumor	stage iv	not reported	alive	female	not hispanic or latino			17919					408		-17919												10.8515
COAD	Primary Tumor	stage ii	not reported	alive	male	not hispanic or latino			27250					612		-27250				10	1		1	0	9	90	80	60.2376
COAD	Primary Tumor	stage iv	not reported	dead	male	hispanic or latino			27095		49					-27095	1778			5	0		5	5	20	70	70	2.39828
COAD	Primary Tumor	stage i	not reported	alive	female	not reported			32630					822		-32630				5	1		0	7	13	80	80	35.5496
COAD	Primary Tumor	stage iii	not reported	alive	male	not hispanic or latino			26840					804		-26840							8	15	10	67	75	7.25781
COAD	Primary Tumor	stage ii	not reported	alive	female	not hispanic or latino			32872					588		-32872	77			5	6		4	0	26	70	70	55.6757
COAD	Primary Tumor	stage iii	not reported	dead	female	not hispanic or latino			25143		740			541		-25143	952			0	0		10	0	30	60	80	1.81849
COAD	Primary Tumor	stage ii	not reported	alive	female	not hispanic or latino			25516					627		-25516	341			0	0		0	4	0	96	92	2.74646
COAD	Primary Tumor	stage iv	not reported	dead	male	not reported			20493		1881					-20493	2056			5	2		0	10	25	65	65	3.38308
COAD	Primary Tumor	stage iii	not reported	alive	female	not hispanic or latino			14756					887		-14756				20	2		5	30	0	65	60	3.61033
COAD	Primary Tumor	stage ii	not reported	alive	female	not reported			23922					1005		-23922							8	10	10	72	75	69.5467
COAD	Primary Tumor	stage ii	not reported	alive	male	not hispanic or latino			21519					396		-21519							15	10	10	65	75	14.5883
COAD	Primary Tumor	stage iv	not reported	dead	male	not hispanic or latino			29704		357					-29704							10	18	10	62	80	9.1486
COAD	Primary Tumor	stage ii	not reported	alive	male	not reported			24045					1035		-24045							1	0	20	79	80	8.7117
COAD	Primary Tumor	stage i	not reported	alive	male	not hispanic or latino			22403					1126		-22403							0	10	15	75	80	11.4777
COAD	Primary Tumor	stage iv	not reported	alive	male	not hispanic or latino			18252					1977		-18252							10	15	10	65	75	11.9151
COAD	Primary Tumor	stage iii	not reported	dead	male	not reported			31290		396			0		-31290							0	5	5	90	90	10.1395
COAD	Primary Tumor	stage iii	not reported	alive	female	not reported			28521					454		-28521							8	0	12	80	85	13.7018
COAD	Primary Tumor	stage ii	not reported	alive	male	not hispanic or latino			18029					474		-18029				5	5		1	0	0	99	80	9.6091
COAD	Primary Tumor	stage ii	not reported	alive	female	not hispanic or latino			27575					337		-27575							10	0	20	70	60	10.516
COAD	Primary Tumor	stage ii	not reported	alive	male	not hispanic or latino			18804					1087		-18804				2	1		18	0	0	82	80	15.2917
COAD	Primary Tumor	stage iii	not reported	dead	female	not hispanic or latino			20094		59					-20094							3	0	10	87	80	2.43419
COAD	Primary Tumor	stage iii	not reported	alive	male	not hispanic or latino			21949					47		-21949							0	3	15	82	85	11.9379
COAD	Primary Tumor	stage ii	not reported	alive	male	not reported			26420					424		-26420							0	0	10	90	90	4.0476
COAD	Primary Tumor	stage iii	not reported	alive	female	not hispanic or latino			20391					896		-20391	568			7	4		0	10	25	65	65	8.36118
COAD	Primary Tumor	stage iii	not reported	alive	female	not hispanic or latino			18690					1309		-18690							3	5	30	62	80	26.0207
COAD	Primary Tumor	stage i	not reported	alive	male	not hispanic or latino			23040					0		-23040							1	0	5	94	80	0.619154
COAD	Primary Tumor	stage iii	not reported	dead	female	not hispanic or latino			20181		758					-20181	1827			10	2		20	0	35	45	80	33.3536
COAD	Primary Tumor	stage ii	not reported	alive	female	not hispanic or latino			25758					254		-25758							10	0	15	75	80	41.3064
COAD	Primary Tumor	stage i	not reported	alive	female	not hispanic or latino			25259					824		-25259							0	0	20	80	75	16.5721
COAD	Primary Tumor	stage i	not reported	alive	female	not hispanic or latino			19803					1024		-19803							5	0	5	90	80	2.81363
COAD	Primary Tumor	stage i	not reported	alive	male	not reported			27759					943		-27759	173			17	10		2	0	28	70	60	5.90975
COAD	Primary Tumor	stage i	not reported	alive	male	not reported			29310					1036		-29310							0	20	20	60	80	8.79224
COAD	Primary Tumor	stage iii	not reported	alive	male	not hispanic or latino			23109					1701		-23109				5	1		10	0	10	80	80	13.0341
COAD	Primary Tumor	stage ii	not reported	alive	male	not hispanic or latino			21519					306		-21519							10	0	20	70	75	6.07268
COAD	Primary Tumor	stage iii	not reported	alive	female	not hispanic or latino			12478					244		-12478							10	5	15	70	70	8.19854
COAD	Primary Tumor	stage i	not reported	alive	female	not reported			28640					549		-28640							5	20	15	60	70	11.933
COAD	Primary Tumor	stage iii	not reported	alive	male	not hispanic or latino			22891					822		-22891							5	10	15	70	80	20.7412
COAD	Primary Tumor	stage i	not reported	alive	male	not hispanic or latino			30223					337		-30223							5	3	20	72	75	3.75894
COAD	Primary Tumor	stage iii	not reported	alive	female	not reported			26175					1034		-26175							0	3	20	77	85	8.57784
COAD	Primary Tumor	stage ii	not reported	alive	female	not hispanic or latino			28163					2792		-28163							10	10	25	55	60	28.3718
COAD	Primary Tumor	stage iii	not reported	alive	male	not hispanic or latino			18975					1177		-18975	861			3	0		3	7	10	80	80	1.44588
COAD	Primary Tumor	stage iv	not reported	alive	female	not hispanic or latino			24355					389		-24355	14			2	2		2	0	33	65	65	3.92531
COAD	Primary Tumor	stage ii	not reported	alive	male	not reported			30742					730		-30742				5	1		8	2	0	90	85	3.74792
COAD	Primary Tumor	stage iv	not reported	dead	male	not reported			24321		61			0		-24321							5	5	5	85	85	24.3668
COAD	Primary Tumor	stage iv	not reported	alive	male	not hispanic or latino			21638					751		-21638				5	5		10	40	0	50	80	3.81791
COAD	Primary Tumor	stage iii	not reported	dead	female	not hispanic or latino			22574		262			0		-22574				5	1		3	0	10	87	80	6.48521
COAD	Primary Tumor	stage ii	not reported	alive	female	not hispanic or latino			22778					1316		-22778				5	2		0	20	0	80	80	23.2841
COAD	Primary Tumor	stage ii	not reported	alive	male	not reported			30801					1431		-30801							0	0	20	80	80	3.2925

## Sheet: TCGA-READ_clinical
cancer	sample_type	tumor_stage	tumor_grade	vital_status	gender	ethnicity	alcohol_history	years_smoked	age_at_diagnosis	cigarettes_per_day	days_to_death	days_to_last_known_disease_status	days_to_treatment	days_to_last_follow_up	days_to_recurrence	days_to_birth	days_to_collection	percent_eosinophil_infiltration	percent_granulocyte_infiltration	percent_lymphocyte_infiltration	percent_neutrophil_infiltration	percent_inflam_infiltration	percent_necrosis	percent_normal_cells	percent_stromal_cells	percent_tumor_cells	percent_tumor_nuclei	CYT
READ	Primary Tumor	stage iv	not reported	alive	female	not hispanic or latino			15322					1009		-15322							0	15	15	70	65	5.31366
READ	Primary Tumor	stage ii	not reported	alive	male	not reported			25324					1522		-25324				50	40		0	20	5	75	75	18.8317
READ	Primary Tumor	stage iii	not reported	alive	female	not hispanic or latino			26084					2376		-26084							1	0	20	79	80	2.28707
READ	Primary Tumor	stage iii	not reported	alive	male	not hispanic or latino			25995					328		-25995							0	15	15	70	70	14.91
READ	Primary Tumor	stage iii	not reported	alive	male	not hispanic or latino			24486					804		-24486				5	5		0	0	0	100	80	0.697657
READ	Primary Tumor	stage i	not reported	alive	male	not reported			24775					244		-24775							10	0	2	88	80	18.0803
READ	Primary Tumor	stage ii	not reported	alive	female	not hispanic or latino			26575					979		-26575				10	2		2			98	80	11.4621
READ	Primary Tumor	stage iii	not reported	alive	female	not hispanic or latino			26490					741		-26490				15	5		1	16	0	83	75	6.02711
READ	Primary Tumor	stage i	not reported	dead	female	not hispanic or latino			26738		512			257		-26738							0	0	15	85	80	2.37021
READ	Primary Tumor	stage iv	not reported	alive	female	not hispanic or latino			21140					415		-21140							5	0	30	65	75	14.3803
READ	Primary Tumor	stage ii	not reported	alive	female	not reported			26480					1035		-26480				5			0	0	5	95	90	8.75853
READ	Primary Tumor	stage i	not reported	alive	male	not reported			13090					638		-13090	385			1	0		1	0	4	95	95	2.28701
READ	Primary Tumor	stage iii	not reported	dead	female	not hispanic or latino			26763		734			734		-26763	3621			0	0		10	0	0	90	80	2.08918
READ	Primary Tumor	stage iii	not reported	alive	male	not hispanic or latino			22057					499		-22057							5	0	5	90	85	12.3942
READ	Primary Tumor	stage ii	not reported	alive	male	not hispanic or latino			19826					1049		-19826							0	0	10	90	80	31.2626
READ	Primary Tumor	stage ii	not reported	alive	female	not hispanic or latino			19830					412		-19830							1	20	5	74	75	4.99926
READ	Primary Tumor	stage ii	not reported	dead	male	not reported			24413		59					-24413	1462			5	0		1	89	0	10	20	3.27623
READ	Primary Tumor	stage i	not reported	alive	female	not reported			31078					30		-31078							10	0	15	75	70	31.4111
READ	Primary Tumor	stage iii	not reported	alive	female	not reported			20851					31		-20851	1846			7	3		1	0	6	93	85	4.40478
READ	Primary Tumor	stage ii	not reported	alive	male	not reported			27485					790		-27485	720			4	4		15	0	15	70	80	2.27764
READ	Recurrent Tumor	not reported	not reported	dead	male	not hispanic or latino			20475		1432					-20475							10	0	20	70	85	7.70389
READ	Primary Tumor	stage ii	not reported	alive	male	not hispanic or latino			21682					262		-21682							0	8	5	87	85	23.1036
READ	Primary Tumor	stage iv	not reported	alive	male	not hispanic or latino			21192					364		-21192							15	0	15	70	80	3.01456
READ	Primary Tumor	stage iii	not reported	alive	male	not reported			22767					184		-22767							0	10	5	85	85	11.9112
READ	Primary Tumor	stage ii	not reported	alive	female	not hispanic or latino			32872					218		-32872							5	10	15	70	75	38.3628
READ	Primary Tumor	stage i	not reported	alive	male	not reported			25749					366		-25749							0	15	5	80	80	28.0658
READ	Primary Tumor	stage ii	not reported	alive	female	not reported			24745					0		-24745	2030			1	12		3	12	10	75	75	8.39012
READ	Primary Tumor	stage i	not reported	alive	female	not reported			28521					1003		-28521							0	0	10	90	75	12.0927
READ	Primary Tumor	stage iii	not reported	alive	male	not hispanic or latino			15918					762		-15918							5	0	20	75	80	2.45114
READ	Primary Tumor	stage iv	not reported	alive	male	not reported			20178					276		-20178	265			8	0		1	0	4	95	85	3.7649
READ	Primary Tumor	stage iii	not reported	alive	female	not reported			28641					30		-28641							5	0	10	85	75	1.40183
READ	Primary Tumor	stage iii	not reported	alive	female	not hispanic or latino			23537					538		-23537							10	5	15	70	80	11.48
READ	Primary Tumor	stage ii	not reported	alive	female	not reported			18112					0		-18112	1877			5	0		2	0	18	80	80	8.57929
READ	Primary Tumor	stage iv	not reported	dead	male	not hispanic or latino			21970		316					-21970							3	5	20	72	70	1.42258
READ	Primary Tumor	stage ii	not reported	alive	female	not reported			21823					1400		-21823							3	20	10	67	75	12.7216
READ	Primary Tumor	stage ii	not reported	dead	female	not hispanic or latino			26436		1258					-26436	3946			0	0		0	5	5	90	75	2.7782
READ	Primary Tumor	stage iv	not reported	alive	male	not hispanic or latino			28289					912		-28289							5	40	5	50	60	48.3736
READ	Primary Tumor	stage iv	not reported	dead	male	not reported			22189		730			0		-22189							8	15	5	72	75	9.53971
READ	Primary Tumor	stage iii	not reported	dead	female	not hispanic or latino			28459		992			992		-28459	4005			0	0		0	0	0	100	80	7.87499
READ	Primary Tumor	not reported		not reported																10	2		5	20		75	80	7.47501
READ	Primary Tumor	stage ii	not reported	alive	male	not hispanic or latino			18669					384		-18669							5	0	30	65	80	8.45845
READ	Primary Tumor	stage iii	not reported	alive	male	not reported			24837					0		-24837							5	10	5	80	85	1.98317
READ	Primary Tumor	stage i	not reported	alive	male	not hispanic or latino			21092					762		-21092							5	0	15	80	75	3.80421
READ	Primary Tumor	not reported	not reported	alive	male	not reported			21977					1173		-21977							0	25	20	55	60	0.72753
READ	Primary Tumor	not reported	not reported	dead	male	not hispanic or latino			20475		1432					-20475							10	0	30	60	80	3.54948
READ	Primary Tumor	stage iii	not reported	alive	male	not hispanic or latino			17030					592		-17030							3	3	25	69	75	2.62214
READ	Primary Tumor	stage iii	not reported	alive	female	not hispanic or latino			22676					943		-22676				10	2		5	10	0	85	75	3.52241
READ	Primary Tumor	stage i	not reported	alive	female	not reported			23345					243		-23345							5	0	12	83	75	5.16298
READ	Primary Tumor	not reported	not reported	alive	female	not hispanic or latino			28328					556		-28328							15	15	10	60	75	5.5056
READ	Primary Tumor	stage iii	not reported	dead	female	not hispanic or latino			28168		303			0		-28168				5	5		2	1	0	97	75	18.4243
READ	Primary Tumor	stage iv	not reported	dead	female	not reported			22830		1581			61		-22830	1542			7	1		1	8	6	85	85	6.108
READ	Primary Tumor	stage i	not reported	alive	male	not hispanic or latino			17807					1581		-17807							5	3	15	77	80	5.41169
READ	Primary Tumor	stage iii	not reported	alive	female	not hispanic or latino			17958					639		-17958							3	3	20	74	75	5.92087
READ	Primary Tumor	stage ii	not reported	alive	female	not reported			27302					1096		-27302							5	0	40	55	75	8.63315
READ	Primary Tumor	stage i	not reported	alive	male	not hispanic or latino			24990					1339		-24990							5	20	10	65	75	11.7028
READ	Primary Tumor	stage iv	not reported	alive	male	not hispanic or latino			26123		869			452		-26123							1	5	20	74	80	5.96391
READ	Primary Tumor	stage iii	not reported	alive	male	not reported			24865					1157		-24865	1069			14	2		2	0	35	63	75	4.24415
READ	Primary Tumor	stage ii	not reported	alive	female	not reported			29008					485		-29008							0	8	8	84	93	16.5149
READ	Primary Tumor	stage ii	not reported	alive	male	not hispanic or latino			19802					106		-19802							10	0	15	75	80	24.1267
READ	Primary Tumor	stage i	not reported	alive	male	not hispanic or latino			16177					1443		-16177							5	0	15	85	65	4.9831
READ	Primary Tumor	stage ii	not reported	alive	male	not hispanic or latino			26331					127		-26331							8	0	18	74	80	4.77581
READ	Primary Tumor	stage iii	not reported	dead	male	not reported			18273		1314			21		-18273							15	0	15	70	85	7.38426
READ	Primary Tumor	stage iv	not reported	alive	female	not hispanic or latino			25659					790		-25659							0	5	30	65	80	4.28323
READ	Primary Tumor	stage ii	not reported	alive	male	not reported			23954					426		-23954							8	0	8	84	80	5.52668
READ	Primary Tumor	stage ii	not reported	alive	male	not hispanic or latino			27336					1362		-27336							5	5	15	75	75	2.84124
READ	Primary Tumor	stage ii	not reported	alive	male	not reported			24687					1885		-24687	1827			8	2		2	0	13	85	80	18.002
READ	Primary Tumor	stage iv	not reported	dead	male	not hispanic or latino			27396		1566					-27396	3719			0	0		0	0	0	100	95	2.44131
READ	Primary Tumor	stage i	not reported	alive	female	not reported			24198					608		-24198				7			7		5	88	75	19.6583
READ	Primary Tumor	stage iv	not reported	alive	male	not hispanic or latino			22706					943		-22706							3	0	35	62	60	27.6287
READ	Primary Tumor	stage iii	not reported	dead	male	not hispanic or latino			25651		598			252		-25651				10			5	15		80	80	9.21759
READ	Primary Tumor	stage iii	not reported	dead	female	not hispanic or latino			25936		361			23		-25936							2	2	15	81	80	2.08965
READ	Primary Tumor	stage i	not reported	dead	male	not hispanic or latino			25842		334			216		-25842							5	8	20	67	70	20.3214
READ	Primary Tumor	stage iii	not reported	alive	female	not reported			24350					0		-24350							0	15	5	80	80	21.7293
READ	Primary Tumor	stage ii	not reported	dead	female	not reported			32781		1096			0		-32781							18	5	10	67	75	6.56836
READ	Primary Tumor	stage ii	not reported	alive	male	not hispanic or latino			23268					350		-23268							15	0	35	50	75	21.1591
READ	Primary Tumor	not reported	not reported	dead	female	hispanic or latino			29081					425		-29081							5	15	20	60	75	3.68536
READ	Primary Tumor	not reported	not reported	dead	female	not reported			29030		76			44		-29030				15	2		1	29	0	70	71	19.002
READ	Primary Tumor	stage ii	not reported	alive	male	not hispanic or latino			20828					1131		-20828							5	0	5	90	75	25.5698
READ	Primary Tumor	stage i	not reported	alive	male	not hispanic or latino			25202					792		-25202				10	5		1	0	9	90	80	12.5006
READ	Primary Tumor	stage iii	not reported	alive	male	not reported			27272					1065		-27272							5	0	20	75	80	5.83961
READ	Primary Tumor	stage i	not reported	alive	female	not hispanic or latino			17759					1309		-17759							3	12	15	70	60	29.4174
READ	Primary Tumor	stage i	not reported	alive	female	not reported			20880					396		-20880							3	0	12	85	75	34.9939
READ	Primary Tumor	stage ii	not reported	alive	male	not reported			24960					1124		-24960							8	0	5	88	80	16.7251
READ	Primary Tumor	stage ii	not reported	alive	male	not reported			22492					1461		-22492							10	0	30	60	75	4.31895
READ	Primary Tumor	stage i	not reported	alive	female	not hispanic or latino			19419					1466		-19419							5	15	25	55	65	10.4399
READ	Primary Tumor	stage ii	not reported	alive	female	not reported			30467					579		-30467							1	53	2	47	65	5.02625
READ	Primary Tumor	stage ii	not reported	alive	female	not hispanic or latino			28587					625		-28587							8	10	20	62	70	13.4063
READ	Primary Tumor	stage iii	not reported	alive	female	not reported			32872					638		-32872							1	5	12	84	70	12.5912
READ	Primary Tumor	stage ii	not reported	alive	male	not hispanic or latino			24490					1110		-24490				15			1			99	70	9.09591
READ	Primary Tumor	stage ii	not reported	alive	female	not hispanic or latino			21936					1160		-21936							0	5	20	75	80	5.78762
READ	Primary Tumor	stage iii	not reported	alive	female	not reported			26542					31		-26542							8	0	5	87	75	17.3086
READ	Primary Tumor	stage ii	not reported	alive	female	not hispanic or latino			20504					3932		-20504	3614			0	0		5	0	20	75	60	7.04991
READ	Primary Tumor	stage ii	not reported	alive	female	not reported			27851					974		-27851							5	0	3	92	90	10.0702
READ	Primary Tumor	stage i	not reported	alive	male	not reported			24075					1400		-24075							10	0	12	78	80	9.24648
READ	Primary Tumor	stage iii	not reported	alive	male	not reported			26906					912		-26906							5	0	20	75	70	8.39143
READ	Primary Tumor	stage i	not reported	alive	male	not hispanic or latino			17536					804		-17536				10			2	0	23	75	85	2.29418
READ	Primary Tumor	stage iv	not reported	alive	female	not reported			31078					30		-31078							5	5	0	90	97	6.69263
READ	Primary Tumor	stage i	not reported	alive	male	not hispanic or latino			27443					1155		-27443							2	15	10	73	65	7.80201
READ	Primary Tumor	stage ii	not reported	alive	male	not reported			18932					365		-18932							1	0	25	74	80	12.0477
READ	Primary Tumor	stage iii	not reported	dead	female	not hispanic or latino			28119		524			358		-28119							0	30	10	60	70	20.4456
READ	Primary Tumor	stage i	not reported	alive	female	not reported			31046					31		-31046							8	40	5	47	65	5.55138
READ	Primary Tumor	stage i	not reported	alive	female	not reported			23496					1096		-23496	265			5	0		1	0	9	90	90	3.41983
READ	Primary Tumor	stage ii	not reported	alive	male	not reported			23192					518		-23192							3	30	10	57	65	11.3641
READ	Primary Tumor	stage ii	not reported	alive	male	not reported			22492					974		-22492							8	15	10	67	70	48.4199
READ	Primary Tumor	stage ii	not reported	alive	male	not hispanic or latino			22176					607		-22176							10	0	20	70	80	39.9289
READ	Primary Tumor	stage ii	not reported	alive	female	not hispanic or latino			17480					360		-17480	26			0	0		5	20	5	70	60	5.69336
READ	Primary Tumor	stage iii	not reported	alive	male	not hispanic or latino			23240					419		-23240							5	30	15	50	50	15.2936
READ	Primary Tumor	stage iii	not reported	alive	female	not reported			26145					546		-26145							8	5	5	82	75	11.1166
READ	Primary Tumor	stage iii	not reported	alive	male	not hispanic or latino			24417					609		-24417				15	15		1	20	10	69	55	6.2293
READ	Primary Tumor	stage iv	not reported	alive	male	not hispanic or latino			15965					748		-15965							5	8	10	77	80	4.96917
READ	Primary Tumor	stage i	not reported	alive	male	not reported			23527					30		-23527							5	15	10	70	75	11.6204
READ	Primary Tumor	not reported	not reported	alive	male	not reported			26892					838		-26892							15	0	25	60	75	12.9602
READ	Primary Tumor	stage iii	not reported	alive	female	not reported			20242					608		-20242							0	0	15	85	88	4.7841
READ	Primary Tumor	stage iii	not reported	alive	male	not reported			21369					0		-21369	142			15	2		1	0	14	85	75	5.29131
READ	Primary Tumor	stage ii	not reported	alive	male	not hispanic or latino			20527					2635		-20527	2388			10	2		3	0	0	97	60	8.12639
READ	Primary Tumor	stage ii	not reported	alive	female	not hispanic or latino			22666					1288		-22666							10	0	20	70	80	12.8964
READ	Primary Tumor	stage iii	not reported	alive	male	not hispanic or latino			19237					482		-19237							8	0	15	77	75	41.4171
READ	Primary Tumor	stage ii	not reported	dead	male	not reported			28277		61			0		-28277				10			0	3	10	87	85	59.3118
READ	Primary Tumor	stage iii	not reported	alive	female	not reported			23925					608		-23925							10	0	15	75	91	8.12095
READ	Primary Tumor	stage iv	not reported	alive	female	not hispanic or latino			21093					365		-21093							20	0	10	70	70	5.72051
READ	Primary Tumor	stage iii	not reported	dead	female	not hispanic or latino			28159		1741			1741		-28159	4107			0	0		0	0	0	100	80	34.4221
READ	Primary Tumor	stage ii	not reported	alive	female	not reported			24167					1035		-24167							5	5	10	80	70	5.27749
READ	Primary Tumor	stage iii	not reported	alive	female	not reported			22311					853		-22311							5	0	20	75	85	5.07925
READ	Primary Tumor	stage iii	not reported	alive	male	not hispanic or latino			26837					646		-26837							8	0	25	67	70	14.0614
READ	Primary Tumor	stage iii	not reported	alive	male	not hispanic or latino			21098					1427		-21098							3	50	5	42	70	15.8013
READ	Primary Tumor	stage ii	not reported	alive	female	not hispanic or latino			21618					496		-21618							8	0	40	52	80	4.36869
READ	Primary Tumor	stage ii	not reported	alive	female	not hispanic or latino			21115					3846		-21115	3475			0	0		15	0	0	85	85	5.47892
READ	Primary Tumor	stage i	not reported	alive	male	not reported			23345					215		-23345							5	10	10	75	75	17.2983
READ	Primary Tumor	stage iii	not reported	alive	male	not hispanic or latino			12113					531		-12113				10			18	0	52	30	50	29.1706
READ	Primary Tumor	stage ii	not reported	alive	female	not reported			21581					31		-21581	173			4	3		1	0	14	85	85	5.79425
READ	Primary Tumor	stage iii	not reported	alive	female	not reported			24502					761		-24502							0	0	30	70	75	9.92722
READ	Primary Tumor	stage ii	not reported	alive	male	not reported			29463					1126		-29463	295			15	3		1	0	19	80	60	5.67034
READ	Primary Tumor	stage iv	not reported	dead	male	not reported			24107		610			61		-24107							10	8	10	72	75	7.33779
READ	Primary Tumor	stage iii	not reported	alive	male	not reported			26206					3562		-26206	2773			7	2		2	0	18	80	85	9.58031
READ	Primary Tumor	stage ii	not reported	alive	male	not hispanic or latino			21062					762		-21062							3	0	25	72	75	5.08278
READ	Primary Tumor	stage iii	not reported	alive	male	not hispanic or latino			17609					1148		-17609							5	70	5	20	50	6.1752
READ	Primary Tumor	stage iv	not reported	alive	female	not reported			25049					943		-25049	173			5	2		1	0	4	95	90	2.85526
READ	Primary Tumor	stage ii	not reported	alive	female	not hispanic or latino			23432					1506		-23432				10	2		5	15	0	80	80	13.4259
READ	Primary Tumor	stage i	not reported	alive	male	not reported			22950					518		-22950							5	0	15	80	75	17.4003
READ	Primary Tumor	stage i	not reported	alive	male	not reported			25415					31		-25415							15	0	30	55	70	8.14888
READ	Primary Tumor	stage iii	not reported	alive	female	not hispanic or latino			11381					425		-11381				20	0		5	0	10	85	75	2.09858
READ	Primary Tumor	stage iii	not reported	alive	male	not hispanic or latino			21776					497		-21776							15	0	25	60	75	8.79861
READ	Primary Tumor	stage i	not reported	alive	female	not reported			18416					424		-18416	354			1	1		1	0	4	95	95	7.60302
READ	Primary Tumor	stage iii	not reported	alive	male	not hispanic or latino			26348					1696		-26348				10	5		1	24	0	75	80	6.54821
READ	Primary Tumor	stage iv	not reported	alive	male	not hispanic or latino			15322					184		-15322							0	0	5	95	70	18.8788
READ	Primary Tumor	stage iv	not reported	alive	male	not reported			31776					31		-31776							5	25	10	60	75	10.2348
READ	Primary Tumor	not reported	not reported	alive	male	not reported			24337					532		-24337							8	0	15	77	80	3.57809
READ	Primary Tumor	stage i	not reported	alive	male	not reported			31718					485		-31718	354			4	2		1	0	4	95	90	5.67987
READ	Primary Tumor	stage ii	not reported	alive	female	not reported			31291					0		-31291							3	15	5	77	80	5.32023
READ	Primary Tumor	stage iii	not reported	alive	male	not hispanic or latino			19666					517		-19666							5	0	40	55	80	1.81067
READ	Primary Tumor	stage iii	not reported	alive	female	not reported			17734					2007		-17734	1685			5	1		3	12	0	85	60	3.44942
READ	Primary Tumor	stage ii	not reported	alive	male	not reported			24837					700		-24837	630			25	20		3	3	6	88	90	6.4904
READ	Primary Tumor	stage i	not reported	alive	female	not reported			22952					1520		-22952	1462			5	0		1	0	14	85	90	3.0179
READ	Primary Tumor	stage iv	not reported	dead	male	not reported			24259		1185			0		-24259	1097			10	2		2	0	5	93	80	10.3886
READ	Primary Tumor	stage iv	not reported	alive	male	not reported			23923					1126		-23923							2	75	3	20	10	27.0438
READ	Primary Tumor	stage iii	not reported	alive	female	not hispanic or latino			17827					636		-17827							3	5	18	74	75	9.00966
READ	Primary Tumor	stage ii	not reported	alive	male	not reported			25141					1035		-25141							5	0	10	85	75	8.46801
READ	Primary Tumor	stage ii	not reported	alive	male	not reported			26420					424		-26420							0	0	10	90	92	6.1147
READ	Primary Tumor	stage iii	not reported	alive	female	not reported			25537					608		-25537							3	5	20	72	75	4.73676
READ	Primary Tumor	stage iv	not reported	alive	male	not reported			23407					427		-23407							5	30	5	60	80	5.84858
READ	Primary Tumor	not reported	not reported	alive	female	not hispanic or latino			13566					257		-13566							0	5	10	85	75	7.34622
READ	Primary Tumor	stage iv	not reported	dead	male	not reported			27636		1096			31		-27636							8	10	10	72	70	6.99286
READ	Primary Tumor	not reported	not reported	dead	male	not hispanic or latino			27190		556					-27190				2	1		1	1	0	98	90	5.90733
READ	Primary Tumor	stage iv	not reported	dead	female	not reported			31015		121			0		-31015							10	0	15	75	80	3.06213
READ	Primary Tumor	stage iii	not reported	alive	female	not hispanic or latino			27058					379		-27058							5	0	30	65	80	10.3557
READ	Primary Tumor	stage i	not reported	alive	male	not reported			28399					1247		-28399	1128			8	2		2	5	8	85	80	8.02236
READ	Primary Tumor	stage iii	not reported	alive	female	not reported			18201					183		-18201	843			11	1		1	0	14	85	80	5.86885

## Sheet: CYT-high_COAD
CYT-high	TCGA-COAD sample ID
26.6644	TCGA-CM-6162-01A
20.0554	TCGA-AA-3681-01A
55.6757	TCGA-NH-A5IV-01A
17.4811	TCGA-A6-6140-01A
33.486	TCGA-CK-5913-01A
108.694	TCGA-CK-5916-01A
49.502	TCGA-AM-5821-01A
52.5088	TCGA-AD-6964-01A
17.948	TCGA-A6-6142-01A
22.861	TCGA-AA-3977-01A
60.1206	TCGA-AD-6895-01A
33.1002	TCGA-AA-3544-01A
25.1716	TCGA-CM-4744-01A
48.2299	TCGA-G4-6299-01A
19.0627	TCGA-A6-2679-01A
19.9142	TCGA-AA-3524-01A
40.4655	TCGA-AA-3713-01A
20.7692	TCGA-A6-5664-01A
17.9936	TCGA-AA-3846-01A
42.2044	TCGA-AA-A01P-01A
40.941	TCGA-AA-3966-01A
28.0772	TCGA-AZ-6607-01A
19.0232	TCGA-AD-6965-01A
50.8872	TCGA-A6-2686-01A
50.5265	TCGA-AA-A02R-01A
18.9188	TCGA-AA-3877-01A
45.1925	TCGA-AY-6196-01A
50.1958	TCGA-AA-3715-01A
23.0846	TCGA-AA-3870-01A
25.3381	TCGA-AA-3492-01A
17.3555	TCGA-AA-3685-01A
97.8668	TCGA-G4-6628-01A
18.0087	TCGA-D5-6924-01A
28.7808	TCGA-5M-AAT6-01A
18.5066	TCGA-A6-A565-01A
17.7181	TCGA-AY-4071-01A
17.4283	TCGA-AA-3556-01A
17.3028	TCGA-AZ-4616-01A
47.8039	TCGA-AA-A022-01A
69.5467	TCGA-AA-3815-01A
28.0404	TCGA-G4-6321-01A
125.553	TCGA-AA-3949-01A
34.4076	TCGA-AZ-6601-01A
41.3064	TCGA-G4-6295-01A
57.4856	TCGA-G4-6586-01A
28.3718	TCGA-G4-6625-01A
36.1592	TCGA-AA-A01R-01A
17.0978	TCGA-A6-2672-01B
19.6465	TCGA-CM-6674-01A
38.9441	TCGA-CK-4951-01A
24.9994	TCGA-AD-6548-01A
19.5679	TCGA-AD-6963-01A
17.6772	TCGA-G4-6297-01A
21.4804	TCGA-CK-4950-01A
35.5496	TCGA-AA-3980-01A
19.9041	TCGA-QG-A5Z2-01A
25.4168	TCGA-AA-3679-01A
18.5325	TCGA-D5-6540-01A
18.8486	TCGA-CM-6161-01A
24.0337	TCGA-AA-A004-01A
31.5622	TCGA-AD-5900-01A
54.7754	TCGA-AA-3845-01A
133.697	TCGA-D5-6928-01A
48.6363	TCGA-CK-6746-01A
28.9886	TCGA-A6-4105-01A
111.292	TCGA-CA-6718-01A
21.7518	TCGA-AD-6899-01A
51.2577	TCGA-D5-6530-01A
26.0207	TCGA-F4-6807-01A
72.6268	TCGA-AA-3710-01A
55.7751	TCGA-F4-6703-01A
33.3536	TCGA-A6-A566-01A
24.3668	TCGA-AA-3930-01A
32.3204	TCGA-CM-4743-01A
31.4571	TCGA-AA-3489-01A
31.7424	TCGA-AA-3662-01A
34.5277	TCGA-WS-AB45-01A
23.2807	TCGA-A6-6653-01A
41.2413	TCGA-AA-3950-01A
19.7506	TCGA-CK-5914-01A
31.2005	TCGA-AA-3672-01A
61.5304	TCGA-AZ-4615-01A
16.9859	TCGA-D5-6931-01A
17.8689	TCGA-AA-3532-01A
22.5757	TCGA-AA-3984-01A
20.0388	TCGA-CA-6717-01A
24.0453	TCGA-A6-6654-01A
50.7829	TCGA-AZ-6598-01A
19.3392	TCGA-G4-6293-01A
23.2841	TCGA-D5-6534-01A
30.6713	TCGA-CM-6169-01A
31.7975	TCGA-D5-6927-01A
23.1512	TCGA-G4-6627-01A
20.7412	TCGA-CM-4751-01A
25.6799	TCGA-AZ-4323-01A
31.5526	TCGA-AD-A5EJ-01A
19.671	TCGA-AA-3866-01A
19.9972	TCGA-A6-2678-01A
34.7589	TCGA-D5-6930-01A
37.4792	TCGA-NH-A6GB-01A
56.1739	TCGA-F4-6570-01A
37.0579	TCGA-A6-6138-01A

## Sheet: CYT-low_COAD
CYT-low	TCGA-COAD sample ID
3.2925	TCGA-AA-3675-01A
4.80188	TCGA-CK-4948-01B
4.27881	TCGA-AA-3854-01A
4.90622	TCGA-CK-4952-01A
1.85945	TCGA-DM-A28E-01A
4.07819	TCGA-AA-A02O-01A
3.51807	TCGA-AY-A8YK-01A
3.38308	TCGA-A6-A567-01A
2.90145	TCGA-AZ-5403-01A
2.26644	TCGA-5M-AAT5-01A
4.55561	TCGA-DM-A1D4-01A
1.44684	TCGA-AA-A02K-01A
4.57925	TCGA-AA-3973-01A
4.79136	TCGA-DM-A1DA-01A
4.50125	TCGA-AA-A01C-01A
2.45817	TCGA-CM-6166-01A
4.51639	TCGA-CM-5862-01A
3.63133	TCGA-A6-2684-01C
4.14631	TCGA-DM-A28G-01A
1.82333	TCGA-AA-A02J-01A
0.608786	TCGA-DM-A288-01A
4.3623	TCGA-D5-6923-01A
2.48524	TCGA-AA-A01T-01A
2.39828	TCGA-5M-AAT4-01A
3.00086	TCGA-DM-A28M-01A
2.55488	TCGA-AA-A03F-01A
2.07741	TCGA-CM-4747-01A
0.552625	TCGA-A6-2683-01A
3.60454	TCGA-CK-5912-01A
3.9829	TCGA-AA-A02H-01A
1.70049	TCGA-CA-5255-01A
1.39714	TCGA-D5-6538-01A
0.615249	TCGA-AA-A01S-01A
1.18828	TCGA-AA-A01Z-01A
3.13044	TCGA-AZ-4313-01A
3.18371	TCGA-CM-6678-01A
1.44588	TCGA-RU-A8FL-01A
3.92531	TCGA-NH-A6GC-01A
1.98198	TCGA-QG-A5YX-01A
3.75894	TCGA-CM-6676-01A
2.74646	TCGA-A6-6650-01B
2.7799	TCGA-DM-A28K-01A
4.71578	TCGA-DM-A28F-01A
1.76869	TCGA-QG-A5Z1-01A
3.2102	TCGA-AY-A69D-01A
3.14891	TCGA-G4-6294-01A
3.61033	TCGA-A6-5667-01A
3.6186	TCGA-CM-5349-01A
4.47596	TCGA-AA-3519-01A
2.2611	TCGA-AM-5820-01A
3.62678	TCGA-AY-A54L-01A
3.80702	TCGA-G4-6317-01A
2.43419	TCGA-AZ-6608-01A
3.9054	TCGA-D5-5539-01A
1.15483	TCGA-AA-A02F-01A
4.49098	TCGA-D5-6536-01A
1.18674	TCGA-CA-6716-01A
4.65183	TCGA-F4-6461-01A
2.20205	TCGA-AA-3696-01A
2.98409	TCGA-AA-3819-01A
4.78432	TCGA-AA-A00Z-01A
3.73103	TCGA-A6-4107-01A
3.92227	TCGA-AA-3972-01A
1.30931	TCGA-DM-A282-01A
2.47679	TCGA-DM-A280-01A
1.97715	TCGA-A6-A56B-01A
0.518094	TCGA-NH-A8F7-06A
1.8126	TCGA-AY-A71X-01A
0.853011	TCGA-DM-A1D6-01A
2.97854	TCGA-AA-3514-01A
3.56032	TCGA-CM-5868-01A
3.66542	TCGA-3L-AA1B-01A
3.61947	TCGA-AA-3531-01A
2.68089	TCGA-AA-3952-01A
0.513414	TCGA-G4-6317-02A
2.63671	TCGA-D5-5537-01A
2.15369	TCGA-AA-A01X-01A
3.68816	TCGA-AA-A017-01A
3.33469	TCGA-G4-6311-01A
1.25578	TCGA-G4-6298-01A
3.70104	TCGA-D5-6532-01A
4.72155	TCGA-AA-3867-01A
3.81791	TCGA-A6-6652-01A
3.74792	TCGA-AA-3979-01A
4.46036	TCGA-CM-5344-01A
1.49698	TCGA-NH-A8F7-01A
1.08862	TCGA-G4-6307-01A
2.62467	TCGA-DM-A1D0-01A
1.20839	TCGA-DM-A28H-01A
2.81363	TCGA-F4-6808-01A
4.65694	TCGA-AZ-4308-01A
0.920786	TCGA-DM-A28C-01A
0.619154	TCGA-CK-5915-01A
4.0476	TCGA-AA-3561-01A
4.02842	TCGA-A6-5666-01A
3.53225	TCGA-AA-3848-01A
0.362496	TCGA-A6-5659-01B
2.17013	TCGA-DM-A1HB-01A
4.91667	TCGA-CM-5863-01A
2.24091	TCGA-NH-A50U-01A
3.22716	TCGA-AA-3812-01A
3.63504	TCGA-NH-A8F8-01A
2.89075	TCGA-5M-AATE-01A
1.53497	TCGA-NH-A50T-01A
4.36707	TCGA-CM-6172-01A
1.63828	TCGA-4N-A93T-01A
1.41136	TCGA-4T-AA8H-01A
0.675441	TCGA-G4-6310-01A
2.49895	TCGA-DM-A1D9-01A
1.81849	TCGA-A6-2677-01B
0.866452	TCGA-DM-A285-01A

## Sheet: CYT-high_READ
CYT-high	TCGA-READ sample ID
18.002	TCGA-AG-A02N-01A
17.4003	TCGA-AG-3890-01A
17.2983	TCGA-AG-3581-01A
19.6583	TCGA-AG-3882-01A
21.1591	TCGA-EI-6883-01A
34.9939	TCGA-AG-3892-01A
28.0658	TCGA-AG-3599-01A
16.7251	TCGA-AG-3887-01A
15.8013	TCGA-AF-2687-01A
18.4243	TCGA-F5-6464-01A
18.0803	TCGA-AG-3580-01A
39.9289	TCGA-EI-6507-01A
24.1267	TCGA-EF-5830-01A
29.4174	TCGA-AF-2691-01A
14.0614	TCGA-BM-6198-01A
25.5698	TCGA-F5-6814-01A
21.7293	TCGA-AG-3602-01A
38.3628	TCGA-CL-5918-01A
15.2936	TCGA-CI-6621-01A
48.3736	TCGA-AF-4110-01A
31.2626	TCGA-AF-3400-01A
14.91	TCGA-EI-6884-01A
48.4199	TCGA-AG-3902-01A
59.3118	TCGA-AG-3594-01A
34.4221	TCGA-DY-A1DD-01A
23.1036	TCGA-EI-6882-01A
18.8317	TCGA-AG-3598-01A
27.0438	TCGA-AG-3731-01A
14.3803	TCGA-EI-6885-01A
29.1706	TCGA-EI-6917-01A
20.4456	TCGA-AF-2690-01A
18.8788	TCGA-CI-6619-01B
41.4171	TCGA-EI-6511-01A
31.4111	TCGA-AG-3742-01A
20.3214	TCGA-DC-6158-01A

## Sheet: CYT-low_READ
CYT-low	TCGA-READ sample ID
1.40183	TCGA-AG-3727-01A
4.24415	TCGA-AG-A032-01A
3.80421	TCGA-DC-4749-01A
2.08918	TCGA-DY-A1DF-01A
3.54948	TCGA-G5-6572-01A
4.28323	TCGA-DC-6681-01A
3.0179	TCGA-AG-A025-01A
4.31895	TCGA-AG-3898-01A
3.01456	TCGA-EI-7002-01A
3.57809	TCGA-AH-6549-01A
2.62214	TCGA-AH-6903-01A
3.41983	TCGA-AG-A015-01A
3.44942	TCGA-AF-A56L-01A
4.40478	TCGA-AG-A020-01A
4.36869	TCGA-EI-6514-01A
1.42258	TCGA-AF-3913-01A
2.08965	TCGA-F5-6863-01A
0.72753	TCGA-AH-6544-01A
2.09858	TCGA-DC-6155-01A
2.85526	TCGA-AG-A01N-01A
2.28707	TCGA-CL-5917-01A
3.68536	TCGA-CL-4957-01A
3.52241	TCGA-DC-5869-01A
2.28701	TCGA-AG-A002-01A
3.7649	TCGA-AG-A016-01A
3.27623	TCGA-AG-A026-01A
2.44131	TCGA-DY-A1DG-01A
2.7782	TCGA-DY-A1DC-01A
2.37021	TCGA-AF-5654-01A
3.06213	TCGA-AG-4021-01A
2.84124	TCGA-CI-6622-01A
0.697657	TCGA-G5-6641-01A
2.29418	TCGA-AH-6897-01A
1.81067	TCGA-EI-6509-01A
2.45114	TCGA-DC-6683-01A
2.27764	TCGA-AG-A00H-01A
