# Supplementary material for: Cytolytic activity correlates with the mutational burden and deregulated expression of immune checkpoints in colorectal cancer
Source: J Exp Clin Cancer Res. 2019 Aug 20;38:364. doi: 10.1186/s13046-019-1372-z (PMC6701076; doi:10.1186/s13046-019-1372-z)
Supplement: Supplementary file 18 — Table S9. Tumor heterogeneity was inferred using “maftools”, with which we clustered variant allele frequencies (VAF). We also measured the extent of heterogeneity in terms of a numerical value. Mutant-Allele Tumor Heterogeneity (MATH) score is a simple quantitative measure of intra-tumor heterogeneity, which calculates the width of the VAF distribution. (XLSX 86 kb) [file 13046_2019_1372_MOESM18_ESM.xlsx]

## Sheet: MSI_COAD
id	Hugo_Symbol	Entrez_Gene_Id	Center	NCBI_Build	Chromosome	Start_Position	End_Position	Strand	Variant_Classification	Variant_Type	Reference_Allele	Tumor_Seq_Allele1	Tumor_Seq_Allele2	dbSNP_RS	dbSNP_Val_Status	Tumor_Sample_Barcode	Matched_Norm_Sample_Barcode	Match_Norm_Seq_Allele1	Match_Norm_Seq_Allele2	Tumor_Validation_Allele1	Tumor_Validation_Allele2	Match_Norm_Validation_Allele1	Match_Norm_Validation_Allele2	Verification_Status	Validation_Status	Mutation_Status	Sequencing_Phase	Sequence_Source	Validation_Method	Score	BAM_File	Sequencer	Tumor_Sample_UUID	Matched_Norm_Sample_UUID	HGVSc	HGVSp	HGVSp_Short	Transcript_ID	Exon_Number	t_depth	t_ref_count	t_alt_count	n_depth	n_ref_count	n_alt_count	all_effects	Allele	Gene	Feature
TCGA-A6-6138-01A	MLH1	4292	BCM	GRCh38	chr3	36993593	36993593	+	Missense_Mutation	SNP	G	G	A	novel	NA	TCGA-A6-6138-01A-11D-1771-10	TCGA-A6-6138-10A-01D-1771-10	NA	NA	G	A	NA	NA	NA	NA	Somatic	NA	NA	PGM	NA	NA	Illumina HiSeq 2000	b1bbb829-5d59-4c64-8000-19b094ad95ac	d15fb676-784c-474b-a0a1-d8ce05f04787	c.46G>A	p.Val16Met	p.V16M	ENST00000231790	2019-01-01	133	102	31	121	NA	NA	MLH1,missense_variant,p.Val16Met,ENST00000231790,NM_000249.3;MLH1,missense_variant,p.Val8Met,ENST00000456676,NM_001258271.1;MLH1,5_prime_UTR_variant,,ENST00000536378,NM_001258273.1;EPM2AIP1,upstream_gene_variant,,ENST00000322716,NM_014805.3;MLH1,upstream_gene_variant,,ENST00000458205,NM_001258274.1;MLH1,upstream_gene_variant,,ENST00000435176,NM_001167617.1;MLH1,upstream_gene_variant,,ENST00000539…	A	ENSG00000076242	ENST00000231790
TCGA-AA-A010-01A	MLH3	27030	BCM	GRCh38	chr14	75048621	75048621	+	Missense_Mutation	SNP	T	T	G	novel	NA	TCGA-AA-A010-01A-01D-A17O-10	TCGA-AA-A010-10A-01D-A17O-10	NA	NA			NA	NA	NA	NA	Somatic	NA	NA		NA	NA	Illumina HiSeq 2000	734cfe74-c5d7-4335-a1cf-c36133d8f6fb	6a7e7c1f-512c-44b5-a9b0-f8379ddf4ee8	c.1035A>C	p.Lys345Asn	p.K345N	ENST00000355774	2013-02-01	195	125	69	89	NA	NA	MLH3,missense_variant,p.Lys345Asn,ENST00000355774,NM_001040108.1;MLH3,missense_variant,p.Lys345Asn,ENST00000380968,NM_014381.2;MLH3,missense_variant,p.Lys345Asn,ENST00000556740,;MLH3,missense_variant,p.Lys345Asn,ENST00000556257,;MLH3,upstream_gene_variant,,ENST00000553713,;ACYP1,downstream_gene_variant,,ENST00000555463,NM_001302617.1;ACYP1,downstream_gene_variant,,ENST00000357971,NM_203488.1;ACYP…	G	ENSG00000119684	ENST00000355774
TCGA-AA-3509-01A	MLH3	27030	BCM	GRCh38	chr14	75048781	75048781	+	Missense_Mutation	SNP	G	G	A	novel	NA	TCGA-AA-3509-01A-01D-1408-10	TCGA-AA-3509-11A-01D-2188-10	NA	NA			NA	NA	NA	NA	Somatic	NA	NA		NA	NA	Illumina HiSeq 2000	a5b2ff3c-4e6e-4add-9f20-d6925cda1d92	95afe6f4-308e-472d-9ece-f589820449cb	c.875C>T	p.Ser292Leu	p.S292L	ENST00000355774	2013-02-01	171	97	74	207	NA	NA	MLH3,missense_variant,p.Ser292Leu,ENST00000355774,NM_001040108.1;MLH3,missense_variant,p.Ser292Leu,ENST00000380968,NM_014381.2;MLH3,missense_variant,p.Ser292Leu,ENST00000556740,;MLH3,missense_variant,p.Ser292Leu,ENST00000556257,;MLH3,upstream_gene_variant,,ENST00000553713,;ACYP1,downstream_gene_variant,,ENST00000555463,NM_001302617.1;ACYP1,downstream_gene_variant,,ENST00000357971,NM_203488.1;ACYP…	A	ENSG00000119684	ENST00000355774
TCGA-CA-6717-01A	MLH3	27030	BCM	GRCh38	chr14	75046612	75046612	+	Missense_Mutation	SNP	T	T	C	novel	NA	TCGA-CA-6717-01A-11D-1835-10	TCGA-CA-6717-10A-01D-1835-10	NA	NA			NA	NA	NA	NA	Somatic	NA	NA		NA	NA	Illumina HiSeq 2000	2df02f2b-9f1c-4249-b3b4-b03079cd97d9	73fa41a5-cd47-4c3e-b57f-3c40e57ecfa3	c.3044A>G	p.Asp1015Gly	p.D1015G	ENST00000355774	2013-02-01	130	111	19	101	NA	NA	MLH3,missense_variant,p.Asp1015Gly,ENST00000355774,NM_001040108.1;MLH3,missense_variant,p.Asp1015Gly,ENST00000380968,NM_014381.2;MLH3,missense_variant,p.Asp1015Gly,ENST00000556740,;MLH3,missense_variant,p.Asp1015Gly,ENST00000556257,;MLH3,missense_variant,p.Asp72Gly,ENST00000553713,;MLH3,downstream_gene_variant,,ENST00000553263,;MLH3,downstream_gene_variant,,ENST00000557648,;MLH3,non_coding_transc…	C	ENSG00000119684	ENST00000355774
TCGA-CA-6717-01A	MLH3	27030	BCM	GRCh38	chr14	75046726	75046726	+	Missense_Mutation	SNP	G	G	T	novel	NA	TCGA-CA-6717-01A-11D-1835-10	TCGA-CA-6717-10A-01D-1835-10	NA	NA	G	T	NA	NA	NA	NA	Somatic	NA	NA	Illumina	NA	NA	Illumina HiSeq 2000	2df02f2b-9f1c-4249-b3b4-b03079cd97d9	73fa41a5-cd47-4c3e-b57f-3c40e57ecfa3	c.2930C>A	p.Ser977Tyr	p.S977Y	ENST00000355774	2013-02-01	111	86	25	140	NA	NA	MLH3,missense_variant,p.Ser977Tyr,ENST00000355774,NM_001040108.1;MLH3,missense_variant,p.Ser977Tyr,ENST00000380968,NM_014381.2;MLH3,missense_variant,p.Ser977Tyr,ENST00000556740,;MLH3,missense_variant,p.Ser977Tyr,ENST00000556257,;MLH3,missense_variant,p.Ser34Tyr,ENST00000553713,;MLH3,downstream_gene_variant,,ENST00000553263,;MLH3,downstream_gene_variant,,ENST00000557648,;MLH3,non_coding_transcript…	T	ENSG00000119684	ENST00000355774
TCGA-CM-4748-01A	MLH3	27030	BCM	GRCh38	chr14	75046375	75046375	+	Splice_Site	SNP	C	C	A	novel	NA	TCGA-CM-4748-01A-01D-1408-10	TCGA-CM-4748-10A-01D-1408-10	NA	NA			NA	NA	NA	NA	Somatic	NA	NA		NA	NA	Illumina HiSeq 2000	41084dc0-c47d-4c5a-97d2-8d6a2fd3b176	b34344a7-4aeb-49f0-bf39-f86bb70d7101	c.3280+1G>T		p.X1094_splice	ENST00000355774		56	38	18	29	NA	NA	MLH3,splice_donor_variant,,ENST00000355774,NM_001040108.1;MLH3,splice_donor_variant,,ENST00000380968,NM_014381.2;MLH3,splice_donor_variant,,ENST00000556740,;MLH3,splice_donor_variant,,ENST00000556257,;MLH3,splice_donor_variant,,ENST00000553713,;MLH3,downstream_gene_variant,,ENST00000553263,;MLH3,downstream_gene_variant,,ENST00000557648,;MLH3,splice_donor_variant,,ENST00000555671,;MLH3,splice_dono…	A	ENSG00000119684	ENST00000355774
TCGA-AU-6004-01A	MLH3	27030	BCM	GRCh38	chr14	75048298	75048298	+	Missense_Mutation	SNP	A	A	G	novel	NA	TCGA-AU-6004-01A-11D-1719-10	TCGA-AU-6004-10A-01D-1719-10	NA	NA	A	G	NA	NA	NA	NA	Somatic	NA	NA	Illumina	NA	NA	Illumina HiSeq 2000	d9bc2479-bed1-4912-ad0c-a108d7558de2	ccd75aa7-f5b5-4cd3-a3b9-887af8213702	c.1358T>C	p.Met453Thr	p.M453T	ENST00000355774	2013-02-01	325	256	69	122	NA	NA	MLH3,missense_variant,p.Met453Thr,ENST00000355774,NM_001040108.1;MLH3,missense_variant,p.Met453Thr,ENST00000380968,NM_014381.2;MLH3,missense_variant,p.Met453Thr,ENST00000556740,;MLH3,missense_variant,p.Met453Thr,ENST00000556257,;MLH3,upstream_gene_variant,,ENST00000553713,;ACYP1,downstream_gene_variant,,ENST00000555463,NM_001302617.1;ACYP1,downstream_gene_variant,,ENST00000357971,NM_203488.1;ACYP…	G	ENSG00000119684	ENST00000355774
TCGA-AA-3845-01A	MLH3	27030	BCM	GRCh38	chr14	75018952	75018952	+	Silent	SNP	G	G	A	novel	NA	TCGA-AA-3845-01A-01D-1981-10	TCGA-AA-3845-10A-01W-0995-10	NA	NA			NA	NA	NA	NA	Somatic	NA	NA		NA	NA	Illumina HiSeq 2000	22aef428-4333-4d38-a60e-1eab46ff1819	0b0e7fbe-a76b-4164-aa79-0391a7e630eb	c.4119C>T	p.=	p.S1373S	ENST00000355774	2013-12-01	68	41	27	47	NA	NA	MLH3,synonymous_variant,p.=,ENST00000355774,NM_001040108.1;MLH3,synonymous_variant,p.=,ENST00000380968,NM_014381.2;MLH3,synonymous_variant,p.=,ENST00000556740,;MLH3,synonymous_variant,p.=,ENST00000556257,;MLH3,synonymous_variant,p.=,ENST00000553713,;RNU6-689P,upstream_gene_variant,,ENST00000384197,;MLH3,synonymous_variant,p.=,ENST00000554697,;MLH3,non_coding_transcript_exon_variant,,ENST000005554…	A	ENSG00000119684	ENST00000355774
TCGA-NH-A8F8-01A	MLH3	27030	BCM	GRCh38	chr14	75049289	75049289	+	Missense_Mutation	SNP	G	G	T	novel	NA	TCGA-NH-A8F8-01A-72D-A40P-10	TCGA-NH-A8F8-10A-01D-A40P-10	NA	NA			NA	NA	NA	NA	Somatic	NA	NA		NA	NA	Illumina HiSeq 2000	bb2608a3-3637-45ff-ae47-7367090fcdc5	67eea6db-4e1a-4834-9166-2f68ecd3b509	c.367C>A	p.Leu123Met	p.L123M	ENST00000355774	2013-02-01	72	33	39	109	NA	NA	MLH3,missense_variant,p.Leu123Met,ENST00000355774,NM_001040108.1;MLH3,missense_variant,p.Leu123Met,ENST00000380968,NM_014381.2;MLH3,missense_variant,p.Leu123Met,ENST00000556740,;MLH3,missense_variant,p.Leu123Met,ENST00000556257,;MLH3,missense_variant,p.Leu123Met,ENST00000553263,;MLH3,upstream_gene_variant,,ENST00000553713,;ACYP1,downstream_gene_variant,,ENST00000555463,NM_001302617.1;ACYP1,downst…	T	ENSG00000119684	ENST00000355774
TCGA-CM-5348-01A	MLH1	4292	BCM	GRCh38	chr3	36996661	36996661	+	Missense_Mutation	SNP	G	G	C	novel	NA	TCGA-CM-5348-01A-21D-1719-10	TCGA-CM-5348-10A-01D-1719-10	NA	NA			NA	NA	NA	NA	Somatic	NA	NA		NA	NA	Illumina HiSeq 2000	23dd80f8-e021-4651-a86e-9d5f1a83796c	17c7dc03-6dc9-4059-b7a9-e806e568ec4e	c.159G>C	p.Glu53Asp	p.E53D	ENST00000231790	2019-02-01	147	117	30	188	NA	NA	MLH1,missense_variant,p.Glu53Asp,ENST00000231790,NM_000249.3;MLH1,missense_variant,p.Glu45Asp,ENST00000456676,NM_001258271.1;MLH1,5_prime_UTR_variant,,ENST00000458205,NM_001258274.1;MLH1,5_prime_UTR_variant,,ENST00000435176,NM_001167617.1;MLH1,5_prime_UTR_variant,,ENST00000539477,NM_001167619.1;MLH1,5_prime_UTR_variant,,ENST00000455445,NM_001167618.1;MLH1,5_prime_UTR_variant,,ENST00000441265,;MLH…	C	ENSG00000076242	ENST00000231790
TCGA-AZ-4315-01A	MLH3	27030	BCM	GRCh38	chr14	75047663	75047663	+	Nonsense_Mutation	SNP	C	C	A	novel	NA	TCGA-AZ-4315-01A-01D-1408-10	TCGA-AZ-4315-10A-01D-1408-10	NA	NA			NA	NA	NA	NA	Somatic	NA	NA		NA	NA	Illumina HiSeq 2000	5e21769f-23a2-46bc-a7d4-c39cbdd548bf	ed816929-e824-4091-a8b3-3de841839fa9	c.1993G>T	p.Glu665Ter	p.E665*	ENST00000355774	2013-02-01	128	91	37	369	NA	NA	MLH3,stop_gained,p.Glu665Ter,ENST00000355774,NM_001040108.1;MLH3,stop_gained,p.Glu665Ter,ENST00000380968,NM_014381.2;MLH3,stop_gained,p.Glu665Ter,ENST00000556740,;MLH3,stop_gained,p.Glu665Ter,ENST00000556257,;MLH3,upstream_gene_variant,,ENST00000553713,;MLH3,downstream_gene_variant,,ENST00000553263,;MLH3,downstream_gene_variant,,ENST00000557648,;MLH3,upstream_gene_variant,,ENST00000555671,;MLH3,u…	A	ENSG00000119684	ENST00000355774
TCGA-AZ-4315-01A	MLH3	27030	BCM	GRCh38	chr14	75048554	75048554	+	Missense_Mutation	SNP	C	C	A	novel	NA	TCGA-AZ-4315-01A-01D-1408-10	TCGA-AZ-4315-10A-01D-1408-10	NA	NA			NA	NA	NA	NA	Somatic	NA	NA		NA	NA	Illumina HiSeq 2000	5e21769f-23a2-46bc-a7d4-c39cbdd548bf	ed816929-e824-4091-a8b3-3de841839fa9	c.1102G>T	p.Asp368Tyr	p.D368Y	ENST00000355774	2013-02-01	132	91	41	264	NA	NA	MLH3,missense_variant,p.Asp368Tyr,ENST00000355774,NM_001040108.1;MLH3,missense_variant,p.Asp368Tyr,ENST00000380968,NM_014381.2;MLH3,missense_variant,p.Asp368Tyr,ENST00000556740,;MLH3,missense_variant,p.Asp368Tyr,ENST00000556257,;MLH3,upstream_gene_variant,,ENST00000553713,;ACYP1,downstream_gene_variant,,ENST00000555463,NM_001302617.1;ACYP1,downstream_gene_variant,,ENST00000357971,NM_203488.1;ACYP…	A	ENSG00000119684	ENST00000355774
TCGA-A6-6141-01A	MLH3	27030	BCM	GRCh38	chr14	75048554	75048554	+	Missense_Mutation	SNP	C	C	T	novel	NA	TCGA-A6-6141-01A-11D-1771-10	TCGA-A6-6141-10A-01D-1771-10	NA	NA			NA	NA	NA	NA	Somatic	NA	NA		NA	NA	Illumina HiSeq 2000	00aa769d-622c-433e-8a8a-63fb5c41ea42	ddfe45b0-0c9b-4b7f-9fb3-17715d85a63d	c.1102G>A	p.Asp368Asn	p.D368N	ENST00000355774	2013-02-01	133	118	13	181	NA	NA	MLH3,missense_variant,p.Asp368Asn,ENST00000355774,NM_001040108.1;MLH3,missense_variant,p.Asp368Asn,ENST00000380968,NM_014381.2;MLH3,missense_variant,p.Asp368Asn,ENST00000556740,;MLH3,missense_variant,p.Asp368Asn,ENST00000556257,;MLH3,upstream_gene_variant,,ENST00000553713,;ACYP1,downstream_gene_variant,,ENST00000555463,NM_001302617.1;ACYP1,downstream_gene_variant,,ENST00000357971,NM_203488.1;ACYP…	T	ENSG00000119684	ENST00000355774
TCGA-AZ-4614-01A	MLH1	4292	BCM	GRCh38	chr3	37012037	37012037	+	Missense_Mutation	SNP	G	G	T	novel	NA	TCGA-AZ-4614-01A-01D-1408-10	TCGA-AZ-4614-10A-01D-2188-10	NA	NA			NA	NA	NA	NA	Somatic	NA	NA		NA	NA	Illumina HiSeq 2000	1fde9a11-aafe-48ed-809c-86a49c0f35fd	edadb071-e75d-4657-9005-416a3d6be5e4	c.615G>T	p.Arg205Ser	p.R205S	ENST00000231790	2019-08-01	115	28	87	109	NA	NA	MLH1,missense_variant,p.Arg205Ser,ENST00000231790,NM_000249.3;MLH1,missense_variant,p.Arg107Ser,ENST00000435176,NM_001167617.1;MLH1,missense_variant,p.Arg197Ser,ENST00000456676,NM_001258271.1;MLH1,5_prime_UTR_variant,,ENST00000458205,NM_001258274.1;MLH1,5_prime_UTR_variant,,ENST00000536378,NM_001258273.1;MLH1,5_prime_UTR_variant,,ENST00000539477,NM_001167619.1;MLH1,5_prime_UTR_variant,,ENST000004…	T	ENSG00000076242	ENST00000231790
TCGA-AA-3984-01A	MLH3	27030	BCM	GRCh38	chr14	75047191	75047191	+	Missense_Mutation	SNP	C	C	T	novel	NA	TCGA-AA-3984-01A-02D-1981-10	TCGA-AA-3984-10A-01D-1982-10	NA	NA			NA	NA	NA	NA	Somatic	NA	NA		NA	NA	Illumina HiSeq 2000	93ccdf6c-e7ae-4c33-a954-52e081ef515f	97fba4c1-d4f3-494e-8067-bf05640b8dcd	c.2465G>A	p.Ser822Asn	p.S822N	ENST00000355774	2013-02-01	108	97	11	118	NA	NA	MLH3,missense_variant,p.Ser822Asn,ENST00000355774,NM_001040108.1;MLH3,missense_variant,p.Ser822Asn,ENST00000380968,NM_014381.2;MLH3,missense_variant,p.Ser822Asn,ENST00000556740,;MLH3,missense_variant,p.Ser822Asn,ENST00000556257,;MLH3,upstream_gene_variant,,ENST00000553713,;MLH3,downstream_gene_variant,,ENST00000553263,;MLH3,downstream_gene_variant,,ENST00000557648,;MLH3,non_coding_transcript_exon…	T	ENSG00000119684	ENST00000355774
TCGA-AA-3715-01A	MLH1	4292	WUGSC	GRCh38	chr3	36993573	36993573	+	Missense_Mutation	SNP	G	G	A	novel	NA	TCGA-AA-3715-01A-01W-0900-09	TCGA-AA-3715-10A-01W-0900-09	NA	NA			NA	NA	NA	NA	Somatic	NA	NA		NA	NA	Illumina Genome Analyzer II	554258ce-99c3-49a3-bfbf-131ec867a0e9	60b74c05-51f9-477d-8a23-dd46137390ba	c.26G>A	p.Arg9Gln	p.R9Q	ENST00000231790	2019-01-01	60	33	27	25	NA	NA	MLH1,missense_variant,p.Arg9Gln,ENST00000231790,NM_000249.3;MLH1,coding_sequence_variant,p.=,ENST00000456676,NM_001258271.1;MLH1,5_prime_UTR_variant,,ENST00000536378,NM_001258273.1;EPM2AIP1,upstream_gene_variant,,ENST00000322716,NM_014805.3;MLH1,upstream_gene_variant,,ENST00000458205,NM_001258274.1;MLH1,upstream_gene_variant,,ENST00000435176,NM_001167617.1;MLH1,upstream_gene_variant,,ENST00000539…	A	ENSG00000076242	ENST00000231790
TCGA-AA-3715-01A	MLH1	4292	WUGSC	GRCh38	chr3	37047555	37047555	+	Missense_Mutation	SNP	T	T	A	novel	NA	TCGA-AA-3715-01A-01W-0900-09	TCGA-AA-3715-10A-01W-0900-09	NA	NA			NA	NA	NA	NA	Somatic	NA	NA		NA	NA	Illumina Genome Analyzer II	554258ce-99c3-49a3-bfbf-131ec867a0e9	60b74c05-51f9-477d-8a23-dd46137390ba	c.1768T>A	p.Leu590Ile	p.L590I	ENST00000231790	16/19	180	137	43	105	NA	NA	MLH1,missense_variant,p.Leu590Ile,ENST00000231790,NM_000249.3;MLH1,missense_variant,p.Leu349Ile,ENST00000458205,NM_001258274.1;MLH1,missense_variant,p.Leu349Ile,ENST00000536378,NM_001258273.1;MLH1,missense_variant,p.Leu492Ile,ENST00000435176,NM_001167617.1;MLH1,missense_variant,p.Leu349Ile,ENST00000539477,NM_001167619.1;MLH1,missense_variant,p.Leu349Ile,ENST00000455445,NM_001167618.1;MLH1,missens…	A	ENSG00000076242	ENST00000231790
TCGA-AA-A02J-01A	MLH1	4292	WUGSC	GRCh38	chr3	37050490	37050490	+	Missense_Mutation	SNP	A	A	C	novel	NA	TCGA-AA-A02J-01A-01W-A00E-09	TCGA-AA-A02J-10A-01W-A00E-09	NA	NA			NA	NA	NA	NA	Somatic	NA	NA		NA	NA	Illumina Genome Analyzer II	5d03450f-b249-4dcd-927b-713158acc8b2	e8498a67-8a9d-4a07-bc27-8096deb707e3	c.2108A>C	p.Glu703Ala	p.E703A	ENST00000231790	19/19	98	63	34	46	NA	NA	MLH1,stop_lost,p.Ter62CysextTer?,ENST00000450420,;MLH1,missense_variant,p.Glu703Ala,ENST00000231790,NM_000249.3;MLH1,missense_variant,p.Glu462Ala,ENST00000458205,NM_001258274.1;MLH1,missense_variant,p.Glu462Ala,ENST00000536378,NM_001258273.1;MLH1,missense_variant,p.Glu605Ala,ENST00000435176,NM_001167617.1;MLH1,missense_variant,p.Glu462Ala,ENST00000539477,NM_001167619.1;MLH1,missense_variant,p.Glu…	C	ENSG00000076242	ENST00000231790
TCGA-A6-5665-01B	MLH3	27030	BCM;BI	GRCh38	chr14	75046411	75046411	+	Missense_Mutation	SNP	A	A	G	novel	NA	TCGA-A6-5665-01B-03D-2298-08	TCGA-A6-5665-10A-01D-1650-10	NA	NA			NA	NA	NA	NA	Somatic	NA	NA		NA	NA	Illumina HiSeq 2000	1644b065-a3bb-4c56-9b52-24fcf3256b96	ab504bf8-da96-42b4-955e-761cd5855f46	c.3245T>C	p.Leu1082Pro	p.L1082P	ENST00000355774	2013-02-01	538	370	167	264	NA	NA	MLH3,missense_variant,p.Leu1082Pro,ENST00000355774,NM_001040108.1;MLH3,missense_variant,p.Leu1082Pro,ENST00000380968,NM_014381.2;MLH3,missense_variant,p.Leu1082Pro,ENST00000556740,;MLH3,missense_variant,p.Leu1082Pro,ENST00000556257,;MLH3,missense_variant,p.Leu139Pro,ENST00000553713,;MLH3,downstream_gene_variant,,ENST00000553263,;MLH3,downstream_gene_variant,,ENST00000557648,;MLH3,non_coding_trans…	G	ENSG00000119684	ENST00000355774
TCGA-AA-3950-01A	MLH3	27030	BCM	GRCh38	chr14	75017133	75017133	+	Silent	SNP	A	A	G	novel	NA	TCGA-AA-3950-01A-02W-0995-10	TCGA-AA-3950-10A-01W-0995-10	NA	NA			NA	NA	NA	NA	Somatic	NA	NA		NA	NA	Illumina HiSeq 2000	eb7a76a6-65ac-4e06-9386-439ab750c875	671c56d2-b21f-4107-87fc-0e8be155bb42	c.4311T>C	p.=	p.C1437C	ENST00000355774	13/13	210	151	55	170	NA	NA	MLH3,synonymous_variant,p.=,ENST00000355774,NM_001040108.1;MLH3,synonymous_variant,p.=,ENST00000380968,NM_014381.2;MLH3,synonymous_variant,p.=,ENST00000556740,;MLH3,synonymous_variant,p.=,ENST00000556257,;MLH3,synonymous_variant,p.=,ENST00000553713,;EIF2B2,downstream_gene_variant,,ENST00000266126,NM_014239.3;RNU6-689P,upstream_gene_variant,,ENST00000384197,;RP11-950C14.10,upstream_gene_variant,,E…	G	ENSG00000119684	ENST00000355774
TCGA-DM-A285-01A	MLH3	27030	BCM	GRCh38	chr14	75030607	75030607	+	Missense_Mutation	SNP	A	A	G	novel	NA	TCGA-DM-A285-01A-11D-A16V-10	TCGA-DM-A285-10A-01D-A16V-10	NA	NA			NA	NA	NA	NA	Somatic	NA	NA		NA	NA	Illumina HiSeq 2000	642694dd-70ef-4cfc-86e8-9c467fea6e03	10e8b329-2cb0-41b2-9b5d-030939a38f16	c.3923T>C	p.Phe1308Ser	p.F1308S	ENST00000355774	2013-09-01	62	49	12	99	NA	NA	MLH3,missense_variant,p.Phe1308Ser,ENST00000355774,NM_001040108.1;MLH3,missense_variant,p.Phe1284Ser,ENST00000380968,NM_014381.2;MLH3,missense_variant,p.Phe1308Ser,ENST00000556740,;MLH3,missense_variant,p.Phe1130Ser,ENST00000556257,;MLH3,missense_variant,p.Phe332Ser,ENST00000553713,;MLH3,non_coding_transcript_exon_variant,,ENST00000555499,;MLH3,3_prime_UTR_variant,,ENST00000555144,;MLH3,3_prime_U…	G	ENSG00000119684	ENST00000355774
TCGA-AA-3864-01A	MLH3	27030	BCM	GRCh38	chr14	75049549	75049549	+	Missense_Mutation	SNP	G	G	T	novel	NA	TCGA-AA-3864-01A-01D-1981-10	TCGA-AA-3864-10A-01W-0995-10	NA	NA			NA	NA	NA	NA	Somatic	NA	NA		NA	NA	Illumina HiSeq 2000	05d6582c-987a-4252-a087-a5dd495e5fb7	1d226183-f13d-4cad-bf05-b31b7671a82b	c.107C>A	p.Ala36Asp	p.A36D	ENST00000355774	2013-02-01	102	74	28	35	NA	NA	MLH3,missense_variant,p.Ala36Asp,ENST00000355774,NM_001040108.1;MLH3,missense_variant,p.Ala36Asp,ENST00000380968,NM_014381.2;MLH3,missense_variant,p.Ala36Asp,ENST00000556740,;MLH3,missense_variant,p.Ala36Asp,ENST00000556257,;MLH3,missense_variant,p.Ala36Asp,ENST00000553263,;MLH3,missense_variant,p.Ala36Asp,ENST00000557648,;MLH3,upstream_gene_variant,,ENST00000553713,;ACYP1,downstream_gene_variant…	T	ENSG00000119684	ENST00000355774
TCGA-AA-3821-01A	MSH5	4439	BCM	GRCh38	chr6	31753580	31753580	+	Missense_Mutation	SNP	G	G	A	novel	NA	TCGA-AA-3821-01A-01W-0995-10	TCGA-AA-3821-10A-01W-0995-10	NA	NA			NA	NA	NA	NA	Somatic	NA	NA		NA	NA	Illumina HiSeq 2000	843ba9f2-b204-4043-ac78-b27b9bdbda26	ee81a579-8e2f-4019-a897-f59695c73a4e	c.965G>A	p.Arg322His	p.R322H	ENST00000375750	2025-12-01	314	270	42	110	NA	NA	MSH5,missense_variant,p.Arg322His,ENST00000375755,NM_002441.4;MSH5,missense_variant,p.Arg322His,ENST00000375750,NM_172166.3;MSH5,missense_variant,p.Arg322His,ENST00000375703,NM_172165.3;MSH5,missense_variant,p.Arg339His,ENST00000375740,NM_025259.5;MSH5,missense_variant,p.Arg159His,ENST00000450148,;MSH5,upstream_gene_variant,,ENST00000395853,;RNU6-850P,downstream_gene_variant,,ENST00000516934,;MSH…	A	ENSG00000204410	ENST00000375750
TCGA-AA-A010-01A	MSH4	4438	BCM	GRCh38	chr1	75797129	75797129	+	Silent	SNP	C	C	T	novel	NA	TCGA-AA-A010-01A-01D-A17O-10	TCGA-AA-A010-10A-01D-A17O-10	NA	NA			NA	NA	NA	NA	Somatic	NA	NA		NA	NA	Illumina HiSeq 2000	734cfe74-c5d7-4335-a1cf-c36133d8f6fb	6a7e7c1f-512c-44b5-a9b0-f8379ddf4ee8	c.144C>T	p.=	p.V48V	ENST00000263187	2020-01-01	139	76	63	28	NA	NA	MSH4,synonymous_variant,p.=,ENST00000263187,NM_002440.3;RABGGTB,downstream_gene_variant,,ENST00000319942,NM_004582.3;RABGGTB,downstream_gene_variant,,ENST00000496055,;RABGGTB,downstream_gene_variant,,ENST00000471759,;RABGGTB,downstream_gene_variant,,ENST00000461653,;RABGGTB,downstream_gene_variant,,ENST00000459697,;RABGGTB,downstream_gene_variant,,ENST00000491266,;RABGGTB,downstream_gene_variant,…	T	ENSG00000057468	ENST00000263187
TCGA-AA-A010-01A	MSH4	4438	BCM	GRCh38	chr1	75878170	75878170	+	Missense_Mutation	SNP	G	G	T	novel	NA	TCGA-AA-A010-01A-01D-A17O-10	TCGA-AA-A010-10A-01D-A17O-10	NA	NA			NA	NA	NA	NA	Somatic	NA	NA		NA	NA	Illumina HiSeq 2000	734cfe74-c5d7-4335-a1cf-c36133d8f6fb	6a7e7c1f-512c-44b5-a9b0-f8379ddf4ee8	c.1392G>T	p.Lys464Asn	p.K464N	ENST00000263187	2020-11-01	91	64	27	78	NA	NA	MSH4,missense_variant,p.Lys464Asn,ENST00000263187,NM_002440.3;	T	ENSG00000057468	ENST00000263187
TCGA-AA-A010-01A	MSH2	4436	BCM	GRCh38	chr2	47466796	47466796	+	Missense_Mutation	SNP	A	A	C	novel	NA	TCGA-AA-A010-01A-01D-A17O-10	TCGA-AA-A010-10A-01D-A17O-10	NA	NA			NA	NA	NA	NA	Somatic	NA	NA		NA	NA	Illumina HiSeq 2000	734cfe74-c5d7-4335-a1cf-c36133d8f6fb	6a7e7c1f-512c-44b5-a9b0-f8379ddf4ee8	c.1649A>C	p.Lys550Thr	p.K550T	ENST00000233146	2016-10-01	267	164	103	140	NA	NA	MSH2,missense_variant,p.Lys550Thr,ENST00000406134,;MSH2,missense_variant,p.Lys550Thr,ENST00000233146,NM_000251.2;MSH2,missense_variant,p.Lys484Thr,ENST00000543555,NM_001258281.1;MSH2,missense_variant,p.Lys550Thr,ENST00000621359,;MSH2,3_prime_UTR_variant,,ENST00000617333,;MSH2,3_prime_UTR_variant,,ENST00000613514,;MSH2,3_prime_UTR_variant,,ENST00000610696,;MSH2,3_prime_UTR_variant,,ENST00000617938…	C	ENSG00000095002	ENST00000233146
TCGA-AA-A010-01A	MSH6	2956	BCM	GRCh38	chr2	47800819	47800819	+	Nonsense_Mutation	SNP	G	G	T	novel	NA	TCGA-AA-A010-01A-01D-A17O-10	TCGA-AA-A010-10A-01D-A17O-10	NA	NA			NA	NA	NA	NA	Somatic	NA	NA		NA	NA	Illumina HiSeq 2000	734cfe74-c5d7-4335-a1cf-c36133d8f6fb	6a7e7c1f-512c-44b5-a9b0-f8379ddf4ee8	c.2836G>T	p.Glu946Ter	p.E946*	ENST00000234420	2017-10-04	92	56	36	102	NA	NA	MSH6,stop_gained,p.Glu946Ter,ENST00000234420,NM_000179.2;MSH6,stop_gained,p.Glu644Ter,ENST00000614496,NM_001281493.1;MSH6,stop_gained,p.Glu644Ter,ENST00000538136,NM_001281494.1;MSH6,stop_gained,p.Glu816Ter,ENST00000540021,NM_001281492.1;MSH6,stop_gained,p.Glu945Ter,ENST00000616033,;MSH6,5_prime_UTR_variant,,ENST00000622629,;FBXO11,intron_variant,,ENST00000405808,;MSH6,downstream_gene_variant,,ENS…	T	ENSG00000116062	ENST00000234420
TCGA-AA-A010-01A	MSH3	4437	BCM	GRCh38	chr5	80672257	80672257	+	Missense_Mutation	SNP	A	A	G	novel	NA	TCGA-AA-A010-01A-01D-A17O-10	TCGA-AA-A010-10A-01D-A17O-10	NA	NA			NA	NA	NA	NA	Somatic	NA	NA		NA	NA	Illumina HiSeq 2000	734cfe74-c5d7-4335-a1cf-c36133d8f6fb	6a7e7c1f-512c-44b5-a9b0-f8379ddf4ee8	c.806A>G	p.Glu269Gly	p.E269G	ENST00000265081	2024-05-01	204	135	69	186	NA	NA	MSH3,missense_variant,p.Glu269Gly,ENST00000265081,NM_002439.4;	G	ENSG00000113318	ENST00000265081
TCGA-AA-A010-01A	MSH3	4437	BCM	GRCh38	chr5	80775711	80775711	+	Missense_Mutation	SNP	G	G	T	novel	NA	TCGA-AA-A010-01A-01D-A17O-10	TCGA-AA-A010-10A-01D-A17O-10	NA	NA			NA	NA	NA	NA	Somatic	NA	NA		NA	NA	Illumina HiSeq 2000	734cfe74-c5d7-4335-a1cf-c36133d8f6fb	6a7e7c1f-512c-44b5-a9b0-f8379ddf4ee8	c.2271G>T	p.Lys757Asn	p.K757N	ENST00000265081	16/24	41	28	13	118	NA	NA	MSH3,missense_variant,p.Lys757Asn,ENST00000265081,NM_002439.4;	T	ENSG00000113318	ENST00000265081
TCGA-AA-A010-01A	MSH5	4439	BCM	GRCh38	chr6	31761543	31761543	+	Silent	SNP	C	C	A	novel	NA	TCGA-AA-A010-01A-01D-A17O-10	TCGA-AA-A010-10A-01D-A17O-10	NA	NA			NA	NA	NA	NA	Somatic	NA	NA		NA	NA	Illumina HiSeq 2000	734cfe74-c5d7-4335-a1cf-c36133d8f6fb	6a7e7c1f-512c-44b5-a9b0-f8379ddf4ee8	c.2109C>A	p.=	p.I703I	ENST00000375750	22/25	118	84	34	60	NA	NA	MSH5,synonymous_variant,p.=,ENST00000375755,NM_002441.4;MSH5,synonymous_variant,p.=,ENST00000375750,NM_172166.3;MSH5,synonymous_variant,p.=,ENST00000375703,NM_172165.3;MSH5,synonymous_variant,p.=,ENST00000395853,;MSH5,synonymous_variant,p.=,ENST00000375740,NM_025259.5;MSH5,synonymous_variant,p.=,ENST00000429846,;VWA7,downstream_gene_variant,,ENST00000375688,NM_025258.2;MSH5,downstream_gene_varian…	A	ENSG00000204410	ENST00000375750
TCGA-CK-4951-01A	MSH6	2956	BCM	GRCh38	chr2	47798680	47798680	+	Missense_Mutation	SNP	C	C	T	novel	NA	TCGA-CK-4951-01A-01D-1408-10	TCGA-CK-4951-10A-01D-2188-10	NA	NA			NA	NA	NA	NA	Somatic	NA	NA		NA	NA	Illumina HiSeq 2000	34768009-454c-47c7-91da-39314a27c69f	8785d6b7-589c-4d3f-9aa2-50d46d12d65b	c.697C>T	p.Pro233Ser	p.P233S	ENST00000234420	2017-10-04	20	14	6	54	NA	NA	MSH6,missense_variant,p.Pro233Ser,ENST00000234420,NM_000179.2;MSH6,missense_variant,p.Pro103Ser,ENST00000540021,NM_001281492.1;MSH6,missense_variant,p.Pro232Ser,ENST00000616033,;MSH6,missense_variant,p.Pro134Ser,ENST00000411819,;MSH6,5_prime_UTR_variant,,ENST00000622629,;MSH6,5_prime_UTR_variant,,ENST00000614496,NM_001281493.1;MSH6,5_prime_UTR_variant,,ENST00000538136,NM_001281494.1;FBXO11,intron…	T	ENSG00000116062	ENST00000234420
TCGA-CK-4951-01A	MSH6	2956	BCM	GRCh38	chr2	47800134	47800134	+	Silent	SNP	C	C	T	novel	NA	TCGA-CK-4951-01A-01D-1408-10	TCGA-CK-4951-10A-01D-2188-10	NA	NA			NA	NA	NA	NA	Somatic	NA	NA		NA	NA	Illumina HiSeq 2000	34768009-454c-47c7-91da-39314a27c69f	8785d6b7-589c-4d3f-9aa2-50d46d12d65b	c.2151C>T	p.=	p.V717V	ENST00000234420	2017-10-04	65	52	10	93	NA	NA	MSH6,synonymous_variant,p.=,ENST00000234420,NM_000179.2;MSH6,synonymous_variant,p.=,ENST00000614496,NM_001281493.1;MSH6,synonymous_variant,p.=,ENST00000538136,NM_001281494.1;MSH6,synonymous_variant,p.=,ENST00000540021,NM_001281492.1;MSH6,synonymous_variant,p.=,ENST00000616033,;MSH6,5_prime_UTR_variant,,ENST00000622629,;FBXO11,intron_variant,,ENST00000405808,;MSH6,downstream_gene_variant,,ENST0000…	T	ENSG00000116062	ENST00000234420
TCGA-CK-4951-01A	MSH6	2956	BCM	GRCh38	chr2	47803433	47803433	+	Silent	SNP	C	C	T	novel	NA	TCGA-CK-4951-01A-01D-1408-10	TCGA-CK-4951-10A-01D-2188-10	NA	NA			NA	NA	NA	NA	Somatic	NA	NA		NA	NA	Illumina HiSeq 2000	34768009-454c-47c7-91da-39314a27c69f	8785d6b7-589c-4d3f-9aa2-50d46d12d65b	c.3186C>T	p.=	p.C1062C	ENST00000234420	2017-10-05	106	73	33	197	NA	NA	MSH6,synonymous_variant,p.=,ENST00000234420,NM_000179.2;MSH6,synonymous_variant,p.=,ENST00000622629,;MSH6,synonymous_variant,p.=,ENST00000614496,NM_001281493.1;MSH6,synonymous_variant,p.=,ENST00000538136,NM_001281494.1;MSH6,synonymous_variant,p.=,ENST00000540021,NM_001281492.1;FBXO11,intron_variant,,ENST00000405808,;FBXO11,downstream_gene_variant,,ENST00000403359,NM_001190274.1;FBXO11,downstream_…	T	ENSG00000116062	ENST00000234420
TCGA-CA-6717-01A	MSH4	4438	BCM	GRCh38	chr1	75876935	75876935	+	Splice_Site	SNP	G	G	A	novel	NA	TCGA-CA-6717-01A-11D-1835-10	TCGA-CA-6717-10A-01D-1835-10	NA	NA	G	A	NA	NA	NA	NA	Somatic	NA	NA	Illumina	NA	NA	Illumina HiSeq 2000	2df02f2b-9f1c-4249-b3b4-b03079cd97d9	73fa41a5-cd47-4c3e-b57f-3c40e57ecfa3	c.1306-1G>A		p.X436_splice	ENST00000263187		75	61	14	91	NA	NA	MSH4,splice_acceptor_variant,,ENST00000263187,NM_002440.3;	A	ENSG00000057468	ENST00000263187
TCGA-CA-6717-01A	MSH2	4436	BCM	GRCh38	chr2	47410301	47410301	+	Missense_Mutation	SNP	A	A	G	novel	NA	TCGA-CA-6717-01A-11D-1835-10	TCGA-CA-6717-10A-01D-1835-10	NA	NA	A	G	NA	NA	NA	NA	Somatic	NA	NA	Illumina	NA	NA	Illumina HiSeq 2000	2df02f2b-9f1c-4249-b3b4-b03079cd97d9	73fa41a5-cd47-4c3e-b57f-3c40e57ecfa3	c.574A>G	p.Ile192Val	p.I192V	ENST00000233146	2016-03-01	68	50	18	74	NA	NA	MSH2,missense_variant,p.Ile192Val,ENST00000406134,;MSH2,missense_variant,p.Ile192Val,ENST00000233146,NM_000251.2;MSH2,missense_variant,p.Ile126Val,ENST00000543555,NM_001258281.1;MSH2,missense_variant,p.Ile192Val,ENST00000621359,;MSH2,missense_variant,p.Ile192Val,ENST00000617333,;MSH2,missense_variant,p.Ile192Val,ENST00000610696,;MSH2,missense_variant,p.Ile192Val,ENST00000613514,;MSH2,missense_var…	G	ENSG00000095002	ENST00000233146
TCGA-AA-3815-01A	MSH2	4436	BCM	GRCh38	chr2	47475170	47475170	+	Silent	SNP	A	A	G	novel	NA	TCGA-AA-3815-01A-01W-0995-10	TCGA-AA-3815-10A-01W-0995-10	NA	NA			NA	NA	NA	NA	Somatic	NA	NA		NA	NA	Illumina HiSeq 2000	d58b44b4-2317-491b-bbf7-cecabe006b58	5a151200-089a-4bec-90a2-ec4bd0e98a2e	c.1905A>G	p.=	p.K635K	ENST00000233146	2016-12-01	329	261	68	143	NA	NA	MSH2,synonymous_variant,p.=,ENST00000406134,;MSH2,synonymous_variant,p.=,ENST00000233146,NM_000251.2;MSH2,synonymous_variant,p.=,ENST00000543555,NM_001258281.1;MSH2,synonymous_variant,p.=,ENST00000621359,;MSH2,3_prime_UTR_variant,,ENST00000617333,;MSH2,3_prime_UTR_variant,,ENST00000610696,;MSH2,3_prime_UTR_variant,,ENST00000613514,;MSH2,3_prime_UTR_variant,,ENST00000617938,;	G	ENSG00000095002	ENST00000233146
TCGA-CM-6171-01A	MSH2	4436	BCM	GRCh38	chr2	47482808	47482808	+	Silent	SNP	G	G	A	novel	NA	TCGA-CM-6171-01A-11D-1650-10	TCGA-CM-6171-10A-01D-1650-10	NA	NA			NA	NA	NA	NA	Somatic	NA	NA		NA	NA	Illumina HiSeq 2000	52b11f0f-1b27-42f9-82b6-c49ceec2c37a	90e5e884-f090-4ab1-aae9-c91aaea5803b	c.2664G>A	p.=	p.L888L	ENST00000233146	16/16	300	184	116	309	NA	NA	MSH2,synonymous_variant,p.=,ENST00000233146,NM_000251.2;MSH2,synonymous_variant,p.=,ENST00000543555,NM_001258281.1;MSH2,3_prime_UTR_variant,,ENST00000621359,;MSH2,3_prime_UTR_variant,,ENST00000617333,;MSH2,3_prime_UTR_variant,,ENST00000613514,;MSH2,3_prime_UTR_variant,,ENST00000610696,;MSH2,3_prime_UTR_variant,,ENST00000617938,;MSH2,intron_variant,,ENST00000406134,;MSH2,intron_variant,,ENST000004…	A	ENSG00000095002	ENST00000233146
TCGA-A6-6780-01B	MSH2	4436	BCM	GRCh38	chr2	47414411	47414411	+	Missense_Mutation	SNP	T	T	C	novel	NA	TCGA-A6-6780-01B-04D-A270-10	TCGA-A6-6780-10A-01D-A270-10	NA	NA			NA	NA	NA	NA	Somatic	NA	NA		NA	NA	Illumina HiSeq 2000	10bdca2b-bb2a-4eeb-9290-109513e9251c	8b068d03-0382-4c5c-a7c8-eba9550de7ab	c.935T>C	p.Leu312Pro	p.L312P	ENST00000233146	2016-05-01	206	186	20	110	NA	NA	MSH2,missense_variant,p.Leu312Pro,ENST00000406134,;MSH2,missense_variant,p.Leu312Pro,ENST00000233146,NM_000251.2;MSH2,missense_variant,p.Leu246Pro,ENST00000543555,NM_001258281.1;MSH2,missense_variant,p.Leu312Pro,ENST00000621359,;MSH2,missense_variant,p.Leu312Pro,ENST00000617333,;MSH2,missense_variant,p.Leu312Pro,ENST00000613514,;MSH2,missense_variant,p.Leu312Pro,ENST00000617938,;MSH2,missense_var…	C	ENSG00000095002	ENST00000233146
TCGA-AD-6890-01A	MSH6	2956	BCM	GRCh38	chr2	47791054	47791054	+	Missense_Mutation	SNP	C	C	A	novel	NA	TCGA-AD-6890-01A-11D-1924-10	TCGA-AD-6890-10A-01D-1924-10	NA	NA	C	A	NA	NA	NA	NA	Somatic	NA	NA	PGM	NA	NA	Illumina HiSeq 2000	cfdc7df8-c701-4ffc-9d1f-55f69fd58a38	7fcd0888-9d13-4890-b2d5-12637d8418b5	c.388C>A	p.His130Asn	p.H130N	ENST00000234420	2017-10-02	122	93	29	122	NA	NA	MSH6,missense_variant,p.His130Asn,ENST00000234420,NM_000179.2;MSH6,missense_variant,p.His129Asn,ENST00000616033,;MSH6,missense_variant,p.His31Asn,ENST00000606499,;MSH6,missense_variant,p.His31Asn,ENST00000455383,;MSH6,missense_variant,p.His31Asn,ENST00000411819,;MSH6,missense_variant,p.His31Asn,ENST00000420813,;MSH6,5_prime_UTR_variant,,ENST00000622629,;MSH6,5_prime_UTR_variant,,ENST00000614496,N…	A	ENSG00000116062	ENST00000234420
TCGA-AU-6004-01A	MSH4	4438	BCM	GRCh38	chr1	75883707	75883707	+	Missense_Mutation	SNP	A	A	G	novel	NA	TCGA-AU-6004-01A-11D-1719-10	TCGA-AU-6004-10A-01D-1719-10	NA	NA			NA	NA	NA	NA	Somatic	NA	NA		NA	NA	Illumina HiSeq 2000	d9bc2479-bed1-4912-ad0c-a108d7558de2	ccd75aa7-f5b5-4cd3-a3b9-887af8213702	c.1993A>G	p.Asn665Asp	p.N665D	ENST00000263187	15/20	221	204	17	102	NA	NA	MSH4,missense_variant,p.Asn665Asp,ENST00000263187,NM_002440.3;	G	ENSG00000057468	ENST00000263187
TCGA-AA-A02R-01A	MSH5	4439	WUGSC	GRCh38	chr6	31760768	31760768	+	Missense_Mutation	SNP	A	A	G	novel	NA	TCGA-AA-A02R-01A-01W-A00E-09	TCGA-AA-A02R-10A-01W-A00E-09	NA	NA			NA	NA	NA	NA	Somatic	NA	NA		NA	NA	Illumina Genome Analyzer II	a9144843-c7ce-4691-8432-5a1153df8f67	59feacd3-e81a-40e7-9ef1-a5b486276a2b	c.1891A>G	p.Ile631Val	p.I631V	ENST00000375750	20/25	70	20	50	30	NA	NA	MSH5,missense_variant,p.Ile631Val,ENST00000375755,NM_002441.4;MSH5,missense_variant,p.Ile631Val,ENST00000375750,NM_172166.3;MSH5,missense_variant,p.Ile631Val,ENST00000375703,NM_172165.3;MSH5,missense_variant,p.Ile305Val,ENST00000395853,;MSH5,missense_variant,p.Ile648Val,ENST00000375740,NM_025259.5;VWA7,downstream_gene_variant,,ENST00000375688,NM_025258.2;MSH5,downstream_gene_variant,,ENST00000450…	G	ENSG00000204410	ENST00000375750
TCGA-AA-3845-01A	MSH4	4438	BCM	GRCh38	chr1	75883637	75883637	+	Silent	SNP	T	T	G	novel	NA	TCGA-AA-3845-01A-01D-1981-10	TCGA-AA-3845-10A-01W-0995-10	NA	NA			NA	NA	NA	NA	Somatic	NA	NA		NA	NA	Illumina HiSeq 2000	22aef428-4333-4d38-a60e-1eab46ff1819	0b0e7fbe-a76b-4164-aa79-0391a7e630eb	c.1923T>G	p.=	p.T641T	ENST00000263187	15/20	147	104	43	41	NA	NA	MSH4,synonymous_variant,p.=,ENST00000263187,NM_002440.3;	G	ENSG00000057468	ENST00000263187
TCGA-AD-6895-01A	MSH2	4436	BCM	GRCh38	chr2	47429757	47429757	+	Silent	SNP	A	A	G	novel	NA	TCGA-AD-6895-01A-11D-1924-10	TCGA-AD-6895-10A-01D-1924-10	NA	NA	A	G	NA	NA	NA	NA	Somatic	NA	NA	Illumina	NA	NA	Illumina HiSeq 2000	c5832ae6-b95e-4dd1-b38b-7342c8068b29	26fada25-6624-49fa-a4c2-725ed4d61d85	c.1092A>G	p.=	p.E364E	ENST00000233146	2016-07-01	66	46	20	129	NA	NA	MSH2,synonymous_variant,p.=,ENST00000406134,;MSH2,synonymous_variant,p.=,ENST00000233146,NM_000251.2;MSH2,synonymous_variant,p.=,ENST00000543555,NM_001258281.1;MSH2,synonymous_variant,p.=,ENST00000621359,;MSH2,synonymous_variant,p.=,ENST00000617333,;MSH2,synonymous_variant,p.=,ENST00000613514,;MSH2,synonymous_variant,p.=,ENST00000610696,;MSH2,3_prime_UTR_variant,,ENST00000617938,;	G	ENSG00000095002	ENST00000233146
TCGA-G4-6586-01A	MSH5	4439	BCM	GRCh38	chr6	31760777	31760777	+	Nonsense_Mutation	SNP	C	C	T	novel	NA	TCGA-G4-6586-01A-11D-1771-10	TCGA-G4-6586-10A-01D-1771-10	NA	NA			NA	NA	NA	NA	Somatic	NA	NA		NA	NA	Illumina HiSeq 2000	1e4946ce-d743-487b-a376-2928163571e6	727bd1ad-1d7f-4569-9ed0-f0d1d355c7ef	c.1900C>T	p.Arg634Ter	p.R634*	ENST00000375750	20/25	111	68	43	92	NA	NA	MSH5,stop_gained,p.Arg634Ter,ENST00000375755,NM_002441.4;MSH5,stop_gained,p.Arg634Ter,ENST00000375750,NM_172166.3;MSH5,stop_gained,p.Arg634Ter,ENST00000375703,NM_172165.3;MSH5,stop_gained,p.Arg308Ter,ENST00000395853,;MSH5,stop_gained,p.Arg651Ter,ENST00000375740,NM_025259.5;VWA7,downstream_gene_variant,,ENST00000375688,NM_025258.2;MSH5,downstream_gene_variant,,ENST00000450148,;SAPCD1,upstream_gene…	T	ENSG00000204410	ENST00000375750
TCGA-AA-3949-01A	MSH2	4436	BCM	GRCh38	chr2	47416394	47416394	+	Silent	SNP	G	G	A	novel	NA	TCGA-AA-3949-01A-01W-0995-10	TCGA-AA-3949-10A-01W-1982-10	NA	NA			NA	NA	NA	NA	Somatic	NA	NA		NA	NA	Illumina HiSeq 2000	b380f9dd-dfdd-4e57-bd89-401cc3485a37	2da40609-471b-43c0-8621-cee9df1f5443	c.1041G>A	p.=	p.K347K	ENST00000233146	2016-06-01	528	460	55	177	NA	NA	MSH2,synonymous_variant,p.=,ENST00000406134,;MSH2,synonymous_variant,p.=,ENST00000233146,NM_000251.2;MSH2,synonymous_variant,p.=,ENST00000543555,NM_001258281.1;MSH2,synonymous_variant,p.=,ENST00000617333,;MSH2,synonymous_variant,p.=,ENST00000621359,;MSH2,synonymous_variant,p.=,ENST00000613514,;MSH2,synonymous_variant,p.=,ENST00000610696,;MSH2,3_prime_UTR_variant,,ENST00000617938,;	A	ENSG00000095002	ENST00000233146
TCGA-AA-3492-01A	MSH2	4436	BCM	GRCh38	chr2	47410229	47410229	+	Missense_Mutation	SNP	T	T	C	novel	NA	TCGA-AA-3492-01A-01D-1408-10	TCGA-AA-3492-11A-01D-1408-10	NA	NA	T	C	NA	NA	NA	NA	Somatic	NA	NA	Illumina	NA	NA	Illumina HiSeq 2000	b56c7a32-5e3d-4cf1-b2a1-b0adee82207e	8839a810-6d53-45d5-8500-b3cc4e997d46	c.502T>C	p.Ser168Pro	p.S168P	ENST00000233146	2016-03-01	66	48	18	96	NA	NA	MSH2,missense_variant,p.Ser168Pro,ENST00000406134,;MSH2,missense_variant,p.Ser168Pro,ENST00000233146,NM_000251.2;MSH2,missense_variant,p.Ser102Pro,ENST00000543555,NM_001258281.1;MSH2,missense_variant,p.Ser168Pro,ENST00000617333,;MSH2,missense_variant,p.Ser168Pro,ENST00000621359,;MSH2,missense_variant,p.Ser168Pro,ENST00000617938,;MSH2,missense_variant,p.Ser168Pro,ENST00000613514,;MSH2,missense_var…	C	ENSG00000095002	ENST00000233146
TCGA-AZ-4315-01A	MSH4	4438	BCM	GRCh38	chr1	75848218	75848218	+	Missense_Mutation	SNP	G	G	T	novel	NA	TCGA-AZ-4315-01A-01D-1408-10	TCGA-AZ-4315-10A-01D-1408-10	NA	NA			NA	NA	NA	NA	Somatic	NA	NA		NA	NA	Illumina HiSeq 2000	5e21769f-23a2-46bc-a7d4-c39cbdd548bf	ed816929-e824-4091-a8b3-3de841839fa9	c.1172G>T	p.Arg391Ile	p.R391I	ENST00000263187	2020-08-01	329	275	54	626	NA	NA	MSH4,missense_variant,p.Arg391Ile,ENST00000263187,NM_002440.3;	T	ENSG00000057468	ENST00000263187
TCGA-AZ-4315-01A	MSH4	4438	BCM	GRCh38	chr1	75912736	75912736	+	Missense_Mutation	SNP	C	C	T	novel	NA	TCGA-AZ-4315-01A-01D-1408-10	TCGA-AZ-4315-10A-01D-1408-10	NA	NA			NA	NA	NA	NA	Somatic	NA	NA		NA	NA	Illumina HiSeq 2000	5e21769f-23a2-46bc-a7d4-c39cbdd548bf	ed816929-e824-4091-a8b3-3de841839fa9	c.2660C>T	p.Ala887Val	p.A887V	ENST00000263187	20/20	54	28	26	133	NA	NA	MSH4,missense_variant,p.Ala887Val,ENST00000263187,NM_002440.3;	T	ENSG00000057468	ENST00000263187
TCGA-AZ-4315-01A	MSH2	4436	BCM	GRCh38	chr2	47416354	47416354	+	Missense_Mutation	SNP	A	A	C	novel	NA	TCGA-AZ-4315-01A-01D-1408-10	TCGA-AZ-4315-10A-01D-1408-10	NA	NA			NA	NA	NA	NA	Somatic	NA	NA		NA	NA	Illumina HiSeq 2000	5e21769f-23a2-46bc-a7d4-c39cbdd548bf	ed816929-e824-4091-a8b3-3de841839fa9	c.1001A>C	p.Lys334Thr	p.K334T	ENST00000233146	2016-06-01	47	37	10	86	NA	NA	MSH2,missense_variant,p.Lys334Thr,ENST00000406134,;MSH2,missense_variant,p.Lys334Thr,ENST00000233146,NM_000251.2;MSH2,missense_variant,p.Lys268Thr,ENST00000543555,NM_001258281.1;MSH2,missense_variant,p.Lys334Thr,ENST00000617333,;MSH2,missense_variant,p.Lys334Thr,ENST00000621359,;MSH2,missense_variant,p.Lys334Thr,ENST00000613514,;MSH2,missense_variant,p.Lys334Thr,ENST00000617938,;MSH2,missense_var…	C	ENSG00000095002	ENST00000233146
TCGA-AZ-4315-01A	MSH6	2956	BCM	GRCh38	chr2	47800608	47800608	+	Missense_Mutation	SNP	G	G	T	novel	NA	TCGA-AZ-4315-01A-01D-1408-10	TCGA-AZ-4315-10A-01D-1408-10	NA	NA			NA	NA	NA	NA	Somatic	NA	NA		NA	NA	Illumina HiSeq 2000	5e21769f-23a2-46bc-a7d4-c39cbdd548bf	ed816929-e824-4091-a8b3-3de841839fa9	c.2625G>T	p.Met875Ile	p.M875I	ENST00000234420	2017-10-04	60	38	22	98	NA	NA	MSH6,missense_variant,p.Met875Ile,ENST00000234420,NM_000179.2;MSH6,missense_variant,p.Met573Ile,ENST00000614496,NM_001281493.1;MSH6,missense_variant,p.Met573Ile,ENST00000538136,NM_001281494.1;MSH6,missense_variant,p.Met745Ile,ENST00000540021,NM_001281492.1;MSH6,missense_variant,p.Met874Ile,ENST00000616033,;MSH6,5_prime_UTR_variant,,ENST00000622629,;FBXO11,intron_variant,,ENST00000405808,;MSH6,dow…	T	ENSG00000116062	ENST00000234420
TCGA-F4-6463-01A	MSH3	4437	BCM	GRCh38	chr5	80778760	80778760	+	Missense_Mutation	SNP	G	G	A	novel	NA	TCGA-F4-6463-01A-11D-1719-10	TCGA-F4-6463-10A-01D-1719-10	NA	NA			NA	NA	NA	NA	Somatic	NA	NA		NA	NA	Illumina HiSeq 2000	d786a280-6c03-4ad7-85e2-190d88baec2f	f53489ad-9267-4216-8ddd-115f9310e3f2	c.2359G>A	p.Glu787Lys	p.E787K	ENST00000265081	17/24	292	255	37	72	NA	NA	MSH3,missense_variant,p.Glu787Lys,ENST00000265081,NM_002439.4;	A	ENSG00000113318	ENST00000265081
TCGA-AA-3977-01A	MSH2	4436	BCM	GRCh38	chr2	47408438	47408438	+	Missense_Mutation	SNP	G	G	T	novel	NA	TCGA-AA-3977-01A-01D-1981-10	TCGA-AA-3977-10A-01W-1982-10	NA	NA			NA	NA	NA	NA	Somatic	NA	NA		NA	NA	Illumina HiSeq 2000	d5501e88-92f1-4b5e-92d7-f1779ce3ed25	957c05ff-7408-47a2-90fd-cbe815d29698	c.249G>T	p.Met83Ile	p.M83I	ENST00000233146	2016-02-01	239	158	78	150	NA	NA	MSH2,missense_variant,p.Met83Ile,ENST00000406134,;MSH2,missense_variant,p.Met83Ile,ENST00000233146,NM_000251.2;MSH2,missense_variant,p.Met17Ile,ENST00000543555,NM_001258281.1;MSH2,missense_variant,p.Met83Ile,ENST00000621359,;MSH2,missense_variant,p.Met83Ile,ENST00000617333,;MSH2,missense_variant,p.Met83Ile,ENST00000610696,;MSH2,missense_variant,p.Met83Ile,ENST00000613514,;MSH2,missense_variant,p.…	T	ENSG00000095002	ENST00000233146
TCGA-AA-3977-01A	MSH6	2956	BCM	GRCh38	chr2	47795959	47795959	+	Missense_Mutation	SNP	G	G	A	novel	NA	TCGA-AA-3977-01A-01D-1981-10	TCGA-AA-3977-10A-01W-1982-10	NA	NA			NA	NA	NA	NA	Somatic	NA	NA		NA	NA	Illumina HiSeq 2000	d5501e88-92f1-4b5e-92d7-f1779ce3ed25	957c05ff-7408-47a2-90fd-cbe815d29698	c.523G>A	p.Ala175Thr	p.A175T	ENST00000234420	2017-10-03	183	138	45	202	NA	NA	MSH6,missense_variant,p.Ala175Thr,ENST00000234420,NM_000179.2;MSH6,missense_variant,p.Ala174Thr,ENST00000616033,;MSH6,missense_variant,p.Ala76Thr,ENST00000455383,;MSH6,missense_variant,p.Ala76Thr,ENST00000411819,;MSH6,missense_variant,p.Ala76Thr,ENST00000420813,;MSH6,5_prime_UTR_variant,,ENST00000622629,;MSH6,5_prime_UTR_variant,,ENST00000538136,NM_001281494.1;MSH6,intron_variant,,ENST00000614496…	A	ENSG00000116062	ENST00000234420
TCGA-AA-A00N-01A	MSH4	4438	BCM	GRCh38	chr1	75867541	75867541	+	Missense_Mutation	SNP	A	A	C	novel	NA	TCGA-AA-A00N-01A-02D-A17O-10	TCGA-AA-A00N-10A-01D-A17O-10	NA	NA			NA	NA	NA	NA	Somatic	NA	NA		NA	NA	Illumina HiSeq 2000	6ca5c1bb-275b-4d05-948a-3c6c7d03fab9	f4561a74-4a93-459a-b865-8d385f36e0fd	c.1258A>C	p.Asn420His	p.N420H	ENST00000263187	2020-09-01	199	183	16	59	NA	NA	MSH4,missense_variant,p.Asn420His,ENST00000263187,NM_002440.3;	C	ENSG00000057468	ENST00000263187
TCGA-AA-A00N-01A	MSH4	4438	BCM	GRCh38	chr1	75912827	75912827	+	Missense_Mutation	SNP	G	G	T	novel	NA	TCGA-AA-A00N-01A-02D-A17O-10	TCGA-AA-A00N-10A-01D-A17O-10	NA	NA			NA	NA	NA	NA	Somatic	NA	NA		NA	NA	Illumina HiSeq 2000	6ca5c1bb-275b-4d05-948a-3c6c7d03fab9	f4561a74-4a93-459a-b865-8d385f36e0fd	c.2751G>T	p.Lys917Asn	p.K917N	ENST00000263187	20/20	143	122	21	27	NA	NA	MSH4,missense_variant,p.Lys917Asn,ENST00000263187,NM_002440.3;	T	ENSG00000057468	ENST00000263187
TCGA-AA-A00N-01A	MSH6	2956	BCM	GRCh38	chr2	47795990	47795990	+	Missense_Mutation	SNP	A	A	C	novel	NA	TCGA-AA-A00N-01A-02D-A17O-10	TCGA-AA-A00N-10A-01D-A17O-10	NA	NA			NA	NA	NA	NA	Somatic	NA	NA		NA	NA	Illumina HiSeq 2000	6ca5c1bb-275b-4d05-948a-3c6c7d03fab9	f4561a74-4a93-459a-b865-8d385f36e0fd	c.554A>C	p.Lys185Thr	p.K185T	ENST00000234420	2017-10-03	305	245	60	277	NA	NA	MSH6,missense_variant,p.Lys185Thr,ENST00000234420,NM_000179.2;MSH6,missense_variant,p.Lys184Thr,ENST00000616033,;MSH6,missense_variant,p.Lys86Thr,ENST00000455383,;MSH6,missense_variant,p.Lys86Thr,ENST00000411819,;MSH6,missense_variant,p.Lys86Thr,ENST00000420813,;MSH6,5_prime_UTR_variant,,ENST00000622629,;MSH6,5_prime_UTR_variant,,ENST00000538136,NM_001281494.1;MSH6,intron_variant,,ENST00000614496…	C	ENSG00000116062	ENST00000234420
TCGA-AA-A00N-01A	MSH6	2956	BCM	GRCh38	chr2	47800819	47800819	+	Nonsense_Mutation	SNP	G	G	T	novel	NA	TCGA-AA-A00N-01A-02D-A17O-10	TCGA-AA-A00N-10A-01D-A17O-10	NA	NA			NA	NA	NA	NA	Somatic	NA	NA		NA	NA	Illumina HiSeq 2000	6ca5c1bb-275b-4d05-948a-3c6c7d03fab9	f4561a74-4a93-459a-b865-8d385f36e0fd	c.2836G>T	p.Glu946Ter	p.E946*	ENST00000234420	2017-10-04	93	73	20	89	NA	NA	MSH6,stop_gained,p.Glu946Ter,ENST00000234420,NM_000179.2;MSH6,stop_gained,p.Glu644Ter,ENST00000614496,NM_001281493.1;MSH6,stop_gained,p.Glu644Ter,ENST00000538136,NM_001281494.1;MSH6,stop_gained,p.Glu816Ter,ENST00000540021,NM_001281492.1;MSH6,stop_gained,p.Glu945Ter,ENST00000616033,;MSH6,5_prime_UTR_variant,,ENST00000622629,;FBXO11,intron_variant,,ENST00000405808,;MSH6,downstream_gene_variant,,ENS…	T	ENSG00000116062	ENST00000234420
TCGA-AA-A00N-01A	MSH6	2956	BCM	GRCh38	chr2	47803634	47803634	+	Silent	SNP	T	T	C	novel	NA	TCGA-AA-A00N-01A-02D-A17O-10	TCGA-AA-A00N-10A-01D-A17O-10	NA	NA			NA	NA	NA	NA	Somatic	NA	NA		NA	NA	Illumina HiSeq 2000	6ca5c1bb-275b-4d05-948a-3c6c7d03fab9	f4561a74-4a93-459a-b865-8d385f36e0fd	c.3387T>C	p.=	p.C1129C	ENST00000234420	2017-10-05	202	159	43	148	NA	NA	MSH6,missense_variant,p.Val97Ala,ENST00000622629,;MSH6,synonymous_variant,p.=,ENST00000234420,NM_000179.2;MSH6,synonymous_variant,p.=,ENST00000614496,NM_001281493.1;MSH6,synonymous_variant,p.=,ENST00000538136,NM_001281494.1;MSH6,synonymous_variant,p.=,ENST00000540021,NM_001281492.1;FBXO11,intron_variant,,ENST00000405808,;FBXO11,downstream_gene_variant,,ENST00000403359,NM_001190274.1;FBXO11,downst…	C	ENSG00000116062	ENST00000234420
TCGA-AA-3966-01A	MSH6	2956	WUGSC;BCM	GRCh38	chr2	47803527	47803527	+	Missense_Mutation	SNP	T	T	C	novel	NA	TCGA-AA-3966-01A-01D-1981-10	TCGA-AA-3966-10A-01W-1073-09	NA	NA			NA	NA	NA	NA	Somatic	NA	NA		NA	NA	Illumina Genome Analyzer II;Illumina HiSeq 2000	a988cbfc-13b3-42e9-9a9f-621bd67ee25b	79479c47-b49d-4faf-9eb0-3a96412d651d	c.3280T>C	p.Ser1094Pro	p.S1094P	ENST00000234420	2017-10-05	423	269	151	287	NA	NA	MSH6,missense_variant,p.Ser1094Pro,ENST00000234420,NM_000179.2;MSH6,missense_variant,p.Ser62Pro,ENST00000622629,;MSH6,missense_variant,p.Ser792Pro,ENST00000614496,NM_001281493.1;MSH6,missense_variant,p.Ser792Pro,ENST00000538136,NM_001281494.1;MSH6,missense_variant,p.Ser964Pro,ENST00000540021,NM_001281492.1;FBXO11,intron_variant,,ENST00000405808,;FBXO11,downstream_gene_variant,,ENST00000403359,NM_…	C	ENSG00000116062	ENST00000234420
TCGA-WS-AB45-01A	MSH6	2956	BCM	GRCh38	chr2	47806280	47806280	+	Missense_Mutation	SNP	T	T	G	novel	NA	TCGA-WS-AB45-01A-11D-A40P-10	TCGA-WS-AB45-10A-01D-A40P-10	NA	NA			NA	NA	NA	NA	Somatic	NA	NA		NA	NA	Illumina HiSeq 2500	13c58424-ac1e-4b63-aed0-73112933ebac	d1c218ce-d1ff-4f8e-9c3e-7be17fdd88bb	c.3723T>G	p.Cys1241Trp	p.C1241W	ENST00000234420	2017-10-08	152	131	21	175	NA	NA	MSH6,missense_variant,p.Cys1241Trp,ENST00000234420,NM_000179.2;MSH6,missense_variant,p.Cys209Trp,ENST00000622629,;MSH6,missense_variant,p.Cys939Trp,ENST00000614496,NM_001281493.1;MSH6,missense_variant,p.Cys939Trp,ENST00000538136,NM_001281494.1;MSH6,missense_variant,p.Cys1111Trp,ENST00000540021,NM_001281492.1;FBXO11,intron_variant,,ENST00000405808,;FBXO11,downstream_gene_variant,,ENST00000403359,N…	G	ENSG00000116062	ENST00000234420
TCGA-AA-3984-01A	MSH4	4438	BCM	GRCh38	chr1	75816428	75816428	+	Missense_Mutation	SNP	A	A	C	novel	NA	TCGA-AA-3984-01A-02D-1981-10	TCGA-AA-3984-10A-01D-1982-10	NA	NA			NA	NA	NA	NA	Somatic	NA	NA		NA	NA	Illumina HiSeq 2000	93ccdf6c-e7ae-4c33-a954-52e081ef515f	97fba4c1-d4f3-494e-8067-bf05640b8dcd	c.871A>C	p.Asn291His	p.N291H	ENST00000263187	2020-06-01	475	384	90	617	NA	NA	MSH4,missense_variant,p.Asn291His,ENST00000263187,NM_002440.3;	C	ENSG00000057468	ENST00000263187
TCGA-AA-3984-01A	MSH4	4438	BCM	GRCh38	chr1	75878170	75878170	+	Missense_Mutation	SNP	G	G	T	novel	NA	TCGA-AA-3984-01A-02D-1981-10	TCGA-AA-3984-10A-01D-1982-10	NA	NA			NA	NA	NA	NA	Somatic	NA	NA		NA	NA	Illumina HiSeq 2000	93ccdf6c-e7ae-4c33-a954-52e081ef515f	97fba4c1-d4f3-494e-8067-bf05640b8dcd	c.1392G>T	p.Lys464Asn	p.K464N	ENST00000263187	2020-11-01	176	123	53	277	NA	NA	MSH4,missense_variant,p.Lys464Asn,ENST00000263187,NM_002440.3;	T	ENSG00000057468	ENST00000263187
TCGA-AA-3984-01A	MSH4	4438	BCM	GRCh38	chr1	75879119	75879119	+	Missense_Mutation	SNP	A	A	C	novel	NA	TCGA-AA-3984-01A-02D-1981-10	TCGA-AA-3984-10A-01D-1982-10	NA	NA			NA	NA	NA	NA	Somatic	NA	NA		NA	NA	Illumina HiSeq 2000	93ccdf6c-e7ae-4c33-a954-52e081ef515f	97fba4c1-d4f3-494e-8067-bf05640b8dcd	c.1668A>C	p.Glu556Asp	p.E556D	ENST00000263187	2020-12-01	126	92	34	176	NA	NA	MSH4,missense_variant,p.Glu556Asp,ENST00000263187,NM_002440.3;	C	ENSG00000057468	ENST00000263187
TCGA-D5-6540-01A	MSH4	4438	BCM	GRCh38	chr1	75797207	75797207	+	Silent	SNP	G	G	A	novel	NA	TCGA-D5-6540-01A-11D-1719-10	TCGA-D5-6540-10A-01D-1719-10	NA	NA			NA	NA	NA	NA	Somatic	NA	NA		NA	NA	Illumina HiSeq 2000	ec43c4b5-fb72-4a4a-af03-10c2d05ff159	3c79d4ca-e62c-4526-95e9-729bc6baa978	c.222G>A	p.=	p.A74A	ENST00000263187	2020-01-01	29	21	8	33	NA	NA	MSH4,synonymous_variant,p.=,ENST00000263187,NM_002440.3;RABGGTB,downstream_gene_variant,,ENST00000319942,NM_004582.3;RABGGTB,downstream_gene_variant,,ENST00000496055,;RABGGTB,downstream_gene_variant,,ENST00000471759,;RABGGTB,downstream_gene_variant,,ENST00000461653,;RABGGTB,downstream_gene_variant,,ENST00000459697,;RABGGTB,downstream_gene_variant,,ENST00000491266,;RABGGTB,downstream_gene_variant,…	A	ENSG00000057468	ENST00000263187
TCGA-AA-3715-01A	MSH6	2956	WUGSC	GRCh38	chr2	47799353	47799353	+	Missense_Mutation	SNP	C	C	A	novel	NA	TCGA-AA-3715-01A-01W-0900-09	TCGA-AA-3715-10A-01W-0900-09	NA	NA			NA	NA	NA	NA	Somatic	NA	NA		NA	NA	Illumina Genome Analyzer II	554258ce-99c3-49a3-bfbf-131ec867a0e9	60b74c05-51f9-477d-8a23-dd46137390ba	c.1370C>A	p.Ala457Asp	p.A457D	ENST00000234420	2017-10-04	195	152	43	244	NA	NA	MSH6,missense_variant,p.Ala457Asp,ENST00000234420,NM_000179.2;MSH6,missense_variant,p.Ala155Asp,ENST00000614496,NM_001281493.1;MSH6,missense_variant,p.Ala155Asp,ENST00000538136,NM_001281494.1;MSH6,missense_variant,p.Ala327Asp,ENST00000540021,NM_001281492.1;MSH6,missense_variant,p.Ala456Asp,ENST00000616033,;MSH6,5_prime_UTR_variant,,ENST00000622629,;FBXO11,intron_variant,,ENST00000405808,;MSH6,dow…	A	ENSG00000116062	ENST00000234420
TCGA-AA-3715-01A	MSH6	2956	WUGSC	GRCh38	chr2	47800827	47800827	+	Silent	SNP	A	A	G	novel	NA	TCGA-AA-3715-01A-01W-0900-09	TCGA-AA-3715-10A-01W-0900-09	NA	NA			NA	NA	NA	NA	Somatic	NA	NA		NA	NA	Illumina Genome Analyzer II	554258ce-99c3-49a3-bfbf-131ec867a0e9	60b74c05-51f9-477d-8a23-dd46137390ba	c.2844A>G	p.=	p.E948E	ENST00000234420	2017-10-04	188	130	58	293	NA	NA	MSH6,synonymous_variant,p.=,ENST00000234420,NM_000179.2;MSH6,synonymous_variant,p.=,ENST00000614496,NM_001281493.1;MSH6,synonymous_variant,p.=,ENST00000538136,NM_001281494.1;MSH6,synonymous_variant,p.=,ENST00000540021,NM_001281492.1;MSH6,synonymous_variant,p.=,ENST00000616033,;MSH6,5_prime_UTR_variant,,ENST00000622629,;FBXO11,intron_variant,,ENST00000405808,;MSH6,downstream_gene_variant,,ENST0000…	G	ENSG00000116062	ENST00000234420
TCGA-AA-A01P-01A	MSH6	2956	BCM	GRCh38	chr2	47798676	47798676	+	Silent	SNP	A	A	G	novel	NA	TCGA-AA-A01P-01A-21D-A17O-10	TCGA-AA-A01P-11A-11D-A17O-10	NA	NA			NA	NA	NA	NA	Somatic	NA	NA		NA	NA	Illumina HiSeq 2000	afb0c6ef-20a7-4f1d-8fbd-5613b163f17e	63b6bd8e-2ac0-4a89-b800-ccb51fa40507	c.693A>G	p.=	p.V231V	ENST00000234420	2017-10-04	82	66	16	77	NA	NA	MSH6,synonymous_variant,p.=,ENST00000234420,NM_000179.2;MSH6,synonymous_variant,p.=,ENST00000540021,NM_001281492.1;MSH6,synonymous_variant,p.=,ENST00000616033,;MSH6,synonymous_variant,p.=,ENST00000411819,;MSH6,5_prime_UTR_variant,,ENST00000622629,;MSH6,5_prime_UTR_variant,,ENST00000614496,NM_001281493.1;MSH6,5_prime_UTR_variant,,ENST00000538136,NM_001281494.1;FBXO11,intron_variant,,ENST0000040580…	G	ENSG00000116062	ENST00000234420
TCGA-DM-A1HB-01A	MSH5	4439	BCM	GRCh38	chr6	31762117	31762117	+	Silent	SNP	A	A	T	novel	NA	TCGA-DM-A1HB-01A-21D-A183-10	TCGA-DM-A1HB-10A-01D-A183-10	NA	NA			NA	NA	NA	NA	Somatic	NA	NA		NA	NA	Illumina HiSeq 2000	86958833-0365-49cb-9541-de700c5e876f	4c5bca52-39d7-4029-815b-e79972d9c8a6	c.2325A>T	p.=	p.S775S	ENST00000375750	24/25	308	186	119	209	NA	NA	MSH5,synonymous_variant,p.=,ENST00000375755,NM_002441.4;MSH5,synonymous_variant,p.=,ENST00000375750,NM_172166.3;MSH5,synonymous_variant,p.=,ENST00000375703,NM_172165.3;MSH5,synonymous_variant,p.=,ENST00000395853,;MSH5,synonymous_variant,p.=,ENST00000375740,NM_025259.5;MSH5,synonymous_variant,p.=,ENST00000429846,;VWA7,downstream_gene_variant,,ENST00000375688,NM_025258.2;MSH5,downstream_gene_varian…	T	ENSG00000204410	ENST00000375750
TCGA-AD-6889-01A	MSH2	4436	BCM	GRCh38	chr2	47478276	47478276	+	Missense_Mutation	SNP	G	G	A	novel	NA	TCGA-AD-6889-01A-11D-1924-10	TCGA-AD-6889-10A-01D-1924-10	NA	NA			NA	NA	NA	NA	Somatic	NA	NA		NA	NA	Illumina HiSeq 2000	4c3869ea-2c6f-4439-8b7b-5b33bdbdee57	2da97732-ab16-40bb-8c4c-7b25edd8b1ca	c.2215G>A	p.Ala739Thr	p.A739T	ENST00000233146	14/16	79	53	25	73	NA	NA	MSH2,missense_variant,p.Ala739Thr,ENST00000406134,;MSH2,missense_variant,p.Ala739Thr,ENST00000233146,NM_000251.2;MSH2,missense_variant,p.Ala673Thr,ENST00000543555,NM_001258281.1;MSH2,missense_variant,p.Ala739Thr,ENST00000621359,;MSH2,3_prime_UTR_variant,,ENST00000617333,;MSH2,3_prime_UTR_variant,,ENST00000617938,;MSH2,3_prime_UTR_variant,,ENST00000610696,;MSH2,3_prime_UTR_variant,,ENST00000613514…	A	ENSG00000095002	ENST00000233146
TCGA-AD-6889-01A	MSH3	4437	BCM	GRCh38	chr5	80670263	80670263	+	Missense_Mutation	SNP	G	G	A	novel	NA	TCGA-AD-6889-01A-11D-1924-10	TCGA-AD-6889-10A-01D-1924-10	NA	NA	G	A	NA	NA	NA	NA	Somatic	NA	NA	Illumina	NA	NA	Illumina HiSeq 2000	4c3869ea-2c6f-4439-8b7b-5b33bdbdee57	2da97732-ab16-40bb-8c4c-7b25edd8b1ca	c.746G>A	p.Cys249Tyr	p.C249Y	ENST00000265081	2024-04-01	241	121	120	249	NA	NA	MSH3,missense_variant,p.Cys249Tyr,ENST00000265081,NM_002439.4;	A	ENSG00000113318	ENST00000265081
TCGA-5M-AAT6-01A	MSH5	4439	BCM	GRCh38	chr6	31758202	31758202	+	Missense_Mutation	SNP	G	G	A	novel	NA	TCGA-5M-AAT6-01A-11D-A40P-10	TCGA-5M-AAT6-10A-01D-A40P-10	NA	NA			NA	NA	NA	NA	Somatic	NA	NA		NA	NA	Illumina HiSeq 2500	45998e95-470f-4505-bac2-19f63d681f15	cff7ced6-fc74-4d3b-9939-9ec1e23ba31d	c.1052G>A	p.Arg351His	p.R351H	ENST00000375750	13/25	80	68	11	74	NA	NA	MSH5,missense_variant,p.Arg351His,ENST00000375755,NM_002441.4;MSH5,missense_variant,p.Arg351His,ENST00000375750,NM_172166.3;MSH5,missense_variant,p.Arg351His,ENST00000375703,NM_172165.3;MSH5,missense_variant,p.Arg25His,ENST00000395853,;MSH5,missense_variant,p.Arg368His,ENST00000375740,NM_025259.5;MSH5,missense_variant,p.Arg188His,ENST00000450148,;SAPCD1,upstream_gene_variant,,ENST00000415669,NM_0…	A	ENSG00000204410	ENST00000375750
TCGA-AZ-6598-01A	MSH6	2956	BCM	GRCh38	chr2	47806645	47806645	+	Missense_Mutation	SNP	T	T	C	novel	NA	TCGA-AZ-6598-01A-11D-1771-10	TCGA-AZ-6598-11A-01D-1771-10	NA	NA			NA	NA	NA	NA	Somatic	NA	NA		NA	NA	Illumina HiSeq 2000	b331e411-933f-454d-b803-14aa7c2ae21a	3c432031-fd88-418b-a1c6-361fd02ce9c1	c.3995T>C	p.Leu1332Ser	p.L1332S	ENST00000234420	2017-10-09	24	17	7	18	NA	NA	MSH6,missense_variant,p.Leu1332Ser,ENST00000234420,NM_000179.2;MSH6,missense_variant,p.Leu299Ser,ENST00000622629,;MSH6,missense_variant,p.Leu1030Ser,ENST00000614496,NM_001281493.1;MSH6,missense_variant,p.Leu1030Ser,ENST00000538136,NM_001281494.1;MSH6,missense_variant,p.Leu1202Ser,ENST00000540021,NM_001281492.1;FBXO11,intron_variant,,ENST00000405808,;FBXO11,downstream_gene_variant,,ENST00000403359…	C	ENSG00000116062	ENST00000234420
TCGA-AZ-4615-01A	MSH2	4436	BCM	GRCh38	chr2	47412458	47412458	+	Silent	SNP	T	T	C	novel	NA	TCGA-AZ-4615-01A-01D-1408-10	TCGA-AZ-4615-10A-01D-2188-10	NA	NA			NA	NA	NA	NA	Somatic	NA	NA		NA	NA	Illumina HiSeq 2000	8556e232-58f2-42c0-bd9d-65ba367b660f	762cfbcd-1287-4e16-aae8-70bada17f384	c.690T>C	p.=	p.A230A	ENST00000233146	2016-04-01	244	153	89	506	NA	NA	MSH2,synonymous_variant,p.=,ENST00000406134,;MSH2,synonymous_variant,p.=,ENST00000233146,NM_000251.2;MSH2,synonymous_variant,p.=,ENST00000543555,NM_001258281.1;MSH2,synonymous_variant,p.=,ENST00000621359,;MSH2,synonymous_variant,p.=,ENST00000617333,;MSH2,synonymous_variant,p.=,ENST00000610696,;MSH2,synonymous_variant,p.=,ENST00000617938,;MSH2,synonymous_variant,p.=,ENST00000613514,;MSH2,downstrea…	C	ENSG00000095002	ENST00000233146
TCGA-G4-6588-01A	MSH3	4437	BCM	GRCh38	chr5	80761657	80761657	+	Silent	SNP	C	C	T	novel	NA	TCGA-G4-6588-01A-11D-1771-10	TCGA-G4-6588-10A-01D-1771-10	NA	NA			NA	NA	NA	NA	Somatic	NA	NA		NA	NA	Illumina HiSeq 2000	f8baa1c6-7bd0-41af-8859-7b95acbd9a72	ed4f4dbe-7b4d-41e6-8d9a-d993978b5ade	c.1875C>T	p.=	p.L625L	ENST00000265081	13/24	202	147	55	179	NA	NA	MSH3,synonymous_variant,p.=,ENST00000265081,NM_002439.4;MSH3,downstream_gene_variant,,ENST00000512258,;	T	ENSG00000113318	ENST00000265081
TCGA-G4-6588-01A	MSH5	4439	BCM	GRCh38	chr6	31761945	31761945	+	Missense_Mutation	SNP	G	G	A	novel	NA	TCGA-G4-6588-01A-11D-1771-10	TCGA-G4-6588-10A-01D-1771-10	NA	NA	G	A	NA	NA	NA	NA	Somatic	NA	NA	Illumina	NA	NA	Illumina HiSeq 2000	f8baa1c6-7bd0-41af-8859-7b95acbd9a72	ed4f4dbe-7b4d-41e6-8d9a-d993978b5ade	c.2309G>A	p.Arg770His	p.R770H	ENST00000375750	23/25	104	90	12	95	NA	NA	MSH5,missense_variant,p.Arg770His,ENST00000375755,NM_002441.4;MSH5,missense_variant,p.Arg770His,ENST00000375750,NM_172166.3;MSH5,missense_variant,p.Arg771His,ENST00000375703,NM_172165.3;MSH5,missense_variant,p.Arg444His,ENST00000395853,;MSH5,missense_variant,p.Arg92His,ENST00000429846,;MSH5,intron_variant,,ENST00000375740,NM_025259.5;VWA7,downstream_gene_variant,,ENST00000375688,NM_025258.2;MSH5,…	A	ENSG00000204410	ENST00000375750
TCGA-AA-3710-01A	MSH5	4439	BCM	GRCh38	chr6	31760781	31760781	+	Missense_Mutation	SNP	T	T	C	novel	NA	TCGA-AA-3710-01A-01D-1981-10	TCGA-AA-3710-10A-01W-1982-10	NA	NA			NA	NA	NA	NA	Somatic	NA	NA		NA	NA	Illumina HiSeq 2000	37254562-1aa2-47b9-9c9a-0168f0800ee4	c61715fb-89c4-4c9e-bd25-4eeef2579312	c.1904T>C	p.Ile635Thr	p.I635T	ENST00000375750	20/25	50	40	10	21	NA	NA	MSH5,missense_variant,p.Ile635Thr,ENST00000375755,NM_002441.4;MSH5,missense_variant,p.Ile635Thr,ENST00000375750,NM_172166.3;MSH5,missense_variant,p.Ile635Thr,ENST00000375703,NM_172165.3;MSH5,missense_variant,p.Ile309Thr,ENST00000395853,;MSH5,missense_variant,p.Ile652Thr,ENST00000375740,NM_025259.5;VWA7,downstream_gene_variant,,ENST00000375688,NM_025258.2;MSH5,downstream_gene_variant,,ENST00000450…	C	ENSG00000204410	ENST00000375750
TCGA-AA-3864-01A	MSH3	4437	BCM	GRCh38	chr5	80675065	80675065	+	Silent	SNP	C	C	T	novel	NA	TCGA-AA-3864-01A-01D-1981-10	TCGA-AA-3864-10A-01W-0995-10	NA	NA			NA	NA	NA	NA	Somatic	NA	NA		NA	NA	Illumina HiSeq 2000	05d6582c-987a-4252-a087-a5dd495e5fb7	1d226183-f13d-4cad-bf05-b31b7671a82b	c.1110C>T	p.=	p.C370C	ENST00000265081	2024-07-01	379	237	142	176	NA	NA	MSH3,synonymous_variant,p.=,ENST00000265081,NM_002439.4;	T	ENSG00000113318	ENST00000265081
TCGA-AA-A010-01A	PMS1	5378	BCM	GRCh38	chr2	189844072	189844072	+	Nonsense_Mutation	SNP	G	G	T	novel	NA	TCGA-AA-A010-01A-01D-A17O-10	TCGA-AA-A010-10A-01D-A17O-10	NA	NA			NA	NA	NA	NA	Somatic	NA	NA		NA	NA	Illumina HiSeq 2000	734cfe74-c5d7-4335-a1cf-c36133d8f6fb	6a7e7c1f-512c-44b5-a9b0-f8379ddf4ee8	c.691G>T	p.Glu231Ter	p.E231*	ENST00000441310	2013-06-01	25	17	8	27	NA	NA	PMS1,stop_gained,p.Glu55Ter,ENST00000624204,NM_001289408.1;PMS1,stop_gained,p.Glu55Ter,ENST00000432292,NM_001289409.1;PMS1,stop_gained,p.Glu231Ter,ENST00000441310,NM_000534.4;PMS1,stop_gained,p.Glu231Ter,ENST00000447232,NM_001128144.1;PMS1,stop_gained,p.Glu170Ter,ENST00000424307,;PMS1,intron_variant,,ENST00000418224,;PMS1,intron_variant,,ENST00000409823,NM_001128143.1;PMS1,intron_variant,,ENST000…	T	ENSG00000064933	ENST00000441310
TCGA-AA-A010-01A	PMS2	5395	BCM	GRCh38	chr7	5995536	5995536	+	Missense_Mutation	SNP	T	T	G	novel	NA	TCGA-AA-A010-01A-01D-A17O-10	TCGA-AA-A010-10A-01D-A17O-10	NA	NA			NA	NA	NA	NA	Somatic	NA	NA		NA	NA	Illumina HiSeq 2000	734cfe74-c5d7-4335-a1cf-c36133d8f6fb	6a7e7c1f-512c-44b5-a9b0-f8379ddf4ee8	c.901A>C	p.Lys301Gln	p.K301Q	ENST00000265849	2015-08-01	77	44	33	25	NA	NA	PMS2,missense_variant,p.Lys301Gln,ENST00000265849,NM_000535.5;PMS2,missense_variant,p.Lys195Gln,ENST00000441476,;PMS2,intron_variant,,ENST00000382321,;PMS2,splice_region_variant,,ENST00000406569,;PMS2,intron_variant,,ENST00000469652,;	G	ENSG00000122512	ENST00000265849
TCGA-CA-6717-01A	PMS1	5378	BCM	GRCh38	chr2	189854792	189854792	+	Nonsense_Mutation	SNP	C	C	A	novel	NA	TCGA-CA-6717-01A-11D-1835-10	TCGA-CA-6717-10A-01D-1835-10	NA	NA	C	A	NA	NA	NA	NA	Somatic	NA	NA	Illumina	NA	NA	Illumina HiSeq 2000	2df02f2b-9f1c-4249-b3b4-b03079cd97d9	73fa41a5-cd47-4c3e-b57f-3c40e57ecfa3	c.1520C>A	p.Ser507Ter	p.S507*	ENST00000441310	2013-09-01	118	100	18	184	NA	NA	PMS1,stop_gained,p.Ser331Ter,ENST00000624204,NM_001289408.1;PMS1,stop_gained,p.Ser331Ter,ENST00000432292,NM_001289409.1;PMS1,stop_gained,p.Ser507Ter,ENST00000441310,NM_000534.4;PMS1,stop_gained,p.Ser468Ter,ENST00000418224,;PMS1,stop_gained,p.Ser468Ter,ENST00000409823,NM_001128143.1;PMS1,stop_gained,p.Ser507Ter,ENST00000447232,NM_001128144.1;PMS1,stop_gained,p.Ser446Ter,ENST00000424307,;PMS1,stop_…	A	ENSG00000064933	ENST00000441310
TCGA-D5-6931-01A	PMS2	5395	BCM	GRCh38	chr7	5989910	5989910	+	Missense_Mutation	SNP	A	A	G	novel	NA	TCGA-D5-6931-01A-11D-1924-10	TCGA-D5-6931-10A-01D-1924-10	NA	NA	A	G	NA	NA	NA	NA	Somatic	NA	NA	PGM	NA	NA	Illumina HiSeq 2000	81632be4-0107-4a81-b51f-c894577ee239	4dd0e2e0-4d28-4a7e-8e27-7a08ab2b3eaf	c.1034T>C	p.Leu345Pro	p.L345P	ENST00000265849	2015-10-01	93	74	18	66	NA	NA	PMS2,missense_variant,p.Leu345Pro,ENST00000265849,NM_000535.5;PMS2,missense_variant,p.Leu239Pro,ENST00000441476,;PMS2,intron_variant,,ENST00000382321,;PMS2,non_coding_transcript_exon_variant,,ENST00000406569,;PMS2,intron_variant,,ENST00000469652,;	G	ENSG00000122512	ENST00000265849
TCGA-A6-6781-01B	PMS1	5378	BCM	GRCh38	chr2	189805677	189805677	+	Missense_Mutation	SNP	C	C	T	novel	NA	TCGA-A6-6781-01B-06D-A270-10	TCGA-A6-6781-10A-01D-A270-10	NA	NA	C	T	NA	NA	NA	NA	Somatic	NA	NA	Illumina	NA	NA	Illumina HiSeq 2500	506b8abe-5c45-4c27-a9c4-5698381bc50a	0ef3f97e-c8a8-423d-b4ee-e9657fbcee8d	c.341C>T	p.Ala114Val	p.A114V	ENST00000441310	2013-04-01	57	49	8	120	NA	NA	PMS1,missense_variant,p.Ala114Val,ENST00000441310,NM_000534.4;PMS1,missense_variant,p.Ala114Val,ENST00000418224,;PMS1,missense_variant,p.Ala114Val,ENST00000409823,NM_001128143.1;PMS1,missense_variant,p.Ala114Val,ENST00000447232,NM_001128144.1;PMS1,missense_variant,p.Ala53Val,ENST00000424307,;PMS1,missense_variant,p.Ala114Val,ENST00000409985,;PMS1,missense_variant,p.Ala114Val,ENST00000618056,;PMS1…	T	ENSG00000064933	ENST00000441310
TCGA-AA-3833-01A	PMS2	5395	BCM	GRCh38	chr7	5997394	5997394	+	Silent	SNP	C	C	T	novel	NA	TCGA-AA-3833-01A-01D-1981-10	TCGA-AA-3833-10A-01W-1982-10	NA	NA			NA	NA	NA	NA	Somatic	NA	NA		NA	NA	Illumina HiSeq 2000	06ac6428-4d62-4c8b-a4ee-6a53b63de0ee	c48345b3-5ac8-40db-8acf-9e23243f73c1	c.735G>A	p.=	p.L245L	ENST00000265849	2015-07-01	362	285	67	145	NA	NA	PMS2,synonymous_variant,p.=,ENST00000265849,NM_000535.5;PMS2,synonymous_variant,p.=,ENST00000441476,;PMS2,synonymous_variant,p.=,ENST00000382321,;PMS2,non_coding_transcript_exon_variant,,ENST00000406569,;PMS2,intron_variant,,ENST00000469652,;PMS2,downstream_gene_variant,,ENST00000380416,;	T	ENSG00000122512	ENST00000265849
TCGA-AZ-4315-01A	PMS1	5378	BCM	GRCh38	chr2	189867800	189867800	+	Missense_Mutation	SNP	C	C	A	novel	NA	TCGA-AZ-4315-01A-01D-1408-10	TCGA-AZ-4315-10A-01D-1408-10	NA	NA			NA	NA	NA	NA	Somatic	NA	NA		NA	NA	Illumina HiSeq 2000	5e21769f-23a2-46bc-a7d4-c39cbdd548bf	ed816929-e824-4091-a8b3-3de841839fa9	c.2344C>A	p.Leu782Ile	p.L782I	ENST00000441310	2013-11-01	50	37	13	251	NA	NA	PMS1,missense_variant,p.Leu606Ile,ENST00000624204,NM_001289408.1;PMS1,missense_variant,p.Leu606Ile,ENST00000432292,NM_001289409.1;PMS1,missense_variant,p.Leu782Ile,ENST00000441310,NM_000534.4;PMS1,missense_variant,p.Leu743Ile,ENST00000409823,NM_001128143.1;PMS1,missense_variant,p.Leu620Ile,ENST00000447232,NM_001128144.1;PMS1,missense_variant,p.Leu405Ile,ENST00000409593,;PMS1,missense_variant,p.Le…	A	ENSG00000064933	ENST00000441310
TCGA-D5-6535-01A	PMS1	5378	BCM	GRCh38	chr2	189863796	189863796	+	Missense_Mutation	SNP	G	G	C	novel	NA	TCGA-D5-6535-01A-11D-1719-10	TCGA-D5-6535-10A-01D-1719-10	NA	NA			NA	NA	NA	NA	Somatic	NA	NA		NA	NA	Illumina HiSeq 2000	232207cd-96da-4ce4-a8fe-86d501a99350	cb164303-abba-4e72-97a8-dcd89a9f9a37	c.1910G>C	p.Arg637Thr	p.R637T	ENST00000441310	2013-10-01	205	158	47	304	NA	NA	PMS1,missense_variant,p.Arg461Thr,ENST00000624204,NM_001289408.1;PMS1,missense_variant,p.Arg461Thr,ENST00000432292,NM_001289409.1;PMS1,missense_variant,p.Arg637Thr,ENST00000441310,NM_000534.4;PMS1,missense_variant,p.Arg598Thr,ENST00000418224,;PMS1,missense_variant,p.Arg598Thr,ENST00000409823,NM_001128143.1;PMS1,missense_variant,p.Arg576Thr,ENST00000424307,;PMS1,missense_variant,p.Arg25Thr,ENST000…	C	ENSG00000064933	ENST00000441310
TCGA-AA-3977-01A	PMS2	5395	BCM	GRCh38	chr7	5978600	5978600	+	Missense_Mutation	SNP	T	T	G	novel	NA	TCGA-AA-3977-01A-01D-1981-10	TCGA-AA-3977-10A-01W-1982-10	NA	NA			NA	NA	NA	NA	Somatic	NA	NA		NA	NA	Illumina HiSeq 2000	d5501e88-92f1-4b5e-92d7-f1779ce3ed25	957c05ff-7408-47a2-90fd-cbe815d29698	c.2271A>C	p.Glu757Asp	p.E757D	ENST00000265849	13/15	822	641	178	421	NA	NA	PMS2,missense_variant,p.Glu757Asp,ENST00000265849,NM_000535.5;PMS2,missense_variant,p.Glu651Asp,ENST00000441476,;PMS2,missense_variant,p.Glu356Asp,ENST00000382321,;PMS2,intron_variant,,ENST00000406569,;PMS2,downstream_gene_variant,,ENST00000469652,;	G	ENSG00000122512	ENST00000265849
TCGA-CM-6168-01A	PMS1	5378	BCM	GRCh38	chr2	189863987	189863987	+	Missense_Mutation	SNP	T	T	C	novel	NA	TCGA-CM-6168-01A-11D-1650-10	TCGA-CM-6168-10A-01D-1650-10	NA	NA			NA	NA	NA	NA	Somatic	NA	NA		NA	NA	Illumina HiSeq 2000	21a4e581-6be0-48ac-a222-ea8f9ea6b89f	6317f229-66c5-4acf-a042-fc2672edab5e	c.2101T>C	p.Phe701Leu	p.F701L	ENST00000441310	2013-10-01	350	301	48	184	NA	NA	PMS1,missense_variant,p.Phe525Leu,ENST00000624204,NM_001289408.1;PMS1,missense_variant,p.Phe525Leu,ENST00000432292,NM_001289409.1;PMS1,missense_variant,p.Phe701Leu,ENST00000441310,NM_000534.4;PMS1,missense_variant,p.Phe662Leu,ENST00000409823,NM_001128143.1;PMS1,missense_variant,p.Phe640Leu,ENST00000424307,;PMS1,missense_variant,p.Phe89Leu,ENST00000452382,;PMS1,intron_variant,,ENST00000418224,;PMS…	C	ENSG00000064933	ENST00000441310
TCGA-CM-6168-01A	PMS2	5395	BCM	GRCh38	chr7	5978623	5978623	+	Missense_Mutation	SNP	C	C	A	novel	NA	TCGA-CM-6168-01A-11D-1650-10	TCGA-CM-6168-10A-01D-1650-10	NA	NA	C	A	NA	NA	NA	NA	Somatic	NA	NA	PGM	NA	NA	Illumina HiSeq 2000	21a4e581-6be0-48ac-a222-ea8f9ea6b89f	6317f229-66c5-4acf-a042-fc2672edab5e	c.2248G>T	p.Gly750Cys	p.G750C	ENST00000265849	13/15	405	348	56	218	NA	NA	PMS2,missense_variant,p.Gly750Cys,ENST00000265849,NM_000535.5;PMS2,missense_variant,p.Gly644Cys,ENST00000441476,;PMS2,missense_variant,p.Gly349Cys,ENST00000382321,;PMS2,intron_variant,,ENST00000406569,;PMS2,downstream_gene_variant,,ENST00000469652,;	A	ENSG00000122512	ENST00000265849
TCGA-A6-2686-01A	PMS2	5395	BCM	GRCh38	chr7	6003995	6003995	+	Missense_Mutation	SNP	T	T	A	novel	NA	TCGA-A6-2686-01A-01D-1408-10	TCGA-A6-2686-10A-01D-2188-10	NA	NA			NA	NA	NA	NA	Somatic	NA	NA		NA	NA	Illumina HiSeq 2000	5028b968-30e7-427c-97ca-75d2e9833013	5a0ad53d-7f17-49b0-8b55-54f6d162d9dc	c.227A>T	p.Glu76Val	p.E76V	ENST00000265849	2015-03-01	193	166	27	235	NA	NA	PMS2,missense_variant,p.Glu76Val,ENST00000265849,NM_000535.5;PMS2,missense_variant,p.Arg4Ser,ENST00000441476,;PMS2,missense_variant,p.Glu76Val,ENST00000382321,;Y_RNA,downstream_gene_variant,,ENST00000365120,;PMS2,non_coding_transcript_exon_variant,,ENST00000406569,;PMS2,intron_variant,,ENST00000469652,;PMS2,non_coding_transcript_exon_variant,,ENST00000380416,;PMS2,non_coding_transcript_exon_varia…	A	ENSG00000122512	ENST00000265849
TCGA-CK-5913-01A	PMS2	5395	BCM	GRCh38	chr7	5987342	5987342	+	Missense_Mutation	SNP	C	C	T	novel	NA	TCGA-CK-5913-01A-11D-1650-10	TCGA-CK-5913-10A-01D-1650-10	NA	NA	C	T	NA	NA	NA	NA	Somatic	NA	NA	Illumina	NA	NA	Illumina HiSeq 2000	c9b842a7-3c28-4745-9781-e2e309270b89	fd40a769-5e5e-4c4c-9db8-32baf0497c7c	c.1423G>A	p.Val475Met	p.V475M	ENST00000265849	2015-11-01	142	86	55	157	NA	NA	PMS2,missense_variant,p.Val475Met,ENST00000265849,NM_000535.5;PMS2,missense_variant,p.Val369Met,ENST00000441476,;PMS2,intron_variant,,ENST00000382321,;PMS2,non_coding_transcript_exon_variant,,ENST00000406569,;PMS2,intron_variant,,ENST00000469652,;	T	ENSG00000122512	ENST00000265849
TCGA-A6-6137-01A	PMS1	5378	BCM	GRCh38	chr2	189854849	189854849	+	Missense_Mutation	SNP	G	G	A	novel	NA	TCGA-A6-6137-01A-11D-1771-10	TCGA-A6-6137-10A-01D-1806-10	NA	NA			NA	NA	NA	NA	Somatic	NA	NA		NA	NA	Illumina HiSeq 2000	9e02b410-1b1a-420f-95c3-fdd63a4e08e6	94c5ef6e-9cb8-4dbb-8210-c373ec8ce081	c.1577G>A	p.Cys526Tyr	p.C526Y	ENST00000441310	2013-09-01	136	121	15	182	NA	NA	PMS1,missense_variant,p.Cys350Tyr,ENST00000624204,NM_001289408.1;PMS1,missense_variant,p.Cys350Tyr,ENST00000432292,NM_001289409.1;PMS1,missense_variant,p.Cys526Tyr,ENST00000441310,NM_000534.4;PMS1,missense_variant,p.Cys487Tyr,ENST00000418224,;PMS1,missense_variant,p.Cys487Tyr,ENST00000409823,NM_001128143.1;PMS1,missense_variant,p.Cys526Tyr,ENST00000447232,NM_001128144.1;PMS1,missense_variant,p.Cy…	A	ENSG00000064933	ENST00000441310
TCGA-DM-A285-01A	PMS1	5378	BCM	GRCh38	chr2	189854429	189854429	+	Nonsense_Mutation	SNP	C	C	A	novel	NA	TCGA-DM-A285-01A-11D-A16V-10	TCGA-DM-A285-10A-01D-A16V-10	NA	NA			NA	NA	NA	NA	Somatic	NA	NA		NA	NA	Illumina HiSeq 2000	642694dd-70ef-4cfc-86e8-9c467fea6e03	10e8b329-2cb0-41b2-9b5d-030939a38f16	c.1157C>A	p.Ser386Ter	p.S386*	ENST00000441310	2013-09-01	166	131	35	183	NA	NA	PMS1,stop_gained,p.Ser210Ter,ENST00000624204,NM_001289408.1;PMS1,stop_gained,p.Ser210Ter,ENST00000432292,NM_001289409.1;PMS1,stop_gained,p.Ser386Ter,ENST00000441310,NM_000534.4;PMS1,stop_gained,p.Ser347Ter,ENST00000418224,;PMS1,stop_gained,p.Ser347Ter,ENST00000409823,NM_001128143.1;PMS1,stop_gained,p.Ser386Ter,ENST00000447232,NM_001128144.1;PMS1,stop_gained,p.Ser325Ter,ENST00000424307,;PMS1,stop_…	A	ENSG00000064933	ENST00000441310
[truncated: 65 more columns]

## Sheet: MSI_READ
id	Hugo_Symbol	Entrez_Gene_Id	Center	NCBI_Build	Chromosome	Start_Position	End_Position	Strand	Variant_Classification	Variant_Type	Reference_Allele	Tumor_Seq_Allele1	Tumor_Seq_Allele2	dbSNP_RS	dbSNP_Val_Status	Tumor_Sample_Barcode	Matched_Norm_Sample_Barcode	Match_Norm_Seq_Allele1	Match_Norm_Seq_Allele2	Tumor_Validation_Allele1	Tumor_Validation_Allele2	Match_Norm_Validation_Allele1	Match_Norm_Validation_Allele2	Verification_Status	Validation_Status	Mutation_Status	Sequencing_Phase	Sequence_Source	Validation_Method	Score	BAM_File	Sequencer	Tumor_Sample_UUID	Matched_Norm_Sample_UUID	HGVSc	HGVSp	HGVSp_Short	Transcript_ID	Exon_Number	t_depth	t_ref_count	t_alt_count	n_depth	n_ref_count	n_alt_count	all_effects	Allele	Gene	Feature
TCGA-AG-3892-01A	MSH4	4438	WUGSC;BCM	GRCh38	chr1	75889308	75889308	+	Missense_Mutation	SNP	G	G	A	novel		TCGA-AG-3892-01A-01D-1989-10	TCGA-AG-3892-10A-01W-1073-09									Somatic						Illumina Genome Analyzer II;Illumina HiSeq 2000	3353bed9-3d11-4de8-ab2a-ab0b9537d13c	553bd244-f92f-4eb8-8c79-723d84335b4d	c.2165G>A	p.Arg722Lys	p.R722K	ENST00000263187	16/20	254	209	45	154			MSH4,missense_variant,p.Arg722Lys,ENST00000263187,NM_002440.3;	A	ENSG00000057468	ENST00000263187
TCGA-AG-3892-01A	MSH2	4436	WUGSC;BCM	GRCh38	chr2	47429899	47429899	+	Missense_Mutation	SNP	A	A	C	novel		TCGA-AG-3892-01A-01D-1989-10	TCGA-AG-3892-10A-01W-1073-09									Somatic						Illumina Genome Analyzer II;Illumina HiSeq 2000	3353bed9-3d11-4de8-ab2a-ab0b9537d13c	553bd244-f92f-4eb8-8c79-723d84335b4d	c.1234A>C	p.Asn412His	p.N412H	ENST00000233146	2016-07-01	210	170	40	49			MSH2,stop_lost,p.Ter411TyrextTer26,ENST00000617333,;MSH2,missense_variant,p.Asn412His,ENST00000406134,;MSH2,missense_variant,p.Asn412His,ENST00000233146,NM_000251.2;MSH2,missense_variant,p.Asn346His,ENST00000543555,NM_001258281.1;MSH2,missense_variant,p.Asn412His,ENST00000621359,;MSH2,missense_variant,p.Asn412His,ENST00000613514,;MSH2,missense_variant,p.Asn412His,ENST00000610696,;MSH2,3_prime_UTR…	C	ENSG00000095002	ENST00000233146
TCGA-AG-3892-01A	MSH5	4439	WUGSC;BCM	GRCh38	chr6	31760705	31760705	+	Missense_Mutation	SNP	T	T	G	novel		TCGA-AG-3892-01A-01D-1989-10	TCGA-AG-3892-10A-01W-1073-09									Somatic						Illumina Genome Analyzer II;Illumina HiSeq 2000	3353bed9-3d11-4de8-ab2a-ab0b9537d13c	553bd244-f92f-4eb8-8c79-723d84335b4d	c.1828T>G	p.Phe610Val	p.F610V	ENST00000375750	20/25	69	52	17	47			MSH5,missense_variant,p.Phe610Val,ENST00000375755,NM_002441.4;MSH5,missense_variant,p.Phe610Val,ENST00000375750,NM_172166.3;MSH5,missense_variant,p.Phe610Val,ENST00000375703,NM_172165.3;MSH5,missense_variant,p.Phe284Val,ENST00000395853,;MSH5,missense_variant,p.Phe627Val,ENST00000375740,NM_025259.5;VWA7,downstream_gene_variant,,ENST00000375688,NM_025258.2;MSH5,downstream_gene_variant,,ENST00000450…	G	ENSG00000204410	ENST00000375750
TCGA-F5-6814-01A	MSH4	4438	BCM	GRCh38	chr1	75815061	75815061	+	Missense_Mutation	SNP	A	A	G	novel		TCGA-F5-6814-01A-31D-1924-10	TCGA-F5-6814-10A-01D-1924-10									Somatic						Illumina HiSeq 2000	14c5b81d-da49-4db1-9834-77711c2b1d38	e7ff9a4a-f491-493a-8f54-a51c92db0155	c.740A>G	p.Glu247Gly	p.E247G	ENST00000263187	2020-05-01	163	103	60	352			MSH4,missense_variant,p.Glu247Gly,ENST00000263187,NM_002440.3;	G	ENSG00000057468	ENST00000263187
TCGA-F5-6814-01A	MSH4	4438	BCM	GRCh38	chr1	75822477	75822477	+	Missense_Mutation	SNP	C	C	A	novel		TCGA-F5-6814-01A-31D-1924-10	TCGA-F5-6814-10A-01D-1924-10									Somatic						Illumina HiSeq 2000	14c5b81d-da49-4db1-9834-77711c2b1d38	e7ff9a4a-f491-493a-8f54-a51c92db0155	c.1058C>A	p.Ser353Tyr	p.S353Y	ENST00000263187	2020-07-01	107	61	45	183			MSH4,missense_variant,p.Ser353Tyr,ENST00000263187,NM_002440.3;	A	ENSG00000057468	ENST00000263187
TCGA-F5-6814-01A	MSH4	4438	BCM	GRCh38	chr1	75878270	75878270	+	Missense_Mutation	SNP	C	C	A	novel		TCGA-F5-6814-01A-31D-1924-10	TCGA-F5-6814-10A-01D-1924-10									Somatic						Illumina HiSeq 2000	14c5b81d-da49-4db1-9834-77711c2b1d38	e7ff9a4a-f491-493a-8f54-a51c92db0155	c.1492C>A	p.Leu498Ile	p.L498I	ENST00000263187	2020-11-01	154	99	55	288			MSH4,missense_variant,p.Leu498Ile,ENST00000263187,NM_002440.3;	A	ENSG00000057468	ENST00000263187
TCGA-F5-6814-01A	MSH4	4438	BCM	GRCh38	chr1	75880137	75880137	+	Missense_Mutation	SNP	T	T	G	novel		TCGA-F5-6814-01A-31D-1924-10	TCGA-F5-6814-10A-01D-1924-10									Somatic						Illumina HiSeq 2000	14c5b81d-da49-4db1-9834-77711c2b1d38	e7ff9a4a-f491-493a-8f54-a51c92db0155	c.1765T>G	p.Tyr589Asp	p.Y589D	ENST00000263187	13/20	188	144	44	293			MSH4,missense_variant,p.Tyr589Asp,ENST00000263187,NM_002440.3;	G	ENSG00000057468	ENST00000263187
TCGA-F5-6814-01A	MSH4	4438	BCM	GRCh38	chr1	75889260	75889260	+	Missense_Mutation	SNP	T	T	C	novel		TCGA-F5-6814-01A-31D-1924-10	TCGA-F5-6814-10A-01D-1924-10									Somatic						Illumina HiSeq 2000	14c5b81d-da49-4db1-9834-77711c2b1d38	e7ff9a4a-f491-493a-8f54-a51c92db0155	c.2117T>C	p.Val706Ala	p.V706A	ENST00000263187	16/20	184	160	23	308			MSH4,missense_variant,p.Val706Ala,ENST00000263187,NM_002440.3;	C	ENSG00000057468	ENST00000263187
TCGA-F5-6814-01A	MSH2	4436	BCM	GRCh38	chr2	47416412	47416412	+	Missense_Mutation	SNP	G	G	T	novel		TCGA-F5-6814-01A-31D-1924-10	TCGA-F5-6814-10A-01D-1924-10									Somatic						Illumina HiSeq 2000	14c5b81d-da49-4db1-9834-77711c2b1d38	e7ff9a4a-f491-493a-8f54-a51c92db0155	c.1059G>T	p.Lys353Asn	p.K353N	ENST00000233146	2016-06-01	68	48	20	101			MSH2,missense_variant,p.Lys353Asn,ENST00000406134,;MSH2,missense_variant,p.Lys353Asn,ENST00000233146,NM_000251.2;MSH2,missense_variant,p.Lys287Asn,ENST00000543555,NM_001258281.1;MSH2,missense_variant,p.Lys353Asn,ENST00000617333,;MSH2,missense_variant,p.Lys353Asn,ENST00000621359,;MSH2,missense_variant,p.Lys353Asn,ENST00000613514,;MSH2,missense_variant,p.Lys353Asn,ENST00000610696,;MSH2,3_prime_UTR_…	T	ENSG00000095002	ENST00000233146
TCGA-F5-6814-01A	MSH6	2956	BCM	GRCh38	chr2	47806254	47806254	+	Missense_Mutation	SNP	A	A	C	novel		TCGA-F5-6814-01A-31D-1924-10	TCGA-F5-6814-10A-01D-1924-10									Somatic						Illumina HiSeq 2000	14c5b81d-da49-4db1-9834-77711c2b1d38	e7ff9a4a-f491-493a-8f54-a51c92db0155	c.3697A>C	p.Lys1233Gln	p.K1233Q	ENST00000234420	2017-10-08	113	75	38	162			MSH6,missense_variant,p.Lys1233Gln,ENST00000234420,NM_000179.2;MSH6,missense_variant,p.Lys201Gln,ENST00000622629,;MSH6,missense_variant,p.Lys931Gln,ENST00000614496,NM_001281493.1;MSH6,missense_variant,p.Lys931Gln,ENST00000538136,NM_001281494.1;MSH6,missense_variant,p.Lys1103Gln,ENST00000540021,NM_001281492.1;FBXO11,intron_variant,,ENST00000405808,;FBXO11,downstream_gene_variant,,ENST00000403359,N…	C	ENSG00000116062	ENST00000234420
TCGA-F5-6814-01A	MSH3	4437	BCM	GRCh38	chr5	80665150	80665150	+	Missense_Mutation	SNP	G	G	T	novel		TCGA-F5-6814-01A-31D-1924-10	TCGA-F5-6814-10A-01D-1924-10									Somatic						Illumina HiSeq 2000	14c5b81d-da49-4db1-9834-77711c2b1d38	e7ff9a4a-f491-493a-8f54-a51c92db0155	c.366G>T	p.Lys122Asn	p.K122N	ENST00000265081	2024-03-01	56	40	16	130			MSH3,missense_variant,p.Lys122Asn,ENST00000265081,NM_002439.4;	T	ENSG00000113318	ENST00000265081
TCGA-F5-6814-01A	MSH3	4437	BCM	GRCh38	chr5	80873231	80873231	+	Missense_Mutation	SNP	T	T	G	novel		TCGA-F5-6814-01A-31D-1924-10	TCGA-F5-6814-10A-01D-1924-10									Somatic						Illumina HiSeq 2000	14c5b81d-da49-4db1-9834-77711c2b1d38	e7ff9a4a-f491-493a-8f54-a51c92db0155	c.3246T>G	p.Ile1082Met	p.I1082M	ENST00000265081	23/24	102	63	39	237			MSH3,missense_variant,p.Ile1082Met,ENST00000265081,NM_002439.4;	G	ENSG00000113318	ENST00000265081
TCGA-CI-6624-01C	MSH4	4438	BCM	GRCh38	chr1	75797019	75797019	+	Missense_Mutation	SNP	T	T	A	novel		TCGA-CI-6624-01C-11D-1826-10	TCGA-CI-6624-10A-01D-1826-10									Somatic						Illumina HiSeq 2000	f21d2a2f-8a5e-48a5-8564-102056db359f	4eabf26b-7ad4-4126-9f2d-fb6f20b3deea	c.34T>A	p.Ser12Thr	p.S12T	ENST00000263187	2020-01-01	118	100	18	139			MSH4,missense_variant,p.Ser12Thr,ENST00000263187,NM_002440.3;RABGGTB,downstream_gene_variant,,ENST00000319942,NM_004582.3;RABGGTB,downstream_gene_variant,,ENST00000496055,;RABGGTB,downstream_gene_variant,,ENST00000471759,;RABGGTB,downstream_gene_variant,,ENST00000461653,;RABGGTB,downstream_gene_variant,,ENST00000459697,;RABGGTB,downstream_gene_variant,,ENST00000491266,;RABGGTB,downstream_gene_var…	A	ENSG00000057468	ENST00000263187
TCGA-AG-A002-01A	MSH2	4436	WUGSC	GRCh38	chr2	47412417	47412417	+	Missense_Mutation	SNP	A	A	C	novel		TCGA-AG-A002-01A-01W-A00K-09	TCGA-AG-A002-10A-01W-A00K-09			C	C					Somatic			Illumina			Illumina Genome Analyzer II	fb01ee4a-91c7-4672-9caf-48726c74f7aa	2df98529-59c2-4e7e-a86f-46623e75e4c3	c.649A>C	p.Ile217Leu	p.I217L	ENST00000233146	2016-04-01	103	60	43	78			MSH2,missense_variant,p.Ile217Leu,ENST00000406134,;MSH2,missense_variant,p.Ile217Leu,ENST00000233146,NM_000251.2;MSH2,missense_variant,p.Ile151Leu,ENST00000543555,NM_001258281.1;MSH2,missense_variant,p.Ile217Leu,ENST00000621359,;MSH2,missense_variant,p.Ile217Leu,ENST00000617333,;MSH2,missense_variant,p.Ile217Leu,ENST00000613514,;MSH2,missense_variant,p.Ile217Leu,ENST00000610696,;MSH2,missense_var…	C	ENSG00000095002	ENST00000233146
TCGA-AG-A002-01A	MSH2	4436	WUGSC	GRCh38	chr2	47482778	47482778	+	Splice_Site	SNP	G	G	A	novel		TCGA-AG-A002-01A-01W-A00K-09	TCGA-AG-A002-10A-01W-A00K-09									Somatic						Illumina Genome Analyzer II	fb01ee4a-91c7-4672-9caf-48726c74f7aa	2df98529-59c2-4e7e-a86f-46623e75e4c3	c.2635-1G>A		p.X879_splice	ENST00000233146		54	23	31	26			MSH2,splice_acceptor_variant,,ENST00000233146,NM_000251.2;MSH2,splice_acceptor_variant,,ENST00000543555,NM_001258281.1;MSH2,splice_acceptor_variant,,ENST00000617333,;MSH2,splice_acceptor_variant,,ENST00000621359,;MSH2,splice_acceptor_variant,,ENST00000610696,;MSH2,splice_acceptor_variant,,ENST00000617938,;MSH2,splice_acceptor_variant,,ENST00000613514,;MSH2,intron_variant,,ENST00000406134,;MSH2,in…	A	ENSG00000095002	ENST00000233146
TCGA-AG-A002-01A	MSH6	2956	WUGSC	GRCh38	chr2	47799793	47799793	+	Nonsense_Mutation	SNP	G	G	T	novel		TCGA-AG-A002-01A-01W-A00K-09	TCGA-AG-A002-10A-01W-A00K-09			T	T					Somatic			Illumina			Illumina Genome Analyzer II	fb01ee4a-91c7-4672-9caf-48726c74f7aa	2df98529-59c2-4e7e-a86f-46623e75e4c3	c.1810G>T	p.Glu604Ter	p.E604*	ENST00000234420	2017-10-04	423	268	154	391			MSH6,stop_gained,p.Glu604Ter,ENST00000234420,NM_000179.2;MSH6,stop_gained,p.Glu302Ter,ENST00000614496,NM_001281493.1;MSH6,stop_gained,p.Glu302Ter,ENST00000538136,NM_001281494.1;MSH6,stop_gained,p.Glu474Ter,ENST00000540021,NM_001281492.1;MSH6,stop_gained,p.Glu603Ter,ENST00000616033,;MSH6,5_prime_UTR_variant,,ENST00000622629,;FBXO11,intron_variant,,ENST00000405808,;MSH6,downstream_gene_variant,,ENS…	T	ENSG00000116062	ENST00000234420
TCGA-AG-A002-01A	MSH6	2956	WUGSC	GRCh38	chr2	47800851	47800851	+	Missense_Mutation	SNP	G	G	T	novel		TCGA-AG-A002-01A-01W-A00K-09	TCGA-AG-A002-10A-01W-A00K-09			T	T					Somatic			Illumina			Illumina Genome Analyzer II	fb01ee4a-91c7-4672-9caf-48726c74f7aa	2df98529-59c2-4e7e-a86f-46623e75e4c3	c.2868G>T	p.Glu956Asp	p.E956D	ENST00000234420	2017-10-04	266	153	113	274			MSH6,missense_variant,p.Glu956Asp,ENST00000234420,NM_000179.2;MSH6,missense_variant,p.Glu654Asp,ENST00000614496,NM_001281493.1;MSH6,missense_variant,p.Glu654Asp,ENST00000538136,NM_001281494.1;MSH6,missense_variant,p.Glu826Asp,ENST00000540021,NM_001281492.1;MSH6,missense_variant,p.Glu955Asp,ENST00000616033,;MSH6,5_prime_UTR_variant,,ENST00000622629,;FBXO11,intron_variant,,ENST00000405808,;MSH6,dow…	T	ENSG00000116062	ENST00000234420
TCGA-AG-A002-01A	MSH3	4437	WUGSC	GRCh38	chr5	80670291	80670291	+	Missense_Mutation	SNP	C	C	A	novel		TCGA-AG-A002-01A-01W-A00K-09	TCGA-AG-A002-10A-01W-A00K-09			A	A					Somatic			Illumina			Illumina Genome Analyzer II	fb01ee4a-91c7-4672-9caf-48726c74f7aa	2df98529-59c2-4e7e-a86f-46623e75e4c3	c.774C>A	p.Phe258Leu	p.F258L	ENST00000265081	2024-04-01	119	74	45	67			MSH3,missense_variant,p.Phe258Leu,ENST00000265081,NM_002439.4;	A	ENSG00000113318	ENST00000265081
TCGA-AG-A002-01A	MSH3	4437	WUGSC	GRCh38	chr5	80725547	80725547	+	Missense_Mutation	SNP	G	G	T	novel		TCGA-AG-A002-01A-01W-A00K-09	TCGA-AG-A002-10A-01W-A00K-09			T	T					Somatic			Illumina			Illumina Genome Analyzer II	fb01ee4a-91c7-4672-9caf-48726c74f7aa	2df98529-59c2-4e7e-a86f-46623e75e4c3	c.1435G>T	p.Asp479Tyr	p.D479Y	ENST00000265081	2024-09-01	158	108	50	156			MSH3,missense_variant,p.Asp479Tyr,ENST00000265081,NM_002439.4;MSH3,non_coding_transcript_exon_variant,,ENST00000512258,;	T	ENSG00000113318	ENST00000265081
TCGA-AG-4001-01A	MSH6	2956	WUGSC	GRCh38	chr2	47800918	47800918	+	Missense_Mutation	SNP	C	C	G	novel		TCGA-AG-4001-01A-02W-1073-09	TCGA-AG-4001-10A-01W-1073-09									Somatic						Illumina Genome Analyzer II	55075176-07a4-4183-9f8f-9f472b15a6b4	6ce080a8-e254-48e4-aeb6-c59a95f5d32d	c.2935C>G	p.Leu979Val	p.L979V	ENST00000234420	2017-10-04	343	309	34	756			MSH6,missense_variant,p.Leu979Val,ENST00000234420,NM_000179.2;MSH6,missense_variant,p.Leu677Val,ENST00000614496,NM_001281493.1;MSH6,missense_variant,p.Leu677Val,ENST00000538136,NM_001281494.1;MSH6,missense_variant,p.Leu849Val,ENST00000540021,NM_001281492.1;MSH6,missense_variant,p.Leu978Val,ENST00000616033,;MSH6,5_prime_UTR_variant,,ENST00000622629,;FBXO11,intron_variant,,ENST00000405808,;MSH6,dow…	G	ENSG00000116062	ENST00000234420
TCGA-EI-6917-01A	MSH2	4436	BCM	GRCh38	chr2	47416427	47416427	+	Missense_Mutation	SNP	G	G	T	novel		TCGA-EI-6917-01A-11D-1924-10	TCGA-EI-6917-10A-01D-1924-10									Somatic						Illumina HiSeq 2000	8853cbee-7931-49a6-b063-a806943a10ad	1d30c6b6-8486-4a8b-9025-50b1559ffe28	c.1074G>T	p.Glu358Asp	p.E358D	ENST00000233146	2016-06-01	49	35	14	75			MSH2,missense_variant,p.Glu358Asp,ENST00000406134,;MSH2,missense_variant,p.Glu358Asp,ENST00000233146,NM_000251.2;MSH2,missense_variant,p.Glu292Asp,ENST00000543555,NM_001258281.1;MSH2,missense_variant,p.Glu358Asp,ENST00000617333,;MSH2,missense_variant,p.Glu358Asp,ENST00000621359,;MSH2,missense_variant,p.Glu358Asp,ENST00000613514,;MSH2,missense_variant,p.Glu358Asp,ENST00000610696,;MSH2,splice_regio…	T	ENSG00000095002	ENST00000233146
TCGA-EI-6917-01A	MSH6	2956	BCM	GRCh38	chr2	47799273	47799273	+	Silent	SNP	G	G	A	novel		TCGA-EI-6917-01A-11D-1924-10	TCGA-EI-6917-10A-01D-1924-10									Somatic						Illumina HiSeq 2000	8853cbee-7931-49a6-b063-a806943a10ad	1d30c6b6-8486-4a8b-9025-50b1559ffe28	c.1290G>A	p.=	p.G430G	ENST00000234420	2017-10-04	70	55	15	70			MSH6,synonymous_variant,p.=,ENST00000234420,NM_000179.2;MSH6,synonymous_variant,p.=,ENST00000614496,NM_001281493.1;MSH6,synonymous_variant,p.=,ENST00000538136,NM_001281494.1;MSH6,synonymous_variant,p.=,ENST00000540021,NM_001281492.1;MSH6,synonymous_variant,p.=,ENST00000616033,;MSH6,5_prime_UTR_variant,,ENST00000622629,;FBXO11,intron_variant,,ENST00000405808,;MSH6,downstream_gene_variant,,ENST0000…	A	ENSG00000116062	ENST00000234420
TCGA-F5-6814-01A	MLH3	27030	BCM	GRCh38	chr14	75047660	75047660	+	Missense_Mutation	SNP	A	A	C	novel		TCGA-F5-6814-01A-31D-1924-10	TCGA-F5-6814-10A-01D-1924-10									Somatic						Illumina HiSeq 2000	14c5b81d-da49-4db1-9834-77711c2b1d38	e7ff9a4a-f491-493a-8f54-a51c92db0155	c.1996T>G	p.Ser666Ala	p.S666A	ENST00000355774	2013-02-01	90	69	21	207			MLH3,missense_variant,p.Ser666Ala,ENST00000355774,NM_001040108.1;MLH3,missense_variant,p.Ser666Ala,ENST00000380968,NM_014381.2;MLH3,missense_variant,p.Ser666Ala,ENST00000556740,;MLH3,missense_variant,p.Ser666Ala,ENST00000556257,;MLH3,upstream_gene_variant,,ENST00000553713,;MLH3,downstream_gene_variant,,ENST00000553263,;MLH3,downstream_gene_variant,,ENST00000557648,;MLH3,upstream_gene_variant,,ENS…	C	ENSG00000119684	ENST00000355774
TCGA-F5-6814-01A	MLH3	27030	BCM	GRCh38	chr14	75048083	75048083	+	Missense_Mutation	SNP	G	G	T	novel		TCGA-F5-6814-01A-31D-1924-10	TCGA-F5-6814-10A-01D-1924-10									Somatic						Illumina HiSeq 2000	14c5b81d-da49-4db1-9834-77711c2b1d38	e7ff9a4a-f491-493a-8f54-a51c92db0155	c.1573C>A	p.Leu525Ile	p.L525I	ENST00000355774	2013-02-01	58	35	23	127			MLH3,missense_variant,p.Leu525Ile,ENST00000355774,NM_001040108.1;MLH3,missense_variant,p.Leu525Ile,ENST00000380968,NM_014381.2;MLH3,missense_variant,p.Leu525Ile,ENST00000556740,;MLH3,missense_variant,p.Leu525Ile,ENST00000556257,;MLH3,upstream_gene_variant,,ENST00000553713,;MLH3,downstream_gene_variant,,ENST00000553263,;MLH3,downstream_gene_variant,,ENST00000557648,;MLH3,upstream_gene_variant,,ENS…	T	ENSG00000119684	ENST00000355774
TCGA-AG-A002-01A	MLH1	4292	WUGSC	GRCh38	chr3	37042295	37042295	+	Missense_Mutation	SNP	T	T	G	novel		TCGA-AG-A002-01A-01W-A00K-09	TCGA-AG-A002-10A-01W-A00K-09			G	G					Somatic			Illumina			Illumina Genome Analyzer II	fb01ee4a-91c7-4672-9caf-48726c74f7aa	2df98529-59c2-4e7e-a86f-46623e75e4c3	c.1695T>G	p.Ile565Met	p.I565M	ENST00000231790	15/19	98	59	39	83			MLH1,missense_variant,p.Ile565Met,ENST00000231790,NM_000249.3;MLH1,missense_variant,p.Ile324Met,ENST00000458205,NM_001258274.1;MLH1,missense_variant,p.Ile324Met,ENST00000536378,NM_001258273.1;MLH1,missense_variant,p.Ile467Met,ENST00000435176,NM_001167617.1;MLH1,missense_variant,p.Ile324Met,ENST00000539477,NM_001167619.1;MLH1,missense_variant,p.Ile324Met,ENST00000455445,NM_001167618.1;MLH1,missens…	G	ENSG00000076242	ENST00000231790
TCGA-AG-A002-01A	MLH1	4292	WUGSC	GRCh38	chr3	37048592	37048592	+	Missense_Mutation	SNP	C	C	A	novel		TCGA-AG-A002-01A-01W-A00K-09	TCGA-AG-A002-10A-01W-A00K-09			A	A					Somatic			Illumina			Illumina Genome Analyzer II	fb01ee4a-91c7-4672-9caf-48726c74f7aa	2df98529-59c2-4e7e-a86f-46623e75e4c3	c.1972C>A	p.Leu658Ile	p.L658I	ENST00000231790	17/19	160	96	64	165			MLH1,missense_variant,p.Leu658Ile,ENST00000231790,NM_000249.3;MLH1,missense_variant,p.Leu417Ile,ENST00000458205,NM_001258274.1;MLH1,missense_variant,p.Leu417Ile,ENST00000536378,NM_001258273.1;MLH1,missense_variant,p.Leu560Ile,ENST00000435176,NM_001167617.1;MLH1,missense_variant,p.Leu417Ile,ENST00000539477,NM_001167619.1;MLH1,missense_variant,p.Leu417Ile,ENST00000455445,NM_001167618.1;MLH1,intron_…	A	ENSG00000076242	ENST00000231790
TCGA-AG-A002-01A	MLH3	27030	WUGSC	GRCh38	chr14	75030581	75030581	+	Missense_Mutation	SNP	G	G	A	novel		TCGA-AG-A002-01A-01W-A00K-09	TCGA-AG-A002-10A-01W-A00K-09			A	A					Somatic			Illumina			Illumina Genome Analyzer II	fb01ee4a-91c7-4672-9caf-48726c74f7aa	2df98529-59c2-4e7e-a86f-46623e75e4c3	c.3949C>T	p.Arg1317Trp	p.R1317W	ENST00000355774	2013-09-01	289	186	103	187			MLH3,missense_variant,p.Arg1317Trp,ENST00000355774,NM_001040108.1;MLH3,missense_variant,p.Arg1293Trp,ENST00000380968,NM_014381.2;MLH3,missense_variant,p.Arg1317Trp,ENST00000556740,;MLH3,missense_variant,p.Arg1139Trp,ENST00000556257,;MLH3,missense_variant,p.Arg341Trp,ENST00000553713,;MLH3,non_coding_transcript_exon_variant,,ENST00000555499,;MLH3,3_prime_UTR_variant,,ENST00000555144,;MLH3,3_prime_U…	A	ENSG00000119684	ENST00000355774
TCGA-AG-A002-01A	MLH3	27030	WUGSC	GRCh38	chr14	75032180	75032180	+	Splice_Site	SNP	C	C	A	novel		TCGA-AG-A002-01A-01W-A00K-09	TCGA-AG-A002-10A-01W-A00K-09									Somatic						Illumina Genome Analyzer II	fb01ee4a-91c7-4672-9caf-48726c74f7aa	2df98529-59c2-4e7e-a86f-46623e75e4c3	c.3716-1G>T		p.X1239_splice	ENST00000355774		153	84	69	98			MLH3,splice_acceptor_variant,,ENST00000355774,NM_001040108.1;MLH3,splice_acceptor_variant,,ENST00000380968,NM_014381.2;MLH3,splice_acceptor_variant,,ENST00000556740,;MLH3,splice_acceptor_variant,,ENST00000553713,;MLH3,intron_variant,,ENST00000556257,;MLH3,splice_acceptor_variant,,ENST00000555499,;MLH3,splice_acceptor_variant,,ENST00000555144,;MLH3,splice_acceptor_variant,,ENST00000556453,;	A	ENSG00000119684	ENST00000355774
TCGA-AG-A002-01A	MLH3	27030	WUGSC	GRCh38	chr14	75046387	75046387	+	Missense_Mutation	SNP	A	A	G	novel		TCGA-AG-A002-01A-01W-A00K-09	TCGA-AG-A002-10A-01W-A00K-09			G	G					Somatic			Illumina			Illumina Genome Analyzer II	fb01ee4a-91c7-4672-9caf-48726c74f7aa	2df98529-59c2-4e7e-a86f-46623e75e4c3	c.3269T>C	p.Val1090Ala	p.V1090A	ENST00000355774	2013-02-01	172	99	72	148			MLH3,missense_variant,p.Val1090Ala,ENST00000355774,NM_001040108.1;MLH3,missense_variant,p.Val1090Ala,ENST00000380968,NM_014381.2;MLH3,missense_variant,p.Val1090Ala,ENST00000556740,;MLH3,missense_variant,p.Val1090Ala,ENST00000556257,;MLH3,missense_variant,p.Val147Ala,ENST00000553713,;MLH3,downstream_gene_variant,,ENST00000553263,;MLH3,downstream_gene_variant,,ENST00000557648,;MLH3,non_coding_trans…	G	ENSG00000119684	ENST00000355774
TCGA-AG-A002-01A	MLH3	27030	WUGSC	GRCh38	chr14	75047345	75047345	+	Nonsense_Mutation	SNP	C	C	A	novel		TCGA-AG-A002-01A-01W-A00K-09	TCGA-AG-A002-10A-01W-A00K-09									Somatic						Illumina Genome Analyzer II	fb01ee4a-91c7-4672-9caf-48726c74f7aa	2df98529-59c2-4e7e-a86f-46623e75e4c3	c.2311G>T	p.Glu771Ter	p.E771*	ENST00000355774	2013-02-01	249	144	104	164			MLH3,stop_gained,p.Glu771Ter,ENST00000355774,NM_001040108.1;MLH3,stop_gained,p.Glu771Ter,ENST00000380968,NM_014381.2;MLH3,stop_gained,p.Glu771Ter,ENST00000556740,;MLH3,stop_gained,p.Glu771Ter,ENST00000556257,;MLH3,upstream_gene_variant,,ENST00000553713,;MLH3,downstream_gene_variant,,ENST00000553263,;MLH3,downstream_gene_variant,,ENST00000557648,;MLH3,upstream_gene_variant,,ENST00000555671,;MLH3,u…	A	ENSG00000119684	ENST00000355774
TCGA-EI-6917-01A	MLH3	27030	BCM	GRCh38	chr14	75048604	75048604	+	Missense_Mutation	SNP	T	T	G	novel		TCGA-EI-6917-01A-11D-1924-10	TCGA-EI-6917-10A-01D-1924-10									Somatic						Illumina HiSeq 2000	8853cbee-7931-49a6-b063-a806943a10ad	1d30c6b6-8486-4a8b-9025-50b1559ffe28	c.1052A>C	p.Glu351Ala	p.E351A	ENST00000355774	2013-02-01	103	73	30	155			MLH3,missense_variant,p.Glu351Ala,ENST00000355774,NM_001040108.1;MLH3,missense_variant,p.Glu351Ala,ENST00000380968,NM_014381.2;MLH3,missense_variant,p.Glu351Ala,ENST00000556740,;MLH3,missense_variant,p.Glu351Ala,ENST00000556257,;MLH3,upstream_gene_variant,,ENST00000553713,;ACYP1,downstream_gene_variant,,ENST00000555463,NM_001302617.1;ACYP1,downstream_gene_variant,,ENST00000357971,NM_203488.1;ACYP…	G	ENSG00000119684	ENST00000355774
TCGA-AH-6643-01A	PMS2	5395	BCM	GRCh38	chr7	5986985	5986985	+	Silent	SNP	A	A	G	novel		TCGA-AH-6643-01A-11D-1826-10	TCGA-AH-6643-11A-01D-1826-10									Somatic						Illumina HiSeq 2000	0dda2877-007f-4ced-b4a8-d1cf5ecbb4f3	2627ba9d-31da-4d64-a36f-1e2afa0645b5	c.1780T>C	p.=	p.L594L	ENST00000265849	2015-11-01	129	106	23	152			PMS2,synonymous_variant,p.=,ENST00000265849,NM_000535.5;PMS2,synonymous_variant,p.=,ENST00000441476,;PMS2,intron_variant,,ENST00000382321,;PMS2,intron_variant,,ENST00000406569,;PMS2,intron_variant,,ENST00000469652,;	G	ENSG00000122512	ENST00000265849
TCGA-F5-6814-01A	PMS1	5378	BCM	GRCh38	chr2	189864109	189864109	+	Missense_Mutation	SNP	A	A	C	novel		TCGA-F5-6814-01A-31D-1924-10	TCGA-F5-6814-10A-01D-1924-10									Somatic						Illumina HiSeq 2000	14c5b81d-da49-4db1-9834-77711c2b1d38	e7ff9a4a-f491-493a-8f54-a51c92db0155	c.2223A>C	p.Lys741Asn	p.K741N	ENST00000441310	2013-10-01	104	80	24	167			PMS1,missense_variant,p.Lys565Asn,ENST00000624204,NM_001289408.1;PMS1,missense_variant,p.Lys565Asn,ENST00000432292,NM_001289409.1;PMS1,missense_variant,p.Lys741Asn,ENST00000441310,NM_000534.4;PMS1,missense_variant,p.Lys702Asn,ENST00000409823,NM_001128143.1;PMS1,missense_variant,p.Lys680Asn,ENST00000424307,;PMS1,missense_variant,p.Lys129Asn,ENST00000452382,;PMS1,intron_variant,,ENST00000418224,;PM…	C	ENSG00000064933	ENST00000441310
TCGA-F5-6814-01A	PMS2	5395	BCM	GRCh38	chr7	5995616	5995616	+	Missense_Mutation	SNP	G	G	A	novel		TCGA-F5-6814-01A-31D-1924-10	TCGA-F5-6814-10A-01D-1924-10									Somatic						Illumina HiSeq 2000	14c5b81d-da49-4db1-9834-77711c2b1d38	e7ff9a4a-f491-493a-8f54-a51c92db0155	c.821C>T	p.Ser274Leu	p.S274L	ENST00000265849	2015-08-01	35	24	11	67			PMS2,missense_variant,p.Ser274Leu,ENST00000265849,NM_000535.5;PMS2,missense_variant,p.Ser168Leu,ENST00000441476,;PMS2,intron_variant,,ENST00000382321,;PMS2,non_coding_transcript_exon_variant,,ENST00000406569,;PMS2,intron_variant,,ENST00000469652,;	A	ENSG00000122512	ENST00000265849
TCGA-AG-A002-01A	PMS1	5378	WUGSC	GRCh38	chr2	189795841	189795841	+	Missense_Mutation	SNP	A	A	C	novel		TCGA-AG-A002-01A-01W-A00K-09	TCGA-AG-A002-10A-01W-A00K-09			C	C					Somatic			Illumina			Illumina Genome Analyzer II	fb01ee4a-91c7-4672-9caf-48726c74f7aa	2df98529-59c2-4e7e-a86f-46623e75e4c3	c.205A>C	p.Met69Leu	p.M69L	ENST00000441310	2013-03-01	202	133	69	144			PMS1,missense_variant,p.Met69Leu,ENST00000441310,NM_000534.4;PMS1,missense_variant,p.Met69Leu,ENST00000418224,;PMS1,missense_variant,p.Met69Leu,ENST00000409823,NM_001128143.1;PMS1,missense_variant,p.Met69Leu,ENST00000447232,NM_001128144.1;PMS1,missense_variant,p.Met69Leu,ENST00000409985,;PMS1,missense_variant,p.Met69Leu,ENST00000618056,;PMS1,missense_variant,p.Met69Leu,ENST00000374826,;PMS1,misse…	C	ENSG00000064933	ENST00000441310
TCGA-EI-6917-01A	PMS2	5395	BCM	GRCh38	chr7	5987534	5987534	+	Nonsense_Mutation	SNP	C	C	A	novel		TCGA-EI-6917-01A-11D-1924-10	TCGA-EI-6917-10A-01D-1924-10									Somatic						Illumina HiSeq 2000	8853cbee-7931-49a6-b063-a806943a10ad	1d30c6b6-8486-4a8b-9025-50b1559ffe28	c.1231G>T	p.Glu411Ter	p.E411*	ENST00000265849	2015-11-01	80	55	25	90			PMS2,stop_gained,p.Glu411Ter,ENST00000265849,NM_000535.5;PMS2,stop_gained,p.Glu305Ter,ENST00000441476,;PMS2,intron_variant,,ENST00000382321,;PMS2,non_coding_transcript_exon_variant,,ENST00000406569,;PMS2,intron_variant,,ENST00000469652,;	A	ENSG00000122512	ENST00000265849
[truncated: 65 more columns]
